# Supplementary material for: Calibration of computational tools for missense variant pathogenicity classification and ClinGen recommendations for PP3/BP4 criteria
Source: Am J Hum Genet. 2022 Nov 21;109(12):2163–77. doi: 10.1016/j.ajhg.2022.10.013 (PMC9748256; doi:10.1016/j.ajhg.2022.10.013)
Supplement: Supplementary file 2 — Data S1. ClinVar 2019 data set [file mmc2.xlsx]

## Sheet: mmc2
hg19_chr	hg19_pos(1-based)	ref	alt	rs_dbSNP151	genename	Ensembl_geneid	Ensembl_transcriptid	Ensembl_proteinid	Uniprot_acc	Uniprot_entry	aavar	clnsig	MAF	SIFT_score	FATHMM_score	VEST4_score	REVEL_score	GERP++_RS	phyloP100way_vertebrate	EA_1.0	BayesDel_nsfp33a_noAF	MutPred2.0_score	CADDv1.6_PHRED	pph2_prob	MPC_score	PrimateAI_score
1	955563	G	C	rs539283387	AGRN	ENSG00000188157	ENST00000379370	ENSP00000368678	O00468-6	AGRIN_HUMAN	R4P	Benign/Likely_benign	0.000944394	0.258	-1.02	0.071	0.13	-2.29	-1.405	0.0709	-0.58	0.243187	10.81	0	0.626245	0.819412
1	957763	C	G	rs768527925	AGRN	ENSG00000188157	ENST00000379370	ENSP00000368678	O00468-6	AGRIN_HUMAN	H128Q	Likely_benign	0.000857339	0.009	1.22	0.722	0.283	2.3	0.783	0.1634	-0.17	0.821674	23.9	0.991	0.805682	0.819624
1	976598	C	T	rs200607541	AGRN	ENSG00000188157	ENST00000379370	ENSP00000368678	O00468-6	AGRIN_HUMAN	T258I	Benign/Likely_benign	0.004562	0.138	-0.88	0.25	0.272	3.76	4.509	0.2848	-0.31	0.298983	23.7	0.925	0.872227	0.795876
1	983566	G	A	rs199680125	AGRN	ENSG00000188157	ENST00000379370	ENSP00000368678	O00468-6	AGRIN_HUMAN	R1309Q	Likely_benign	0.000373555	0.218	-0.97	0.143	0.048	2.4	1.243	0.0937	-0.46	0.053228	13.64	0.006	0.142486	0.408803
1	984426	C	T	rs201346452	AGRN	ENSG00000188157	ENST00000379370	ENSP00000368678	O00468-6	AGRIN_HUMAN	R1429C	Benign/Likely_benign	0.000764363	0.11	-1.19	0.404	0.297	2.18	1.717	0.464	-0.25	0.345763	16.3	0.008	0.64038	0.685842
1	985126	G	C	rs199876002	AGRN	ENSG00000188157	ENST00000379370	ENSP00000368678	O00468-6	AGRIN_HUMAN	Q1565H	Benign/Likely_benign	0.00177112	0.213	-3.06	0.27	0.289	3.55	0.43	0.0937	-0.31	0.182249	15.41	0.007	0.14843	0.428561
1	985699	C	T	rs145111679	AGRN	ENSG00000188157	ENST00000379370	ENSP00000368678	O00468-6	AGRIN_HUMAN	R1656W	Likely_benign	0.00105262	0.004	-1.24	0.566	0.367	2.67	0.728	0.3017	-0.2	0.28261	23.2	0.638	0.560311	0.603981
1	990297	A	G	rs377296839	AGRN	ENSG00000188157	ENST00000379370	ENSP00000368678	O00468-6	AGRIN_HUMAN	H2025R	Likely_benign	0.000306421	1	-0.84	0.043	0.08	1.49	1.129	0.0321	-0.58	0.031076	3.001	0	0.149485	0.380725
1	990342	G	A	rs527639453	AGRN	ENSG00000188157	ENST00000379370	ENSP00000368678	O00468-6	AGRIN_HUMAN	R2040Q	Likely_benign	0.000447233	0.307	-1.25	0.072	0.164	-0.347	1.021	0.1022	-0.45	0.096061	10.39	0.002	0.141912	0.286669
1	1147337	C	T	rs201461846	TNFRSF4	ENSG00000186827	ENST00000379236	ENSP00000368538	P43489	TNR4_HUMAN	V207M	Likely_benign	0.000845418	0.125	0.15	0.109	0.117	-4.29	-0.801	0.0429	-0.63	0.106769	2.306	0.114	0.153978	0.442869
1	1275804	G	C	rs144365982	DVL1	ENSG00000107404	ENST00000378888	ENSP00000368166	O14640	DVL1_HUMAN	R229G	Benign	0.000302574	0.102	3.41	0.468	0.026	2.73	2.056	.	-0.5	0.377691	19.53	0.103	.	0.495665
1	1469384	C	T	rs200344678	ATAD3A	ENSG00000197785	ENST00000378755	ENSP00000368030	Q9NVI7	ATD3A_HUMAN	H613Y	Pathogenic	0.000283135	0.074	-3.46	0.549	0.544	3.37	5.656	0.5188	0.14	0.507563	22.6	0.008	0.549413	0.669206
1	1470999	C	T	rs1045410944	TMEM240	ENSG00000205090	ENST00000378733	ENSP00000368007	Q5SV17	TM240_HUMAN	V115M	Pathogenic	3.93871e-05	0.007	.	0.64	0.202	3.36	2.753	0.4431	-0.2	0.33127	25.2	0.677	.	0.849157
1	1735900	C	T	.	GNB1	ENSG00000078369	ENST00000610897	ENSP00000481878	P62873	GBB1_HUMAN	E130K	Likely_pathogenic	0	.	.	0.637	0.272	5.52	7.732	0.1681	-0.16	0.930617	23.6	0.005	.	0.929374
1	1737942	A	C	rs752746786	GNB1	ENSG00000078369	ENST00000610897	ENSP00000481878	P62873	GBB1_HUMAN	I80S	Pathogenic	0	.	.	0.926	0.56	4.53	9.083	0.812	0.26	0.926047	27.8	0.999	.	0.900337
1	2160273	A	C	.	SKI	ENSG00000157933	ENST00000378536	ENSP00000367797	P12755	SKI_HUMAN	Q23P	Likely_pathogenic	0	0.002	-4.02	0.768	0.663	1.1	6.248	0.7605	0.06	0.432084	23.5	0.969	1.78295	0.938081
1	2160296	T	C	.	SKI	ENSG00000157933	ENST00000378536	ENSP00000367797	P12755	SKI_HUMAN	S31P	Pathogenic	0	0.001	-4.84	0.672	0.53	-0.0922	4.948	0.7493	0.08	0.628934	21.2	0.401	1.90715	0.9564
1	2160557	G	A	rs869025525	SKI	ENSG00000157933	ENST00000378536	ENSP00000367797	P12755	SKI_HUMAN	E118K	Likely_pathogenic	0	0.002	-1.66	0.764	0.792	3.2	7.53	0.7424	0	0.686184	24.8	0.99	2.8695	0.91058
1	2160744	C	A	.	SKI	ENSG00000157933	ENST00000378536	ENSP00000367797	P12755	SKI_HUMAN	T180K	Likely_pathogenic	0	0	-1.43	0.8	0.763	4.14	5.833	0.9578	0.09	0.866269	26.5	0.899	3.04366	0.957852
1	2234441	A	G	rs374264201	SKI	ENSG00000157933	ENST00000378536	ENSP00000367797	P12755	SKI_HUMAN	I332V	Likely_benign	0.000549144	0.883	-3.71	0.113	0.183	-0.499	1.781	0.0231	-0.33	0.040268	13.11	0	0.16589	0.492876
1	2238024	C	G	rs750838146	SKI	ENSG00000157933	ENST00000378536	ENSP00000367797	P12755	SKI_HUMAN	D669E	Benign/Likely_benign	0.00164808	1	-3.56	0.084	0.296	4.2	1.442	0.2262	-0.23	0.181117	14.53	0.006	1.03997	0.84197
1	2238170	C	G	rs863223721	SKI	ENSG00000157933	ENST00000378536	ENSP00000367797	P12755	SKI_HUMAN	A718G	Likely_benign	0	0.259	-3.85	0.087	0.171	2.18	1.225	0.0604	-0.35	0.0379	10.08	0.001	1.09892	0.728247
1	3102751	G	A	rs187194973	PRDM16	ENSG00000142611	ENST00000270722	ENSP00000270722	Q9HAZ2	PRD16_HUMAN	A34T	Benign/Likely_benign	0.00177922	0.007	1.51	0.54	0.14	5.1	6.847	0.2156	-0.46	0.200871	19.62	0.996	0.618409	0.427993
1	3102793	G	A	rs199968728	PRDM16	ENSG00000142611	ENST00000270722	ENSP00000270722	Q9HAZ2	PRD16_HUMAN	V48M	Likely_benign	0.000789288	0.785	0.87	0.223	0.066	2.31	3.24	0.0461	-0.63	0.024412	9.574	0.009	0.351602	0.348856
1	3301765	C	T	rs201182055	PRDM16	ENSG00000142611	ENST00000270722	ENSP00000270722	Q9HAZ2	PRD16_HUMAN	A163V	Likely_benign	0.000272862	0.048	-0.86	0.069	0.13	2.6	1.113	0.1813	-0.38	0.158921	9.479	0.004	0.350204	0.317193
1	3328187	C	T	rs188908415	PRDM16	ENSG00000142611	ENST00000270722	ENSP00000270722	Q9HAZ2	PRD16_HUMAN	P476S	Benign/Likely_benign	0.00033821	0.171	3.38	0.167	0.134	5.18	2.1	0.1793	-0.52	0.500183	22.4	0.973	0.37525	0.421896
1	3328327	G	T	rs554705536	PRDM16	ENSG00000142611	ENST00000270722	ENSP00000270722	Q9HAZ2	PRD16_HUMAN	L522F	Benign	0.00183688	0.04	3.21	0.722	0.137	4.41	0.698	0.4281	-0.44	0.394728	24.4	0.996	1.17718	0.697984
1	3328445	G	A	rs150395260	PRDM16	ENSG00000142611	ENST00000270722	ENSP00000270722	Q9HAZ2	PRD16_HUMAN	V562I	Benign/Likely_benign	0.000517741	0.44	3.51	0.06	0.058	4.42	3.508	0.026	-0.77	0.035029	13.13	0.182	0.288773	0.466254
1	3328948	C	G	rs200109766	PRDM16	ENSG00000142611	ENST00000270722	ENSP00000270722	Q9HAZ2	PRD16_HUMAN	F729L	Likely_benign	0.000354533	0.052	3.05	0.181	0.026	1.7	-0.001	0.3483	-0.7	0.191753	17.3	0.011	0.414782	0.566823
1	3329229	G	A	rs371654192	PRDM16	ENSG00000142611	ENST00000270722	ENSP00000270722	Q9HAZ2	PRD16_HUMAN	R823H	Likely_benign	0.000471373	0.001	3.26	0.6	0.127	4.32	6.297	0.3581	-0.38	0.425005	24.1	0.118	1.24478	0.741195
1	3329300	A	T	rs369624816	PRDM16	ENSG00000142611	ENST00000270722	ENSP00000270722	Q9HAZ2	PRD16_HUMAN	M847L	Benign	0.000956157	1	3.7	0.159	0.056	2.08	2.766	0.0198	-0.76	0.037628	7.742	0	0.327034	0.449977
1	3334447	C	T	rs756209340	PRDM16	ENSG00000142611	ENST00000270722	ENSP00000270722	Q9HAZ2	PRD16_HUMAN	A916V	Benign	6.42555e-05	0.083	3.5	0.327	0.038	3.41	4.494	0.1763	-0.58	0.189897	15.1	.	0.349735	0.356193
1	3334497	C	T	rs371460126	PRDM16	ENSG00000142611	ENST00000270722	ENSP00000270722	Q9HAZ2	PRD16_HUMAN	R933W	Likely_benign	0.000141492	0	3.25	0.827	0.185	2.53	2.943	0.6691	-0.17	0.657929	28.9	.	1.14516	0.78736
1	3334515	C	A	rs150022595	PRDM16	ENSG00000142611	ENST00000270722	ENSP00000270722	Q9HAZ2	PRD16_HUMAN	L939I	Likely_benign	0.000125796	0.074	3.23	0.613	0.088	4.74	4.599	0.4158	-0.17	0.292499	23.9	.	0.489972	0.72896
1	3342635	C	T	rs187400273	PRDM16	ENSG00000142611	ENST00000270722	ENSP00000270722	Q9HAZ2	PRD16_HUMAN	L1044F	Benign	0.000915207	0.017	3.28	0.371	0.044	2.38	3.232	0.1892	-0.58	0.25145	17.26	.	0.0772938	0.635255
1	3347452	G	A	rs201654872	PRDM16	ENSG00000142611	ENST00000270722	ENSP00000270722	Q9HAZ2	PRD16_HUMAN	V1101M	Benign	0.00317395	0.203	3.46	0.197	0.033	1.66	2.224	0.0288	-0.72	0.095522	14.62	.	0.0712544	0.242809
1	5940266	C	T	rs147588666	NPHP4	ENSG00000131697	ENST00000378156	ENSP00000367398	O75161	NPHP4_HUMAN	S840N	Likely_benign	0.000338192	0.73	-2.27	0.035	0.115	0.603	0.068	0.1169	-0.53	0.062625	5.717	0.003	0.0607809	0.302445
1	5964799	C	A	rs375416303	NPHP4	ENSG00000131697	ENST00000378156	ENSP00000367398	O75161	NPHP4_HUMAN	R674L	Likely_benign	0.000866384	0.005	-2.53	0.782	0.786	5.1	4.905	0.8811	0.26	0.74178	29.5	0.999	0.430708	0.620241
1	5965750	G	C	rs113413307	NPHP4	ENSG00000131697	ENST00000378156	ENSP00000367398	O75161	NPHP4_HUMAN	Q569E	Benign/Likely_benign	0.00101271	0.333	-2.29	0.236	0.313	5.42	5.901	0.2389	-0.23	0.155125	22.8	0.197	0.188683	0.297346
1	6008178	G	A	rs200684272	NPHP4	ENSG00000131697	ENST00000378156	ENSP00000367398	O75161	NPHP4_HUMAN	T315M	Likely_benign	0.00115602	0.031	-2.28	0.352	0.351	4.62	3.243	0.2377	-0.14	0.133201	24.7	0.804	0.363386	0.491706
1	6485265	G	T	rs184469259	ESPN	ENSG00000187017	ENST00000645284	ENSP00000496593	B1AK53	ESPN_HUMAN	A84S	Benign	0.00090929	.	.	.	0.028	-0.17	-0.357	0.2413	-0.56	0.093973	15.54	0.085	.	0.567764
1	6485305	T	A	rs199562318	ESPN	ENSG00000187017	ENST00000645284	ENSP00000496593	B1AK53	ESPN_HUMAN	V97E	Likely_benign	0.00134603	.	.	.	0.511	1.86	1.508	0.8461	-0.2	0.627929	23.1	0.939	.	0.518611
1	6500716	C	G	rs6678405	ESPN	ENSG00000187017	ENST00000645284	ENSP00000496593	B1AK53	ESPN_HUMAN	Q236E	Benign	0.0048252	.	.	.	0.02	3.05	1.306	0.3839	-0.62	0.291802	22.6	0.129	.	0.62286
1	6511774	C	G	rs771737095	ESPN	ENSG00000187017	ENST00000645284	ENSP00000496593	B1AK53	ESPN_HUMAN	T676R	Likely_benign	0.000644325	.	.	.	0.496	3.94	7.398	0.6158	0.11	0.367815	24.4	0.92	.	0.853479
1	6512046	C	G	rs368795540	ESPN	ENSG00000187017	ENST00000645284	ENSP00000496593	B1AK53	ESPN_HUMAN	L739V	Likely_benign	5.83956e-05	.	.	.	0.433	4.21	2.038	0.6083	-0.16	0.379018	22.8	0.129	.	0.57972
1	6528315	G	A	rs148560273	PLEKHG5	ENSG00000171680	ENST00000537245	ENSP00000439625	O94827-6	PKHG5_HUMAN	R940C	Benign	0.000993828	0	-0.52	0.239	0.207	3.9	0.837	0.3314	-0.27	0.266812	26.1	.	1.07344	0.562036
1	6528438	C	T	rs202191898	PLEKHG5	ENSG00000171680	ENST00000537245	ENSP00000439625	O94827-6	PKHG5_HUMAN	G899S	Benign/Likely_benign	0.00111817	0	-1.01	0.574	0.407	5.35	6.686	0.4097	0.08	0.13594	29.2	.	0.89745	0.715689
1	6530820	C	T	rs898550173	PLEKHG5	ENSG00000171680	ENST00000537245	ENSP00000439625	O94827-6	PKHG5_HUMAN	R585H	Likely_benign	5.83396e-06	0.068	0.27	0.265	0.173	3.71	1.617	0.0585	-0.44	0.103645	23.2	.	0.979003	0.414178
1	6532648	G	A	rs72861528	PLEKHG5	ENSG00000171680	ENST00000537245	ENSP00000439625	O94827-6	PKHG5_HUMAN	A419V	Likely_benign	0.000455384	0.098	-0.07	0.65	0.448	5.05	4.299	0.8586	0.01	0.246494	28.1	.	0.897905	0.706811
1	6534155	G	A	rs59117380	PLEKHG5	ENSG00000171680	ENST00000537245	ENSP00000439625	O94827-6	PKHG5_HUMAN	P249L	Likely_benign	0.000429791	0.002	-0.75	0.478	0.489	4.07	7.067	0.728	0.06	0.260406	25.5	.	0.932398	0.811443
1	6535149	A	G	rs117505788	PLEKHG5	ENSG00000171680	ENST00000537245	ENSP00000439625	O94827-6	PKHG5_HUMAN	I166T	Benign/Likely_benign	0.00383725	0.039	-0.4	0.546	0.2	2.71	3.857	0.1454	-0.24	0.295088	16.87	.	0.368469	0.470237
1	6536076	C	T	rs112530241	PLEKHG5	ENSG00000171680	ENST00000537245	ENSP00000439625	O94827-6	PKHG5_HUMAN	V101M	Likely_benign	0.000436968	0.002	-0.53	0.42	0.237	4.44	1.94	0.3648	-0.26	0.463078	22.9	.	0.867107	0.708892
1	7723622	A	G	rs764746988	CAMTA1	ENSG00000171735	ENST00000303635	ENSP00000306522	Q9Y6Y1	CMTA1_HUMAN	S339G	Likely_benign	1.59397e-05	0.009	0.91	0.173	0.071	4.88	7.447	0.29	-0.55	0.139359	21.2	0.006	0.449873	0.464209
1	7796567	A	G	rs863224853	CAMTA1	ENSG00000171735	ENST00000303635	ENSP00000306522	Q9Y6Y1	CMTA1_HUMAN	Y1077C	Likely_pathogenic	0	0	1.37	0.933	0.708	5.79	9.254	0.7045	0.19	0.921047	27.3	0.997	1.56308	0.875111
1	8415596	A	T	.	RERE	ENSG00000142599	ENST00000337907	ENSP00000338629	Q9P2R6	RERE_HUMAN	L1517Q	Likely_pathogenic	0	0	0.33	0.839	0.54	5.98	7.516	0.42	0.15	0.85162	28.7	1	0.371009	0.885149
1	8418276	T	C	rs1321809020	RERE	ENSG00000142599	ENST00000337907	ENSP00000338629	Q9P2R6	RERE_HUMAN	Q1440R	Pathogenic	0	0	0.71	0.753	0.354	5.61	7.995	0.4837	-0.02	0.314951	27.5	0.994	0.380966	0.823549
1	8418291	T	A	.	RERE	ENSG00000142599	ENST00000337907	ENSP00000338629	Q9P2R6	RERE_HUMAN	H1435L	Likely_pathogenic	0	0.001	-0.3	0.887	0.735	5.61	7.995	0.7513	0.25	0.562605	28.1	0.936	0.44095	0.762184
1	8418295	A	G	.	RERE	ENSG00000142599	ENST00000337907	ENSP00000338629	Q9P2R6	RERE_HUMAN	S1434P	Pathogenic	0	0.001	0.24	0.85	0.565	5.61	9.299	0.6673	0.15	0.673159	29.3	0.972	0.448944	0.770261
1	8418302	G	T	rs869312871	RERE	ENSG00000142599	ENST00000337907	ENSP00000338629	Q9P2R6	RERE_HUMAN	H1431Q	Likely_pathogenic	0	0.001	-0.23	0.855	0.682	3.75	3.79	0.4096	0.22	0.428429	24.3	0.998	0.357013	0.720489
1	8418309	T	C	rs1057520747	RERE	ENSG00000142599	ENST00000337907	ENSP00000338629	Q9P2R6	RERE_HUMAN	H1429R	Likely_pathogenic	0	0.001	-0.26	0.888	0.676	5.61	7.995	0.5692	0.24	0.622098	23.7	0.216	0.434266	0.767331
1	8418810	G	C	rs878853270	RERE	ENSG00000142599	ENST00000337907	ENSP00000338629	Q9P2R6	RERE_HUMAN	P1262R	Likely_pathogenic	0	0	-0.86	0.936	0.782	5.46	9.966	0.8835	0.34	0.885337	28.7	1	0.375536	0.804028
1	8418828	A	G	rs1064795726	RERE	ENSG00000142599	ENST00000337907	ENSP00000338629	Q9P2R6	RERE_HUMAN	L1256P	Likely_pathogenic	0	0	-0.72	0.945	0.782	5.46	7.447	0.9226	0.32	0.925775	31	1	0.577822	0.879425
1	8420503	G	C	rs202121539	RERE	ENSG00000142599	ENST00000337907	ENSP00000338629	Q9P2R6	RERE_HUMAN	P1022A	Benign	0.00148407	0.068	0.74	0.241	0.085	-1.2	1.665	0.0361	-0.52	0.032054	1.546	0.009	0.344969	0.458354
1	10355818	G	A	rs145266399	KIF1B	ENSG00000054523	ENST00000263934	ENSP00000263934	O60333-2	KIF1B_HUMAN	G545R	Likely_benign	0.00057344	0.003	-0.87	0.765	0.581	5.17	8.151	0.0724	0.29	0.361337	23.4	0.964	2.1384	0.543933
1	10381802	T	C	rs551543997	KIF1B	ENSG00000054523	ENST00000263934	ENSP00000263934	O60333-2	KIF1B_HUMAN	W703R	Benign	0.00286373	0.008	-0.93	0.836	0.692	5.32	7.664	0.1903	0.21	0.712201	28.3	0.991	1.68068	0.924148
1	11174383	A	G	rs1057524044	MTOR	ENSG00000198793	ENST00000361445	ENSP00000354558	P42345	MTOR_HUMAN	L2431P	Likely_pathogenic	0	0	-1.54	0.929	0.95	5.89	8.911	0.8803	0.42	0.919765	31	1	3.27527	0.882672
1	11184574	A	G	.	MTOR	ENSG00000198793	ENST00000361445	ENSP00000354558	P42345	MTOR_HUMAN	S2215P	Likely_pathogenic	0	0.019	-1.17	0.894	0.723	5.8	8.844	0.594	0.32	0.926452	29.8	0.658	2.19774	0.814493
1	11188183	C	T	rs1057524049	MTOR	ENSG00000198793	ENST00000361445	ENSP00000354558	P42345	MTOR_HUMAN	A1971T	Likely_pathogenic	0	0	-1.49	0.904	0.856	5.8	7.347	0.8004	0.39	0.741053	33	0.993	1.86296	0.871352
1	11313905	C	A	rs752049917	MTOR	ENSG00000198793	ENST00000361445	ENSP00000354558	P42345	MTOR_HUMAN	M277I	Likely_benign	0.000282347	0.129	-0.08	0.54	0.133	4.2	7.533	0.0839	-0.24	0.529269	22.1	0.007	0.888852	0.739541
1	11345771	G	A	rs773070987	UBIAD1	ENSG00000120942	ENST00000376810	ENSP00000366006	Q9Y5Z9	UBIA1_HUMAN	M200I	Likely_benign	3.9764e-06	0.044	-2.83	0.551	0.277	5.67	9.564	0.2686	-0.04	0.586915	24.2	0.002	0.573839	0.641747
1	11345911	C	T	rs371649705	UBIAD1	ENSG00000120942	ENST00000376810	ENSP00000366006	Q9Y5Z9	UBIA1_HUMAN	T247M	Likely_benign	3.97678e-06	0	-3.81	0.942	0.912	5.03	7.539	0.9428	0.39	0.830356	25.7	1	1.4775	0.693414
1	11850776	G	T	rs200947520	MTHFR	ENSG00000177000	ENST00000376585	ENSP00000365770	P42898-2	MTHR_HUMAN	N685K	Benign	0.000453457	0.239	-1.54	0.107	0.078	3.32	1.564	.	-0.49	0.130813	13.85	.	.	0.263451
1	11854789	C	T	rs769953411	MTHFR	ENSG00000177000	ENST00000376585	ENSP00000365770	P42898-2	MTHR_HUMAN	R429H	Likely_pathogenic	1.98815e-05	0	-0.81	0.908	0.925	4.91	7.395	.	0.32	0.718149	31	.	.	0.812394
1	11861456	C	A	.	MTHFR	ENSG00000177000	ENST00000376585	ENSP00000365770	P42898-2	MTHR_HUMAN	R120S	Likely_pathogenic	0	0.001	-2.98	0.721	0.73	3.56	1.347	.	0.08	0.743792	33	.	.	0.563551
1	11863173	T	C	rs776734688	MTHFR	ENSG00000177000	ENST00000376585	ENSP00000365770	P42898-2	MTHR_HUMAN	M42V	Likely_pathogenic	4.38035e-06	0.01	-1.48	0.491	0.632	5.48	5.105	.	0.33	0.149342	22.2	.	.	.
1	12010463	C	T	rs771186398	PLOD1	ENSG00000083444	ENST00000196061	ENSP00000196061	Q02809	PLOD1_HUMAN	R118W	Likely_pathogenic	1.59247e-05	0.017	2.47	0.382	0.262	3.99	3.316	0.1943	-0.4	0.437396	24.9	0.614	0.327212	0.300691
1	12012722	A	T	rs554232128	PLOD1	ENSG00000083444	ENST00000196061	ENSP00000196061	Q02809	PLOD1_HUMAN	E170V	Benign/Likely_benign	0.0028558	0.128	2.05	0.522	0.078	3.46	4.385	0.2352	-0.39	0.46383	22.8	0.138	0.269076	0.366971
1	12012777	G	C	rs201888323	PLOD1	ENSG00000083444	ENST00000196061	ENSP00000196061	Q02809	PLOD1_HUMAN	L188F	Benign/Likely_benign	0.00119798	0.002	-0.01	0.551	0.331	2.41	1.751	0.3604	-0.1	0.43009	22.2	0.013	0.244045	0.552243
1	12018634	C	A	rs565765056	PLOD1	ENSG00000083444	ENST00000196061	ENSP00000196061	Q02809	PLOD1_HUMAN	S302Y	Likely_benign	0.000449869	0.006	-0.1	0.57	0.166	3.15	2.634	0.4058	-0.27	0.419079	22.5	0.306	0.322191	0.467316
1	12034795	C	T	rs377406897	PLOD1	ENSG00000083444	ENST00000196061	ENSP00000196061	Q02809	PLOD1_HUMAN	T705M	Likely_pathogenic	3.97921e-06	0	-1.08	0.817	0.857	5.54	7.905	0.74	0.22	0.628439	29	0.999	0.809718	0.759038
1	12049226	A	G	.	MFN2	ENSG00000116688	ENST00000235329	ENSP00000235329	O95140	MFN2_HUMAN	M1V	Likely_pathogenic	0	0	-5.68	0.909	0.719	5.88	7.014	1	0.57	0.78688	23.2	0.073	.	.
1	12056235	G	A	rs757937208	MFN2	ENSG00000116688	ENST00000235329	ENSP00000235329	O95140	MFN2_HUMAN	V112M	Likely_pathogenic	1.59055e-05	0	-3.86	0.821	0.863	4.7	9.602	0.6206	0.49	0.658336	25.8	1	1.79716	0.884406
1	12058886	C	T	rs879254010	MFN2	ENSG00000116688	ENST00000235329	ENSP00000235329	O95140	MFN2_HUMAN	A220V	Likely_pathogenic	0	0	-3.99	0.941	0.877	4.6	7.471	0.7247	0.53	0.837364	28.6	0.988	1.39368	0.894834
1	12059056	C	A	rs864622480	MFN2	ENSG00000116688	ENST00000235329	ENSP00000235329	O95140	MFN2_HUMAN	F240L	Likely_pathogenic	0	0	-3.47	0.911	0.801	2.75	1.217	0.7097	0.42	0.792839	25.8	0.766	1.93016	0.76337
1	12061479	C	T	rs879253957	MFN2	ENSG00000116688	ENST00000235329	ENSP00000235329	O95140	MFN2_HUMAN	R280C	Likely_pathogenic	0	0	-3.72	0.926	0.864	4.32	5.847	0.8325	0.3	0.406463	26.8	0.957	1.83701	0.762053
1	12061539	C	T	rs863224066	MFN2	ENSG00000116688	ENST00000235329	ENSP00000235329	O95140	MFN2_HUMAN	R300C	Likely_pathogenic	0	0	-4.54	0.919	0.915	4.17	5.842	0.8008	0.56	0.635753	25.2	0.987	1.83701	0.806359
1	12062082	A	C	.	MFN2	ENSG00000116688	ENST00000235329	ENSP00000235329	O95140	MFN2_HUMAN	H361P	Pathogenic	0	0	-4.35	0.944	0.941	5.6	8.947	0.9791	0.59	0.834627	26.6	0.98	2.21715	0.893042
1	12062082	A	G	rs1064793170	MFN2	ENSG00000116688	ENST00000235329	ENSP00000235329	O95140	MFN2_HUMAN	H361R	Likely_pathogenic	0	0	-4.31	0.918	0.936	5.6	8.947	0.8698	0.56	0.640188	25.2	0.701	1.96448	0.913992
1	12064915	C	G	.	MFN2	ENSG00000116688	ENST00000235329	ENSP00000235329	O95140	MFN2_HUMAN	R476G	Likely_pathogenic	0	0.006	-2.18	0.702	0.461	5.79	3.207	0.5721	-0.06	0.68306	23.3	0.036	0.423775	0.660825
1	12065827	C	T	rs369140232	MFN2	ENSG00000116688	ENST00000235329	ENSP00000235329	O95140	MFN2_HUMAN	R519C	Likely_pathogenic	1.59048e-05	0.232	-2.12	0.342	0.539	4.97	1.048	0.4312	0.25	0.680376	23.6	0.003	0.888527	0.682429
1	12067263	G	A	rs1057520619	MFN2	ENSG00000116688	ENST00000235329	ENSP00000235329	O95140	MFN2_HUMAN	V676I	Likely_benign	0	1	-3.75	0.263	0.254	2.3	2.994	0.2248	-0.3	0.016253	13.52	0.002	0.165461	0.366557
1	12071569	T	G	rs1060501917	MFN2	ENSG00000116688	ENST00000235329	ENSP00000235329	O95140	MFN2_HUMAN	L741V	Pathogenic	4.0139e-06	0.024	-4.46	0.425	0.731	-4.79	0.353	0.3931	0.1	0.509419	22.3	0.903	0.791909	0.568021
1	16359674	C	T	rs528421254	CLCNKA	ENSG00000186510	ENST00000331433	ENSP00000332771	P51800	CLCKA_HUMAN	L647F	Likely_benign	0.00110569	0.004	-3.49	0.38	0.782	3.02	0.725	0.2367	0.01	0.407459	24.2	0.99	0.46187	0.441175
1	16459777	C	T	rs748560372	EPHA2	ENSG00000142627	ENST00000358432	ENSP00000351209	P29317	EPHA2_HUMAN	G651S	Likely_benign	1.98977e-05	0.028	-1.58	0.666	0.69	5.55	7.905	0.6275	-0.09	0.492329	25.9	0.998	1.62514	0.767463
1	16460373	C	T	rs201325716	EPHA2	ENSG00000142627	ENST00000358432	ENSP00000351209	P29317	EPHA2_HUMAN	V574I	Likely_benign	0.000141559	0.254	2.88	0.403	0.072	5.71	2.919	0.0167	-0.46	0.121648	23.2	0.236	0.109324	0.587464
1	16460381	G	A	rs376402047	EPHA2	ENSG00000142627	ENST00000358432	ENSP00000351209	P29317	EPHA2_HUMAN	P571L	Likely_benign	9.01957e-05	0.087	2.85	0.233	0.086	5.71	5.311	0.0942	-0.55	0.156971	22.4	0.005	0.137225	0.362388
1	16464408	C	T	rs568736295	EPHA2	ENSG00000142627	ENST00000358432	ENSP00000351209	P29317	EPHA2_HUMAN	V418I	Likely_benign	4.79747e-05	0.021	0.38	0.708	0.195	4.97	4.137	0.3527	-0.32	0.34993	23	0.048	0.112122	0.456493
1	16475113	G	A	rs368758045	EPHA2	ENSG00000142627	ENST00000358432	ENSP00000351209	P29317	EPHA2_HUMAN	R195C	Likely_benign	2.02298e-05	0	3.46	0.872	0.289	5.14	4.01	0.6273	-0.05	0.902901	27.8	0.999	1.81698	0.872999
1	16477423	G	C	rs147977279	EPHA2	ENSG00000142627	ENST00000358432	ENSP00000351209	P29317	EPHA2_HUMAN	L41V	Benign/Likely_benign	0.00201257	0.001	3.18	0.721	0.359	4.78	3.419	0.5329	-0.35	0.484451	25.2	0.989	1.5761	0.667902
1	17312829	C	T	rs151181674	ATP13A2	ENSG00000159363	ENST00000326735	ENSP00000327214	Q9NQ11	AT132_HUMAN	A1144T	Benign	0	.	.	.	.	.	.	0.0961	-0.74	0.155126	15.62	0.007	nan	nan
1	17312829	C	T	rs151181674	ATP13A2	ENSG00000159363	ENST00000341676	ENSP00000341115	Q9NQ11-2	AT132_HUMAN	R1043H	Benign	0	.	.	.	.	.	.	0.0523	-0.74	0.052627	15.62	.	nan	nan
1	17318282	G	A	rs201883464	ATP13A2	ENSG00000159363	ENST00000326735	ENSP00000327214	Q9NQ11	AT132_HUMAN	T733M	Benign/Likely_benign	0.0003739	0.034	-0.17	0.346	0.148	3.83	1.931	0.1809	-0.39	0.160954	22.3	0.156	0.904706	0.35041
1	17326602	C	T	rs150519745	ATP13A2	ENSG00000159363	ENST00000326735	ENSP00000327214	Q9NQ11	AT132_HUMAN	G315R	Likely_pathogenic	4.8141e-05	0	-4.34	0.939	0.963	5.12	7.469	0.9283	0.59	0.867465	29	0.993	1.16019	0.817654
1	17350468	C	A	.	SDHB	ENSG00000117118	ENST00000375499	ENSP00000364649	P21912	SDHB_HUMAN	Q214H	Likely_pathogenic	0	0.024	-5.12	0.868	0.911	5.49	7.041	0.3395	0.52	0.868573	36	0.855	0.671756	0.81147
1	17350535	C	G	rs397516835	SDHB	ENSG00000117118	ENST00000375499	ENSP00000364649	P21912	SDHB_HUMAN	C192S	Likely_pathogenic	0	0	-11.05	0.937	0.916	5.49	7.079	0.8849	0.6	0.952982	29.3	1	0.771541	0.830884
1	17350544	C	A	rs876658540	SDHB	ENSG00000117118	ENST00000375499	ENSP00000364649	P21912	SDHB_HUMAN	C189F	Likely_pathogenic	0	0	-7.04	0.95	0.944	5.43	7.079	0.9739	0.6	0.963401	32	1	0.866952	0.866521
1	17355100	C	A	rs267607032	SDHB	ENSG00000117118	ENST00000375499	ENSP00000364649	P21912	SDHB_HUMAN	V140F	Pathogenic/Likely_pathogenic	1.19323e-05	0	-5.53	0.918	0.857	5.25	4.463	0.5133	0.56	0.836607	28.4	0.998	0.800358	0.704033
1	17359563	C	A	rs1131691054	SDHB	ENSG00000117118	ENST00000375499	ENSP00000364649	P21912	SDHB_HUMAN	C93F	Likely_pathogenic	0	0	-6.67	0.978	0.934	4.74	6.919	0.9455	0.58	0.925674	24.3	1	0.866105	0.859332
1	17371319	C	A	rs772551056	SDHB	ENSG00000117118	ENST00000375499	ENSP00000364649	P21912	SDHB_HUMAN	R46L	Likely_pathogenic	0	0	-6.26	0.945	0.927	5.65	7.143	0.821	0.58	0.934216	32	1	0.776176	0.634014
1	17609534	G	A	rs1437225536	PADI3	ENSG00000142619	ENST00000375460	ENSP00000364609	Q9ULW8	PADI3_HUMAN	R652K	Pathogenic	3.18471e-05	0	1.48	0.863	0.544	4.84	9.695	0.7156	0.07	0.921536	26.7	0.998	0.517373	0.691655
1	19559149	G	T	.	EMC1	ENSG00000127463	ENST00000477853	ENSP00000420608	Q8N766	EMC1_HUMAN	P584H	Likely_pathogenic	0	0.001	1.8	0.845	0.388	6.03	9.332	0.7212	-0.07	0.790452	27	0.999	1.09323	0.777098
1	20981107	C	G	rs867045420	DDOST	ENSG00000244038	ENST00000415136	ENSP00000399457	P39656	OST48_HUMAN	Q232H	Likely_pathogenic	1.16914e-05	.	.	0.617	0.355	5.47	3.987	0.0874	-0.12	0.706964	32	0.202	.	0.843594
1	21887204	C	T	rs539884496	ALPL	ENSG00000162551	ENST00000539907	ENSP00000437674	P05186-2	PPBT_HUMAN	T11M	Likely_benign	3.18182e-05	0.002	-3.96	0.288	0.288	-7.71	-2.604	0.673	0.14	0.053654	9.661	.	.	.
1	21894739	A	G	rs786204442	ALPL	ENSG00000162551	ENST00000374840	ENSP00000363973	P05186	PPBT_HUMAN	K264R	Likely_pathogenic	3.18634e-05	0.244	-4.07	0.547	0.502	3.97	3.688	0.0615	0	0.260211	28.7	0.543	0.889582	0.48917
1	21903909	C	T	rs1131691372	ALPL	ENSG00000162551	ENST00000374840	ENSP00000363973	P05186	PPBT_HUMAN	P448L	Likely_pathogenic	0	0	-4.39	0.76	0.913	4.59	7.523	0.8306	0.46	0.83137	27.5	0.968	1.2553	0.83573
1	22155561	G	C	rs140403186	HSPG2	ENSG00000142798	ENST00000374695	ENSP00000363827	P98160	PGBM_HUMAN	L4002V	Benign/Likely_benign	0.000965443	0.013	-0.86	0.495	0.383	4.01	7.509	0.5941	-0.31	0.361643	24.2	0.994	0.783494	0.544701
1	22170703	C	T	rs199942544	HSPG2	ENSG00000142798	ENST00000374695	ENSP00000363827	P98160	PGBM_HUMAN	G2852R	Likely_benign	0.000298931	0.006	-1.32	0.732	0.676	4.43	3.044	0.7562	-0.09	0.710035	27.4	0.998	0.855539	0.532688
1	22172729	C	T	rs529205824	HSPG2	ENSG00000142798	ENST00000374695	ENSP00000363827	P98160	PGBM_HUMAN	R2779Q	Likely_benign	0.000302142	0.322	-0.36	0.406	0.458	4.3	4.206	0.1729	-0.21	0.132805	23.9	0.763	0.793404	0.383763
1	22175151	T	G	rs200565716	HSPG2	ENSG00000142798	ENST00000374695	ENSP00000363827	P98160	PGBM_HUMAN	L2574F	Likely_benign	0	0.011	-0.65	0.47	0.433	-4.18	-1.228	0.2132	-0.29	0.572857	23	0.999	0.814235	0.567234
1	22405039	A	G	rs797044916	AL031281.2	ENSG00000285721	ENST00000648594	ENSP00000497733	.	.	Y23C	Pathogenic	0	.	.	.	0.937	4.78	8.669	.	0.41	0.954709	27.1	0.994	.	0.94466
1	22408233	G	A	rs1057518022	AL031281.2	ENSG00000285721	ENST00000648594	ENSP00000497733	.	.	V42I	Likely_pathogenic	0	.	.	.	0.47	5.14	9.907	.	-0.12	0.64967	24.4	0.69	.	0.821275
1	22412949	A	G	rs797044870	AL031281.2	ENSG00000285721	ENST00000648594	ENSP00000497733	.	.	R66G	Pathogenic	0	.	.	.	0.836	5.4	5.796	.	0.29	0.934416	27.6	0.843	.	0.877141
1	22413219	C	G	.	AL031281.2	ENSG00000285721	ENST00000648594	ENSP00000497733	.	.	Q116E	Likely_pathogenic	0	.	.	.	0.676	5.5	5.674	.	0.28	0.765702	25.5	0.824	.	0.918227
1	23111545	G	A	rs150803261	EPHB2	ENSG00000133216	ENST00000400191	ENSP00000383053	P29323	EPHB2_HUMAN	V263I	Likely_benign	7.1893e-05	0.342	-0.74	0.322	0.139	4.21	4.51	0.0279	-0.39	0.155329	16.81	0.043	.	0.416559
1	23395048	A	G	.	KDM1A	ENSG00000004487	ENST00000400181	ENSP00000383042	O60341-2	KDM1A_HUMAN	D399G	Likely_pathogenic	0	0.004	-3.16	0.766	0.914	5.82	9.298	0.8677	0.43	0.835256	32	0.977	3.03791	0.806953
1	23408767	T	C	rs864309714	KDM1A	ENSG00000004487	ENST00000400181	ENSP00000383042	O60341-2	KDM1A_HUMAN	Y785H	Pathogenic	0	0	-3.49	0.903	0.977	5.79	8.017	0.697	0.54	0.924593	29.2	0.998	3.01024	0.930078
1	24137288	A	T	.	HMGCL	ENSG00000117305	ENST00000374490	ENSP00000363614	P35914	HMGCL_HUMAN	Y167N	Pathogenic	0	0	-4.86	0.982	0.963	5.35	8.737	0.6985	0.53	0.961791	32	0.99	0.610841	0.626199
1	24151903	C	A	rs1302190999	HMGCL	ENSG00000117305	ENST00000374490	ENSP00000363614	P35914	HMGCL_HUMAN	M1I	Likely_pathogenic	3.18979e-05	0	-4.4	0.878	0.62	5.52	3.721	1	0.66	0.816724	23.9	0.002	.	.
1	24192083	C	A	rs753232669	FUCA1	ENSG00000179163	ENST00000374479	ENSP00000363603	P04066	FUCO_HUMAN	G141V	Likely_pathogenic	3.9763e-06	0.001	-2.35	0.996	0.938	5.23	7.546	0.9521	0.44	0.913312	28.3	1	1.20113	0.707535
1	24669202	C	T	rs770938921	GRHL3	ENSG00000158055	ENST00000350501	ENSP00000288955	Q8TE85	GRHL3_HUMAN	R409C	Likely_pathogenic	2.38665e-05	0	2.16	0.863	0.271	4.96	0.041	0.8756	0.02	0.554298	32	0.966	1.35965	0.785972
1	26126723	T	C	.	SELENON	ENSG00000162430	ENST00000361547	ENSP00000355141	Q9NZV5	SELN_HUMAN	M1T	Pathogenic	0	0	-2.33	0.342	0.514	2.04	-1.619	1	0.05	0.725342	22	0.227	.	.
1	26126723	T	G	.	SELENON	ENSG00000162430	ENST00000361547	ENSP00000355141	Q9NZV5	SELN_HUMAN	M1R	Pathogenic	0	0	-2.34	0.326	0.527	2.04	-1.619	1	-0.02	0.882384	22.6	0.227	.	.
1	26138251	A	G	rs562843129	SELENON	ENSG00000162430	ENST00000361547	ENSP00000355141	Q9NZV5	SELN_HUMAN	S388G	Likely_benign	0.000877799	0.037	-2.49	.	0.443	5.18	7.27	.	-0.15	0.069668	24.7	0.629	0.548413	0.35996
1	26139255	G	C	rs1057517819	SELENON	ENSG00000162430	ENST00000361547	ENSP00000355141	Q9NZV5	SELN_HUMAN	W453C	Likely_pathogenic	0	0.001	-3.62	.	0.935	5.6	9.953	.	0.5	0.240826	32	0.997	1.06838	0.887377
1	26784353	G	A	.	DHDDS	ENSG00000117682	ENST00000360009	ENSP00000353104	Q86SQ9-2	DHDDS_HUMAN	R205Q	Likely_pathogenic	0	0	-0.74	0.976	0.825	5.76	9.878	0.8163	0.36	0.934071	32	0.999	1.51836	0.707972
1	27023162	A	G	rs752026201	ARID1A	ENSG00000117713	ENST00000324856	ENSP00000320485	O14497	ARI1A_HUMAN	S90G	Likely_benign	6.26331e-05	1	4.58	0.109	0.026	-2.19	0.026	0.1743	-0.59	0.255929	3.002	0	0.475193	0.920475
1	27023220	C	T	.	ARID1A	ENSG00000117713	ENST00000324856	ENSP00000320485	O14497	ARI1A_HUMAN	P109L	Likely_benign	0	0	4.2	0.269	0.061	2.83	-0.223	0.4669	-0.56	0.28456	25.2	0.559	0.529007	0.969919
1	27023366	C	T	rs567246585	ARID1A	ENSG00000117713	ENST00000324856	ENSP00000320485	O14497	ARI1A_HUMAN	P158S	Likely_benign	0.000698549	0	3.86	0.168	0.074	1.96	2.106	0.1431	-0.58	0.34717	19.58	0	0.523116	0.91764
1	27023564	C	G	rs1057520224	ARID1A	ENSG00000117713	ENST00000324856	ENSP00000320485	O14497	ARI1A_HUMAN	P224A	Likely_benign	0	0.037	4.65	0.209	0.043	2.47	0.738	0.1646	-0.54	0.24873	18.22	0.011	0.501732	0.892217
1	27058079	G	A	rs1057523568	ARID1A	ENSG00000117713	ENST00000324856	ENSP00000320485	O14497	ARI1A_HUMAN	R596H	Likely_pathogenic	3.98753e-06	0	4.23	0.447	0.215	5.31	6.537	0.5895	-0.31	0.340481	28.8	0.77	0.718364	0.775078
1	27088711	C	T	rs1466882490	ARID1A	ENSG00000117713	ENST00000324856	ENSP00000320485	O14497	ARI1A_HUMAN	R774C	Likely_benign	0	0.001	1.93	0.746	0.308	5.95	7.568	0.676	-0.01	0.397515	32	0.976	0.705417	0.754702
1	27094359	T	C	.	ARID1A	ENSG00000117713	ENST00000324856	ENSP00000320485	O14497	ARI1A_HUMAN	W1023R	Likely_pathogenic	0	0	0.96	0.941	0.747	5.17	8.017	0.8229	0.17	0.925638	29	0.999	0.915779	0.931783
1	27094440	G	T	.	ARID1A	ENSG00000117713	ENST00000324856	ENSP00000320485	O14497	ARI1A_HUMAN	D1050Y	Likely_pathogenic	0	0	-0.81	0.959	0.829	5.17	10.003	0.9093	0.36	0.919919	32	1	0.638371	0.727142
1	27099431	G	A	rs768377977	ARID1A	ENSG00000117713	ENST00000324856	ENSP00000320485	O14497	ARI1A_HUMAN	R1223H	Likely_benign	2.38705e-05	0	4.06	0.454	0.401	5.34	9.602	0.5954	-0.01	0.552857	31	0.991	0.642927	0.814046
1	27099885	G	A	rs1085307923	ARID1A	ENSG00000117713	ENST00000324856	ENSP00000320485	O14497	ARI1A_HUMAN	G1255E	Likely_pathogenic	0	0.003	4.17	0.814	0.222	5.02	4.124	0.3014	0.04	0.60344	26.3	0.879	0.671977	0.784269
1	27102164	A	G	rs375761808	ARID1A	ENSG00000117713	ENST00000324856	ENSP00000320485	O14497	ARI1A_HUMAN	D1697G	Likely_pathogenic	0	0	3	0.959	0.705	5.2	9.252	0.793	0.1	0.928577	29.5	0.995	1.64572	0.875819
1	27105527	T	C	rs797045264	ARID1A	ENSG00000117713	ENST00000324856	ENSP00000320485	O14497	ARI1A_HUMAN	L1713P	Likely_pathogenic	0	0	3.52	0.937	0.511	4.8	7.533	0.9419	0.1	0.967023	28.3	0.78	1.84354	0.866111
1	27105617	C	T	rs528936858	ARID1A	ENSG00000117713	ENST00000324856	ENSP00000320485	O14497	ARI1A_HUMAN	T1743M	Likely_benign	0.000130461	0.005	4.39	0.505	0.215	4.95	7.43	0.2868	-0.17	0.313763	26.9	0.8	1.24121	0.747167
1	27105692	T	C	rs1302313826	ARID1A	ENSG00000117713	ENST00000324856	ENSP00000320485	O14497	ARI1A_HUMAN	L1768P	Likely_benign	3.99728e-06	0.282	4.45	0.124	0.165	3.68	1.319	0.047	-0.41	0.208704	21.7	0.246	0.839758	0.448292
1	27105700	C	T	rs187631645	ARID1A	ENSG00000117713	ENST00000324856	ENSP00000320485	O14497	ARI1A_HUMAN	P1771S	Likely_benign	0.000295324	0.775	4.58	0.188	0.058	3.93	0.778	0.0055	-0.61	0.071404	19.43	0.001	0.523116	0.376429
1	27105931	G	T	rs140055856	ARID1A	ENSG00000117713	ENST00000324856	ENSP00000320485	O14497	ARI1A_HUMAN	G1848W	Likely_benign	5.96811e-05	0	3.23	0.727	0.539	4.74	9.422	0.9566	0	0.869914	31	0.999	1.5168	0.818553
1	27106238	G	A	rs759215669	ARID1A	ENSG00000117713	ENST00000324856	ENSP00000320485	O14497	ARI1A_HUMAN	R1950Q	Likely_benign	3.57878e-05	0.112	4.36	0.453	0.189	4.93	9.175	0.3184	-0.33	0.426527	22.9	0.019	0.99202	0.585507
1	27106789	C	G	.	ARID1A	ENSG00000117713	ENST00000324856	ENSP00000320485	O14497	ARI1A_HUMAN	L2134V	Likely_pathogenic	0	0.002	0.8	0.722	0.234	4.97	4.715	0.556	0.14	0.779565	25.8	0.998	1.43972	0.840771
1	27106799	C	A	.	ARID1A	ENSG00000117713	ENST00000324856	ENSP00000320485	O14497	ARI1A_HUMAN	A2137D	Likely_pathogenic	0	0.001	0.89	0.909	0.563	4.97	7.647	0.9863	0.17	0.884082	29	0.939	1.78042	0.905475
1	27117361	C	T	rs759988046	PIGV	ENSG00000060642	ENST00000374145	ENSP00000363260	Q9NUD9	PIGV_HUMAN	R19C	Likely_pathogenic	1.59086e-05	0.001	-2.05	0.822	0.791	3.93	1.745	0.8817	0.37	0.826948	27	1	0.725653	0.616351
1	27121139	A	G	rs766452597	PIGV	ENSG00000060642	ENST00000374145	ENSP00000363260	Q9NUD9	PIGV_HUMAN	N205S	Likely_pathogenic	1.59074e-05	0	-1.92	0.755	0.756	5.69	8.78	0.7783	-0.05	0.561654	24.2	1	0.557542	0.520671
1	27121334	G	A	rs149379900	PIGV	ENSG00000060642	ENST00000374145	ENSP00000363260	Q9NUD9	PIGV_HUMAN	R270H	Likely_benign	0.000330135	0.276	-1.65	0.03	0.153	-9.26	-1.164	0.0095	-0.56	0.070028	0.116	0.002	0.173561	0.225298
1	27124268	T	C	rs774605091	PIGV	ENSG00000060642	ENST00000374145	ENSP00000363260	Q9NUD9	PIGV_HUMAN	L472P	Likely_pathogenic	1.19298e-05	0.006	-1.95	0.923	0.869	5.38	7.441	0.784	0.39	0.948031	28.6	1	0.797885	0.670369
1	27432510	T	G	.	SLC9A1	ENSG00000090020	ENST00000263980	ENSP00000263980	P19634	SL9A1_HUMAN	I451L	Likely_pathogenic	0	0.015	2.42	0.649	0.277	5.11	5.071	0.3889	-0.2	0.740106	26	0.934	1.60464	0.838583
1	27874997	C	A	rs371337420	AHDC1	ENSG00000126705	ENST00000374011	ENSP00000363123	Q5TGY3	AHDC1_HUMAN	E1210D	Benign	6.76665e-05	0.132	0.67	0.268	0.075	2.65	0.575	0.2383	-0.4	0.151438	17.06	0.013	0.869853	0.722485
1	27877816	G	C	rs200660997	AHDC1	ENSG00000126705	ENST00000374011	ENSP00000363123	Q5TGY3	AHDC1_HUMAN	P271A	Likely_benign	0.000783232	0	0.88	0.228	0.076	4.35	1.779	0.0824	-0.53	0.052513	15.5	0.002	1.26109	0.525083
1	27878290	T	A	rs1135401946	AHDC1	ENSG00000126705	ENST00000374011	ENSP00000363123	Q5TGY3	AHDC1_HUMAN	N113Y	Likely_benign	0	0	0.5	0.763	0.313	4.03	2.404	0.1967	-0.21	0.757202	24.9	0.979	1.57551	0.814109
1	29320001	A	G	.	EPB41	ENSG00000159023	ENST00000343067	ENSP00000345259	P11171	41_HUMAN	M210V	Pathogenic	0	0.643	-0.53	0.686	0.369	5.07	7.691	0.5306	0.1	0.508818	18.11	0.025	0.741561	0.450436
1	33246707	T	A	rs61737106	YARS	ENSG00000134684	ENST00000616261	ENSP00000484192	A0A0C4DGZ5	A0A0C4DGZ5_HUMAN	R361W	Benign	0	.	.	.	.	.	.	.	-0.32	0.119154	24.7	.	nan	nan
1	35250473	T	A	rs1064794946	GJB3	ENSG00000188910	ENST00000373366	ENSP00000362464	O75712	CXB3_HUMAN	V37E	Likely_pathogenic	0	0.001	-5.48	0.923	0.944	5.85	7.969	0.8758	0.58	0.89426	24.2	0.985	0.495427	0.658606
1	35250703	G	A	rs199689484	GJB3	ENSG00000188910	ENST00000373366	ENSP00000362464	O75712	CXB3_HUMAN	A114T	Likely_benign	0.000263322	0.632	-4.55	0.039	0.243	-3.6	0.674	0.0521	-0.38	0.043846	0.045	0.001	0.0631666	0.314918
1	40562849	G	A	rs796052922	PPT1	ENSG00000131238	ENST00000642050	ENSP00000493153	P50897	PPT1_HUMAN	S21F	Likely_benign	0.000222973	.	.	.	0.158	2.56	1.982	0.2447	-0.11	0.347781	14.07	0.045	.	0.58253
1	40562909	A	G	rs796052927	PPT1	ENSG00000131238	ENST00000642050	ENSP00000493153	P50897	PPT1_HUMAN	M1T	Pathogenic/Likely_pathogenic	3.18817e-05	.	.	.	0.649	4.44	4.404	1	0.66	0.902295	23.3	0.039	.	.
1	40562910	T	C	rs1085307087	PPT1	ENSG00000131238	ENST00000642050	ENSP00000493153	P50897	PPT1_HUMAN	M1V	Likely_pathogenic	0	.	.	.	0.665	4.44	4.115	1	0.65	0.838183	23.1	0.073	.	.
1	40723951	T	C	rs754971777	ZMPSTE24	ENSG00000084073	ENST00000372759	ENSP00000361845	O75844	FACE1_HUMAN	M3T	Likely_benign	0.000215126	0.068	5.56	0.305	0.068	0.636	0.668	0.0821	-0.59	0.298822	22.6	0	0.275003	0.664723
1	40773144	C	T	rs199733570	COL9A2	ENSG00000049089	ENST00000372748	ENSP00000361834	Q14055	CO9A2_HUMAN	G328R	Likely_benign	0.000163416	0	-6.29	0.767	0.873	5.92	3.519	0.877	0.52	0.871414	24.6	0.969	1.00687	0.768362
1	40781317	C	T	rs200424850	COL9A2	ENSG00000049089	ENST00000372748	ENSP00000361834	Q14055	CO9A2_HUMAN	R32Q	Benign/Likely_benign	0.000669675	0.595	-3.98	0.29	0.166	1.07	0.667	0.0244	-0.19	0.209363	16.18	0.001	0.298211	0.52905
1	41249914	G	A	.	KCNQ4	ENSG00000117013	ENST00000642618	ENSP00000494128	P56696	KCNQ4_HUMAN	S50N	Likely_benign	0	.	.	.	0.319	0.957	2.361	0.0825	-0.27	0.141593	16.5	0	.	0.935969
1	41284345	A	G	rs1064796365	KCNQ4	ENSG00000117013	ENST00000642618	ENSP00000494128	P56696	KCNQ4_HUMAN	H234R	Likely_pathogenic	0	.	.	.	0.944	5.04	9.13	0.8587	0.53	0.892787	26.8	0.572	.	0.905226
1	41285135	G	C	rs956666801	KCNQ4	ENSG00000117013	ENST00000642618	ENSP00000494128	P56696	KCNQ4_HUMAN	W275C	Likely_pathogenic	0	.	.	.	0.928	5.08	10.003	0.8809	0.6	0.973068	32	0.999	.	0.913132
1	41303409	C	G	rs139835231	KCNQ4	ENSG00000117013	ENST00000642618	ENSP00000494128	P56696	KCNQ4_HUMAN	D606E	Benign	0.00273475	.	.	.	0.278	-2.73	0.164	0.1478	-0.3	0.087323	6.307	0.028	.	0.539505
1	43212432	C	G	rs573577299	P3H1	ENSG00000117385	ENST00000296388	ENSP00000296388	Q32P28	P3H1_HUMAN	G716A	Likely_benign	0.000158777	0.452	1.51	0.109	0.009	-0.324	-1.579	.	-0.72	0.045818	4.199	0.001	.	.
1	43213068	G	T	rs3738497	P3H1	ENSG00000117385	ENST00000236040	ENSP00000236040	Q32P28-3	P3H1_HUMAN	Q644K	Benign	0.004827	1	0.43	0.174	0.065	5.27	3.022	.	-0.41	0.342571	21.3	0.056	0.250607	0.421455
1	43232562	C	G	rs201750444	P3H1	ENSG00000117385	ENST00000236040	ENSP00000236040	Q32P28-3	P3H1_HUMAN	E27D	Likely_benign	0.000274649	0.051	0.46	0.136	0.079	4.16	0.284	.	-0.45	0.132622	22	0.018	0.907279	0.687514
1	43232642	T	C	rs761033636	P3H1	ENSG00000117385	ENST00000236040	ENSP00000236040	Q32P28-3	P3H1_HUMAN	M1V	Likely_pathogenic	0	0.009	1.15	0.551	0.29	4.16	0.914	1	0.23	0.603662	20.9	0.087	.	.
1	43392753	C	T	rs756304012	SLC2A1	ENSG00000117394	ENST00000426263	ENSP00000416293	P11166	GTR1_HUMAN	E480K	Likely_benign	1.59153e-05	0.844	-1.09	0.218	0.185	4.87	5.425	0.0154	-0.24	0.290703	21.5	0.002	1.27153	0.619906
1	43393286	T	C	rs587784392	SLC2A1	ENSG00000117394	ENST00000426263	ENSP00000416293	P11166	GTR1_HUMAN	Q423R	Likely_benign	0	0.092	-1.4	0.674	0.683	5.82	2.69	0.4278	0.17	0.764262	26.9	0.648	1.9333	0.687183
1	43393293	A	G	.	SLC2A1	ENSG00000117394	ENST00000426263	ENSP00000416293	P11166	GTR1_HUMAN	C421R	Pathogenic	0	0.168	-0.94	0.738	0.486	5.82	0.279	0.2081	-0.03	0.79148	23.2	0.251	1.79357	0.791681
1	43393298	C	A	rs139722450	SLC2A1	ENSG00000117394	ENST00000426263	ENSP00000416293	P11166	GTR1_HUMAN	G419V	Likely_pathogenic	0	0.001	-1.44	0.96	0.907	5.82	6.124	0.824	0.36	0.94554	28.7	0.877	2.21888	0.857406
1	43393406	G	A	rs1057521632	SLC2A1	ENSG00000117394	ENST00000426263	ENSP00000416293	P11166	GTR1_HUMAN	P383L	Likely_pathogenic	0	0	-0.79	0.83	0.648	5.51	10.003	0.9122	0.1	0.747043	29.4	0.951	2.04657	0.838459
1	43394883	A	G	.	SLC2A1	ENSG00000117394	ENST00000426263	ENSP00000416293	P11166	GTR1_HUMAN	S324P	Pathogenic	0	0.001	-1.09	0.99	0.912	5.38	8.947	0.641	0.36	0.968123	32	0.998	2.22149	0.844149
1	43394915	G	A	rs794727870	SLC2A1	ENSG00000117394	ENST00000426263	ENSP00000416293	P11166	GTR1_HUMAN	S313F	Likely_pathogenic	0	0.013	-0.74	0.788	0.331	5.38	9.602	0.5496	-0.15	0.763613	24.8	0.002	1.58066	0.627067
1	43394916	A	G	rs886041633	SLC2A1	ENSG00000117394	ENST00000426263	ENSP00000416293	P11166	GTR1_HUMAN	S313P	Pathogenic	0	0.027	-0.83	0.775	0.332	2.99	2.895	0.4262	-0.17	0.832362	23.4	0.021	1.40537	0.59888
1	43394972	G	A	.	SLC2A1	ENSG00000117394	ENST00000426263	ENSP00000416293	P11166	GTR1_HUMAN	S294F	Likely_pathogenic	0	0	-1.15	0.972	0.944	5.24	9.602	0.8667	0.39	0.95981	31	0.996	2.09984	0.821223
1	43395272	T	G	.	SLC2A1	ENSG00000117394	ENST00000426263	ENSP00000416293	P11166	GTR1_HUMAN	I287L	Pathogenic	0	0.001	-1.21	0.573	0.73	5.14	6.167	0.4331	-0.08	0.6705	24.8	0.718	2.02385	0.872783
1	43395385	C	T	rs587784395	SLC2A1	ENSG00000117394	ENST00000426263	ENSP00000416293	P11166	GTR1_HUMAN	R249Q	Likely_benign	1.19369e-05	0.338	-0.73	0.325	0.088	4.22	2.67	0.1244	-0.39	0.193785	17.99	0.01	1.0557	0.596609
1	43395400	A	C	rs1064795363	SLC2A1	ENSG00000117394	ENST00000426263	ENSP00000416293	P11166	GTR1_HUMAN	M244R	Likely_pathogenic	0	0	-0.83	0.953	0.86	5.14	9.325	0.7739	0.16	0.891474	26.4	0.981	2.38597	0.804909
1	43395700	C	G	rs1085308009	SLC2A1	ENSG00000117394	ENST00000426263	ENSP00000416293	P11166	GTR1_HUMAN	G175R	Likely_pathogenic	0	0	-1.79	0.943	0.951	5.16	6.077	0.9233	0.4	0.911544	26.8	0.999	2.18956	0.829583
1	43396331	T	C	.	SLC2A1	ENSG00000117394	ENST00000426263	ENSP00000416293	P11166	GTR1_HUMAN	Q161R	Likely_pathogenic	0	0.005	-1.31	0.791	0.906	5.41	7.674	0.5757	0.37	0.887398	25.5	0.998	2.0946	0.765166
1	43396355	C	G	.	SLC2A1	ENSG00000117394	ENST00000426263	ENSP00000416293	P11166	GTR1_HUMAN	R153P	Pathogenic	0	0.001	-1.61	0.99	0.925	5.49	7.561	0.9512	0.42	0.982631	28.9	0.997	2.38597	0.828431
1	43396425	C	G	rs80359819	SLC2A1	ENSG00000117394	ENST00000426263	ENSP00000416293	P11166	GTR1_HUMAN	G130R	Pathogenic	0	0	-2.85	0.978	0.944	5.51	7.905	0.9654	0.48	0.963317	26.9	1	2.19445	0.834472
1	43396763	T	C	rs776583130	SLC2A1	ENSG00000117394	ENST00000426263	ENSP00000416293	P11166	GTR1_HUMAN	M77V	Likely_benign	3.97814e-06	0.011	-0.84	0.757	0.512	5.24	6.072	0.4918	-0.13	0.593898	23.1	0.159	0.979403	0.649164
1	43804263	G	A	rs587778516	MPL	ENSG00000117400	ENST00000372470	ENSP00000361548	P40238	TPOR_HUMAN	G88E	Likely_pathogenic	3.9764e-06	0.023	-0.36	0.69	0.414	5.53	5.428	0.5581	-0.09	0.621958	23.8	0.719	0.81345	0.431571
1	43812600	T	A	.	MPL	ENSG00000117400	ENST00000372470	ENSP00000361548	P40238	TPOR_HUMAN	W435R	Likely_pathogenic	0	0	-2.18	0.811	0.803	5.3	4.239	0.9154	0.25	0.808678	28.4	1	1.01607	0.741388
1	43892422	C	T	rs373408367	SZT2	ENSG00000198198	ENST00000562955	ENSP00000457168	Q5T011-5	SZT2_HUMAN	P1027L	Likely_benign	0.000221472	0.177	.	0.133	0.207	-4.93	-0.503	0.0877	-0.71	0.023296	0.143	0	0.268706	0.275931
1	43893384	C	T	rs200635457	SZT2	ENSG00000198198	ENST00000562955	ENSP00000457168	Q5T011-5	SZT2_HUMAN	A1204V	Likely_benign	0.000466132	0.395	.	0.157	0.145	1.22	0.7	0.0963	-0.77	0.056423	11.98	0.001	0.262816	0.299392
1	43913968	G	A	rs190363418	SZT2	ENSG00000198198	ENST00000562955	ENSP00000457168	Q5T011-5	SZT2_HUMAN	R3204Q	Benign	0.000510935	0.49	.	0.202	0.081	3.49	2.41	0.1008	-0.5	0.177352	15.64	0.001	0.306956	0.449888
1	44395840	C	T	rs200457973	ST3GAL3	ENSG00000126091	ENST00000642331	ENSP00000493823	A0A2R8YDJ6	A0A2R8YDJ6_HUMAN	S439F	Likely_benign	0.0002744	.	.	.	0.329	3.59	4.626	.	0.03	0.058276	13.3	.	.	.
1	44475666	C	T	rs201267211	SLC6A9	ENSG00000196517	ENST00000360584	ENSP00000353791	P48067	SC6A9_HUMAN	G170E	Likely_pathogenic	3.97731e-06	0.169	-0.89	0.829	0.546	5.4	2.699	0.5287	0.23	0.858904	25.4	1	2.04482	0.867577
1	45292354	C	T	rs199998309	PTCH2	ENSG00000117425	ENST00000372192	ENSP00000361266	Q9Y6C5	PTC2_HUMAN	E928K	Likely_benign	0.000423651	0.442	-2.89	0.4	0.536	2.98	3.796	0.1961	-0.11	0.597514	24.1	0.926	0.196483	0.746321
1	45297968	A	G	rs80168454	PTCH2	ENSG00000117425	ENST00000372192	ENSP00000361266	Q9Y6C5	PTC2_HUMAN	L104P	Likely_benign	0.000278538	0.003	-3.3	0.819	0.857	4.67	5.237	0.3972	0.38	0.916388	26.3	0.929	0.762112	0.637425
1	45308561	G	A	rs561781541	PTCH2	ENSG00000117425	ENST00000372192	ENSP00000361266	Q9Y6C5	PTC2_HUMAN	T15I	Benign	0.00167654	0.115	-3.01	0.161	0.156	3.78	1.886	0.3918	-0.27	0.168563	14.15	0.009	0.186626	0.686805
1	45795000	C	T	.	MUTYH	ENSG00000132781	ENST00000372098	ENSP00000361170	Q9UIF7	MUTYH_HUMAN	S540N	Likely_benign	0	0.383	-0.37	0.099	0.059	-5.1	-3.174	0.1023	-0.5	0.028072	0.003	.	0.104175	0.263956
1	45795043	G	T	rs3219496	MUTYH	ENSG00000132781	ENST00000531105	ENSP00000431292	E9PLT4	E9PLT4_HUMAN	P61H	Benign/Likely_benign	0	.	.	.	.	.	.	.	-0.12	0.056591	23.7	.	nan	nan
1	45797333	C	T	rs1064795219	MUTYH	ENSG00000132781	ENST00000372098	ENSP00000361170	Q9UIF7	MUTYH_HUMAN	G393S	Likely_pathogenic	0	0	-3.77	0.738	0.89	5.82	4.694	0.7925	0.47	0.750447	35	.	0.550119	0.700858
1	45797491	A	G	.	MUTYH	ENSG00000132781	ENST00000372098	ENSP00000361170	Q9UIF7	MUTYH_HUMAN	L340P	Likely_benign	0	0.242	3.18	0.134	0.065	-2	0.108	0.4272	-0.58	0.092292	4.243	.	0.185613	0.258638
1	45797739	A	G	rs1362124228	MUTYH	ENSG00000132781	ENST00000372098	ENSP00000361170	Q9UIF7	MUTYH_HUMAN	L315S	Likely_benign	0	0.502	3.19	0.086	0.028	-3.35	-0.666	0.2649	-0.54	0.020832	0.617	.	0.158021	0.265111
1	45799209	A	T	.	MUTYH	ENSG00000132781	ENST00000372098	ENSP00000361170	Q9UIF7	MUTYH_HUMAN	V72E	Likely_benign	0	0.289	3.33	0.195	0.042	-0.575	-0.079	0.0947	-0.49	0.187675	11.93	.	0.186755	0.435648
1	45805939	T	G	rs1057520831	TOE1	ENSG00000132773	ENST00000372090	ENSP00000361162	Q96GM8	TOE1_HUMAN	S5R	Likely_benign	0	0.081	1.44	0.173	0.044	-1.55	-0.191	0.0242	-0.62	0.119175	13.95	0.001	0.450685	0.411477
1	45966006	T	C	rs574983400	MMACHC	ENSG00000132763	ENST00000401061	ENSP00000383840	Q9Y4U1	MMAC_HUMAN	M1T	Likely_pathogenic	0	0	-3.76	0.927	0.756	5.78	4.515	1	0.65	0.861589	26.7	0.962	.	.
1	45966006	T	G	.	MMACHC	ENSG00000132763	ENST00000401061	ENSP00000383840	Q9Y4U1	MMAC_HUMAN	M1R	Likely_pathogenic	0	0	-3.78	0.951	0.79	5.78	4.515	1	0.65	0.923151	28.9	0.983	.	.
1	46657783	T	C	.	POMGNT1	ENSG00000085998	ENST00000371992	ENSP00000361060	Q8WZA1-2	PMGT1_HUMAN	N509S	Likely_pathogenic	0	0.01	-1.79	0.843	0.592	6.07	7.584	0.7084	-0.1	0.373118	24.5	0.996	0.770768	0.810763
1	46662468	G	A	rs564076183	POMGNT1	ENSG00000085998	ENST00000371992	ENSP00000361060	Q8WZA1-2	PMGT1_HUMAN	R97W	Likely_benign	0.000310267	0.002	-1.08	0.582	0.321	1.63	1.818	0.4515	-0.2	0.233705	23.2	0.639	0.825195	0.750802
1	46733272	G	T	rs797044888	RAD54L	ENSG00000085999	ENST00000371975	ENSP00000361043	Q92698	RAD54_HUMAN	G345C	Likely_pathogenic	0	.	.	.	.	.	.	0.524	0.54	0.928782	32	1	nan	nan
1	46733272	G	T	rs797044888	LRRC41	ENSG00000132128	ENST00000496156	ENSP00000477909	A0A087WTI9	A0A087WTI9_HUMAN	P193Q	Likely_pathogenic	0	.	.	.	.	.	.	.	0.54	0.059104	32	.	nan	nan
1	47726031	T	C	rs370465985	STIL	ENSG00000123473	ENST00000371877	ENSP00000360944	Q15468-2	STIL_HUMAN	R1004G	Likely_pathogenic	1.98856e-05	0.004	1.95	0.615	0.25	5.93	2.907	0.693	0.07	0.649184	28.6	0.856	0.546455	0.500991
1	47746866	G	T	rs888258532	STIL	ENSG00000123473	ENST00000371877	ENSP00000360944	Q15468-2	STIL_HUMAN	P422T	Likely_pathogenic	4.01194e-06	0.004	0.59	0.872	0.637	5.57	7.188	0.8237	0.13	0.393452	26.1	1	0.551758	0.470461
1	47755235	A	T	rs587784452	STIL	ENSG00000123473	ENST00000371877	ENSP00000360944	Q15468-2	STIL_HUMAN	F299I	Likely_pathogenic	0	0	0.39	0.934	0.463	5.69	6.048	0.8599	0.08	0.749942	27.4	0.999	0.615613	0.634283
1	47767258	A	G	rs200768902	STIL	ENSG00000123473	ENST00000371877	ENSP00000360944	Q15468-2	STIL_HUMAN	V143A	Likely_benign	3.18558e-05	1	1.12	0.095	0.04	0.771	1.504	0.1934	-0.53	0.012346	11.35	0	0.124576	0.262023
1	47882003	G	A	rs765169217	FOXE3	ENSG00000186790	ENST00000335071	ENSP00000334472	Q13461	FOXE3_HUMAN	D6N	Likely_benign	0.000669157	0.053	-3.27	0.16	0.166	0.431	0.447	0.0038	-0.42	0.157094	13.5	0.068	.	0.874064
1	47882211	C	T	rs750769299	FOXE3	ENSG00000186790	ENST00000335071	ENSP00000334472	Q13461	FOXE3_HUMAN	S75L	Likely_pathogenic	0	0	-4.45	0.844	0.893	0.856	1.227	0.9888	0.48	0.580464	23.5	0.985	.	0.965966
1	47882418	A	G	rs747148416	FOXE3	ENSG00000186790	ENST00000335071	ENSP00000334472	Q13461	FOXE3_HUMAN	Y144C	Likely_pathogenic	4.82532e-05	0	-3.85	0.647	0.805	3.45	5.396	0.7703	0.3	0.739173	26.4	1	.	0.963317
1	47882916	G	A	rs571095192	FOXE3	ENSG00000186790	ENST00000335071	ENSP00000334472	Q13461	FOXE3_HUMAN	G310D	Benign	0.00359522	0.248	-3.3	0.161	0.253	1.61	0.25	0.084	-0.22	0.376911	17.23	0.116	.	0.844167
1	53676233	G	C	.	CPT2	ENSG00000157184	ENST00000371486	ENSP00000360541	P23786	CPT2_HUMAN	R296P	Likely_pathogenic	0	0	-4.46	0.984	0.975	5.42	9.588	0.9572	0.62	0.976678	28.7	1	0.664633	0.580815
1	55472822	G	A	rs769608234	BSND	ENSG00000162399	ENST00000371265	ENSP00000360312	Q8WZ55	BSND_HUMAN	G142E	Likely_benign	0.000123275	0.084	0.02	0.182	0.024	0.662	0.452	0.5295	-0.52	0.106128	3.868	0.011	0.122481	0.338291
1	55472854	G	A	rs202128855	BSND	ENSG00000162399	ENST00000371265	ENSP00000360312	Q8WZ55	BSND_HUMAN	D153N	Likely_benign	5.9663e-05	0.21	-0.13	0.187	0.059	0.937	0.163	0.0602	-0.65	0.110588	10.21	0.004	0.0804588	0.372317
1	55474144	G	A	rs199832638	BSND	ENSG00000162399	ENST00000371265	ENSP00000360312	Q8WZ55	BSND_HUMAN	R269Q	Likely_benign	0.000119502	0.388	-2.34	0.033	0.232	-9.07	-4.156	0.0086	-0.54	0.028208	0.001	0	0.0903394	0.183009
1	55474255	T	C	rs139049536	BSND	ENSG00000162399	ENST00000371265	ENSP00000360312	Q8WZ55	BSND_HUMAN	L306P	Likely_benign	0.000183223	1	-2.17	0.105	0.221	3.59	1.439	0.5162	-0.38	0.047456	18.8	0	0.127102	0.382727
1	55474289	C	A	rs876657432	BSND	ENSG00000162399	ENST00000371265	ENSP00000360312	Q8WZ55	BSND_HUMAN	D317E	Likely_benign	0	0.111	-2.52	0.057	0.228	-5.16	-3.56	0.2148	-0.54	0.161636	0.021	0.043	0.113384	0.506911
1	55509574	C	G	rs771978846	PCSK9	ENSG00000169174	ENST00000302118	ENSP00000303208	Q8NBP7	PCSK9_HUMAN	S89W	Likely_benign	0.000282675	0.027	-0.74	0.289	0.245	-5.49	0.122	0.3036	-0.41	0.200625	17.08	0.823	0.326568	0.48628
1	55518408	G	A	rs749573024	PCSK9	ENSG00000169174	ENST00000302118	ENSP00000303208	Q8NBP7	PCSK9_HUMAN	R248H	Likely_benign	6.02661e-05	0.266	-2.26	0.224	0.197	1.56	1.572	0.2637	-0.33	0.176121	16.34	0.002	0.280562	0.507843
1	55518456	C	T	rs201789841	PCSK9	ENSG00000169174	ENST00000302118	ENSP00000303208	Q8NBP7	PCSK9_HUMAN	T264I	Likely_benign	9.68374e-05	0.53	-0.79	0.339	0.081	-1.62	0.411	0.5537	-0.48	0.53271	13.53	0.085	0.263987	0.602938
1	55524244	G	A	rs376388695	PCSK9	ENSG00000169174	ENST00000302118	ENSP00000303208	Q8NBP7	PCSK9_HUMAN	R476H	Likely_benign	1.59218e-05	0.159	-0.59	0.12	0.122	-5.42	-0.351	0.324	-0.52	0.071861	0.636	0.007	0.281503	0.4416
1	61548465	T	C	.	NFIA	ENSG00000162599	ENST00000371189	ENSP00000360231	Q12857-4	NFIA_HUMAN	M46T	Likely_pathogenic	0	0.021	0.97	0.728	0.318	2.48	6.143	0.1854	0.66	0.459226	25	0.774	0.967482	0.937667
1	61554101	G	C	rs1064796492	NFIA	ENSG00000162599	ENST00000371189	ENSP00000360231	Q12857-4	NFIA_HUMAN	C148S	Likely_pathogenic	0	0	-1.05	0.977	0.681	6.07	10.003	0.8635	0.32	0.750898	27.7	0.974	2.1341	0.924663
1	61554154	C	T	rs886039429	NFIA	ENSG00000162599	ENST00000371189	ENSP00000360231	Q12857-4	NFIA_HUMAN	R166C	Pathogenic	0	0	0.12	0.869	0.715	5.87	7.905	0.7838	0.25	0.829655	32	0.995	2.24294	0.909835
1	62970369	C	T	rs147103646	DOCK7	ENSG00000116641	ENST00000251157	ENSP00000251157	Q96N67-6	DOCK7_HUMAN	G1557S	Benign/Likely_benign	0.00140053	1	0.79	0.263	0.18	-4.43	-0.146	.	-0.57	0.21501	0.017	.	.	0.438136
1	62993823	G	A	rs59558623	DOCK7	ENSG00000116641	ENST00000251157	ENSP00000251157	Q96N67-6	DOCK7_HUMAN	T1312M	Likely_benign	0.000296295	0.103	1.84	0.352	0.041	5.46	5.617	.	-0.48	0.207447	23.4	.	.	0.415902
1	63010649	G	A	rs61742951	DOCK7	ENSG00000116641	ENST00000251157	ENSP00000251157	Q96N67-6	DOCK7_HUMAN	S943F	Likely_benign	0.000188028	0.013	1.83	0.263	0.057	4.02	4.267	.	-0.41	0.439125	20.2	.	.	0.631969
1	63085630	T	C	rs72913293	DOCK7	ENSG00000116641	ENST00000251157	ENSP00000251157	Q96N67-6	DOCK7_HUMAN	K487R	Benign	0.0046307	0.069	0.88	0.756	0.2	4.74	7.615	.	-0.34	0.499218	24.1	0.953	.	0.689073
1	63836649	A	G	rs562934427	ALG6	ENSG00000088035	ENST00000371108	ENSP00000360149	Q9Y672	ALG6_HUMAN	M1V	Likely_pathogenic	1.60636e-05	0	-0.44	0.951	0.544	5.75	4.881	1	0.26	0.703205	24.2	0.914	.	.
1	63836650	T	C	rs1387214955	ALG6	ENSG00000088035	ENST00000371108	ENSP00000360149	Q9Y672	ALG6_HUMAN	M1T	Likely_pathogenic	0	0	-0.53	0.939	0.652	5.75	4.17	1	0.66	0.796614	25	0.961	.	.
1	66102080	C	G	rs193922650	LEPR	ENSG00000116678	ENST00000349533	ENSP00000330393	P48357	LEPR_HUMAN	N960K	Likely_pathogenic	3.98124e-06	0.81	0.59	0.075	0.048	2.94	0.372	0.0047	-0.61	0.104445	14.7	0.055	0.167397	0.244687
1	68906623	C	T	.	RPE65	ENSG00000116745	ENST00000262340	ENSP00000262340	Q16518	RPE65_HUMAN	D186N	Likely_pathogenic	0	0.009	-3.56	0.792	0.671	5.54	7.461	0.2894	-0.15	0.691227	29.7	0.992	0.350955	0.71178
1	76190473	A	G	rs1057516778	ACADM	ENSG00000117054	ENST00000370834	ENSP00000359871	Q5T4U5	Q5T4U5_HUMAN	M1V	Likely_pathogenic	0	0	-4.28	0.657	0.426	0.842	1.245	.	0.08	0.652629	14.11	0	.	.
1	76190475	G	C	.	ACADM	ENSG00000117054	ENST00000370834	ENSP00000359871	Q5T4U5	Q5T4U5_HUMAN	M1I	Likely_pathogenic	0	0	-4.29	0.733	0.531	2.49	3.583	.	0.17	0.701523	15.17	0	.	.
1	76198539	A	G	rs1057521114	ACADM	ENSG00000117054	ENST00000370834	ENSP00000359871	Q5T4U5	Q5T4U5_HUMAN	Y73C	Likely_pathogenic	0	0.001	-6.53	0.856	0.915	4.33	7.291	.	0.54	0.675289	24.7	.	.	0.644643
1	76198582	G	A	rs1057522841	ACADM	ENSG00000117054	ENST00000370834	ENSP00000359871	Q5T4U5	Q5T4U5_HUMAN	M87I	Likely_benign	0	0.131	-6.44	0.258	0.444	-2.42	0.722	.	-0.08	0.557274	17.36	.	.	0.563773
1	76200531	G	A	rs778906552	ACADM	ENSG00000117054	ENST00000370834	ENSP00000359871	Q5T4U5	Q5T4U5_HUMAN	R181K	Pathogenic/Likely_pathogenic	0.000139265	0.239	-6.37	0.703	0.627	5.63	9.763	.	0.23	0.091155	24.7	.	.	0.604377
1	76205673	T	G	rs886038412	ACADM	ENSG00000117054	ENST00000370834	ENSP00000359871	Q5T4U5	Q5T4U5_HUMAN	C192W	Benign	0	0	-5.29	0.86	0.895	4.22	0.932	.	0.39	0.846115	26.2	.	.	0.824352
1	76211508	G	A	rs200724875	ACADM	ENSG00000117054	ENST00000370834	ENSP00000359871	Q5T4U5	Q5T4U5_HUMAN	R239H	Pathogenic/Likely_pathogenic	1.5911e-05	0.005	-4.22	0.613	0.912	5.83	6.718	.	0.53	0.273593	32	.	.	0.558297
1	76215112	C	G	rs1348176225	ACADM	ENSG00000117054	ENST00000370834	ENSP00000359871	Q5T4U5	Q5T4U5_HUMAN	N272K	Likely_pathogenic	0	0.448	-4.7	0.854	0.599	3.45	0.974	.	-0.03	0.25131	23.2	.	.	0.675883
1	76215134	A	G	rs1057518408	ACADM	ENSG00000117054	ENST00000370834	ENSP00000359871	Q5T4U5	Q5T4U5_HUMAN	T280A	Likely_pathogenic	0	0.016	-5.44	0.973	0.957	5.86	9.104	.	0.54	0.700378	26.3	.	.	0.696618
1	76226811	A	T	.	ACADM	ENSG00000117054	ENST00000370834	ENSP00000359871	Q5T4U5	Q5T4U5_HUMAN	Q350L	Likely_pathogenic	0	0	-4.34	0.916	0.974	5.15	8.582	.	0.57	0.860248	26.8	.	.	0.431007
1	76226846	A	C	rs77931234	ACADM	ENSG00000117054	ENST00000370834	ENSP00000359871	Q5T4U5	Q5T4U5_HUMAN	K362Q	Pathogenic	0	0.094	-3.94	0.784	0.712	5.21	8.582	.	0.23	0.602396	23	.	.	0.592017
1	76227051	A	C	.	ACADM	ENSG00000117054	ENST00000370834	ENSP00000359871	Q5T4U5	Q5T4U5_HUMAN	Y430S	Pathogenic	0	0.011	-3.85	0.863	0.789	2.97	4.684	.	0.26	0.750561	25	.	.	0.72048
1	78407816	G	C	rs200071700	NEXN	ENSG00000162614	ENST00000334785	ENSP00000333938	Q0ZGT2	NEXN_HUMAN	E528Q	Likely_benign	0.000225155	0.108	0.17	0.35	0.071	1.47	4.645	0.1291	-0.38	0.088819	21.6	0.009	0.0480257	0.556457
1	78408421	C	G	rs794729086	NEXN	ENSG00000162614	ENST00000334785	ENSP00000333938	Q0ZGT2	NEXN_HUMAN	F645L	Likely_pathogenic	0	0.024	-0.23	0.807	0.394	4.92	2.787	0.3391	-0.01	0.718954	26.1	0.994	0.339751	0.817369
1	92754522	T	C	rs532530906	GLMN	ENSG00000174842	ENST00000370360	ENSP00000359385	Q92990	GLMN_HUMAN	N194S	Likely_benign	1.99029e-05	0.391	1.08	0.159	0.046	2.11	2.075	0.0105	-0.66	0.055756	12.25	0.008	0.110504	0.295123
1	92754561	A	G	rs139873200	GLMN	ENSG00000174842	ENST00000370360	ENSP00000359385	Q92990	GLMN_HUMAN	I181T	Likely_benign	0.00132086	0.291	0.93	0.297	0.092	3.14	1.397	0.0789	-0.41	0.327144	16.7	0.037	0.175079	0.394653
1	93299146	G	A	.	RPL5	ENSG00000122406	ENST00000644759	ENSP00000495549	P46777	RL5_HUMAN	D40N	Likely_pathogenic	0	.	.	.	0.765	4.68	9.913	0.2875	-0.14	0.754903	29.7	0.691	.	0.882819
1	93301748	T	C	rs878854146	RPL5	ENSG00000122406	ENST00000644759	ENSP00000495549	P46777	RL5_HUMAN	L109P	Likely_pathogenic	0	.	.	.	0.828	4.63	7.891	0.4817	0.31	0.943565	26.3	0.998	.	0.894439
1	94467464	T	G	rs951379922	ABCA4	ENSG00000198691	ENST00000370225	ENSP00000359245	P78363	ABCA4_HUMAN	K2078Q	Likely_pathogenic	3.97712e-06	0.002	-4.09	0.911	0.974	5.55	7.896	0.8637	0.5	0.802266	28.9	1	0.480449	0.660212
1	94476830	A	T	rs371489809	ABCA4	ENSG00000198691	ENST00000370225	ENSP00000359245	P78363	ABCA4_HUMAN	Y1858N	Likely_pathogenic	7.95798e-06	0	-2.15	0.893	0.827	4.67	6.274	0.6337	0.35	0.869993	28.8	0.705	0.58841	0.623702
1	94485206	T	G	rs778747291	ABCA4	ENSG00000198691	ENST00000370225	ENSP00000359245	P78363	ABCA4_HUMAN	K1710Q	Likely_pathogenic	8.03226e-06	0	-1.67	0.63	0.904	5.38	7.958	0.7349	0.39	0.577985	28	0.997	0.462144	0.527717
1	94495021	C	T	rs568792949	ABCA4	ENSG00000198691	ENST00000370225	ENSP00000359245	P78363	ABCA4_HUMAN	G1507R	Likely_pathogenic	0.000162076	0.001	-4.78	0.813	0.791	5.39	7.767	0.8214	0.53	0.529833	28	0.996	0.507035	0.723324
1	94496080	A	G	rs142673376	ABCA4	ENSG00000198691	ENST00000370225	ENSP00000359245	P78363	ABCA4_HUMAN	M1419T	Likely_benign	0.000974356	0.068	-2.98	0.305	0.511	3.12	4.55	0.21	-0.01	0.341164	17.58	0.009	0.10341	0.433013
1	94496585	G	A	rs1064797091	ABCA4	ENSG00000198691	ENST00000370225	ENSP00000359245	P78363	ABCA4_HUMAN	P1407L	Likely_pathogenic	0	0.001	-2.99	0.864	0.916	5	10.003	0.9475	0.44	0.878939	28.7	1	0.470371	0.744956
1	94497334	C	G	rs1064797113	ABCA4	ENSG00000198691	ENST00000370225	ENSP00000359245	P78363	ABCA4_HUMAN	Q1376H	Likely_pathogenic	0	0	-2.37	0.892	0.734	4.87	7.616	0.4011	0.39	0.829088	35	0.962	0.45331	0.642486
1	94497338	G	A	rs1267585230	ABCA4	ENSG00000198691	ENST00000370225	ENSP00000359245	P78363	ABCA4_HUMAN	A1375V	Likely_pathogenic	1.20384e-05	0.002	-3.28	0.749	0.758	5.78	9.63	0.5032	0.41	0.640509	25.6	0.453	0.413789	0.623344
1	94497413	A	G	rs1064793012	ABCA4	ENSG00000198691	ENST00000370225	ENSP00000359245	P78363	ABCA4_HUMAN	L1350P	Likely_pathogenic	3.9894e-06	0.001	-2.24	0.935	0.878	5.78	7.148	0.8381	0.37	0.893735	24.6	0.949	0.55828	0.695437
1	94505624	G	T	rs886038285	ABCA4	ENSG00000198691	ENST00000370225	ENSP00000359245	P78363	ABCA4_HUMAN	D1194E	Likely_benign	0	1	-2.58	0.078	0.166	3.65	0.541	0.0009	-0.47	0.016065	7.286	0.001	0.0780829	0.287188
1	94505659	C	A	rs75267647	ABCA4	ENSG00000198691	ENST00000370225	ENSP00000359245	P78363	ABCA4_HUMAN	G1183C	Likely_benign	0.000988223	0.163	-2.8	0.283	0.217	2.45	1.261	0.2176	-0.27	0.097032	7.923	0.003	0.0894698	0.303237
1	94508377	A	G	rs1131691351	ABCA4	ENSG00000198691	ENST00000370225	ENSP00000359245	P78363	ABCA4_HUMAN	S1090P	Likely_pathogenic	0	0.002	-3.56	0.774	0.901	4.6	3.28	0.7027	0.42	0.899342	26.2	0.976	0.501483	0.691464
1	94512518	T	A	rs368846708	ABCA4	ENSG00000198691	ENST00000370225	ENSP00000359245	P78363	ABCA4_HUMAN	T959S	Likely_pathogenic	7.1611e-05	0.014	-3.31	0.744	0.923	5.48	7.941	0.4222	0.38	0.669715	25.3	0.606	0.44356	0.653813
1	94520688	A	T	rs201223321	ABCA4	ENSG00000198691	ENST00000370225	ENSP00000359245	P78363	ABCA4_HUMAN	Y856N	Likely_pathogenic	0	0.002	-2.4	0.943	0.93	5.41	9.26	0.8751	0.3	0.950079	26.9	0.998	0.545553	0.615231
1	94520717	T	A	rs779466403	ABCA4	ENSG00000198691	ENST00000370225	ENSP00000359245	P78363	ABCA4_HUMAN	D846V	Likely_pathogenic	0	0	-2.51	0.922	0.923	5.41	8.017	0.9974	0.44	0.906415	26.3	0.974	0.489325	0.437221
1	94522186	G	C	rs781254854	ABCA4	ENSG00000198691	ENST00000370225	ENSP00000359245	P78363	ABCA4_HUMAN	R785G	Likely_pathogenic	0.000127471	0.2	-0.85	0.361	0.324	4.39	6.639	0.5429	-0.2	0.471195	21.7	0.049	0.437136	0.205343
1	94522357	T	C	rs1064793007	ABCA4	ENSG00000198691	ENST00000370225	ENSP00000359245	P78363	ABCA4_HUMAN	S728G	Likely_pathogenic	0	0	-1.19	0.638	0.808	4.54	6.264	0.66	0.03	0.643984	25.3	0.997	0.393081	0.495652
1	94528151	G	A	rs760790294	ABCA4	ENSG00000198691	ENST00000370225	ENSP00000359245	P78363	ABCA4_HUMAN	P640L	Likely_pathogenic	0	0.001	-2.53	0.886	0.875	4.03	10.003	0.9563	0.47	0.712544	26.1	0.801	0.470371	0.765538
1	94543271	A	G	rs886039299	ABCA4	ENSG00000198691	ENST00000370225	ENSP00000359245	P78363	ABCA4_HUMAN	L510P	Likely_pathogenic	0	0.003	-1.92	0.901	0.82	5.24	8.882	0.3591	0.33	0.793424	24.6	0.825	0.517546	0.505756
1	94546130	G	A	rs1057520668	ABCA4	ENSG00000198691	ENST00000370225	ENSP00000359245	P78363	ABCA4_HUMAN	L335F	Likely_benign	3.98267e-06	0.19	-2.71	0.139	0.233	2.98	0.173	0.13	-0.41	0.044764	15.65	0.002	0.0909072	0.349704
1	94586565	T	C	rs1131691262	ABCA4	ENSG00000198691	ENST00000370225	ENSP00000359245	P78363	ABCA4_HUMAN	K13E	Likely_pathogenic	0	0	-0.55	0.906	0.79	5.07	7.147	0.6397	0.28	0.741064	27.5	0.985	0.373267	0.80478
1	94586599	C	A	rs886041554	ABCA4	ENSG00000198691	ENST00000370225	ENSP00000359245	P78363	ABCA4_HUMAN	M1I	Pathogenic	0	0	0.51	0.913	0.423	4.93	6.436	1	0.18	0.819524	24.4	0.942	.	.
1	98039437	C	T	rs61622928	DPYD	ENSG00000188641	ENST00000370192	ENSP00000359211	Q12882	DPYD_HUMAN	M406I	Benign	0.00501358	0.457	-2.16	0.414	0.334	5.81	3.709	0.0917	-0.36	0.623668	19.85	0.001	0.05974	0.285314
1	98187098	T	C	rs200562975	DPYD	ENSG00000188641	ENST00000370192	ENSP00000359211	Q12882	DPYD_HUMAN	N151D	Likely_benign	0.00174393	0.124	-1.63	0.932	0.552	5.88	7.619	0.3611	-0.1	0.58924	24.7	0.972	0.374009	0.768389
1	98386476	C	T	rs768020954	DPYD	ENSG00000188641	ENST00000370192	ENSP00000359211	Q12882	DPYD_HUMAN	M1I	Likely_pathogenic	9.65633e-06	0	-2.83	0.939	0.64	3.58	4.06	1	0.66	0.86261	25.6	0.053	.	.
1	100316601	G	C	.	AGL	ENSG00000162688	ENST00000294724	ENSP00000294724	P35573	GDE_HUMAN	M1I	Likely_pathogenic	0	0	-0.7	0.833	0.613	5.3	5.955	1	0.66	0.50176	25.5	0.968	.	.
1	100318227	T	C	.	AGL	ENSG00000162688	ENST00000370161	ENSP00000359180	P35573-3	GDE_HUMAN	M1T	Likely_benign	0	0	-0.73	0.13	0.146	1.07	-1.007	1	-0.58	0.445168	5.438	.	.	.
1	100330140	A	G	.	AGL	ENSG00000162688	ENST00000294724	ENSP00000294724	P35573	GDE_HUMAN	H220R	Likely_pathogenic	0	0	-3.27	0.994	0.973	5.47	9.028	0.8659	0.52	0.806864	25.6	0.999	0.308765	0.7623
1	100368318	G	A	rs202046937	AGL	ENSG00000162688	ENST00000294724	ENSP00000294724	P35573	GDE_HUMAN	G1223D	Likely_benign	0.000235553	0	-1.72	0.958	0.818	6.14	9.567	0.5466	0.44	0.476834	26.3	1	0.324761	0.761356
1	100476986	G	C	rs151009402	SLC35A3	ENSG00000117620	ENST00000370153	ENSP00000359172	Q9Y2D2-2	S35A3_HUMAN	M219I	Benign	0.000945187	0.745	1.05	0.274	0.104	5.47	2.144	.	-0.4	0.292232	19.16	.	.	0.642854
1	100483370	A	G	rs141952252	SLC35A3	ENSG00000117620	ENST00000640600	ENSP00000491789	A0A1W2PQ60	A0A1W2PQ60_HUMAN	R296G	Pathogenic	0	.	.	.	.	.	.	.	-0.33	0.472334	24.6	.	nan	nan
1	100483370	A	G	rs141952252	SLC35A3	ENSG00000117620	ENST00000370153	ENSP00000359172	Q9Y2D2-2	S35A3_HUMAN	S338G	Pathogenic	0	.	.	.	.	.	.	.	-0.33	0.308729	24.6	.	nan	nan
1	100680410	C	T	rs770981889	DBT	ENSG00000137992	ENST00000370132	ENSP00000359151	.	.	R301H	Pathogenic	7.95355e-06	0.007	0.9	0.531	0.213	5.44	5.832	0.1589	-0.15	0.543019	25.2	0.478	0.396983	0.508293
1	100696321	G	A	rs1131691488	DBT	ENSG00000137992	ENST00000370132	ENSP00000359151	.	.	P134L	Likely_pathogenic	3.99227e-06	0.004	0.45	0.697	0.471	5.1	7.684	0.6473	0.19	0.85659	27.5	0.823	0.776239	0.783357
1	100696411	T	C	.	DBT	ENSG00000137992	ENST00000370132	ENSP00000359151	.	.	D104G	Likely_pathogenic	0	0	-0.12	0.959	0.814	5.1	7.604	0.9017	0.33	0.927422	27.3	1	1.215	0.801642
1	100715340	T	C	rs140308307	DBT	ENSG00000137992	ENST00000370132	ENSP00000359151	.	.	N13D	Likely_benign	0.000783886	0.299	1.56	0.234	0.008	-1.27	0.186	0.0032	-0.64	0.064998	13.34	0.004	0.373341	0.386106
1	103347290	G	A	rs541676352	COL11A1	ENSG00000060718	ENST00000370096	ENSP00000359114	P12107	COBA1_HUMAN	P1668L	Likely_benign	0.000346832	0.006	-0.73	0.656	0.71	4.9	9.943	0.7088	-0.01	0.884359	32	.	0.119892	0.714411
1	103352416	T	C	rs75495145	COL11A1	ENSG00000060718	ENST00000370096	ENSP00000359114	P12107	COBA1_HUMAN	N1602S	Likely_benign	2.38814e-05	0.465	-0.72	0.754	0.247	5.53	6.271	0.2794	-0.33	0.758868	20.6	.	0.0920061	0.729242
1	103354445	G	A	rs199952288	COL11A1	ENSG00000060718	ENST00000370096	ENSP00000359114	P12107	COBA1_HUMAN	P1499S	Likely_benign	0.00017919	0.017	-3.16	0.462	0.548	5.95	9.962	0.4978	0.05	0.608366	28.3	.	0.118596	0.637497
1	103387084	T	C	rs778311240	COL11A1	ENSG00000060718	ENST00000370096	ENSP00000359114	P12107	COBA1_HUMAN	N1233S	Likely_benign	1.99386e-05	0.689	-2.83	0.251	0.188	3.96	1.393	0.0897	-0.35	0.243999	15.74	.	0.0920061	0.421713
1	103388899	C	T	.	COL11A1	ENSG00000060718	ENST00000370096	ENSP00000359114	P12107	COBA1_HUMAN	G1216D	Likely_pathogenic	0	0	-4.28	0.984	0.972	5.15	7.112	0.4911	0.57	0.974603	27.3	.	0.153866	0.951459
1	103428261	C	T	.	COL11A1	ENSG00000060718	ENST00000370096	ENSP00000359114	P12107	COBA1_HUMAN	G991D	Likely_pathogenic	0	0.001	-5.52	0.965	0.989	5.67	7.818	0.6054	0.59	0.955846	27.9	.	0.153866	0.953075
1	103455099	C	T	rs886044242	COL11A1	ENSG00000060718	ENST00000370096	ENSP00000359114	P12107	COBA1_HUMAN	G790D	Likely_pathogenic	0	0.001	-6	0.957	0.986	5.53	7.274	0.6223	0.59	0.977854	28.7	.	0.153866	0.930135
1	103468326	G	A	rs201849355	COL11A1	ENSG00000060718	ENST00000370096	ENSP00000359114	P12107	COBA1_HUMAN	P674S	Likely_benign	9.95397e-05	0.104	-3.2	0.589	0.584	5.64	7.396	0.179	0.02	0.458332	24.6	.	0.118596	0.568971
1	103471870	C	T	rs886039743	COL11A1	ENSG00000060718	ENST00000370096	ENSP00000359114	P12107	COBA1_HUMAN	G562D	Pathogenic	0	0.001	-6.28	0.987	0.962	5.31	4.257	0.6207	0.54	0.954404	31	.	0.153866	0.89293
1	103488363	T	C	rs538837278	COL11A1	ENSG00000060718	ENST00000370096	ENSP00000359114	P12107	COBA1_HUMAN	T394A	Likely_benign	1.6009e-05	0.22	-2.32	0.48	0.344	5.41	2.73	0.0424	-0.18	0.257769	19.25	.	0.422042	0.41334
1	103496754	T	C	rs141304474	COL11A1	ENSG00000060718	ENST00000370096	ENSP00000359114	P12107	COBA1_HUMAN	Y233C	Likely_benign	0.000100221	0.003	4.42	0.772	0.263	5.59	4.723	0.2915	-0.11	0.832055	26.2	0.912	0.626998	0.739312
1	103548496	A	T	rs143159512	COL11A1	ENSG00000060718	ENST00000370096	ENSP00000359114	P12107	COBA1_HUMAN	F47I	Likely_benign	0.000710233	0.241	0.49	0.539	0.199	5.7	6.355	0.2161	-0.12	0.741601	22.9	0.487	0.665748	0.683382
1	108697669	C	G	.	SLC25A24	ENSG00000085491	ENST00000565488	ENSP00000457733	Q6NUK1	SCMC1_HUMAN	G253A	Likely_pathogenic	0	0	-4.75	0.935	0.927	5.4	7.834	0.8184	0.51	0.932367	25.6	1	0.797392	0.646848
1	109466652	C	T	rs191870755	GPSM2	ENSG00000121957	ENST00000406462	ENSP00000385510	P81274	GPSM2_HUMAN	T544M	Likely_benign	0.000382181	0.031	-3.26	0.731	0.588	5.62	4.861	0.2845	0.19	0.116354	23.1	0.246	0.850351	0.591149
1	110091460	G	C	rs387907178	GNAI3	ENSG00000065135	ENST00000369851	ENSP00000358867	P08754	GNAI3_HUMAN	G40R	Pathogenic	0	0	-4.75	0.973	0.976	5.82	9.725	0.7967	0.61	0.960409	35	1	1.7386	0.933439
1	110163869	G	A	rs143354905	AMPD2	ENSG00000116337	ENST00000358729	ENSP00000351573	Q01433-4	AMPD2_HUMAN	R47K	Likely_benign	2.87048e-05	1	-1.84	0.125	0.167	3.22	2.399	0.0777	-0.06	0.061461	13.16	.	.	.
1	110173312	T	G	.	AMPD2	ENSG00000116337	ENST00000256578	ENSP00000256578	Q01433	AMPD2_HUMAN	L776R	Pathogenic	0	0	-2.65	0.991	0.972	4.9	7.969	0.9809	0.47	0.934742	30	1	2.0402	0.875392
1	110173363	A	G	rs1131691574	AMPD2	ENSG00000116337	ENST00000256578	ENSP00000256578	Q01433	AMPD2_HUMAN	D793G	Likely_pathogenic	0	0.001	-2	0.962	0.961	4.9	9.268	0.91	0.44	0.936485	31	1	1.9315	0.841178
1	110603639	G	C	rs145995775	ALX3	ENSG00000156150	ENST00000369792	ENSP00000358807	O95076	ALX3_HUMAN	P250A	Likely_benign	0.000655181	0.036	-3.11	0.069	0.195	3.62	0.256	0.2443	-0.24	0.151795	15.52	0.002	0.250718	0.370616
1	111146186	G	C	.	KCNA2	ENSG00000177301	ENST00000633222	ENSP00000487785	P16389	KCNA2_HUMAN	P407A	Likely_pathogenic	0	.	.	0.631	0.934	5.16	9.998	0.8826	0.38	0.940512	25.4	0.998	.	0.926049
1	111146287	G	A	.	KCNA2	ENSG00000177301	ENST00000633222	ENSP00000487785	P16389	KCNA2_HUMAN	T373I	Likely_pathogenic	0	.	.	0.977	0.973	5.71	10.003	0.8287	0.59	0.955109	27.7	1	.	0.925485
1	111146321	G	C	rs1131691974	KCNA2	ENSG00000177301	ENST00000633222	ENSP00000487785	P16389	KCNA2_HUMAN	P362A	Likely_pathogenic	0	.	.	0.704	0.923	5.87	10.003	0.8825	0.47	0.886189	26.3	0.996	.	0.897352
1	111146392	C	T	.	KCNA2	ENSG00000177301	ENST00000633222	ENSP00000487785	P16389	KCNA2_HUMAN	G338E	Likely_pathogenic	0	.	.	0.849	0.98	5.87	7.905	0.8173	0.55	0.932577	28.1	0.995	.	0.954951
1	111146416	A	C	rs1057523703	KCNA2	ENSG00000177301	ENST00000633222	ENSP00000487785	P16389	KCNA2_HUMAN	L330R	Likely_pathogenic	0	.	.	0.945	0.985	5.87	9.325	0.6014	0.57	0.974612	27.9	0.995	.	0.908369
1	111146446	G	A	.	KCNA2	ENSG00000177301	ENST00000633222	ENSP00000487785	P16389	KCNA2_HUMAN	T320I	Likely_pathogenic	0	.	.	0.907	0.887	5.87	10.003	0.904	0.38	0.953231	27	1	.	0.88914
1	111146536	A	G	rs1085307768	KCNA2	ENSG00000177301	ENST00000633222	ENSP00000487785	P16389	KCNA2_HUMAN	L290P	Likely_pathogenic	0	.	.	0.971	0.992	5.87	9.325	0.7873	0.56	0.979599	29	0.977	.	0.88525
1	112329640	C	G	rs1057518007	KCND3	ENSG00000171385	ENST00000315987	ENSP00000319591	Q9UK17	KCND3_HUMAN	V399L	Likely_pathogenic	0	0.103	-4.87	0.822	0.889	4.84	7.905	0.4816	0.46	0.926797	22.9	0.3	1.80178	0.883483
1	112329712	G	A	.	KCND3	ENSG00000171385	ENST00000315987	ENSP00000319591	Q9UK17	KCND3_HUMAN	P375S	Pathogenic	0	0.002	-5.13	0.912	0.948	4.83	10.003	0.8347	0.56	0.963825	28.6	0.999	2.5627	0.927735
1	112329724	C	T	rs1057521793	KCND3	ENSG00000171385	ENST00000315987	ENSP00000319591	Q9UK17	KCND3_HUMAN	G371R	Pathogenic/Likely_pathogenic	0	0	-5.61	0.987	0.986	4.83	7.905	0.9636	0.57	0.975599	32	0.999	2.92309	0.963871
1	112524298	A	G	rs1064794895	KCND3	ENSG00000171385	ENST00000315987	ENSP00000319591	Q9UK17	KCND3_HUMAN	F351L	Likely_pathogenic	0	0.036	-5.69	0.959	0.966	5.49	9.325	0.6503	0.51	0.951661	27.4	0.859	2.16976	0.931519
1	112524399	C	T	.	KCND3	ENSG00000171385	ENST00000315987	ENSP00000319591	Q9UK17	KCND3_HUMAN	C317Y	Pathogenic	0	0	-4.91	0.939	0.97	5.49	7.905	0.7828	0.56	0.952946	27.6	0.996	3.14057	0.95101
1	114443858	C	T	rs149705131	AP4B1	ENSG00000134262	ENST00000369569	ENSP00000358582	Q9Y6B7	AP4B1_HUMAN	R206Q	Likely_pathogenic	1.59061e-05	0.004	1.8	0.791	0.21	5.4	7.11	0.5572	-0.01	0.609339	33	0.321	0.351684	0.639193
1	115256528	T	A	rs121913255	NRAS	ENSG00000213281	ENST00000369535	ENSP00000358548	P01111	RASN_HUMAN	Q61H	Pathogenic	0	0.007	-1.81	0.715	0.742	3.93	0.62	0.4936	0.13	0.930509	23.7	0.375	1.46388	0.882054
1	115256533	C	T	.	NRAS	ENSG00000213281	ENST00000369535	ENSP00000358548	P01111	RASN_HUMAN	G60R	Likely_pathogenic	0	0	-3.27	0.944	0.956	5.08	7.801	0.9061	0.54	0.972637	31	1	2.24755	0.941064
1	115256536	C	T	rs730880965	NRAS	ENSG00000213281	ENST00000369535	ENSP00000358548	P01111	RASN_HUMAN	A59T	Likely_pathogenic	0	0.065	-2.42	0.928	0.873	5.08	7.801	0.6396	0.21	0.905963	25	0.745	0.901731	0.887579
1	115258748	C	T	rs121913250	NRAS	ENSG00000213281	ENST00000369535	ENSP00000358548	P01111	RASN_HUMAN	G12S	Pathogenic	0	0.029	-1.01	0.825	0.612	5.58	7.905	0.5585	0.2	0.925932	26	0.431	1.05386	0.894664
1	116243928	A	T	rs150486780	CASQ2	ENSG00000118729	ENST00000261448	ENSP00000261448	O14958	CASQ2_HUMAN	D378E	Likely_benign	3.98324e-06	0.566	2.16	0.166	0.06	-10.4	-0.282	0.0001	-0.65	0.11683	0.001	0.007	0.0444491	0.384277
1	116243980	C	G	rs786205792	CASQ2	ENSG00000118729	ENST00000261448	ENSP00000261448	O14958	CASQ2_HUMAN	W361S	Likely_pathogenic	0	0	-1.28	0.85	0.83	5.86	7.425	0.8293	0.34	0.858676	32	1	0.387563	0.768356
1	116280874	A	G	rs148057999	CASQ2	ENSG00000118729	ENST00000261448	ENSP00000261448	O14958	CASQ2_HUMAN	I168T	Likely_pathogenic	1.19315e-05	0.001	-1.63	0.915	0.716	6.03	7.922	0.4615	0.08	0.69293	25.9	0.986	0.308158	0.632217
1	116311069	C	T	rs147941846	CASQ2	ENSG00000118729	ENST00000261448	ENSP00000261448	O14958	CASQ2_HUMAN	D32N	Likely_pathogenic	0	0.008	-1.33	0.586	0.657	5.49	7.568	0.5967	-0.28	0.733201	29	1	0.30786	0.7098
1	116311144	A	G	rs727502911	CASQ2	ENSG00000118729	ENST00000261448	ENSP00000261448	O14958	CASQ2_HUMAN	F7L	Likely_benign	0	0.662	-0.69	0.074	0.126	2.19	1.591	0.0247	-0.61	0.105535	11.31	0.001	0.0516909	0.377956
1	116311161	A	G	.	CASQ2	ENSG00000118729	ENST00000261448	ENSP00000261448	O14958	CASQ2_HUMAN	M1T	Likely_pathogenic	0	0	-1	0.666	0.576	5.64	3.245	1	0.06	0.954366	24	0.838	.	.
1	116932304	C	G	.	ATP1A1	ENSG00000163399	ENST00000537345	ENSP00000445306	P05023-4	AT1A1_HUMAN	P333R	Likely_pathogenic	0	0	-5.78	0.965	0.977	4.87	7.905	0.9751	0.59	0.979622	27.9	1	2.64456	0.870003
1	120279741	C	T	rs775936961	PHGDH	ENSG00000092621	ENST00000641597	ENSP00000493382	O43175	SERA_HUMAN	P266L	Pathogenic	1.19404e-05	.	.	.	0.858	4.34	7.658	0.959	0.28	0.858805	24.6	0.996	.	0.619252
1	120465007	T	A	rs60854092	NOTCH2	ENSG00000134250	ENST00000256646	ENSP00000256646	Q04721	NOTC2_HUMAN	I1689F	Benign	0.00203716	0.061	-1.64	0.573	0.403	2.84	0.236	0.28	-0.18	0.653222	21.1	0.203	1.16953	0.514284
1	120510194	C	T	rs199565938	NOTCH2	ENSG00000134250	ENST00000256646	ENSP00000256646	Q04721	NOTC2_HUMAN	A439T	Benign	0.000765129	0.088	-2.85	0.184	0.335	3.82	3.64	0.4332	-0.18	0.171499	17.71	0.009	0.552299	0.467631
1	120510196	C	T	.	NOTCH2	ENSG00000134250	ENST00000256646	ENSP00000256646	Q04721	NOTC2_HUMAN	G438D	Likely_pathogenic	0	0.003	-6.16	0.894	0.923	5.53	7.568	0.6672	0.51	0.847121	25.4	1	1.74758	0.803925
1	120529656	G	T	.	NOTCH2	ENSG00000134250	ENST00000256646	ENSP00000256646	Q04721	NOTC2_HUMAN	H267Q	Likely_pathogenic	0	0.084	-3.57	0.489	0.795	5.15	2.962	0.2343	0.2	0.548831	24	0.985	1.53689	0.6516
1	120539711	G	T	rs112650847	NOTCH2	ENSG00000134250	ENST00000256646	ENSP00000256646	Q04721	NOTC2_HUMAN	S220R	Likely_benign	0	0.363	0.12	0.544	0.284	-1.11	-0.12	0.1859	-0.34	0.341311	8.801	0.952	1.14743	0.545288
1	120548152	C	T	rs201838650	NOTCH2	ENSG00000134250	ENST00000256646	ENSP00000256646	Q04721	NOTC2_HUMAN	R72H	Likely_benign	0.00304239	0.55	0.42	0.352	0.093	3.51	1.983	0.1809	-0.47	0.272384	19.31	0.253	1.42373	0.414665
1	147380233	G	T	.	GJA8	ENSG00000121634	ENST00000369235	ENSP00000358238	P48165	CXA8_HUMAN	D51Y	Likely_pathogenic	0	0.001	-5.5	0.87	0.949	5	8.068	0.6944	0.54	0.888068	27.5	0.999	.	0.914416
1	147381184	G	C	rs587673409	GJA8	ENSG00000121634	ENST00000369235	ENSP00000358238	P48165	CXA8_HUMAN	E368Q	Likely_benign	0.000424176	0.549	-4.67	0.102	0.33	5.09	6.631	0.0253	-0.2	0.073747	16.22	0.283	.	0.276523
1	150531905	C	A	rs150225445	ADAMTSL4	ENSG00000143382	ENST00000369039	ENSP00000358035	Q6UY14-3	ATL4_HUMAN	A992D	Benign	0.00937975	0.19	0.62	0.179	0.02	-0.118	0.433	.	-0.64	0.276361	16.31	.	.	0.271872
1	150532262	C	T	rs139784416	ADAMTSL4	ENSG00000143382	ENST00000369039	ENSP00000358035	Q6UY14-3	ATL4_HUMAN	T1013M	Benign	0.00071623	0.165	0.62	0.23	0.02	0.237	0.071	.	-0.55	0.179476	10.1	.	.	0.24098
1	150779279	C	A	rs778368118	CTSK	ENSG00000143387	ENST00000271651	ENSP00000271651	P43235	CATK_HUMAN	M1I	Likely_pathogenic	0	0.01	-1	0.935	0.419	4.63	2.867	1	0.66	0.811217	22.5	0.001	.	.
1	151001296	T	C	.	PRUNE1	ENSG00000143363	ENST00000271620	ENSP00000271620	Q86TP1	PRUN1_HUMAN	L270P	Likely_pathogenic	0	0.001	1.17	0.936	0.455	5.12	4.538	.	0.14	0.909114	25.1	0.896	0.897202	0.520646
1	151377305	T	A	rs182719075	POGZ	ENSG00000143442	ENST00000271715	ENSP00000271715	Q7Z3K3	POGZ_HUMAN	E1402D	Likely_benign	0.000116439	0.471	5.9	0.089	0.24	1.76	-0.05	0.225	-0.49	0.189788	14.67	0.002	0.274697	0.572395
1	151377423	T	C	rs556553243	POGZ	ENSG00000143442	ENST00000271715	ENSP00000271715	Q7Z3K3	POGZ_HUMAN	H1363R	Likely_benign	1.19298e-05	0.342	6.05	0.036	0.107	5.05	0.66	0.0234	-0.6	0.070262	19.09	0	0.364172	0.396306
1	151380969	G	A	rs1064795463	POGZ	ENSG00000143442	ENST00000271715	ENSP00000271715	Q7Z3K3	POGZ_HUMAN	P717L	Likely_pathogenic	0	0.029	5.84	0.566	0.133	5.07	3.766	0.2525	-0.34	0.141182	22.4	0.01	0.806419	0.53168
1	151384132	T	C	rs144140159	POGZ	ENSG00000143442	ENST00000271715	ENSP00000271715	Q7Z3K3	POGZ_HUMAN	N632S	Likely_benign	0.000207418	0.137	5.01	0.107	0.168	3.81	1.139	0.1734	-0.6	0.202112	21.8	0.446	0.576378	0.530996
1	151384803	T	C	rs1131692270	POGZ	ENSG00000143442	ENST00000271715	ENSP00000271715	Q7Z3K3	POGZ_HUMAN	H583R	Likely_pathogenic	0	0.005	1.69	0.652	0.474	3.97	8.008	0.8277	0	0.505755	24.4	0.977	1.96738	0.817881
1	151400460	C	T	rs1057518113	POGZ	ENSG00000143442	ENST00000271715	ENSP00000271715	Q7Z3K3	POGZ_HUMAN	R306Q	Likely_pathogenic	1.1942e-05	0.225	5.79	0.474	0.164	4.96	4.632	0.0865	-0.39	0.592827	23.1	0.365	1.77384	0.788136
1	151413557	C	T	rs752798900	POGZ	ENSG00000143442	ENST00000271715	ENSP00000271715	Q7Z3K3	POGZ_HUMAN	V44M	Likely_benign	5.21573e-05	0.018	-1.75	0.406	0.384	4.96	4.737	0.1695	-0.07	0.227205	22.6	0.042	0.96448	0.747399
1	151633309	A	G	rs146222009	SNX27	ENSG00000143376	ENST00000458013	ENSP00000400333	Q96L92	SNX27_HUMAN	M258V	Likely_benign	0.000242699	0.665	1.96	0.753	0.202	5.3	8.452	0.3355	-0.15	0.249629	21.1	0.019	.	0.829205
1	151638469	G	A	rs61762678	SNX27	ENSG00000143376	ENST00000458013	ENSP00000400333	Q96L92	SNX27_HUMAN	V323M	Likely_benign	0.00316073	0.332	-1.13	0.853	0.416	4.99	9.073	0.2497	0.03	0.565552	23.3	0.175	.	0.821402
1	151655838	G	C	rs138859961	SNX27	ENSG00000143376	ENST00000458013	ENSP00000400333	Q96L92	SNX27_HUMAN	D386H	Likely_benign	0.00162546	0.013	0.68	0.734	0.285	5.55	8.95	0.2018	-0.09	0.640059	28.4	0.915	.	0.828291
1	153782682	T	C	rs372276373	GATAD2B	ENSG00000143614	ENST00000368655	ENSP00000357644	Q8WXI9	P66B_HUMAN	I585V	Likely_benign	3.20986e-05	0.011	1.3	0.458	0.188	5.36	7.993	0.3624	-0.27	0.311751	25.8	0.785	1.7386	0.726309
1	153785904	C	T	rs1057521041	GATAD2B	ENSG00000143614	ENST00000368655	ENSP00000357644	Q8WXI9	P66B_HUMAN	R414Q	Likely_pathogenic	0	0.396	1.53	0.193	0.092	5.19	2.516	0.0976	-0.44	0.279645	23.9	0.078	0.955548	0.634939
1	154145600	G	A	.	TPM3	ENSG00000143549	ENST00000368530	ENSP00000357516	P06753	TPM3_HUMAN	A152V	Likely_pathogenic	0	0	-4.99	0.808	0.918	5.93	9.926	.	0.57	0.910689	29.5	.	1.98981	0.883126
1	154247435	G	A	rs141970914	HAX1	ENSG00000143575	ENST00000435087	ENSP00000394920	Q5VYD6	Q5VYD6_HUMAN	M150I	Likely_benign	0	.	.	.	.	.	.	.	-0.57	0.046543	0.065	.	nan	nan
1	154542012	C	T	rs746480833	CHRNB2	ENSG00000160716	ENST00000368476	ENSP00000357461	P17787	ACHB2_HUMAN	R47C	Likely_pathogenic	1.19402e-05	0	-1.73	0.951	0.885	2.59	5.012	0.9073	0.39	0.945642	27.1	1	2.62647	0.692195
1	154543912	A	G	rs568750665	CHRNB2	ENSG00000160716	ENST00000368476	ENSP00000357461	P17787	ACHB2_HUMAN	I205V	Likely_benign	7.95564e-06	0.016	-1.25	0.644	0.579	4.1	9.283	0.3509	-0.1	0.58886	24.4	0.998	2.12844	0.599178
1	154544413	G	A	rs753731408	CHRNB2	ENSG00000160716	ENST00000368476	ENSP00000357461	P17787	ACHB2_HUMAN	G372S	Likely_benign	3.32252e-05	0.879	-1.74	0.146	0.187	2.46	1.749	0.0257	-0.37	0.259633	13.88	0.006	1.09892	0.715463
1	154544452	G	A	rs932622161	CHRNB2	ENSG00000160716	ENST00000368476	ENSP00000357461	P17787	ACHB2_HUMAN	D385N	Likely_benign	1.4856e-05	0.249	-1.92	0.343	0.105	0.596	3.56	0.0045	-0.47	0.139465	12.45	0.005	1.08246	0.871096
1	154544470	G	C	rs770055798	CHRNB2	ENSG00000160716	ENST00000368476	ENSP00000357461	P17787	ACHB2_HUMAN	V391L	Likely_benign	3.78908e-05	0.757	-1.81	0.21	0.223	3.97	1.892	0.118	-0.34	0.122442	16.34	0.037	1.12879	0.914074
1	154544534	G	A	rs112585933	CHRNB2	ENSG00000160716	ENST00000368476	ENSP00000357461	P17787	ACHB2_HUMAN	G412D	Benign/Likely_benign	0.00124961	0.208	-1.82	0.408	0.346	2.91	2.646	0.0747	-0.23	0.205158	9.383	0.065	1.52322	0.765628
1	154544548	G	A	rs1057520852	CHRNB2	ENSG00000160716	ENST00000368476	ENSP00000357461	P17787	ACHB2_HUMAN	G417R	Likely_benign	0	0.414	-1.95	0.112	0.205	-0.987	0.09	0.0513	-0.44	0.101593	7.527	0.005	1.299	0.689791
1	154544552	A	G	rs1475853887	CHRNB2	ENSG00000160716	ENST00000368476	ENSP00000357461	P17787	ACHB2_HUMAN	E418G	Likely_benign	7.73228e-06	0.357	-2.01	0.081	0.176	0.473	-0.714	0.1316	-0.48	0.047911	8.211	0	1.27547	0.670315
1	154558329	C	A	.	ADAR	ENSG00000160710	ENST00000647597	ENSP00000497276	P55265	DSRAD_HUMAN	S1072I	Likely_pathogenic	0	.	.	.	0.924	5.82	7.269	0.8768	0.51	0.647672	32	0.999	.	0.694841
1	154573541	T	C	rs770224427	ADAR	ENSG00000160710	ENST00000647597	ENSP00000497276	P55265	DSRAD_HUMAN	Q526R	Likely_benign	0.000155125	.	.	.	0.566	4.77	7.249	0.5995	0.03	0.447928	26.3	0.988	.	0.537457
1	154574468	C	T	rs199906332	ADAR	ENSG00000160710	ENST00000647597	ENSP00000497276	P55265	DSRAD_HUMAN	S217N	Likely_benign	1.59065e-05	.	.	.	0.1	1.29	1.264	0.0847	-0.78	0.075768	6.094	0.037	.	0.357524
1	155112580	A	T	rs1057518905	DPM3	ENSG00000179085	ENST00000368399	ENSP00000357384	Q9P2X0-2	DPM3_HUMAN	L76Q	Likely_pathogenic	0	0.001	-1.83	0.977	0.904	5.02	8.039	0.7333	0.42	0.766766	32	.	0.980202	0.732269
1	155207271	C	A	rs1057524702	GBA	ENSG00000177628	ENST00000327247	ENSP00000314508	P04062	GLCM_HUMAN	C287F	Likely_pathogenic	0	0.005	-5.5	0.65	0.785	3.51	4.326	0.6189	0.23	0.895603	24.9	0.977	2.24203	0.657239
1	155208081	C	T	rs398123531	GBA	ENSG00000177628	ENST00000327247	ENSP00000314508	P04062	GLCM_HUMAN	R202Q	Benign	0.000246116	0.312	-5.57	0.11	0.352	1.53	0.555	0.1178	-0.17	0.136015	19.5	0.011	0.882972	0.244004
1	155208375	T	C	rs781152868	GBA	ENSG00000177628	ENST00000327247	ENSP00000314508	P04062	GLCM_HUMAN	Y174C	Likely_pathogenic	3.98168e-06	0	-6.31	0.976	0.93	3.55	7.05	0.8375	0.48	0.862021	24.1	1	2.05659	0.640653
1	155210432	G	A	rs757041827	GBA	ENSG00000177628	ENST00000327247	ENSP00000314508	P04062	GLCM_HUMAN	S35L	Likely_pathogenic	1.99287e-05	0.016	-5.63	0.293	0.332	2.69	1.966	0.2102	-0.05	0.412947	17.74	0.005	0.0243728	0.40569
1	155261654	C	T	.	PKLR	ENSG00000143627	ENST00000342741	ENSP00000339933	P30613	KPYR_HUMAN	R504H	Likely_pathogenic	0	0.014	-5.8	0.627	0.952	4.85	6.027	0.5612	0.5	0.898503	29.1	0.775	1.43045	0.643226
1	155874166	C	A	rs777520196	RIT1	ENSG00000143622	ENST00000368322	ENSP00000357305	Q92963-3	RIT1_HUMAN	R139L	Likely_pathogenic	0	0.073	-0.95	0.828	0.581	5.76	6.429	0.7203	-0.05	0.575397	26.3	.	2.05421	0.852482
1	155874285	A	T	rs730881014	RIT1	ENSG00000143622	ENST00000368322	ENSP00000357305	Q92963-3	RIT1_HUMAN	F99L	Pathogenic	0	0.06	-1.56	0.995	0.761	2.12	0.018	0.4722	0.22	0.858622	23.2	.	2.03054	0.914871
1	155874286	A	C	rs868208063	RIT1	ENSG00000143622	ENST00000368322	ENSP00000357305	Q92963-3	RIT1_HUMAN	F99C	Pathogenic	0	0	-1.64	0.937	0.958	5.76	7.553	0.6342	0.41	0.914453	29.6	.	2.22588	0.910237
1	155880582	C	T	rs754822073	RIT1	ENSG00000143622	ENST00000368322	ENSP00000357305	Q92963-3	RIT1_HUMAN	G8R	Likely_benign	0	0	-0.33	0.16	0.059	1.9	0.47	0.159	-0.47	0.357115	12.7	.	1.00949	0.425309
1	156084712	G	A	.	LMNA	ENSG00000160789	ENST00000368300	ENSP00000357283	P02545	LMNA_HUMAN	M1I	Pathogenic	0	0	-2.02	0.583	0.731	4.81	5.886	1	0.63	0.806826	25.4	0.23	.	.
1	156084720	C	G	rs267607620	LMNA	ENSG00000160789	ENST00000368300	ENSP00000357283	P02545	LMNA_HUMAN	P4R	Pathogenic	0	0.001	-2.76	0.752	0.589	4.81	4.068	0.3333	0.37	0.394916	24.3	0.082	1.78968	0.852105
1	156084803	A	G	.	LMNA	ENSG00000160789	ENST00000368300	ENSP00000357283	P02545	LMNA_HUMAN	K32E	Likely_pathogenic	0	0.001	-3.22	0.855	0.93	4.77	7.324	0.8923	0.42	0.917875	29.6	0.982	2.41904	0.866995
1	156084831	G	A	rs1060502215	LMNA	ENSG00000160789	ENST00000368300	ENSP00000357283	P02545	LMNA_HUMAN	R41H	Likely_pathogenic	0	0.001	-3.34	0.927	0.946	4.77	9.725	0.8066	0.54	0.905869	32	0.997	2.31993	0.826537
1	156084839	G	T	rs1057518971	LMNA	ENSG00000160789	ENST00000368300	ENSP00000357283	P02545	LMNA_HUMAN	V44F	Likely_pathogenic	0	0.083	-2.52	0.726	0.68	2.83	4.213	0.2839	0.13	0.730809	24.2	0.722	2.25881	0.677393
1	156084893	C	T	.	LMNA	ENSG00000160789	ENST00000368300	ENSP00000357283	P02545	LMNA_HUMAN	R62C	Likely_pathogenic	0	0.001	-2.56	0.712	0.86	3.87	6.03	0.5115	0.33	0.539813	32	0.93	2.36972	0.638558
1	156084933	C	T	rs879253975	LMNA	ENSG00000160789	ENST00000368300	ENSP00000357283	P02545	LMNA_HUMAN	S75F	Likely_pathogenic	0	0.001	-2.61	0.646	0.822	4.77	2.598	0.6443	0.18	0.733264	29	0.863	2.16437	0.724823
1	156084961	G	C	rs794728586	LMNA	ENSG00000160789	ENST00000368300	ENSP00000357283	P02545	LMNA_HUMAN	E84D	Likely_pathogenic	0	0.011	-1.79	0.6	0.828	3.87	4.976	0.6739	0.21	0.578609	25.7	0.999	1.92617	0.772219
1	156085038	G	C	rs556237236	LMNA	ENSG00000160789	ENST00000368300	ENSP00000357283	P02545	LMNA_HUMAN	R110P	Likely_pathogenic	0	0.011	-2.61	0.843	0.841	4.9	3.378	0.5783	0.31	0.833138	31	0.837	2.36605	0.721278
1	156100490	G	C	rs139875047	LMNA	ENSG00000160789	ENST00000368300	ENSP00000357283	P02545	LMNA_HUMAN	A147P	Likely_pathogenic	0	0.106	-1.83	0.723	0.566	5.59	5.126	0.3885	0.14	0.713749	24.2	0.837	2.31775	0.665265
1	156100494	T	C	rs879253929	LMNA	ENSG00000160789	ENST00000368300	ENSP00000357283	P02545	LMNA_HUMAN	L148P	Likely_pathogenic	0	0.001	-1.71	0.953	0.924	5.59	6.199	0.8171	0.44	0.87784	30	0.986	2.37714	0.810539
1	156104291	T	G	.	LMNA	ENSG00000160789	ENST00000368300	ENSP00000357283	P02545	LMNA_HUMAN	L204R	Likely_pathogenic	0	0	-2.84	0.971	0.965	5.44	7.971	0.8749	0.48	0.934962	28.8	0.994	2.5071	0.894682
1	156104683	G	T	.	LMNA	ENSG00000160789	ENST00000368300	ENSP00000357283	P02545	LMNA_HUMAN	D243Y	Likely_pathogenic	0	0.005	-2.45	0.629	0.764	5.45	4.938	0.621	0.29	0.611136	26.2	0.852	2.16667	0.578211
1	156105030	C	G	rs397517911	LMNA	ENSG00000160789	ENST00000368300	ENSP00000357283	P02545	LMNA_HUMAN	A288G	Likely_pathogenic	0	0.003	-2.58	0.732	0.773	5.6	5.054	0.4918	0.21	0.606281	27.4	0.627	1.97671	0.663567
1	156105084	T	C	rs730882262	LMNA	ENSG00000160789	ENST00000368300	ENSP00000357283	P02545	LMNA_HUMAN	L306P	Likely_pathogenic	0	0.001	-3.23	0.888	0.957	5.6	7.992	0.8261	0.52	0.888858	31	0.986	2.58628	0.791396
1	156105865	C	G	rs876657649	LMNA	ENSG00000160789	ENST00000368300	ENSP00000357283	P02545	LMNA_HUMAN	D370E	Likely_pathogenic	0	0	-2.26	0.914	0.789	2.43	1.451	0.6576	0.17	0.692841	23.8	0.999	2.05659	0.858206
1	156105871	G	C	.	LMNA	ENSG00000160789	ENST00000368300	ENSP00000357283	P02545	LMNA_HUMAN	E372D	Likely_pathogenic	0	0	-4.08	0.969	0.935	4.37	4.9	0.636	0.55	0.787191	26.7	1	2.03054	0.923675
1	156105872	A	T	.	LMNA	ENSG00000160789	ENST00000368300	ENSP00000357283	P02545	LMNA_HUMAN	I373F	Likely_pathogenic	0	0	-3.73	0.993	0.979	5.3	9.325	0.829	0.56	0.881075	28	0.999	2.58628	0.905549
1	156105873	T	G	rs1060502214	LMNA	ENSG00000160789	ENST00000368300	ENSP00000357283	P02545	LMNA_HUMAN	I373S	Likely_pathogenic	0	0	-3.74	0.995	0.979	5.3	8.017	0.9154	0.56	0.930004	29.1	0.997	2.50375	0.906968
1	156105874	C	G	.	LMNA	ENSG00000160789	ENST00000368300	ENSP00000357283	P02545	LMNA_HUMAN	I373M	Pathogenic	0	0	-3.73	0.988	0.954	5.3	4.126	0.7093	0.52	0.783801	25.6	0.999	2.12703	0.890909
1	156105881	T	C	rs1131691263	LMNA	ENSG00000160789	ENST00000368300	ENSP00000357283	P02545	LMNA_HUMAN	Y376H	Likely_pathogenic	0	0	-4.27	0.988	0.972	5.3	8.017	0.5586	0.6	0.806337	28.8	1	2.36972	0.916746
1	156106716	A	C	.	LMNA	ENSG00000160789	ENST00000368300	ENSP00000357283	P02545	LMNA_HUMAN	Q462P	Likely_pathogenic	0	0.001	-4.86	0.926	0.943	5.4	9.082	0.8141	0.6	0.915858	28.7	0.991	1.22053	0.496621
1	156106977	G	T	rs794728596	LMNA	ENSG00000160789	ENST00000368300	ENSP00000357283	P02545	LMNA_HUMAN	G521V	Likely_pathogenic	0	0.001	-4.96	0.98	0.895	4.79	10.003	0.6781	0.58	0.892183	26.6	0.995	1.23739	0.660023
1	156106997	A	C	.	LMNA	ENSG00000160789	ENST00000368300	ENSP00000357283	P02545	LMNA_HUMAN	T528P	Pathogenic	0	0.004	-5.04	0.854	0.969	5.59	7.512	0.8032	0.58	0.896869	26.7	0.995	1.25862	0.583982
1	156107535	G	C	.	LMNA	ENSG00000160789	ENST00000368301	ENSP00000357284	P02545-2	LMNA_HUMAN	V567L	Likely_pathogenic	0	.	.	.	.	.	.	0.1732	0.63	0.117294	33	.	nan	nan
1	156107548	G	A	rs200917748	LMNA	ENSG00000160789	ENST00000368301	ENSP00000357284	P02545-2	LMNA_HUMAN	R571H	Benign/Likely_benign	0.000222336	0	-1.9	0.224	0.288	4.69	1.436	0.0067	-0.16	0.13526	17.79	.	.	.
1	156146669	C	T	rs199933282	SEMA4A	ENSG00000196189	ENST00000368285	ENSP00000357268	Q9H3S1	SEM4A_HUMAN	R723C	Benign/Likely_benign	0.00541278	0.011	-1.06	0.105	0.195	3.15	0.313	0.3272	-0.42	0.197212	22.4	0.118	0.269183	0.359814
1	156838038	T	C	rs1026300967	NTRK1	ENSG00000198400	ENST00000524377	ENSP00000431418	P04629	NTRK1_HUMAN	C191R	Likely_pathogenic	0	0.001	-1.72	0.944	0.893	5.21	5.641	0.875	0.41	0.92425	25.4	0.996	1.19774	0.546901
1	156838297	G	C	rs201185829	NTRK1	ENSG00000198400	ENST00000524377	ENSP00000431418	P04629	NTRK1_HUMAN	G192A	Likely_benign	0.000417625	0.258	-0.87	0.438	0.294	3.76	1.351	0.2467	-0.17	0.410906	24.5	0.981	0.610606	0.372349
1	156843614	G	C	rs797045060	NTRK1	ENSG00000198400	ENST00000524377	ENSP00000431418	P04629	NTRK1_HUMAN	R347P	Likely_pathogenic	0	0.208	1.5	0.665	0.188	5.26	0.26	0.3982	-0.25	0.789244	24.1	0.918	1.06454	0.441513
1	158605725	G	A	rs116959874	SPTA1	ENSG00000163554	ENST00000643759	ENSP00000495214	P02549	SPTA1_HUMAN	L1804F	Likely_benign	0.000882202	.	.	.	0.515	5.65	6.145	0.4905	0.05	0.618077	27.6	0.999	.	0.482997
1	158609433	G	C	rs369714529	SPTA1	ENSG00000163554	ENST00000643759	ENSP00000495214	P02549	SPTA1_HUMAN	A1640G	Likely_benign	0.00172232	.	.	.	0.147	4.44	7.423	0.4321	-0.37	0.198396	24.6	0.357	.	0.451472
1	158621236	C	G	rs35733059	SPTA1	ENSG00000163554	ENST00000643759	ENSP00000495214	P02549	SPTA1_HUMAN	R1133P	Likely_benign	0.00132672	.	.	.	0.471	4.42	7.356	0.9337	-0.19	0.86284	29.2	1	.	0.491708
1	158639300	C	A	rs34211240	SPTA1	ENSG00000163554	ENST00000643759	ENSP00000495214	P02549	SPTA1_HUMAN	L577F	Likely_benign	0.000838025	.	.	.	0.089	0.753	0.331	0.05	-0.6	0.144211	7.559	0.1	.	0.317468
1	160001528	A	G	rs776715594	PIGM	ENSG00000143315	ENST00000368090	ENSP00000357069	Q9H3S5	PIGM_HUMAN	M1T	Likely_pathogenic	4.38572e-05	0	1	0.629	0.155	2.01	0.76	1	-0.36	0.720759	16.08	0	.	.
1	160097472	C	G	.	ATP1A2	ENSG00000018625	ENST00000361216	ENSP00000354490	P50993	AT1A2_HUMAN	I293M	Pathogenic	0	0	-2.9	0.895	0.802	4.89	4.879	0.331	0.18	0.950869	25.1	1	1.78871	0.852289
1	160098446	G	T	rs1057521630	ATP1A2	ENSG00000018625	ENST00000361216	ENSP00000354490	P50993	AT1A2_HUMAN	C341F	Likely_pathogenic	0	0	-2.66	0.878	0.951	4.77	7.998	0.3762	0.41	0.978801	27.5	0.998	2.22941	0.903928
1	160098520	G	A	.	ATP1A2	ENSG00000018625	ENST00000361216	ENSP00000354490	P50993	AT1A2_HUMAN	G366S	Likely_pathogenic	0	0	-3.84	0.947	0.945	4.77	9.922	0.7819	0.52	0.960086	27.5	1	1.8187	0.863039
1	160100338	G	A	.	ATP1A2	ENSG00000018625	ENST00000361216	ENSP00000354490	P50993	AT1A2_HUMAN	R593Q	Pathogenic	0	0	-4.02	0.948	0.897	4.6	9.919	0.6688	0.43	0.960209	31	1	1.96448	0.793193
1	160100377	C	A	.	ATP1A2	ENSG00000018625	ENST00000361216	ENSP00000354490	P50993	AT1A2_HUMAN	A606E	Likely_pathogenic	0	0	-4.09	0.96	0.952	4.51	7.892	0.9566	0.51	0.977956	26.8	0.997	1.96448	0.898441
1	160104374	C	G	rs763782107	ATP1A2	ENSG00000018625	ENST00000361216	ENSP00000354490	P50993	AT1A2_HUMAN	A643G	Likely_benign	1.19294e-05	0.022	-3.47	0.432	0.295	5	3.152	0.2153	-0.13	0.78446	22.4	0.034	0.768519	0.690681
1	160105778	G	C	.	ATP1A2	ENSG00000018625	ENST00000361216	ENSP00000354490	P50993	AT1A2_HUMAN	D812H	Likely_pathogenic	0	0	-4.85	0.949	0.949	4.46	10.003	0.7103	0.61	0.984013	25.5	0.999	2.7695	0.889175
1	160106360	G	A	rs149144720	ATP1A2	ENSG00000018625	ENST00000361216	ENSP00000354490	P50993	AT1A2_HUMAN	G855E	Likely_pathogenic	0	0	-4.59	0.9	0.967	4.71	9.806	0.968	0.59	0.97445	32	0.998	2.89753	0.867363
1	160106791	G	A	.	ATP1A2	ENSG00000018625	ENST00000361216	ENSP00000354490	P50993	AT1A2_HUMAN	R937H	Likely_pathogenic	0	0	-2.55	0.772	0.845	3.54	10.003	0.4114	0.17	0.922056	27.8	1	2.83236	0.902555
1	160283907	C	G	.	COPA	ENSG00000122218	ENST00000368069	ENSP00000357048	P53621-2	COPA_HUMAN	A239P	Likely_pathogenic	0	0	-0.04	0.811	0.646	5.62	7.473	0.8546	0.2	0.954942	29.5	0.989	1.20414	0.843805
1	161172205	C	A	rs863224104	NDUFS2	ENSG00000158864	ENST00000367993	ENSP00000356972	O75306	NDUS2_HUMAN	F10L	Likely_benign	4.07375e-06	1	-1.74	0.196	0.216	-3.32	-1.035	0.0851	-0.46	0.019477	10.63	0	0.591281	0.582796
1	161172245	G	C	rs772424969	NDUFS2	ENSG00000158864	ENST00000367993	ENSP00000356972	O75306	NDUS2_HUMAN	V24L	Likely_benign	8.20823e-06	0.699	-1.93	0.055	0.089	-3.23	-0.515	0.0366	-0.48	0.045947	2.233	0	0.496346	0.430821
1	161176206	C	T	rs375650413	NDUFS2	ENSG00000158864	ENST00000367993	ENSP00000356972	O75306	NDUS2_HUMAN	P71L	Likely_benign	1.98901e-05	0.109	-1.92	0.486	0.268	5.11	4.125	0.1572	-0.19	0.182444	19.74	0.001	0.517046	0.414587
1	161176262	G	A	.	NDUFS2	ENSG00000158864	ENST00000367993	ENSP00000356972	O75306	NDUS2_HUMAN	A90T	Pathogenic	0	0.003	-2.52	0.822	0.747	6.03	8.769	0.5946	0.17	0.79128	29.7	0.983	1.30298	0.661555
1	161183451	G	A	rs863224105	NDUFS2	ENSG00000158864	ENST00000367993	ENSP00000356972	O75306	NDUS2_HUMAN	V409M	Likely_pathogenic	0	0	-2.44	0.766	0.799	5.53	9.13	0.3647	0.42	0.793582	26.8	0.977	1.40671	0.858171
1	161275714	A	C	rs1057518839	MPZ	ENSG00000158887	ENST00000533357	ENSP00000432943	P25189	MYP0_HUMAN	S233R	Likely_pathogenic	0	0.003	-2.58	0.647	0.53	-4.14	-0.915	0.1675	-0.01	0.226449	21.1	0.896	0.623573	0.665966
1	161276512	T	C	rs121913603	MPZ	ENSG00000158887	ENST00000533357	ENSP00000432943	P25189	MYP0_HUMAN	Y145C	Likely_pathogenic	0	0.038	-0.18	0.713	0.287	4.93	2.744	0.2912	-0.06	0.766165	25.7	0.717	1.29403	0.734462
1	161276536	C	T	rs863225025	MPZ	ENSG00000158887	ENST00000533357	ENSP00000432943	P25189	MYP0_HUMAN	G137D	Pathogenic	0	0.067	-3.41	0.811	0.83	4.93	2.781	0.7251	0.38	0.885635	29.5	0.978	1.71678	0.826748
1	161276548	G	A	.	MPZ	ENSG00000158887	ENST00000533357	ENSP00000432943	P25189	MYP0_HUMAN	P133L	Likely_pathogenic	0	0	-3.3	0.851	0.714	3.84	7.186	0.9145	0.25	0.839949	25.9	0.965	1.5187	0.792502
1	161276549	G	T	.	MPZ	ENSG00000158887	ENST00000533357	ENSP00000432943	P25189	MYP0_HUMAN	P133T	Pathogenic/Likely_pathogenic	0	0	-3.42	0.812	0.754	4.76	9.006	0.8542	0.21	0.812416	26.6	0.939	1.59382	0.76365
1	161276633	G	T	rs121913609	MPZ	ENSG00000158887	ENST00000533357	ENSP00000432943	P25189	MYP0_HUMAN	P105T	Likely_pathogenic	0	0.038	-0.24	0.71	0.336	4.7	3.499	0.4577	-0.01	0.775499	24.7	0.979	1.56308	0.588379
1	161277106	G	A	rs879254297	MPZ	ENSG00000158887	ENST00000533357	ENSP00000432943	P25189	MYP0_HUMAN	S59L	Likely_pathogenic	0	0.01	-0.17	0.683	0.456	5.29	8.785	0.7691	0.03	0.68007	31	0.999	1.40965	0.738866
1	161277133	C	A	rs876661287	MPZ	ENSG00000158887	ENST00000533357	ENSP00000432943	P25189	MYP0_HUMAN	C50F	Pathogenic	0	0	-5.36	0.988	0.945	5.29	6.939	0.9747	0.58	0.963664	29.9	1	1.86296	0.782866
1	161284196	A	T	.	SDHC	ENSG00000143252	ENST00000367975	ENSP00000356953	Q99643	C560_HUMAN	M1L	Likely_pathogenic	0	0	-3.9	0.775	0.686	5.23	4.484	1	0.46	0.877642	24.3	0.001	.	.
1	161310427	G	C	.	SDHC	ENSG00000143252	ENST00000367975	ENSP00000356953	Q99643	C560_HUMAN	G75R	Likely_pathogenic	0	0.075	-5.32	0.947	0.933	4.12	4.314	0.8412	0.57	0.880387	26.5	0.974	1.2509	0.668848
1	161332178	C	G	rs1060504223	SDHC	ENSG00000143252	ENST00000342751	ENSP00000356952	Q99643-2	C560_HUMAN	P101A	Likely_benign	0	0	-4.26	0.187	0.299	3.42	1.313	0.3678	0.31	0.037259	8.021	.	.	.
1	161332179	C	T	.	SDHC	ENSG00000143252	ENST00000342751	ENSP00000356952	Q99643-2	C560_HUMAN	P101L	Likely_benign	0	0	-4.31	0.175	0.312	-3.1	0.047	0.5942	0.23	0.018119	8.654	.	.	.
1	161332202	T	C	rs559747670	SDHC	ENSG00000143252	ENST00000342751	ENSP00000356952	Q99643-2	C560_HUMAN	Y109H	Likely_benign	2.02267e-05	0	-4.26	0.351	0.24	2.93	0.08	0.0116	0.3	0.082671	9.442	.	.	.
1	161332236	C	G	rs751765134	SDHC	ENSG00000143252	ENST00000342751	ENSP00000356952	Q99643-2	C560_HUMAN	S120C	Likely_benign	0.000258036	0	-4.23	0.458	0.272	0.768	-0.258	0.4279	-0.1	0.161374	7.283	.	.	.
1	164769126	G	A	.	PBX1	ENSG00000185630	ENST00000420696	ENSP00000405890	P40424	PBX1_HUMAN	R234Q	Likely_pathogenic	0	0.001	-4.29	0.713	0.874	5.64	9.463	0.6856	0.34	0.897328	33	1	3.14057	0.904487
1	164776895	G	A	.	PBX1	ENSG00000185630	ENST00000420696	ENSP00000405890	P40424	PBX1_HUMAN	C273Y	Likely_pathogenic	0	0.001	-3.95	0.876	0.963	5.6	9.458	0.6651	0.53	0.944165	31	0.986	4.31666	0.950632
1	168665849	G	A	rs748718975	DPT	ENSG00000143196	ENST00000367817	ENSP00000356791	Q07507	DERM_HUMAN	R182C	Pathogenic	1.99168e-05	0	-1.18	0.886	0.849	5.64	6.279	0.7336	0.29	0.928492	32	0.994	0.580345	0.732021
1	169500055	C	T	rs369516642	F5	ENSG00000198734	ENST00000367797	ENSP00000356771	P12259	FA5_HUMAN	R1726Q	Likely_benign	5.18478e-05	0.097	-5.23	0.42	0.546	5.49	4.666	0.5981	0.06	0.339183	29.3	0.997	0.504334	0.586862
1	169515771	C	G	.	F5	ENSG00000198734	ENST00000367797	ENSP00000356771	P12259	FA5_HUMAN	W557C	Likely_pathogenic	0	0.001	-7.21	0.851	0.853	6.17	7.398	0.9268	0.57	0.836659	32	0.999	0.591895	0.748038
1	170513973	T	C	rs749490786	GORAB	ENSG00000120370	ENST00000367763	ENSP00000356737	Q5T7V8	GORAB_HUMAN	Y242H	Likely_pathogenic	5.981e-05	0	-0.04	0.948	0.55	4.96	7.674	0.5026	0.25	0.550282	25.8	0.991	0.678672	0.707401
1	171086578	C	T	rs764458425	FMO3	ENSG00000007933	ENST00000367755	ENSP00000356729	P31513	FMO3_HUMAN	T532I	Likely_benign	3.19397e-05	0.007	0.67	0.061	0.038	-1.01	-0.165	0.055	-0.56	0.049668	9.944	0.001	0.297234	0.358731
1	172628621	T	G	rs56302117	FASLG	ENSG00000117560	ENST00000367721	ENSP00000356694	P48023	TNFL6_HUMAN	L94V	Likely_benign	0.00077193	0.013	1.21	0.422	0.184	1.64	1.41	0.1143	-0.31	0.475164	22.7	0.824	0.582122	0.430021
1	172633505	G	C	rs138441486	FASLG	ENSG00000117560	ENST00000340030	ENSP00000344739	P48023-2	TNFL6_HUMAN	S127T	Likely_benign	0	.	.	.	.	.	.	.	-0.6	0.031572	14.43	.	nan	nan
1	173797502	G	A	rs1209550754	DARS2	ENSG00000117593	ENST00000361951	ENSP00000355086	Q6PI48	SYDM_HUMAN	D87N	Likely_pathogenic	0	0.054	1.99	0.147	0.021	1.72	1.45	0.1675	-0.69	0.216069	18.31	0.025	0.238759	0.324558
1	173802526	C	T	rs1064794825	DARS2	ENSG00000117593	ENST00000361951	ENSP00000355086	Q6PI48	SYDM_HUMAN	L169F	Likely_pathogenic	0	0.009	-1.87	0.61	0.652	5.01	1.182	0.258	0.11	0.614651	25.4	0.99	0.897947	0.601357
1	173802548	T	C	rs1085307970	DARS2	ENSG00000117593	ENST00000361951	ENSP00000355086	Q6PI48	SYDM_HUMAN	L176S	Likely_pathogenic	0	0.001	-2.58	0.967	0.951	5.94	7.997	0.876	0.47	0.909746	27.1	0.993	1.03705	0.656221
1	173802570	G	A	rs869312930	DARS2	ENSG00000117593	ENST00000361951	ENSP00000355086	Q6PI48	SYDM_HUMAN	M183I	Likely_pathogenic	0	0.015	-1.83	0.484	0.574	5.94	6.753	0.4043	0.06	0.730977	24.4	0.192	0.437308	0.677051
1	173822643	C	T	rs1064793097	DARS2	ENSG00000117593	ENST00000361951	ENSP00000355086	Q6PI48	SYDM_HUMAN	H501Y	Likely_pathogenic	0	0.001	-1.91	0.885	0.942	5.38	7.689	0.7877	0.31	0.855587	27.6	0.999	0.94141	0.575241
1	173880989	T	C	rs1131691435	SERPINC1	ENSG00000117601	ENST00000367698	ENSP00000356671	P01008	ANT3_HUMAN	Q191R	Likely_pathogenic	0	0.015	-1.56	0.732	0.698	5.66	7.674	0.467	0.09	0.607311	24.5	0.968	1.15966	0.64796
1	173881008	T	C	rs574547491	SERPINC1	ENSG00000117601	ENST00000367698	ENSP00000356671	P01008	ANT3_HUMAN	T185A	Likely_benign	0.000218703	0.366	-1.85	0.061	0.168	3.29	-0.095	0.0532	-0.46	0.116507	10.82	0.002	0.348343	0.380104
1	175304904	G	A	.	TNR	ENSG00000116147	ENST00000367674	ENSP00000356646	Q92752	TENR_HUMAN	R1192W	Pathogenic	0	0	1.44	0.922	0.57	5.76	6.887	0.6654	0.17	0.873348	32	1	1.86296	0.802565
1	175355351	C	T	rs892080402	TNR	ENSG00000116147	ENST00000367674	ENSP00000356646	Q92752	TENR_HUMAN	D532N	Likely_pathogenic	3.99367e-06	0.004	0.3	0.878	0.385	5.68	7.159	0.4048	-0.28	0.75308	28.7	0.976	0.724458	0.742323
1	175365731	C	T	rs750577544	TNR	ENSG00000116147	ENST00000367674	ENSP00000356646	Q92752	TENR_HUMAN	A397T	Likely_pathogenic	1.59093e-05	0.336	-0.27	0.519	0.394	5.05	1.843	0.716	-0.17	0.418041	25.4	0.69	0.274274	0.563666
1	179544818	G	A	rs201050491	NPHS2	ENSG00000116218	ENST00000367615	ENSP00000356587	Q9NP85	PODO_HUMAN	A61V	Likely_benign	0.00115052	0.188	-6.67	0.187	0.342	3.99	2.919	0.2078	-0.26	0.124593	19.88	0.002	0.256238	0.847327
1	179544997	C	T	rs1057516680	NPHS2	ENSG00000116218	ENST00000367615	ENSP00000356587	Q9NP85	PODO_HUMAN	M1I	Likely_pathogenic	0	0.374	-7.46	0.896	0.678	3.85	2.929	1	0.65	0.482264	23	0.775	.	.
1	179852065	C	T	rs141391430	TOR1AIP1	ENSG00000143337	ENST00000528443	ENSP00000435365	Q5JTV8-3	TOIP1_HUMAN	S143F	Benign	0.00085695	0.079	1.3	0.201	0.078	3.28	1.626	0.7352	-0.48	0.152695	19.22	0.054	.	0.480738
1	179886769	G	A	rs149690630	TOR1AIP1	ENSG00000143337	ENST00000528443	ENSP00000435365	Q5JTV8-3	TOIP1_HUMAN	D384N	Likely_benign	0.00162721	0.198	1.73	0.198	0.035	3.96	3.786	0.2534	-0.59	0.098474	22.3	.	.	0.45389
1	179887049	C	T	rs201518227	TOR1AIP1	ENSG00000143337	ENST00000528443	ENSP00000435365	Q5JTV8-3	TOIP1_HUMAN	A477V	Likely_pathogenic	3.18261e-05	.	.	0.494	0.372	5.96	5.701	0.8545	0	0.269355	25.5	.	.	0.608969
1	181480516	G	A	rs1064795779	CACNA1E	ENSG00000198216	ENST00000367573	ENSP00000356545	Q15878	CAC1E_HUMAN	E128K	Likely_pathogenic	0	0.001	-4.64	0.838	0.931	5.38	9.864	0.7574	0.49	0.953883	28.4	0.991	1.93016	0.910097
1	181548252	C	G	.	CACNA1E	ENSG00000198216	ENST00000367573	ENSP00000356545	Q15878	CAC1E_HUMAN	L221V	Likely_pathogenic	0	0.152	-5.44	0.675	0.808	4.88	4.872	0.6356	0.14	0.801291	23.6	0.986	1.89919	0.835353
1	181693624	T	C	rs869312920	CACNA1E	ENSG00000198216	ENST00000367573	ENSP00000356545	Q15878	CAC1E_HUMAN	F698S	Likely_pathogenic	0	0.001	-5.14	0.973	0.992	4.86	7.804	0.8951	0.56	0.955973	29	0.991	2.48897	0.948424
1	182357872	T	A	rs1131691970	GLUL	ENSG00000135821	ENST00000311223	ENSP00000307900	P15104	GLNA_HUMAN	M1L	Likely_pathogenic	0	0.496	-1.89	0.907	0.598	5.55	7.546	1	0.33	0.846937	22.7	0.009	.	.
1	183155489	T	C	.	LAMC2	ENSG00000058085	ENST00000264144	ENSP00000264144	Q13753	LAMC2_HUMAN	M1T	Pathogenic	0	0	2.26	0.647	0.236	5.26	2.705	1	0.66	0.914148	24.6	0.916	.	.
1	183155490	G	T	.	LAMC2	ENSG00000058085	ENST00000264144	ENSP00000264144	Q13753	LAMC2_HUMAN	M1I	Likely_pathogenic	0	0	2.34	0.623	0.213	5.35	5.271	1	0.66	0.86451	25	0.878	.	.
1	185976370	A	G	rs41317471	HMCN1	ENSG00000143341	ENST00000271588	ENSP00000271588	Q96RW7	HMCN1_HUMAN	N1529S	Benign/Likely_benign	0.00589557	0.239	-1.37	0.633	0.547	5.67	6.868	0.4426	-0.22	0.375842	23.5	0.992	0.0706008	0.444563
1	186007997	G	T	rs144649977	HMCN1	ENSG00000143341	ENST00000271588	ENSP00000271588	Q96RW7	HMCN1_HUMAN	G1963V	Likely_benign	0.00622378	0.035	-0.21	0.218	0.098	1.94	2.32	0.116	-0.48	0.09129	17.64	0.486	0.337068	0.266486
1	186089000	A	G	rs144994573	HMCN1	ENSG00000143341	ENST00000271588	ENSP00000271588	Q96RW7	HMCN1_HUMAN	N4027S	Likely_benign	0.00122919	0.577	-0.17	0.119	0.112	-1.54	1.037	0.0901	-0.62	0.045674	12.15	0.02	0.0695178	0.322959
1	186094772	C	T	rs147851396	HMCN1	ENSG00000143341	ENST00000271588	ENSP00000271588	Q96RW7	HMCN1_HUMAN	T4179M	Likely_benign	0.000800784	0.004	-0.34	0.271	0.295	4.13	1.828	0.3164	-0.3	0.050586	24.3	0.999	0.467074	0.392227
1	186114591	G	A	rs147296385	HMCN1	ENSG00000143341	ENST00000271588	ENSP00000271588	Q96RW7	HMCN1_HUMAN	G4775R	Likely_benign	0.00109362	0.002	0.63	0.809	0.344	5.44	7.643	0.8418	-0.19	0.403325	28.7	0.981	0.499328	0.643217
1	193091331	A	G	.	CDC73	ENSG00000134371	ENST00000650099	ENSP00000498073	Q6P1J9	CDC73_HUMAN	M1V	Likely_pathogenic	0	.	.	.	0.9	4.93	7.75	1	0.41	0.845449	27.4	0.967	.	.
1	193091332	T	C	.	CDC73	ENSG00000134371	ENST00000650099	ENSP00000498073	Q6P1J9	CDC73_HUMAN	M1T	Pathogenic	0	.	.	.	0.929	4.93	6.672	1	0.66	0.889706	28.2	0.986	.	.
1	196648903	G	A	rs140107330	CFH	ENSG00000000971	ENST00000367429	ENSP00000356399	.	.	R257H	Likely_benign	3.99383e-05	0.245	-0.09	0.105	0.157	-10.9	-2.143	0.0074	-0.61	0.080293	0.012	0.001	0.174915	0.23688
1	196706647	C	T	rs186711438	CFH	ENSG00000000971	ENST00000367429	ENSP00000356399	.	.	T880I	Likely_benign	1.99197e-05	0.023	-0.16	0.119	0.086	-11	-3.236	0.3505	-0.61	0.158414	0.3	0.063	0.456564	0.295162
1	196712620	T	C	rs55679475	CFH	ENSG00000000971	ENST00000367429	ENSP00000356399	.	.	Y1058H	Likely_benign	0.000664476	0.55	-0.11	0.086	0.091	-10.3	-3.277	0.0005	-0.67	0.100856	0.001	0	0.182852	0.270187
1	196712626	G	C	rs55771831	CFH	ENSG00000000971	ENST00000367429	ENSP00000356399	.	.	V1060L	Likely_benign	0.000608863	0.497	-0.13	0.178	0.092	-4.08	-0.686	0.0567	-0.56	0.110045	0.019	0.004	0.138311	0.297996
1	197059121	C	A	rs201362977	ASPM	ENSG00000066279	ENST00000367409	ENSP00000356379	Q8IZT6	ASPM_HUMAN	R3308L	Likely_pathogenic	0	0	-1.33	0.831	0.734	5.75	7.282	0.9228	0.36	0.479623	32	0.999	.	0.639552
1	197059392	G	A	rs150809058	ASPM	ENSG00000066279	ENST00000367409	ENSP00000356379	Q8IZT6	ASPM_HUMAN	L3255F	Likely_benign	3.98321e-05	0.072	0.35	0.208	0.064	4.46	1.253	0.1716	-0.4	0.071614	20.7	0.798	.	0.271613
1	197059990	A	G	rs1057523398	ASPM	ENSG00000066279	ENST00000367409	ENSP00000356379	Q8IZT6	ASPM_HUMAN	I3209T	Likely_benign	1.99685e-05	0.203	1.51	0.108	0.117	-6.4	0.145	0.1621	-0.47	0.038198	0.42	0.241	.	0.281483
1	197065129	G	A	rs772813676	ASPM	ENSG00000066279	ENST00000367409	ENSP00000356379	Q8IZT6	ASPM_HUMAN	R2996W	Likely_benign	3.2079e-05	0.161	-0.95	0.347	0.378	0.277	0.124	0.2841	-0.04	0.099437	16.58	0.041	.	0.233634
1	197069624	T	A	rs751097660	ASPM	ENSG00000066279	ENST00000367409	ENSP00000356379	Q8IZT6	ASPM_HUMAN	R2919S	Likely_benign	6.45083e-05	0.393	-0.59	0.242	0.215	-2.06	0.41	0.2075	-0.3	0.102336	9.706	0.283	.	0.22209
1	197069823	C	T	rs148245202	ASPM	ENSG00000066279	ENST00000367409	ENSP00000356379	Q8IZT6	ASPM_HUMAN	R2853Q	Likely_benign	8.82365e-05	0.079	-0.79	0.087	0.236	2.83	0.497	0.481	-0.31	0.127417	19.99	0.97	.	0.210704
1	197069826	T	C	rs758945213	ASPM	ENSG00000066279	ENST00000367409	ENSP00000356379	Q8IZT6	ASPM_HUMAN	Y2852C	Likely_benign	0.000112262	0.166	-0.58	0.156	0.185	-9.26	-0.213	0.1876	-0.44	0.064443	1.866	0.024	.	0.231914
1	197069998	G	C	rs776299348	ASPM	ENSG00000066279	ENST00000367409	ENSP00000356379	Q8IZT6	ASPM_HUMAN	Q2795E	Likely_benign	1.59972e-05	0.005	0.23	0.208	0.178	1.3	3.581	0.1891	-0.43	0.167053	16.81	0.956	.	0.233069
1	197070051	C	G	rs1445505219	ASPM	ENSG00000066279	ENST00000367409	ENSP00000356379	Q8IZT6	ASPM_HUMAN	C2777S	Likely_benign	4.00022e-06	0.602	0.48	0.126	0.097	-0.94	0.802	0.0186	-0.52	0.084821	4.268	0.082	.	0.226636
1	197070523	G	T	rs587783274	ASPM	ENSG00000066279	ENST00000367409	ENSP00000356379	Q8IZT6	ASPM_HUMAN	Q2620K	Likely_benign	0	1	-0.58	0.162	0.109	3.02	0.316	0.0116	-0.44	0.077015	4.228	0.005	.	0.226051
1	197070564	G	T	rs587783271	ASPM	ENSG00000066279	ENST00000367409	ENSP00000356379	Q8IZT6	ASPM_HUMAN	T2606N	Likely_benign	0	0.009	0.33	0.194	0.094	-0.281	-0.125	0.0733	-0.58	0.073165	8.742	0.391	.	0.222549
1	197070714	G	A	.	ASPM	ENSG00000066279	ENST00000367409	ENSP00000356379	Q8IZT6	ASPM_HUMAN	A2556V	Likely_benign	0	0.004	-0.9	0.533	0.533	5.15	7.925	0.6155	-0.02	0.359331	26.4	1	.	0.384313
1	197070805	T	C	rs587783267	ASPM	ENSG00000066279	ENST00000367409	ENSP00000356379	Q8IZT6	ASPM_HUMAN	N2526D	Benign	0	0.508	-0.56	0.135	0.098	-1.18	0.092	0.1506	-0.55	0.081961	3.987	0.046	.	0.304282
1	197071275	T	G	rs372076208	ASPM	ENSG00000066279	ENST00000367409	ENSP00000356379	Q8IZT6	ASPM_HUMAN	Q2369P	Likely_benign	2.80031e-05	0.004	-0.59	0.366	0.354	-1.41	0.579	0.4127	-0.29	0.598709	18.77	0.824	.	0.193966
1	197071568	C	G	rs1057524441	ASPM	ENSG00000066279	ENST00000367409	ENSP00000356379	Q8IZT6	ASPM_HUMAN	R2271S	Likely_benign	0	0.507	-0.46	0.378	0.304	3.04	-0.665	0.4529	-0.32	0.18043	18.4	0.937	.	0.312894
1	197071775	T	A	rs373173968	ASPM	ENSG00000066279	ENST00000367409	ENSP00000356379	Q8IZT6	ASPM_HUMAN	R2202S	Likely_benign	2.40046e-05	0.153	-0.59	0.335	0.234	3.09	0.381	0.2394	-0.27	0.177369	15.83	0.621	.	0.281493
1	197071867	C	T	rs370590014	ASPM	ENSG00000066279	ENST00000367409	ENSP00000356379	Q8IZT6	ASPM_HUMAN	V2172I	Likely_benign	4.00879e-05	0.94	-0.58	0.051	0.078	-9.62	-0.301	0.0079	-0.62	0.017072	0.001	0	.	0.294071
1	197071924	A	G	rs1183851640	ASPM	ENSG00000066279	ENST00000367409	ENSP00000356379	Q8IZT6	ASPM_HUMAN	Y2153H	Likely_benign	4.00538e-06	0.258	-0.7	0.242	0.158	3.17	1.181	0.0462	-0.27	0.164953	15.55	0.05	.	0.429468
1	197071993	G	A	rs554124451	ASPM	ENSG00000066279	ENST00000367409	ENSP00000356379	Q8IZT6	ASPM_HUMAN	H2130Y	Likely_benign	0.000395592	0.254	-0.39	0.101	0.295	3.93	1.224	0.0616	-0.43	0.144853	18.57	0.143	.	0.388535
1	197072140	T	C	rs587783256	ASPM	ENSG00000066279	ENST00000367409	ENSP00000356379	Q8IZT6	ASPM_HUMAN	K2081E	Likely_benign	0	0.018	-0.66	0.372	0.191	3.05	-0.204	0.364	-0.29	0.108571	14.46	0.053	.	0.333121
1	197072646	T	C	rs770891084	ASPM	ENSG00000066279	ENST00000367409	ENSP00000356379	Q8IZT6	ASPM_HUMAN	K1912R	Likely_benign	1.9976e-05	0.557	-0.56	0.069	0.03	-0.633	0.11	0.0555	-0.59	0.06218	12.21	0.123	.	0.236786
1	197072752	C	A	rs112230218	ASPM	ENSG00000066279	ENST00000367409	ENSP00000356379	Q8IZT6	ASPM_HUMAN	A1877S	Benign	4.00953e-06	0.091	1.17	0.329	0.232	5.62	4.175	0.6532	-0.33	0.175674	23.8	0.99	.	0.333006
1	197072797	T	C	rs527602809	ASPM	ENSG00000066279	ENST00000367409	ENSP00000356379	Q8IZT6	ASPM_HUMAN	K1862E	Likely_benign	0.000589802	0.147	-0.66	0.167	0.292	4.45	2.307	0.3309	-0.34	0.192177	20.3	0.856	.	0.312332
1	197072830	T	C	rs200704986	ASPM	ENSG00000066279	ENST00000367409	ENSP00000356379	Q8IZT6	ASPM_HUMAN	I1851V	Likely_benign	3.18796e-05	1	-0.5	0.027	0.08	-9.45	-0.077	0.0103	-0.57	0.050684	0.191	0.235	.	0.22779
1	197073430	T	C	rs772751994	ASPM	ENSG00000066279	ENST00000367409	ENSP00000356379	Q8IZT6	ASPM_HUMAN	M1651V	Likely_benign	5.61293e-05	0.286	1.83	0.054	0.048	-0.0518	0.226	0.0426	-0.72	0.053702	7.266	0.27	.	0.266565
1	197086951	T	C	rs747210446	ASPM	ENSG00000066279	ENST00000367409	ENSP00000356379	Q8IZT6	ASPM_HUMAN	K1345E	Likely_benign	3.99256e-06	0.241	-0.6	0.234	0.124	4.59	1.298	0.1194	-0.35	0.137036	13.73	0.024	.	0.279428
1	197093276	A	C	.	ASPM	ENSG00000066279	ENST00000367409	ENSP00000356379	Q8IZT6	ASPM_HUMAN	D1118E	Likely_benign	0	0.239	0.32	0.072	0.119	-11.2	-0.399	0.1883	-0.47	0.069072	5.085	0.148	.	0.430244
1	197093383	T	C	rs772918163	ASPM	ENSG00000066279	ENST00000367409	ENSP00000356379	Q8IZT6	ASPM_HUMAN	I1083V	Likely_benign	7.9906e-06	0.283	0.47	0.039	0.015	-1.89	-0.144	0.0211	-0.57	0.026599	1.132	0.001	.	0.243397
1	197094080	T	C	.	ASPM	ENSG00000066279	ENST00000367409	ENSP00000356379	Q8IZT6	ASPM_HUMAN	T1030A	Likely_benign	0	0.396	0.41	0.035	0.063	-7.62	-0.172	0.1311	-0.42	0.049569	1.922	0.038	.	0.254178
1	197094202	C	T	rs780791970	ASPM	ENSG00000066279	ENST00000367409	ENSP00000356379	Q8IZT6	ASPM_HUMAN	R1019Q	Likely_benign	4.37769e-05	0.059	0.24	0.092	0.071	-0.691	0.707	0.239	-0.45	0.055047	16.11	0.123	.	0.207686
1	197102704	A	G	rs587783224	ASPM	ENSG00000066279	ENST00000367409	ENSP00000356379	Q8IZT6	ASPM_HUMAN	L732S	Benign	1.19424e-05	0	0.27	0.812	0.283	5.02	8.565	0.7683	-0.11	0.263567	25.9	0.975	.	0.488966
1	197111511	A	G	rs1057523023	ASPM	ENSG00000066279	ENST00000367409	ENSP00000356379	Q8IZT6	ASPM_HUMAN	I624T	Likely_benign	1.99013e-05	1	0.37	0.017	0.041	-0.669	1.055	0.1343	-0.68	0.030846	7.736	0.001	.	0.294246
1	197111592	C	T	rs377444313	ASPM	ENSG00000066279	ENST00000367409	ENSP00000356379	Q8IZT6	ASPM_HUMAN	R597Q	Likely_benign	3.18573e-05	0.646	0.29	0.052	0.006	-6.14	-0.585	0.0171	-0.7	0.01254	0.051	0.025	.	0.171835
1	197111815	T	C	rs767198870	ASPM	ENSG00000066279	ENST00000367409	ENSP00000356379	Q8IZT6	ASPM_HUMAN	S523G	Likely_benign	2.38795e-05	0.106	0.15	0.034	0.049	0.00732	0.25	0.3855	-0.62	0.065201	12.1	0.002	.	0.201331
1	197111992	A	G	.	ASPM	ENSG00000066279	ENST00000367409	ENSP00000356379	Q8IZT6	ASPM_HUMAN	F464L	Likely_benign	0	0.546	0.41	0.06	0.066	1.4	0.144	0.2004	-0.55	0.048148	7.143	0	.	0.436326
1	197112306	T	C	rs534221332	ASPM	ENSG00000066279	ENST00000367409	ENSP00000356379	Q8IZT6	ASPM_HUMAN	H359R	Likely_benign	2.40728e-05	0.158	0.4	0.124	0.005	1.81	-0.003	0.1468	-0.51	0.095919	2.231	0.016	.	0.272485
1	197112450	C	G	rs202012380	ASPM	ENSG00000066279	ENST00000367409	ENSP00000356379	Q8IZT6	ASPM_HUMAN	S311T	Likely_benign	0.000219131	0.22	0.38	0.068	0.056	-1.09	-0.414	0.0926	-0.62	0.067388	9.624	0.002	.	0.326759
1	197112525	A	G	.	ASPM	ENSG00000066279	ENST00000367409	ENSP00000356379	Q8IZT6	ASPM_HUMAN	V286A	Likely_benign	0	0.088	0.21	0.065	0.056	0.324	0.043	0.1467	-0.62	0.057685	3.965	0.003	.	0.298111
1	197112885	T	C	rs199520703	ASPM	ENSG00000066279	ENST00000367409	ENSP00000356379	Q8IZT6	ASPM_HUMAN	N166S	Likely_benign	8.01873e-06	0.148	0.42	0.032	0.043	1.51	0.409	0.0891	-0.66	0.028975	0.989	0.003	.	0.302517
1	197115549	C	G	rs776662758	ASPM	ENSG00000066279	ENST00000367409	ENSP00000356379	Q8IZT6	ASPM_HUMAN	G7R	Likely_benign	8.90578e-05	0	0.38	0.21	0.074	2.71	1.133	0.334	-0.34	0.222325	16.03	0.029	.	0.754597
1	197115566	A	G	rs761447719	ASPM	ENSG00000066279	ENST00000367409	ENSP00000356379	Q8IZT6	ASPM_HUMAN	M1T	Likely_pathogenic	1.28155e-05	0	0.42	0.701	0.199	4.68	1.036	1	-0.12	0.885825	23.4	0.702	.	.
1	197390150	G	A	rs144011428	CRB1	ENSG00000134376	ENST00000367400	ENSP00000356370	P82279	CRUM1_HUMAN	V398I	Likely_benign	0.000123358	1	-2.21	0.037	0.188	-1.59	0.54	0.1438	-0.5	0.03725	5.366	0.002	0.0271457	0.229121
1	197404390	G	A	rs116246250	CRB1	ENSG00000134376	ENST00000367400	ENSP00000356370	P82279	CRUM1_HUMAN	V1133M	Likely_benign	0.00113317	0.011	-1.87	0.394	0.38	5.7	4.233	0.349	-0.1	0.30367	23	0.903	0.227269	0.340756
1	197446929	C	A	.	CRB1	ENSG00000134376	ENST00000367400	ENSP00000356370	P82279	CRUM1_HUMAN	P1381T	Pathogenic	0	0	-2.02	0.51	0.579	5.46	5.971	0.668	0.1	0.471971	26.2	0.999	0.117559	0.523926
1	198665894	A	G	rs114764326	PTPRC	ENSG00000081237	ENST00000442510	ENSP00000411355	P08575	PTPRC_HUMAN	T52A	Benign	0.000469308	0.004	4.56	0.038	0.033	-0.0961	0.334	0.3007	-0.55	0.030837	10.14	.	0.172773	0.272634
1	198672489	A	C	rs148561683	PTPRC	ENSG00000081237	ENST00000442510	ENSP00000411355	P08575	PTPRC_HUMAN	T216P	Likely_benign	0.000530858	0.01	4.18	0.555	0.054	2.32	0.941	0.5982	-0.41	0.188907	13.12	.	0.651973	0.259641
1	198678834	A	G	rs79141749	PTPRC	ENSG00000081237	ENST00000442510	ENSP00000411355	P08575	PTPRC_HUMAN	N351S	Benign	0.00253638	.	4.25	0.03	0.008	-1.45	-0.754	0.1671	-0.82	0.05914	0.508	.	0.133179	0.267698
1	198725303	G	C	rs148331492	PTPRC	ENSG00000081237	ENST00000442510	ENSP00000411355	P08575	PTPRC_HUMAN	G1305A	Likely_benign	0.000252063	.	4.35	0.125	0.012	1.36	0.632	0.2066	-0.63	0.060391	12.14	.	0.20131	0.313282
1	201009027	C	T	rs540721779	CACNA1S	ENSG00000081248	ENST00000362061	ENSP00000355192	Q13698	CAC1S_HUMAN	G1852R	Likely_benign	0.000271055	0.535	-3.85	0.041	0.237	-8.9	-1.869	0.0284	-0.42	0.04606	0.006	0	0.126365	0.267825
1	201009071	T	G	rs200765341	CACNA1S	ENSG00000081248	ENST00000362061	ENSP00000355192	Q13698	CAC1S_HUMAN	E1837A	Likely_benign	0.000338168	0.038	0.86	0.129	0.039	1.98	1.31	0.0693	-0.55	0.11289	14.49	0.022	0.125819	0.363007
1	201009430	G	T	rs200434921	CACNA1S	ENSG00000081248	ENST00000362061	ENSP00000355192	Q13698	CAC1S_HUMAN	P1767T	Likely_benign	0.000235501	0.006	-3.88	0.05	0.258	-1.62	-0.519	0.0205	-0.35	0.16229	5.964	0.004	0.119147	0.235829
1	201010679	G	A	rs367577681	CACNA1S	ENSG00000081248	ENST00000362061	ENSP00000355192	Q13698	CAC1S_HUMAN	T1696M	Benign	0.000696323	0.103	-3.89	0.076	0.181	-1.33	-0.71	0.0498	-0.38	0.101856	9.812	0.002	0.11041	0.289455
1	201012461	C	T	rs145340252	CACNA1S	ENSG00000081248	ENST00000362061	ENSP00000355192	Q13698	CAC1S_HUMAN	A1666T	Likely_benign	6.36481e-05	0.087	-3.94	0.167	0.234	4.22	1.396	0.1116	-0.23	0.147914	21.9	0.002	0.101593	0.538678
1	201013535	G	A	rs183195890	CACNA1S	ENSG00000081248	ENST00000362061	ENSP00000355192	Q13698	CAC1S_HUMAN	T1573M	Likely_benign	0.000362573	0.001	-3.89	0.389	0.418	4.89	9.541	0.3537	-0.04	0.361609	22.9	0.323	0.396787	0.384884
1	201016734	C	T	rs533353353	CACNA1S	ENSG00000081248	ENST00000362061	ENSP00000355192	Q13698	CAC1S_HUMAN	E1488K	Likely_benign	0.000190911	0.014	2.82	0.854	0.34	4.94	6.15	0.284	-0.12	0.871971	31	0.997	0.560121	0.887847
1	201021748	C	T	rs749856222	CACNA1S	ENSG00000081248	ENST00000362061	ENSP00000355192	Q13698	CAC1S_HUMAN	G1297E	Likely_benign	0.00029822	0.19	-4.83	0.455	0.744	4.68	4.067	0.1763	0.41	0.896429	24.5	1	0.601558	0.84944
1	201022621	C	T	rs530655602	CACNA1S	ENSG00000081248	ENST00000362061	ENSP00000355192	Q13698	CAC1S_HUMAN	R1254Q	Benign	0.000660308	0.001	-5.14	0.931	0.941	4.05	7.856	0.5886	0.37	0.824628	31	0.951	0.536885	0.846471
1	201023635	C	T	rs202240111	CACNA1S	ENSG00000081248	ENST00000362061	ENSP00000355192	Q13698	CAC1S_HUMAN	V1222I	Likely_benign	0.000127737	0.178	-3.79	0.163	0.188	1.71	2.138	0.0016	-0.34	0.101255	20.5	0.008	0.0875117	0.569888
1	201029869	C	T	rs200558548	CACNA1S	ENSG00000081248	ENST00000362061	ENSP00000355192	Q13698	CAC1S_HUMAN	V1111M	Likely_benign	0.000250503	0.001	-4.02	0.504	0.567	5.17	1.231	0.2575	0.01	0.450263	26	0.839	0.434251	0.45856
1	201031165	T	C	rs201174511	CACNA1S	ENSG00000081248	ENST00000362061	ENSP00000355192	Q13698	CAC1S_HUMAN	H987R	Likely_benign	0.00037032	0.229	-4.88	0.155	0.356	-0.591	0.884	0.119	-0.34	0.129556	0.042	0.007	0.128817	0.239182
1	201036078	C	T	rs545411173	CACNA1S	ENSG00000081248	ENST00000362061	ENSP00000355192	Q13698	CAC1S_HUMAN	R865H	Likely_benign	0.000139219	0	-5.22	0.846	0.867	2.89	7.836	0.5644	0.12	0.612984	26.9	0.922	0.561321	0.8375
1	201044668	T	C	rs201784750	CACNA1S	ENSG00000081248	ENST00000362061	ENSP00000355192	Q13698	CAC1S_HUMAN	M635V	Likely_benign	0.000516919	0.284	-4.83	0.238	0.28	-3.07	0.564	0.2613	-0.33	0.159596	5.845	0	0.107442	0.334783
1	201044686	C	T	rs147888089	CACNA1S	ENSG00000081248	ENST00000362061	ENSP00000355192	Q13698	CAC1S_HUMAN	G629R	Likely_benign	5.16927e-05	0	-4.05	0.905	0.929	4.45	7.816	0.9108	0.52	0.932917	27.3	1	0.577525	0.78168
1	201046062	T	C	rs550246898	CACNA1S	ENSG00000081248	ENST00000362061	ENSP00000355192	Q13698	CAC1S_HUMAN	I605V	Likely_benign	5.56669e-05	0.015	-4.39	0.543	0.552	4.55	2.721	0.1622	-0.01	0.45763	24.5	0.997	0.485929	0.664648
1	201046095	G	A	rs200165212	CACNA1S	ENSG00000081248	ENST00000362061	ENSP00000355192	Q13698	CAC1S_HUMAN	R594C	Benign/Likely_benign	0.000600412	0	-5.01	0.894	0.894	4.45	4.049	0.7298	0.53	0.877275	29.6	1	0.616803	0.77004
1	201046205	C	T	rs4915212	CACNA1S	ENSG00000081248	ENST00000362061	ENSP00000355192	Q13698	CAC1S_HUMAN	R557H	Benign/Likely_benign	0.00155502	0.001	-4.49	0.387	0.914	3.53	2.691	0.278	0.05	0.485009	26.5	0.994	0.189395	0.574218
1	201061181	T	C	rs761768992	CACNA1S	ENSG00000081248	ENST00000362061	ENSP00000355192	Q13698	CAC1S_HUMAN	S154G	Likely_benign	0.000135195	1	-3.88	0.109	0.258	3.32	2.787	0.3094	-0.23	0.175596	14.33	0.005	0.0964363	0.526814
1	201063014	G	T	rs377030324	CACNA1S	ENSG00000081248	ENST00000362061	ENSP00000355192	Q13698	CAC1S_HUMAN	L132M	Benign/Likely_benign	0.00139971	0.108	-4.47	0.425	0.312	3.48	0.723	0.0664	-0.15	0.255961	20.4	0.077	0.183539	0.551978
1	201328778	C	T	rs730881125	TNNT2	ENSG00000118194	ENST00000236918	ENSP00000236918	P45379	TNNT2_HUMAN	R275Q	Likely_pathogenic	4.52542e-06	.	.	0.439	0.666	4.07	2.516	0.0635	0.09	0.615564	24.9	.	.	0.703226
1	201330412	A	G	rs730881112	TNNT2	ENSG00000118194	ENST00000236918	ENSP00000236918	P45379	TNNT2_HUMAN	Y269H	Likely_pathogenic	0	.	.	0.866	0.948	3.73	9.122	.	0.45	0.782129	26.3	.	.	0.801046
1	201330450	T	C	rs730881109	TNNT2	ENSG00000118194	ENST00000236918	ENSP00000236918	P45379	TNNT2_HUMAN	E256G	Likely_pathogenic	0	.	.	0.862	0.871	3.73	7.857	.	0.33	0.761779	31	.	.	0.609513
1	201332432	T	C	rs730881124	TNNT2	ENSG00000118194	ENST00000236918	ENSP00000236918	P45379	TNNT2_HUMAN	I198V	Likely_benign	0	.	.	0.453	0.276	4.9	2.769	0.1024	-0.05	0.126332	22.8	0.018	.	0.635267
1	201332476	C	A	.	TNNT2	ENSG00000118194	ENST00000236918	ENSP00000236918	P45379	TNNT2_HUMAN	R183L	Pathogenic	0	.	.	0.711	0.606	4.9	3.979	0.5407	0.05	0.630053	29.4	0.937	.	0.667762
1	201332498	T	C	rs730881104	TNNT2	ENSG00000118194	ENST00000236918	ENSP00000236918	P45379	TNNT2_HUMAN	R176G	Likely_pathogenic	0	.	.	0.471	0.618	2.39	3.789	0.6599	0.09	0.81247	32	0.572	.	0.564065
1	201333442	C	T	rs730881102	TNNT2	ENSG00000118194	ENST00000236918	ENSP00000236918	P45379	TNNT2_HUMAN	R158Q	Likely_pathogenic	8.01725e-06	.	.	0.775	0.922	4.28	7.645	0.5665	0.28	0.426704	31	0.942	.	0.693439
1	201333470	G	T	rs397516465	TNNT2	ENSG00000118194	ENST00000236918	ENSP00000236918	P45379	TNNT2_HUMAN	R149S	Likely_pathogenic	0	0.001	-3	0.823	0.867	4.28	2.65	0.8216	0.26	0.756415	25.5	0.982	.	0.758897
1	201333493	C	T	rs397516464	TNNT2	ENSG00000118194	ENST00000236918	ENSP00000236918	P45379	TNNT2_HUMAN	R141Q	Pathogenic	0	.	.	0.714	0.809	4.28	7.674	0.719	0.26	0.399032	26	0.985	.	0.631562
1	201333494	G	C	rs74315380	TNNT2	ENSG00000118194	ENST00000236918	ENSP00000236918	P45379	TNNT2_HUMAN	R141G	Likely_pathogenic	0	.	.	0.834	0.816	3.24	1.059	0.9128	0.42	0.622604	24.5	0.976	.	0.672403
1	201334348	C	T	rs397516461	TNNT2	ENSG00000118194	ENST00000236918	ENSP00000236918	P45379	TNNT2_HUMAN	E128K	Likely_pathogenic	0	.	.	0.62	0.897	4.1	6.153	0.7688	0.26	0.497547	26.8	0.982	.	0.67399
1	201334381	C	T	rs730881099	TNNT2	ENSG00000118194	ENST00000236918	ENSP00000236918	P45379	TNNT2_HUMAN	E117K	Likely_pathogenic	0	.	.	0.622	0.89	5.02	7.888	0.7552	0.18	0.434567	29.4	0.973	.	0.710163
1	201334423	T	G	rs730881122	TNNT2	ENSG00000118194	ENST00000236918	ENSP00000236918	P45379	TNNT2_HUMAN	K103Q	Likely_pathogenic	0	.	.	0.891	0.914	5.02	7.999	0.8615	0.35	0.409635	29.6	0.999	.	0.822129
1	201334738	A	C	rs397516454	TNNT2	ENSG00000118194	ENST00000236918	ENSP00000236918	P45379	TNNT2_HUMAN	D98E	Likely_pathogenic	0	.	.	0.645	0.642	-3.62	0.573	0.6063	0.06	0.350923	22.3	1	.	0.844193
1	201334763	G	A	rs730881121	TNNT2	ENSG00000118194	ENST00000236918	ENSP00000236918	P45379	TNNT2_HUMAN	P90L	Pathogenic	0	.	.	0.802	0.765	4.68	9.882	0.8774	0.34	0.424932	26.7	1	.	0.832414
1	201334773	G	T	rs730881096	TNNT2	ENSG00000118194	ENST00000236918	ENSP00000236918	P45379	TNNT2_HUMAN	P87T	Likely_pathogenic	0	.	.	0.782	0.751	4.68	9.91	0.6254	0.2	0.404017	25.1	0.994	.	0.788719
1	202574830	A	G	rs199582045	SYT2	ENSG00000143858	ENST00000367267	ENSP00000356236	Q8N9I0	SYT2_HUMAN	I24T	Likely_benign	0.000139204	0.586	0.22	0.053	0.075	-1.09	1.914	0.0209	-0.66	0.064516	2.685	0	0.246606	0.285804
1	207642151	G	A	rs141831783	CR2	ENSG00000117322	ENST00000367057	ENSP00000356024	P20023-3	CR2_HUMAN	R214H	Likely_benign	0.00053338	0.113	1.86	0.066	0.041	-6.49	-0.639	0.0688	-0.68	0.044697	12.82	0.476	0.204652	0.181346
1	207646168	G	T	rs144075435	CR2	ENSG00000117322	ENST00000640301	ENSP00000491608	A0A1W2PPV2	A0A1W2PPV2_HUMAN	E24D	Benign	0	.	.	.	.	.	.	.	-0.42	0.032591	21.8	.	nan	nan
1	207646917	A	G	rs139230275	CR2	ENSG00000117322	ENST00000367057	ENSP00000356024	P20023-3	CR2_HUMAN	H669R	Likely_benign	0.000426088	0.129	0.71	0.42	0.112	1.29	0.755	0.6198	-0.49	0.284645	16.64	.	0.746265	0.350579
1	209801410	G	C	rs376412573	LAMB3	ENSG00000196878	ENST00000391911	ENSP00000375778	Q13751	LAMB3_HUMAN	L420V	Benign	8.00971e-05	0.005	0.47	0.649	0.374	4.18	6.113	0.5151	-0.2	0.380348	24.5	0.998	0.508181	0.609758
1	209803087	C	G	rs1085307994	LAMB3	ENSG00000196878	ENST00000391911	ENSP00000375778	Q13751	LAMB3_HUMAN	C376S	Likely_pathogenic	0	0	0.02	0.976	0.75	5.26	4.975	0.8987	0.26	0.958302	24.8	0.998	0.566733	0.706429
1	209965622	G	A	.	IRF6	ENSG00000117595	ENST00000367021	ENSP00000355988	O14896	IRF6_HUMAN	S220F	Likely_pathogenic	0	0.054	-3.69	0.83	0.678	5.82	8.788	0.6124	0.47	0.753898	25.9	0.917	1.32488	0.742191
1	209974639	C	A	.	IRF6	ENSG00000117595	ENST00000367021	ENSP00000355988	O14896	IRF6_HUMAN	W40C	Likely_pathogenic	0	0	-5.98	0.96	0.936	5.24	7.188	0.9178	0.59	0.93173	31	1	2.98422	0.882248
1	209974673	A	C	rs1057523749	IRF6	ENSG00000117595	ENST00000367021	ENSP00000355988	O14896	IRF6_HUMAN	L29R	Likely_pathogenic	0	0.036	-4.71	0.629	0.769	6.17	6.782	0.5772	0.28	0.841381	29.3	0.968	2.77571	0.724324
1	211093308	A	G	rs878853026	KCNH1	ENSG00000143473	ENST00000271751	ENSP00000271751	O95259	KCNH1_HUMAN	L379P	Likely_pathogenic	0	0	-5.53	0.988	0.994	5.69	8.963	0.8952	0.57	0.971113	28.8	0.999	3.32766	0.925525
1	211093382	T	G	rs1064794817	KCNH1	ENSG00000143473	ENST00000271751	ENSP00000271751	O95259	KCNH1_HUMAN	K354N	Likely_pathogenic	0	0	-4.98	0.874	0.73	-4.45	-0.373	0.8828	0.01	0.864915	23	0.981	2.74554	0.920093
1	211192276	G	A	.	KCNH1	ENSG00000143473	ENST00000271751	ENSP00000271751	O95259	KCNH1_HUMAN	T294M	Likely_pathogenic	0	0.025	-4.99	0.811	0.895	5.15	9.634	0.4642	0.35	0.879323	25.7	0.883	1.80982	0.937866
1	211192561	T	C	.	KCNH1	ENSG00000143473	ENST00000271751	ENSP00000271751	O95259	KCNH1_HUMAN	K199R	Likely_pathogenic	0	0.344	-5.45	0.572	0.693	5	7.67	0.3585	0.15	0.721608	22.6	0.217	0.920594	0.831814
1	213031796	T	C	rs1468358104	FLVCR1	ENSG00000162769	ENST00000366971	ENSP00000355938	Q9Y5Y0	FLVC1_HUMAN	M1T	Likely_pathogenic	3.70329e-05	0	-1.73	0.618	0.489	4.58	1.506	1	0.66	0.702541	22.6	0.015	.	.
1	213031797	G	T	rs899735028	FLVCR1	ENSG00000162769	ENST00000366971	ENSP00000355938	Q9Y5Y0	FLVC1_HUMAN	M1I	Likely_pathogenic	0	0	-1.64	0.634	0.496	3.93	0.642	1	0.66	0.52887	22.8	0.006	.	.
1	213037166	G	A	rs1085308007	FLVCR1	ENSG00000162769	ENST00000366971	ENSP00000355938	Q9Y5Y0	FLVC1_HUMAN	G280R	Likely_pathogenic	0	0.16	0.35	0.881	0.458	5.7	4.709	0.2833	0.12	0.727353	25.2	0.969	0.833931	0.666531
1	215802174	C	T	rs397518001	USH2A	ENSG00000042781	ENST00000307340	ENSP00000305941	O75445	USH2A_HUMAN	M5167I	Likely_benign	0	0.365	1.09	0.461	0.042	4.7	1.221	0.165	-0.56	0.151199	21.9	0.001	0.0319495	0.348761
1	215802181	G	C	rs146892520	USH2A	ENSG00000042781	ENST00000307340	ENSP00000305941	O75445	USH2A_HUMAN	A5165G	Likely_benign	0.000214736	0.133	0.9	0.233	0.033	5.67	4.723	0.1759	-0.54	0.155823	23.3	0.023	0.0332196	0.243798
1	215802242	C	T	rs111033269	USH2A	ENSG00000042781	ENST00000307340	ENSP00000305941	O75445	USH2A_HUMAN	V5145I	Benign	0.00313755	0.03	0.4	0.227	0.126	3.75	2.729	0.2217	-0.58	0.043332	17.73	0.047	0.0323555	0.301491
1	215802247	C	T	rs111033435	USH2A	ENSG00000042781	ENST00000307340	ENSP00000305941	O75445	USH2A_HUMAN	R5143H	Benign	0.00390507	0.04	0.85	0.276	0.046	3.81	2.454	0.4945	-0.55	0.087158	23.1	0.031	0.0357197	0.300597
1	215802298	A	G	rs111033266	USH2A	ENSG00000042781	ENST00000307340	ENSP00000305941	O75445	USH2A_HUMAN	I5126T	Benign	0.00617186	0.164	0.91	0.441	0.162	5.67	3.122	0.5214	-0.54	0.199439	19.43	0.058	0.0485056	0.500866
1	215802301	C	T	rs189729452	USH2A	ENSG00000042781	ENST00000307340	ENSP00000305941	O75445	USH2A_HUMAN	R5125H	Likely_benign	9.94273e-05	0.076	0.84	0.271	0.018	3.53	1.855	0.2904	-0.6	0.133048	20.4	0.031	0.0367729	0.269882
1	215813908	G	A	rs111033498	USH2A	ENSG00000042781	ENST00000307340	ENSP00000305941	O75445	USH2A_HUMAN	A4987V	Benign	0.00689802	0.434	2.74	0.143	0.13	0.597	2.897	0.203	-0.72	0.110412	11.82	0.002	0.0303629	0.29916
1	215820993	T	A	rs200993435	USH2A	ENSG00000042781	ENST00000307340	ENSP00000305941	O75445	USH2A_HUMAN	T4888S	Benign	0.0016115	0.466	0.41	0.085	0.117	-11.6	-1.845	0.0039	-0.72	0.058656	0.025	0.002	0.0285024	0.216341
1	215821013	C	G	rs200949691	USH2A	ENSG00000042781	ENST00000307340	ENSP00000305941	O75445	USH2A_HUMAN	S4881T	Likely_benign	0.000497378	0.439	2.67	0.149	0.059	4.87	4.773	0.2051	-0.65	0.123284	20.7	0.031	0.107677	0.296248
1	215821053	C	T	rs727504686	USH2A	ENSG00000042781	ENST00000307340	ENSP00000305941	O75445	USH2A_HUMAN	V4868M	Likely_benign	2.38829e-05	0.149	0.56	0.115	0.018	-9.48	-0.457	0.0195	-0.68	0.040493	0.51	0.006	0.0314763	0.231825
1	215821921	G	A	rs200570742	USH2A	ENSG00000042781	ENST00000307340	ENSP00000305941	O75445	USH2A_HUMAN	T4844M	Likely_benign	7.56351e-05	0.166	0.26	0.202	0.057	0.218	0.498	0.1653	-0.63	0.078992	9.353	0.059	0.0389498	0.258898
1	215823944	G	T	rs113447586	USH2A	ENSG00000042781	ENST00000307340	ENSP00000305941	O75445	USH2A_HUMAN	A4778D	Benign	0.00209452	0.298	0.67	0.243	0.073	1.97	-0.025	0.0107	-0.62	0.154083	10.92	0.081	0.0384289	0.247705
1	215823945	C	A	rs727504637	USH2A	ENSG00000042781	ENST00000307340	ENSP00000305941	O75445	USH2A_HUMAN	A4778S	Likely_benign	0	0.566	0.66	0.107	0.013	-2.65	-0.635	0.008	-0.73	0.055566	1.524	0.003	0.0287037	0.216947
1	215847445	T	C	rs727504551	USH2A	ENSG00000042781	ENST00000307340	ENSP00000305941	O75445	USH2A_HUMAN	H4603R	Likely_benign	0	0.249	0.57	0.14	0.086	2.67	2.076	0.2823	-0.43	0.467537	17.73	0.012	0.0378571	0.313479
1	215847478	T	C	rs201864716	USH2A	ENSG00000042781	ENST00000307340	ENSP00000305941	O75445	USH2A_HUMAN	Q4592R	Likely_benign	0.000163187	1	0.68	0.061	0.041	-4.13	-0.542	0.151	-0.68	0.043629	0.094	0.003	0.0314594	0.199339
1	215847631	T	G	rs143032902	USH2A	ENSG00000042781	ENST00000307340	ENSP00000305941	O75445	USH2A_HUMAN	Q4541P	Likely_benign	7.96286e-06	0.247	0.41	0.422	0.214	0.254	2.007	0.2102	-0.35	0.315365	14.23	0.303	0.149493	0.259655
1	215847775	C	T	rs138879998	USH2A	ENSG00000042781	ENST00000307340	ENSP00000305941	O75445	USH2A_HUMAN	R4493H	Benign/Likely_benign	0.000426512	0.144	0.42	0.156	0.094	-1.6	-0.287	0.3452	-0.58	0.080301	6.411	0.039	0.0378628	0.197673
1	215848436	A	G	rs79654794	USH2A	ENSG00000042781	ENST00000307340	ENSP00000305941	O75445	USH2A_HUMAN	Y4273H	Benign/Likely_benign	0.00093233	0.572	0.43	0.096	0.029	-1.33	0.145	0.0054	-0.69	0.091386	1.783	0.003	0.0350664	0.226567
1	215848514	C	T	rs397517982	USH2A	ENSG00000042781	ENST00000307340	ENSP00000305941	O75445	USH2A_HUMAN	G4247R	Likely_pathogenic	7.97486e-06	0.002	-3.03	0.908	0.768	4.34	5.77	0.8838	0.37	0.697817	23.6	0.396	0.24921	0.585033
1	215848629	G	T	rs375223901	USH2A	ENSG00000042781	ENST00000307340	ENSP00000305941	O75445	USH2A_HUMAN	D4208E	Likely_benign	3.2095e-05	0.313	-1.87	0.058	0.034	-1.53	-1.135	0.2235	-0.49	0.11298	5.062	0.029	0.0297568	0.221081
1	215848805	T	C	rs1172628170	USH2A	ENSG00000042781	ENST00000307340	ENSP00000305941	O75445	USH2A_HUMAN	T4150A	Likely_pathogenic	0	0	0.06	0.278	0.281	5.25	5.836	0.7298	-0.14	0.601156	23.9	0.994	0.0623437	0.562293
1	215901392	C	T	rs138803855	USH2A	ENSG00000042781	ENST00000307340	ENSP00000305941	O75445	USH2A_HUMAN	V4016M	Benign	0.000260655	0.013	0.4	0.142	0.101	3.36	1.005	0.5348	-0.45	0.121386	15.35	0.286	0.102295	0.367729
1	215914826	T	A	rs35309576	USH2A	ENSG00000042781	ENST00000307340	ENSP00000305941	O75445	USH2A_HUMAN	M3868L	Likely_benign	1.1938e-05	0.913	2.7	0.096	0.024	-9.68	-2.259	0.0118	-0.8	0.034283	0.131	0	0.0290787	0.207265
1	215914831	G	A	rs138326802	USH2A	ENSG00000042781	ENST00000307340	ENSP00000305941	O75445	USH2A_HUMAN	A3866V	Likely_benign	0.000262567	0.067	0.66	0.085	0.118	3.47	2.718	0.4188	-0.47	0.126303	19.39	0.044	0.0313918	0.309068
1	215916663	C	T	rs147900972	USH2A	ENSG00000042781	ENST00000307340	ENSP00000305941	O75445	USH2A_HUMAN	E3802K	Benign/Likely_benign	0.00248511	1	0.61	0.041	0.159	-9.88	-0.694	0.0033	-0.7	0.047497	0.001	0.001	0.0321525	0.209892
1	215933112	C	A	rs111033515	USH2A	ENSG00000042781	ENST00000307340	ENSP00000305941	O75445	USH2A_HUMAN	K3707N	Likely_benign	3.18332e-05	0.098	0.65	0.257	0.045	0.667	0.011	0.1042	-0.63	0.21034	22.7	0.002	0.0353958	0.335287
1	215940062	C	T	rs140548353	USH2A	ENSG00000042781	ENST00000307340	ENSP00000305941	O75445	USH2A_HUMAN	E3670K	Likely_benign	0.000123304	0.135	0.5	0.23	0.178	2.74	0.733	0.0572	-0.51	0.115139	22.3	0.508	0.039632	0.320971
1	215956094	G	T	rs1064793288	USH2A	ENSG00000042781	ENST00000307340	ENSP00000305941	O75445	USH2A_HUMAN	P3524H	Likely_pathogenic	0	0	0.62	0.901	0.562	5.43	8.651	0.8145	0.18	0.827915	27.6	0.999	0.248755	0.477074
1	215956113	C	T	rs75397806	USH2A	ENSG00000042781	ENST00000307340	ENSP00000305941	O75445	USH2A_HUMAN	V3518I	Benign	0.00159262	0.505	0.61	0.097	0.094	0.955	0.071	0.0309	-0.72	0.042486	9.981	0.002	0.0272627	0.305561
1	215972288	A	T	.	USH2A	ENSG00000042781	ENST00000307340	ENSP00000305941	O75445	USH2A_HUMAN	C3307S	Likely_pathogenic	0	0	0.14	0.787	0.723	5.81	8.356	0.6657	0.09	0.784294	28.1	0.997	0.253996	0.570906
1	215972292	C	G	rs145278250	USH2A	ENSG00000042781	ENST00000307340	ENSP00000305941	O75445	USH2A_HUMAN	E3305D	Benign	0.0011462	0.573	2.54	0.208	0.09	-0.751	0.329	0.0709	-0.65	0.193778	13.49	0.002	0.0315382	0.234044
1	216011426	T	A	rs397518045	USH2A	ENSG00000042781	ENST00000307340	ENSP00000305941	O75445	USH2A_HUMAN	Y3093F	Likely_benign	0	0.298	0.61	0.587	0.263	3.86	5.264	0.1767	-0.38	0.158248	21.4	0.666	0.0845877	0.471028
1	216051206	G	A	rs138087806	USH2A	ENSG00000042781	ENST00000307340	ENSP00000305941	O75445	USH2A_HUMAN	R2859C	Likely_benign	0.000302613	0.137	0.27	0.236	0.13	1.26	2.464	0.4207	-0.36	0.318967	22.9	0.049	0.0513784	0.313034
1	216052307	A	G	rs111033262	USH2A	ENSG00000042781	ENST00000307340	ENSP00000305941	O75445	USH2A_HUMAN	F2786S	Likely_benign	0.000832285	0.083	0.54	0.515	0.298	5.94	3.161	0.5608	0.01	0.659089	26.8	0.773	0.25408	0.535716
1	216061893	C	T	rs778655083	USH2A	ENSG00000042781	ENST00000307340	ENSP00000305941	O75445	USH2A_HUMAN	V2700I	Likely_benign	7.96584e-06	0.443	-0.51	0.161	0.186	-0.021	0.044	0.0588	-0.47	0.050284	0.128	0.016	0.0290619	0.291115
1	216108128	T	C	rs111033394	USH2A	ENSG00000042781	ENST00000307340	ENSP00000305941	O75445	USH2A_HUMAN	N2377S	Benign/Likely_benign	0.00392246	0.076	2.71	0.578	0.123	5.81	4.162	0.4377	-0.62	0.174985	21.6	0.375	0.0296615	0.420459
1	216138781	A	G	rs144817385	USH2A	ENSG00000042781	ENST00000307340	ENSP00000305941	O75445	USH2A_HUMAN	V2333A	Likely_benign	0.000402317	0.052	0.62	0.591	0.266	5.56	7.316	0.5696	-0.31	0.243995	25	0.991	0.19197	0.462728
1	216166484	A	T	rs117461552	USH2A	ENSG00000042781	ENST00000307340	ENSP00000305941	O75445	USH2A_HUMAN	V2228E	Benign	0.000509854	0.03	0.68	0.26	0.177	4.79	2.909	0.2376	-0.37	0.339556	19.32	0.289	0.0405509	0.303742
1	216172362	C	T	rs140845899	USH2A	ENSG00000042781	ENST00000307340	ENSP00000305941	O75445	USH2A_HUMAN	R2175H	Likely_benign	0.000275583	0.28	0.63	0.18	0.028	3.92	0.22	0.411	-0.57	0.184832	20.1	0.019	0.0349756	0.229849
1	216172376	A	C	rs373604102	USH2A	ENSG00000042781	ENST00000307340	ENSP00000305941	O75445	USH2A_HUMAN	S2170R	Benign/Likely_benign	0.000862978	0.003	0.58	0.375	0.029	2.23	2.696	0.3611	-0.43	0.756405	21.9	0.026	0.034227	0.317954
1	216219862	T	G	rs147039836	USH2A	ENSG00000042781	ENST00000307340	ENSP00000305941	O75445	USH2A_HUMAN	K2079T	Benign	0.000664888	0.544	0.63	0.178	0.04	0.252	-0.145	0.0441	-0.47	0.233577	15.36	0.054	0.0339324	0.227446
1	216243451	T	G	rs147883884	USH2A	ENSG00000042781	ENST00000307340	ENSP00000305941	O75445	USH2A_HUMAN	N2014T	Benign	0.000688744	1	0.53	0.189	0.059	0.406	-0.414	0.0156	-0.75	0.034603	4.122	0	0.0304696	0.264684
1	216243491	G	A	rs141539554	USH2A	ENSG00000042781	ENST00000307340	ENSP00000305941	O75445	USH2A_HUMAN	R2001C	Benign	0.000485533	0.131	2.54	0.356	0.141	-0.481	1.952	0.1309	-0.62	0.079481	9.035	0.417	0.0365051	0.209712
1	216243499	C	T	rs143624066	USH2A	ENSG00000042781	ENST00000307340	ENSP00000305941	O75445	USH2A_HUMAN	R1998H	Benign	0.000696617	0.134	0.39	0.189	0.023	-4.2	-2.013	0.0085	-0.7	0.041919	1.725	0.003	0.0339607	0.183315
1	216258189	A	G	rs1162305984	USH2A	ENSG00000042781	ENST00000307340	ENSP00000305941	O75445	USH2A_HUMAN	L1673P	Likely_pathogenic	3.18451e-05	0.002	-1.45	0.84	0.808	4.93	7.712	0.8577	0.26	0.916513	26.6	0.899	0.27453	0.591164
1	216260090	C	T	rs372436408	USH2A	ENSG00000042781	ENST00000307340	ENSP00000305941	O75445	USH2A_HUMAN	R1653Q	Likely_benign	0.000103736	0.817	-1.07	0.03	0.18	-10.4	-1.067	0.0028	-0.69	0.024867	0.027	0.001	0.0324909	0.165811
1	216348678	T	C	rs141671082	USH2A	ENSG00000042781	ENST00000307340	ENSP00000305941	O75445	USH2A_HUMAN	T1515A	Benign	0.000809856	0.746	2.64	0.05	0.032	2.48	0.064	0.0397	-0.82	0.083108	2.848	0.001	0.0299924	0.219149
1	216348689	G	A	rs201710470	USH2A	ENSG00000042781	ENST00000307340	ENSP00000305941	O75445	USH2A_HUMAN	A1511V	Likely_benign	0.000143628	0.344	2.59	0.274	0.01	2.96	2.278	0.2447	-0.57	0.096342	14.29	0.012	0.0375316	0.296975
1	216363648	C	T	rs876657627	USH2A	ENSG00000042781	ENST00000307340	ENSP00000305941	O75445	USH2A_HUMAN	R1438K	Likely_benign	7.98046e-06	0.352	0.39	0.287	0.061	0.236	0.689	0.2032	-0.46	0.157069	8.95	0.064	0.0312568	0.283899
1	216371779	G	T	rs771924569	USH2A	ENSG00000042781	ENST00000307340	ENSP00000305941	O75445	USH2A_HUMAN	P1320H	Likely_pathogenic	3.98483e-06	0.002	0.39	0.651	0.274	3.42	4.439	0.7652	-0.21	0.242701	23.6	0.983	0.248755	0.421553
1	216373385	C	T	rs34596189	USH2A	ENSG00000042781	ENST00000307340	ENSP00000305941	O75445	USH2A_HUMAN	G1132D	Benign/Likely_benign	0.000493772	0.007	-3.01	0.725	0.573	6.02	4.646	0.5499	0.27	0.46647	23.7	0.87	0.251391	0.405172
1	216373416	A	C	rs148135241	USH2A	ENSG00000042781	ENST00000307340	ENSP00000305941	O75445	USH2A_HUMAN	S1122A	Benign	0.00445763	0.055	-1.95	0.429	0.411	2.23	2.988	0.4272	-0.14	0.189941	18.89	0.754	0.029583	0.341082
1	216420226	C	T	rs148594393	USH2A	ENSG00000042781	ENST00000307340	ENSP00000305941	O75445	USH2A_HUMAN	R837Q	Benign/Likely_benign	0.000607029	0.404	0.12	0.172	0.071	-12.1	-1.963	0.1226	-0.68	0.034899	0.001	0.002	0.0327676	0.195861
1	216420352	C	T	rs776202248	USH2A	ENSG00000042781	ENST00000307340	ENSP00000305941	O75445	USH2A_HUMAN	C795Y	Likely_pathogenic	0	0	-3.4	0.978	0.917	5.91	7.056	0.8742	0.51	0.883292	25.2	0.999	0.283802	0.680256
1	216420505	C	T	rs751035557	USH2A	ENSG00000042781	ENST00000307340	ENSP00000305941	O75445	USH2A_HUMAN	C744Y	Likely_pathogenic	3.99952e-06	0	-3.4	0.976	0.958	5.69	7.219	0.8868	0.5	0.94422	28.3	0.999	0.283802	0.495495
1	216462651	T	C	rs1239032275	USH2A	ENSG00000042781	ENST00000307340	ENSP00000305941	O75445	USH2A_HUMAN	T648A	Likely_benign	0	0.175	0.13	0.304	0.127	4.08	1.628	0.5032	-0.51	0.257521	7.67	0.004	0.0306382	0.322238
1	216497611	C	G	rs397517979	USH2A	ENSG00000042781	ENST00000307340	ENSP00000305941	O75445	USH2A_HUMAN	W409C	Likely_pathogenic	0	0.002	-1.7	0.863	0.797	5.64	5.926	0.7002	0.35	0.808367	28.9	0.998	0.276812	0.46409
1	216498763	A	C	rs397517965	USH2A	ENSG00000042781	ENST00000307340	ENSP00000305941	O75445	USH2A_HUMAN	S343A	Likely_benign	3.98416e-06	0.377	-1.39	0.08	0.124	-0.32	-0.051	0.2356	-0.47	0.13936	12.69	0.084	0.0287261	0.330288
1	216591860	A	C	.	USH2A	ENSG00000042781	ENST00000307340	ENSP00000305941	O75445	USH2A_HUMAN	V216G	Likely_pathogenic	0	0.002	-1	0.518	0.551	5.62	5.088	0.8063	0.12	0.786625	26.5	0.985	0.252438	0.520042
1	216595201	C	T	rs111033479	USH2A	ENSG00000042781	ENST00000307340	ENSP00000305941	O75445	USH2A_HUMAN	G160S	Benign/Likely_benign	0.000581989	0.162	-0.74	0.196	0.27	5.32	1.38	0.3383	-0.12	0.457958	24.5	0.99	0.0693334	0.369253
1	216595678	T	C	rs924627806	USH2A	ENSG00000042781	ENST00000307340	ENSP00000305941	O75445	USH2A_HUMAN	M1V	Likely_pathogenic	3.19285e-05	0	2.7	0.81	0.349	5.72	4.24	1	0.03	0.676428	21.7	0.23	.	.
1	218607460	C	T	rs1436552875	TGFB2	ENSG00000092969	ENST00000366929	ENSP00000355896	P61812-2	TGFB2_HUMAN	R211C	Likely_pathogenic	3.18431e-05	0	-0.51	0.934	0.798	5.91	7.52	0.778	0.34	0.702428	32	0.994	2.03506	0.836573
1	218609489	G	A	rs1064793278	TGFB2	ENSG00000092969	ENST00000366929	ENSP00000355896	P61812-2	TGFB2_HUMAN	R339K	Likely_pathogenic	0	0.299	-0.4	0.182	0.221	6.17	7.703	0.2534	-0.17	0.191341	34	0.005	0.721386	0.841005
1	218610705	G	T	rs863223793	TGFB2	ENSG00000092969	ENST00000366929	ENSP00000355896	P61812-2	TGFB2_HUMAN	C346F	Likely_pathogenic	0	0	-0.55	0.929	0.807	5.82	10.003	0.9735	0.33	0.768162	31	1	2.16667	0.89419
1	218614598	G	T	.	TGFB2	ENSG00000092969	ENST00000366929	ENSP00000355896	P61812-2	TGFB2_HUMAN	C408F	Likely_pathogenic	0	0	-4.25	0.909	0.973	5.91	9.763	0.9603	0.6	0.897537	31	0.999	2.16667	0.877766
1	218614599	C	G	rs201129153	TGFB2	ENSG00000092969	ENST00000366929	ENSP00000355896	P61812-2	TGFB2_HUMAN	C408W	Likely_pathogenic	0	0	-4.25	0.841	0.795	-7.26	-0.492	0.9761	0.48	0.904372	23	1	2.04482	0.896211
1	220326637	G	A	rs564016323	RAB3GAP2	ENSG00000118873	ENST00000358951	ENSP00000351832	Q9H2M9	RBGPR_HUMAN	P1253S	Likely_benign	0.000365863	0.105	1.56	0.395	0.114	3.8	2.722	0.1486	-0.34	0.263169	22	0.202	0.267803	0.361805
1	220340934	C	G	rs774456466	RAB3GAP2	ENSG00000118873	ENST00000358951	ENSP00000351832	Q9H2M9	RBGPR_HUMAN	D964H	Likely_benign	3.97839e-05	0.171	1.55	0.207	0.045	4.26	0.923	0.0564	-0.55	0.078826	19.1	0.347	0.277119	0.315389
1	224377960	A	G	rs768180196	DEGS1	ENSG00000143753	ENST00000323699	ENSP00000316476	O15121	DEGS1_HUMAN	N255S	Pathogenic	5.71181e-05	0.032	1.9	0.857	0.442	5.8	9.317	0.55	-0.28	0.870843	24.2	0.571	0.466322	0.75658
1	224592194	C	T	.	WDR26	ENSG00000162923	ENST00000414423	ENSP00000408108	Q9H7D7	WDR26_HUMAN	D413N	Likely_pathogenic	0	0.06	-1.48	0.788	0.392	4.65	7.726	0.4364	-0.26	0.812093	23.8	0.186	1.15149	0.878932
1	224592206	A	C	.	WDR26	ENSG00000162923	ENST00000414423	ENSP00000408108	Q9H7D7	WDR26_HUMAN	W409G	Likely_pathogenic	0	0	-0.22	0.924	0.789	4.65	9.114	0.9697	0.31	0.953993	33	0.991	2.92309	0.882499
1	225591105	C	A	rs587777172	LBR	ENSG00000143815	ENST00000338179	ENSP00000339883	Q14739	LBR_HUMAN	R583L	Pathogenic	7.95418e-06	0.002	-5.61	0.932	0.976	6.16	7.782	0.8189	0.58	0.904348	33	0.997	0.567835	0.580343
1	225592388	G	C	rs1131691304	LBR	ENSG00000143815	ENST00000338179	ENSP00000339883	Q14739	LBR_HUMAN	R502G	Likely_pathogenic	3.98454e-06	0.001	-4.76	0.918	0.942	5.36	5.579	0.9047	0.57	0.904667	25.2	0.995	0.570885	0.465841
1	226041428	C	T	.	TMEM63A	ENSG00000196187	ENST00000366835	ENSP00000355800	O94886	CSCL1_HUMAN	G567S	Pathogenic	0	0	1.38	0.98	0.626	5.45	7.782	0.8324	0.18	0.794351	30	1	0.750844	0.780421
1	226044710	A	T	.	TMEM63A	ENSG00000196187	ENST00000366835	ENSP00000355800	O94886	CSCL1_HUMAN	I462N	Pathogenic	0	0	1.27	0.888	0.403	5.12	9.11	0.5693	-0.26	0.939949	28.1	0.892	0.941319	0.398579
1	226055599	C	T	.	TMEM63A	ENSG00000196187	ENST00000366835	ENSP00000355800	O94886	CSCL1_HUMAN	G168E	Pathogenic	0	0.001	0.85	0.959	0.615	5.91	7.714	0.829	0.17	0.905167	24.3	0.995	0.862504	0.651049
1	226109742	C	T	rs149587849	PYCR2	ENSG00000143811	ENST00000343818	ENSP00000342502	Q96C36	P5CR2_HUMAN	R119H	Likely_pathogenic	0	0.006	-0.32	0.981	0.741	3.74	7.844	0.5389	0.26	0.936421	25.6	0.6	0.794153	0.701682
1	226110062	G	A	rs149894811	PYCR2	ENSG00000143811	ENST00000612651	ENSP00000482845	A0A087WZR9	A0A087WZR9_HUMAN	T53M	Likely_benign	0	.	.	.	.	.	.	0.4438	-0.42	0.069782	23.4	.	nan	nan
1	227152968	C	T	rs863223882	COQ8A	ENSG00000163050	ENST00000366779	ENSP00000355741	Q8NI60	COQ8A_HUMAN	P149S	Likely_benign	0	0.217	-0.52	0.087	0.075	-3.39	-0.79	.	-0.51	0.086142	1.465	0.001	0.0447857	0.212225
1	227153020	A	G	rs863223883	COQ8A	ENSG00000163050	ENST00000366779	ENSP00000355741	Q8NI60	COQ8A_HUMAN	D166G	Likely_benign	0	0.02	-0.91	0.721	0.438	5.77	6.997	.	0.21	0.700324	24.1	0.037	0.0592536	0.515513
1	227170683	A	G	rs863223884	COQ8A	ENSG00000163050	ENST00000366779	ENSP00000355741	Q8NI60	COQ8A_HUMAN	Q343R	Likely_pathogenic	0	0	-0.5	0.967	0.843	5.66	9.233	.	0.34	0.934734	24.4	1	0.316271	0.723972
1	227171931	A	C	rs863223887	COQ8A	ENSG00000163050	ENST00000366779	ENSP00000355741	Q8NI60	COQ8A_HUMAN	N465H	Likely_pathogenic	0	0.003	0.47	0.809	0.475	5.59	7.497	.	-0.15	0.81693	25.2	0.971	0.20667	0.70762
1	227172995	G	A	rs768524626	COQ8A	ENSG00000163050	ENST00000366779	ENSP00000355741	Q8NI60	COQ8A_HUMAN	R538Q	Likely_benign	6.37186e-05	0.004	0.37	0.442	0.118	-1.33	2.309	.	-0.41	0.203268	18.13	0.007	0.0489332	0.322432
1	227174247	G	C	rs758986425	COQ8A	ENSG00000163050	ENST00000366779	ENSP00000355741	Q8NI60	COQ8A_HUMAN	E585Q	Likely_benign	7.95545e-06	0.222	-0.71	0.163	0.169	5.87	4.047	.	-0.3	0.309059	22.6	0.032	0.0470675	0.524252
1	228284958	C	T	.	ARF1	ENSG00000143761	ENST00000541182	ENSP00000440005	P84077	ARF1_HUMAN	T48I	Likely_pathogenic	0	0	-3.85	0.958	0.966	4.65	7.842	0.9034	0.38	0.976533	25.5	0.972	2.00332	0.910954
1	228345542	T	C	.	GJC2	ENSG00000198835	ENST00000366714	ENSP00000355675	Q5T442	CXG2_HUMAN	L28P	Likely_pathogenic	0	0.001	-6.23	0.928	0.988	4.23	7.824	0.9059	0.54	0.945689	25.8	0.992	.	0.802678
1	228346250	A	G	rs1057521990	GJC2	ENSG00000198835	ENST00000366714	ENSP00000355675	Q5T442	CXG2_HUMAN	K264R	Likely_pathogenic	0	0	-5.4	0.485	0.909	3.94	6.847	0.5054	0.33	0.674039	24.1	0.999	.	0.882453
1	228346634	C	G	.	GJC2	ENSG00000198835	ENST00000366714	ENSP00000355675	Q5T442	CXG2_HUMAN	S392C	Likely_pathogenic	0	0.006	-4.81	0.411	0.565	2.92	5.699	0.2671	0.04	0.201927	22.5	0.75	.	0.671739
1	228469648	A	G	rs764679750	OBSCN	ENSG00000154358	ENST00000570156	ENSP00000455507	A6NGQ3	A6NGQ3_HUMAN	I3167V	Likely_benign	4.05758e-06	.	-0.38	0.261	0.398	4.3	8.802	0.1249	-0.2	0.05345	21.6	.	0.450715	0.674406
1	228480317	C	T	rs62621834	OBSCN	ENSG00000154358	ENST00000570156	ENSP00000455507	A6NGQ3	A6NGQ3_HUMAN	P3995L	Benign	0.00183324	.	-0.25	0.28	0.406	4.39	0.466	0.797	-0.25	0.313298	23.1	.	0.48369	0.298138
1	229567250	A	G	.	ACTA1	ENSG00000143632	ENST00000366684	ENSP00000355645	P68133	ACTS_HUMAN	F377S	Likely_pathogenic	0	.	-4.57	0.907	0.925	3.89	9.269	0.3175	0.56	0.983138	31	0.986	.	0.900745
1	229567326	A	G	.	ACTA1	ENSG00000143632	ENST00000366684	ENSP00000355645	P68133	ACTS_HUMAN	S352P	Likely_pathogenic	0	.	-3.51	0.82	0.942	3.89	9.269	0.2256	0.37	0.984602	26.4	0.969	.	0.901852
1	229567376	G	T	rs1057518493	ACTA1	ENSG00000143632	ENST00000366684	ENSP00000355645	P68133	ACTS_HUMAN	P335Q	Likely_pathogenic	0	.	-3.41	0.723	0.815	2.82	9.941	0.4686	0.13	0.960891	25.2	0.999	.	0.844275
1	229567746	A	G	.	ACTA1	ENSG00000143632	ENST00000366684	ENSP00000355645	P68133	ACTS_HUMAN	F268S	Pathogenic	0	.	-4.4	0.869	0.917	4.28	9.232	0.2998	0.53	0.984927	26.3	0.402	.	0.839821
1	229567783	G	A	.	ACTA1	ENSG00000143632	ENST00000366684	ENSP00000355645	P68133	ACTS_HUMAN	R256C	Likely_pathogenic	0	.	-4.33	0.893	0.974	4.28	4.556	0.6667	0.55	0.986681	32	0.998	.	0.914058
1	229568104	T	C	.	ACTA1	ENSG00000143632	ENST00000366684	ENSP00000355645	P68133	ACTS_HUMAN	I177V	Likely_pathogenic	0	.	-3.43	0.427	0.683	4.58	7.91	0.2865	0.01	0.954848	24	0.678	.	0.75019
1	229568144	G	T	.	ACTA1	ENSG00000143632	ENST00000366684	ENSP00000355645	P68133	ACTS_HUMAN	H163Q	Pathogenic	0	.	-4.47	0.801	0.903	4.58	7.97	0.3435	0.16	0.975524	28	0.989	.	0.807956
1	229568172	A	G	.	ACTA1	ENSG00000143632	ENST00000366684	ENSP00000355645	P68133	ACTS_HUMAN	V154A	Likely_pathogenic	0	.	-5.61	0.927	0.962	4.43	9.146	0.6837	0.54	0.967825	25.4	0.994	.	0.882652
1	229568315	C	G	rs398123563	ACTA1	ENSG00000143632	ENST00000366684	ENSP00000355645	P68133	ACTS_HUMAN	G148R	Pathogenic	0	.	-4.9	0.982	0.979	4.54	7.874	0.9532	0.6	0.980677	30	0.863	.	0.929745
1	229568338	G	C	.	ACTA1	ENSG00000143632	ENST00000366684	ENSP00000355645	P68133	ACTS_HUMAN	A140G	Pathogenic	0	.	-4.45	0.739	0.845	4.54	8.117	0.4957	0.28	0.969536	23.5	0.13	.	0.832317
1	229568344	A	T	rs587780271	ACTA1	ENSG00000143632	ENST00000366684	ENSP00000355645	P68133	ACTS_HUMAN	I138N	Likely_pathogenic	0	.	-3.38	0.889	0.887	4.54	9.287	0.4969	0.38	0.99003	23.6	0.134	.	0.878301
1	229568539	A	C	.	ACTA1	ENSG00000143632	ENST00000366684	ENSP00000355645	P68133	ACTS_HUMAN	I73S	Likely_pathogenic	0	.	-3.62	0.945	0.778	4.69	9.325	0.7654	0.5	0.986516	27.7	0.938	.	0.717706
1	229568585	C	T	rs1085308014	ACTA1	ENSG00000143632	ENST00000366684	ENSP00000355645	P68133	ACTS_HUMAN	D58N	Likely_pathogenic	0	.	-4.29	0.832	0.502	4.69	7.905	0.0821	-0.07	0.972458	25	0.003	.	0.866633
1	229568611	A	C	.	ACTA1	ENSG00000143632	ENST00000366684	ENSP00000355645	P68133	ACTS_HUMAN	M49R	Pathogenic	0	.	-2.99	0.846	0.889	4.69	9.325	0.1248	0.38	0.982468	24.9	0.039	.	0.928796
1	229568627	C	A	rs1131691941	ACTA1	ENSG00000143632	ENST00000366684	ENSP00000355645	P68133	ACTS_HUMAN	G44C	Likely_pathogenic	0	.	-2.88	0.743	0.819	4.55	7.905	0.3077	0.24	0.987774	33	0.616	.	0.95219
1	229586288	A	G	rs376476266	NUP133	ENSG00000069248	ENST00000261396	ENSP00000261396	Q8WUM0	NU133_HUMAN	L1055S	Likely_pathogenic	5.79154e-05	0.001	1.31	0.979	0.561	6.06	8.057	0.9754	0.19	0.908321	29.7	0.949	0.767536	0.802914
1	229593966	A	C	.	NUP133	ENSG00000069248	ENST00000261396	ENSP00000261396	Q8WUM0	NU133_HUMAN	S974R	Likely_pathogenic	0	0.013	1.64	0.934	0.481	4.55	1.973	0.646	0.06	0.806617	25.1	0.876	0.679798	0.784213
1	229634011	G	C	.	NUP133	ENSG00000069248	ENST00000261396	ENSP00000261396	Q8WUM0	NU133_HUMAN	R231G	Likely_pathogenic	0	0.087	0.94	0.842	0.445	4.8	3.893	0.7962	0.08	0.585417	24.3	0.897	0.728783	0.440889
1	231556803	C	T	rs371536347	EGLN1	ENSG00000135766	ENST00000366641	ENSP00000355601	Q9GZT9	EGLN1_HUMAN	D278N	Likely_benign	7.55539e-05	0.179	-2.07	0.483	0.42	4.94	4.918	0.1521	-0.35	0.337487	24.6	0.143	1.13254	0.815131
1	231557165	T	C	rs748272071	EGLN1	ENSG00000135766	ENST00000366641	ENSP00000355601	Q9GZT9	EGLN1_HUMAN	Q157R	Likely_benign	0.000413455	0.634	-1.98	0.029	0.211	-7.72	-0.806	0.011	-0.56	0.059912	0.107	0	1.20599	0.532207
1	231557359	C	G	rs992728216	EGLN1	ENSG00000135766	ENST00000366641	ENSP00000355601	Q9GZT9	EGLN1_HUMAN	E92D	Likely_benign	9.7144e-05	0.377	-2.08	0.057	0.166	-1.64	-0.502	0.0085	-0.49	0.057088	12.18	0.05	1.28779	0.827268
1	234509403	C	G	rs117011051	COA6	ENSG00000168275	ENST00000366615	ENSP00000355574	Q5JTJ3-2	COA6_HUMAN	A64G	Benign	0.00724895	0.026	.	0.111	0.022	1.2	-0.06	.	-0.7	0.040021	9.997	.	.	.
1	235564818	G	C	rs1283368278	TBCE	ENSG00000285053	ENST00000645655	ENSP00000495202	Q15813	TBCE_HUMAN	G34A	Likely_pathogenic	0	.	.	.	0.8	5.61	5.975	0.6663	0.15	0.668247	32	0.998	.	0.607931
1	235577756	C	A	rs144747353	TBCE	ENSG00000284770	ENST00000647407	ENSP00000495319	A0A2R8Y6L2	A0A2R8Y6L2_HUMAN	Q37K	Likely_benign	0	.	.	.	.	.	.	.	-0.16	0.37325	19.69	.	nan	nan
1	235577894	T	G	.	TBCE	ENSG00000285053	ENST00000645655	ENSP00000495202	Q15813	TBCE_HUMAN	V111G	Likely_pathogenic	0	.	.	.	0.497	5.66	5.99	0.864	0.22	0.567858	24.8	0.862	.	0.387943
1	235896980	C	T	rs200353560	LYST	ENSG00000143669	ENST00000389793	ENSP00000374443	Q99698	LYST_HUMAN	R2875H	Likely_benign	0.000227101	0.004	-0.28	0.418	0.457	5.33	7.905	0.4896	-0.05	0.595764	32	0.939	.	0.67893
1	235897821	C	T	rs200813210	LYST	ENSG00000143669	ENST00000389793	ENSP00000374443	Q99698	LYST_HUMAN	A2833T	Likely_benign	0.000907326	0.019	0.02	0.183	0.072	4.09	1.929	0.1654	-0.4	0.068273	21.4	0.075	.	0.327046
1	235969465	G	T	rs864309530	LYST	ENSG00000143669	ENST00000389793	ENSP00000374443	Q99698	LYST_HUMAN	H991N	Likely_pathogenic	0	0.087	0.1	0.432	0.087	2.39	1.635	0.0516	-0.38	0.223515	16.75	0.111	.	0.328604
1	235973655	C	G	rs769942827	LYST	ENSG00000143669	ENST00000389793	ENSP00000374443	Q99698	LYST_HUMAN	V155L	Likely_benign	7.96597e-06	0.221	2.58	0.119	0.115	-10.1	0.163	0.2063	-0.65	0.04269	4.661	0.006	.	0.233876
1	236645690	A	G	.	EDARADD	ENSG00000186197	ENST00000334232	ENSP00000335076	Q8WWZ3	EDAD_HUMAN	D130G	Likely_pathogenic	0	0	-0.59	0.963	0.775	5.22	8.727	0.9177	0.28	0.853623	28.9	0.999	1.81698	0.643706
1	236882304	G	T	rs1131691370	ACTN2	ENSG00000077522	ENST00000542672	ENSP00000443495	P35609-2	ACTN2_HUMAN	G118C	Likely_pathogenic	0	0	0.14	0.85	0.768	5.56	10.003	0.9119	0.26	0.914162	31	1	.	0.941203
1	236907968	C	T	rs143749154	ACTN2	ENSG00000077522	ENST00000542672	ENSP00000443495	P35609-2	ACTN2_HUMAN	S433L	Benign/Likely_benign	0.000680445	0.041	0.56	0.529	0.251	5.17	7.886	0.4442	-0.26	0.461581	22.4	0.164	.	0.631002
1	236910983	G	A	rs80257412	ACTN2	ENSG00000077522	ENST00000542672	ENSP00000443495	P35609-2	ACTN2_HUMAN	D475N	Benign/Likely_benign	0.00778117	0.14	0.64	0.664	0.299	5.73	9.96	0.2387	-0.37	0.738412	26.2	0.994	.	0.709687
1	236914840	T	C	.	ACTN2	ENSG00000077522	ENST00000542672	ENSP00000443495	P35609-2	ACTN2_HUMAN	M576T	Likely_benign	0	0.119	0.89	0.501	0.056	2.73	5.122	0.0548	-0.43	0.603561	18.04	0.024	.	0.433823
1	236914861	A	G	rs200631005	ACTN2	ENSG00000077522	ENST00000542672	ENSP00000443495	P35609-2	ACTN2_HUMAN	E583G	Benign/Likely_benign	0.0010817	0.023	-0.57	0.599	0.397	5.08	2.756	0.1056	-0.22	0.767982	23.9	0.118	.	0.481555
1	236914886	C	G	rs771302220	ACTN2	ENSG00000077522	ENST00000542672	ENSP00000443495	P35609-2	ACTN2_HUMAN	I591M	Likely_benign	0.000131259	0.075	-0.36	0.284	0.065	5.08	3.221	0.1074	-0.38	0.371182	21.3	0.002	.	0.545276
1	236917326	G	A	rs772909106	ACTN2	ENSG00000077522	ENST00000542672	ENSP00000443495	P35609-2	ACTN2_HUMAN	R640H	Likely_pathogenic	7.96337e-06	0.004	0.72	0.684	0.4	5.4	9.882	0.082	-0.04	0.70053	32	0.988	.	0.795235
1	236925878	G	A	rs747843638	ACTN2	ENSG00000077522	ENST00000542672	ENSP00000443495	P35609-2	ACTN2_HUMAN	A882T	Likely_benign	2.38753e-05	0.745	1.01	0.073	0.031	0.269	2.536	0.0325	-0.58	0.394965	13.75	0.001	.	0.558642
1	237494193	C	T	rs794728813	RYR2	ENSG00000198626	ENST00000366574	ENSP00000355533	Q92736	RYR2_HUMAN	L62F	Pathogenic	4.01278e-06	0.005	-4.61	0.74	0.632	5.26	5.041	0.2575	0.05	0.795191	27.8	0.879	1.08468	0.780282
1	237494227	T	G	rs794728705	RYR2	ENSG00000198626	ENST00000366574	ENSP00000355533	Q92736	RYR2_HUMAN	L73R	Likely_pathogenic	0	0	-4.99	0.964	0.965	5.26	8.007	0.8096	0.45	0.918693	28.2	0.998	1.22835	0.78849
1	237532868	A	G	.	RYR2	ENSG00000198626	ENST00000366574	ENSP00000355533	Q92736	RYR2_HUMAN	Y115C	Likely_pathogenic	0	0.001	-6.09	0.993	0.972	5.55	9.283	0.79	0.54	0.923938	28.2	0.956	1.15822	0.867
1	237540658	A	G	rs794728707	RYR2	ENSG00000198626	ENST00000366574	ENSP00000355533	Q92736	RYR2_HUMAN	K167E	Likely_pathogenic	0	0.002	-5.49	0.962	0.887	5.08	9.325	0.7376	0.46	0.939426	26.2	0.824	0.630406	0.889561
1	237540661	C	G	rs1085308008	RYR2	ENSG00000198626	ENST00000366574	ENSP00000355533	Q92736	RYR2_HUMAN	Q168E	Likely_pathogenic	0	0.002	-4.9	0.91	0.872	5.17	7.905	0.6103	0.27	0.845316	25	0.754	0.411865	0.882337
1	237540674	G	A	.	RYR2	ENSG00000198626	ENST00000366574	ENSP00000355533	Q92736	RYR2_HUMAN	G172E	Likely_pathogenic	0	0	-7.46	0.837	0.929	5.17	10.003	0.9035	0.4	0.94114	27.3	0.966	0.894031	0.929833
1	237540686	G	T	rs794728708	RYR2	ENSG00000198626	ENST00000366574	ENSP00000355533	Q92736	RYR2_HUMAN	R176L	Likely_pathogenic	0	0	-4.83	0.862	0.834	5.17	10.003	0.8642	0.31	0.875698	24.3	0.048	0.449888	0.905641
1	237540727	A	G	rs794728814	RYR2	ENSG00000198626	ENST00000366574	ENSP00000355533	Q92736	RYR2_HUMAN	R190G	Pathogenic	0	0.003	-5.12	0.926	0.879	2.63	0.998	0.9148	0.44	0.905005	24.7	0.6	0.506766	0.790357
1	237551399	G	A	rs794728710	RYR2	ENSG00000198626	ENST00000366574	ENSP00000355533	Q92736	RYR2_HUMAN	G230D	Pathogenic	0	0	-3.18	0.983	0.914	5.51	9.048	0.8159	0.4	0.887056	26.7	0.76	1.24011	0.867021
1	237551414	G	A	rs794728711	RYR2	ENSG00000198626	ENST00000366574	ENSP00000355533	Q92736	RYR2_HUMAN	R235K	Likely_pathogenic	0	0.003	-2.75	0.972	0.758	5.33	9.048	0.3548	-0.02	0.753105	24.1	0.378	0.621728	0.821194
1	237551429	A	C	rs369512347	RYR2	ENSG00000198626	ENST00000366574	ENSP00000355533	Q92736	RYR2_HUMAN	H240P	Likely_pathogenic	0	0.071	-2.82	0.87	0.837	5.33	8.427	0.7313	0.19	0.931267	25.1	0.557	1.43314	0.821564
1	237586397	G	T	.	RYR2	ENSG00000198626	ENST00000366574	ENSP00000355533	Q92736	RYR2_HUMAN	S285I	Likely_pathogenic	0	0.007	-2.24	0.887	0.884	5.42	10.003	0.6428	0.37	0.907875	28.5	0.915	1.24524	0.755107
1	237586469	T	C	rs542853582	RYR2	ENSG00000198626	ENST00000366574	ENSP00000355533	Q92736	RYR2_HUMAN	M309T	Likely_benign	0.000148673	1	-2.08	0.263	0.207	5.5	0.892	0.0314	-0.44	0.263696	16.47	0.001	0.415449	0.512768
1	237604635	G	C	rs565413020	RYR2	ENSG00000198626	ENST00000366574	ENSP00000355533	Q92736	RYR2_HUMAN	G341A	Likely_benign	0.00040571	0.521	-2.73	0.508	0.374	5.39	3.392	0.0876	-0.14	0.402138	22	0.856	0.480006	0.541724
1	237604679	T	G	rs794728718	RYR2	ENSG00000198626	ENST00000366574	ENSP00000355533	Q92736	RYR2_HUMAN	Y356D	Likely_pathogenic	0	0	-2.25	0.928	0.904	5.39	8.007	0.9801	0.39	0.940279	27.3	0.915	1.55062	0.735568
1	237604748	G	A	rs199693714	RYR2	ENSG00000198626	ENST00000366574	ENSP00000355533	Q92736	RYR2_HUMAN	V379M	Likely_benign	0.000214647	0.02	-2.21	0.277	0.384	4.43	4.145	0.138	-0.38	0.246821	23.1	0.278	0.540724	0.510403
1	237608728	G	A	.	RYR2	ENSG00000198626	ENST00000366574	ENSP00000355533	Q92736	RYR2_HUMAN	D400N	Likely_pathogenic	0	0	-3.02	0.764	0.605	4.93	10.003	0.4315	-0.08	0.564676	23.8	0.87	1.12598	0.831193
1	237619934	G	A	rs201600087	RYR2	ENSG00000198626	ENST00000366574	ENSP00000355533	Q92736	RYR2_HUMAN	R504H	Likely_benign	0.000101809	0.111	-3.73	0.722	0.542	4.56	6.764	0.3361	-0.17	0.524647	21.1	0.205	1.23182	0.713099
1	237664045	A	C	rs863223355	RYR2	ENSG00000198626	ENST00000366574	ENSP00000355533	Q92736	RYR2_HUMAN	Q746H	Likely_pathogenic	0	0.128	-0.62	0.527	0.524	-6.01	-0.221	0.1575	0.04	0.735344	14.77	0.979	0.955501	0.720931
1	237666602	C	T	rs577451406	RYR2	ENSG00000198626	ENST00000366574	ENSP00000355533	Q92736	RYR2_HUMAN	L804F	Likely_benign	0.000112737	0.428	-0.45	0.369	0.348	5.73	2.89	0.1691	-0.29	0.733015	24.6	0.945	1.18089	0.820396
1	237670026	A	C	rs561321743	RYR2	ENSG00000198626	ENST00000366574	ENSP00000355533	Q92736	RYR2_HUMAN	H877P	Benign/Likely_benign	0.000798632	0.01	-2.83	0.791	0.857	5.59	9.325	0.5858	0.19	0.898139	27.5	0.999	1.4148	0.691197
1	237732538	A	G	rs762372863	RYR2	ENSG00000198626	ENST00000366574	ENSP00000355533	Q92736	RYR2_HUMAN	M1173V	Likely_benign	1.20429e-05	0.009	-0.03	0.451	0.137	2.5	4.106	0.3079	-0.35	0.438695	22.9	0.554	0.718008	0.50123
1	237754172	T	G	rs193922625	RYR2	ENSG00000198626	ENST00000366574	ENSP00000355533	Q92736	RYR2_HUMAN	M1347R	Likely_pathogenic	0	1	-3.93	0.64	0.434	5.87	3.113	0.1263	0.16	0.614491	19.59	0.027	0.562104	0.790755
1	237778081	G	T	rs200197527	RYR2	ENSG00000198626	ENST00000366574	ENSP00000355533	Q92736	RYR2_HUMAN	G1885W	Benign	0	0.009	-0.7	0.469	0.214	5.33	4.572	0.0993	-0.27	0.150612	23.2	0.219	0.963612	0.324597
1	237778108	C	A	rs555692728	RYR2	ENSG00000198626	ENST00000366574	ENSP00000355533	Q92736	RYR2_HUMAN	L1894I	Likely_benign	0.000417906	0.005	-0.83	0.696	0.277	5.62	2.649	0.3147	-0.21	0.389715	24.7	0.527	0.940268	0.619403
1	237788984	T	A	rs575248331	RYR2	ENSG00000198626	ENST00000366574	ENSP00000355533	Q92736	RYR2_HUMAN	S2016T	Likely_benign	0.000136525	0.216	-0.78	0.179	0.105	4.51	2.44	0.0081	-0.41	0.141286	21.4	0	0.329555	0.439881
1	237791352	G	A	.	RYR2	ENSG00000198626	ENST00000366574	ENSP00000355533	Q92736	RYR2_HUMAN	E2138K	Likely_pathogenic	0	0	-3.91	0.8	0.839	5.47	10.003	0.8272	0.27	0.923913	32	0.999	1.22394	0.885253
1	237796920	C	T	rs794728743	RYR2	ENSG00000198626	ENST00000366574	ENSP00000355533	Q92736	RYR2_HUMAN	L2200F	Likely_pathogenic	0	0.001	-3.79	0.766	0.858	4.9	6.127	0.5812	0.17	0.887686	26.5	1	1.20113	0.894188
1	237796968	G	C	.	RYR2	ENSG00000198626	ENST00000366574	ENSP00000355533	Q92736	RYR2_HUMAN	D2216H	Likely_pathogenic	0	0.001	-2.51	0.673	0.733	4.9	9.943	0.3106	-0.01	0.759277	28.2	0.999	1.25805	0.913168
1	237797005	G	T	rs794728744	RYR2	ENSG00000198626	ENST00000366574	ENSP00000355533	Q92736	RYR2_HUMAN	G2228V	Likely_pathogenic	0	0.163	-3.55	0.831	0.826	4.9	9.943	0.8831	0.45	0.884388	28.2	0.999	1.29527	0.891812
1	237801747	G	A	rs794728745	RYR2	ENSG00000198626	ENST00000366574	ENSP00000355533	Q92736	RYR2_HUMAN	G2295R	Likely_pathogenic	0	0	-3.66	0.927	0.918	5.31	10.003	0.9236	0.38	0.940964	32	1	1.26368	0.870797
1	237801780	G	C	rs794728746	RYR2	ENSG00000198626	ENST00000366574	ENSP00000355533	Q92736	RYR2_HUMAN	V2306L	Pathogenic	0	0.002	-3.78	0.725	0.867	5.31	9.992	0.7326	0.33	0.887522	29.6	0.998	1.10215	0.884992
1	237802326	G	A	rs794728748	RYR2	ENSG00000198626	ENST00000366574	ENSP00000355533	Q92736	RYR2_HUMAN	E2314K	Likely_pathogenic	0	0	-4.69	0.898	0.895	5.05	9.864	0.8365	0.32	0.879697	29.6	0.999	1.18923	0.90018
1	237802395	G	C	.	RYR2	ENSG00000198626	ENST00000366574	ENSP00000355533	Q92736	RYR2_HUMAN	G2337R	Likely_pathogenic	0	0	-5	0.907	0.909	4.81	8.016	0.9236	0.46	0.927127	28.4	1	1.26119	0.885666
1	237802411	G	A	rs794728751	RYR2	ENSG00000198626	ENST00000366574	ENSP00000355533	Q92736	RYR2_HUMAN	G2342E	Likely_pathogenic	0	0.001	-6.35	0.898	0.821	5.05	8.016	0.9447	0.15	0.780729	28	1	1.31982	0.832876
1	237804270	G	T	rs794728755	RYR2	ENSG00000198626	ENST00000366574	ENSP00000355533	Q92736	RYR2_HUMAN	D2397Y	Pathogenic	0	0	-5.84	0.942	0.945	4.66	9.926	0.9384	0.53	0.787056	28.2	0.999	1.28455	0.86985
1	237806661	T	G	.	RYR2	ENSG00000198626	ENST00000366574	ENSP00000355533	Q92736	RYR2_HUMAN	I2419S	Likely_pathogenic	0	0.004	-4.39	0.941	0.943	4.49	8.017	0.8261	0.5	0.923791	26.7	0.986	1.37465	0.890687
1	237811786	C	T	rs794728757	RYR2	ENSG00000198626	ENST00000366574	ENSP00000355533	Q92736	RYR2_HUMAN	P2462L	Likely_pathogenic	0	0.001	-3.26	0.973	0.87	5.16	7.905	0.9173	0.47	0.914058	31	0.999	1.16231	0.81973
1	237868623	A	G	rs184218219	RYR2	ENSG00000198626	ENST00000366574	ENSP00000355533	Q92736	RYR2_HUMAN	K3187R	Benign/Likely_benign	0.000246596	0.711	1.53	0.167	0.107	2.33	4.99	0.0634	-0.58	0.179369	17.46	0.02	0.311535	0.433824
1	237870356	C	A	rs886037908	RYR2	ENSG00000198626	ENST00000366574	ENSP00000355533	Q92736	RYR2_HUMAN	Q3230K	Likely_pathogenic	0	0.194	-2.3	0.559	0.302	5.72	1.184	0.1918	-0.15	0.538866	23	0.008	0.464258	0.557711
1	237872179	A	G	rs201081663	RYR2	ENSG00000198626	ENST00000366574	ENSP00000355533	Q92736	RYR2_HUMAN	N3308S	Likely_benign	0.000391955	1	-0.14	0.204	0.331	5.73	4.637	0.1668	-0.55	0.225886	17.13	0	0.288325	0.52028
1	237935342	G	A	rs794728775	RYR2	ENSG00000198626	ENST00000366574	ENSP00000355533	Q92736	RYR2_HUMAN	G3863D	Likely_pathogenic	0	0	-3.57	0.861	0.929	5.8	9.993	0.7427	0.48	0.93695	31	0.995	2.19199	0.955714
1	237935377	G	A	rs1060500137	RYR2	ENSG00000198626	ENST00000366574	ENSP00000355533	Q92736	RYR2_HUMAN	V3875I	Likely_pathogenic	0	0	-3.76	0.614	0.595	5.8	9.993	0.3532	0.06	0.66569	27.1	0.985	1.71623	0.902673
1	237941978	G	C	.	RYR2	ENSG00000198626	ENST00000366574	ENSP00000355533	Q92736	RYR2_HUMAN	G3930R	Likely_pathogenic	0	0.019	-3.63	0.849	0.826	5.76	10.003	0.5682	0.49	0.920163	29.3	0.997	2.11051	0.948273
1	237942053	C	G	.	RYR2	ENSG00000198626	ENST00000366574	ENSP00000355533	Q92736	RYR2_HUMAN	Q3955E	Likely_pathogenic	0	0.007	-4.18	0.641	0.812	4.73	4.874	0.3494	0.16	0.67898	25.1	0.747	1.84721	0.851183
1	237944898	A	G	rs1085307997	RYR2	ENSG00000198626	ENST00000366574	ENSP00000355533	Q92736	RYR2_HUMAN	M3972V	Likely_pathogenic	0	0.003	-3.99	0.685	0.579	5.64	2.803	0.4426	0.05	0.312579	23	0.103	1.22106	0.863788
1	237944943	G	A	rs794728778	RYR2	ENSG00000198626	ENST00000366574	ENSP00000355533	Q92736	RYR2_HUMAN	E3987K	Likely_pathogenic	0	0.026	-4.72	0.741	0.771	5.64	10.003	0.7308	0.47	0.788087	29.8	0.993	2.06079	0.903832
1	237946977	A	C	rs794728779	RYR2	ENSG00000198626	ENST00000366574	ENSP00000355533	Q92736	RYR2_HUMAN	N3989H	Pathogenic	0	0	-4.35	0.894	0.814	5.91	9.325	0.5602	0.14	0.755038	26.3	0.999	1.97031	0.904284
1	237946977	A	G	rs794728779	RYR2	ENSG00000198626	ENST00000366574	ENSP00000355533	Q92736	RYR2_HUMAN	N3989D	Pathogenic	0	0	-4.31	0.884	0.849	5.91	9.325	0.5707	0.14	0.777058	27.1	0.997	2.04482	0.913881
1	237947007	A	G	rs794728780	RYR2	ENSG00000198626	ENST00000366574	ENSP00000355533	Q92736	RYR2_HUMAN	M3999V	Likely_pathogenic	0	0.016	-4.25	0.849	0.723	5.91	9.325	0.722	0.39	0.842152	24	0.057	1.85802	0.874384
1	237947007	A	T	rs794728780	RYR2	ENSG00000198626	ENST00000366574	ENSP00000355533	Q92736	RYR2_HUMAN	M3999L	Pathogenic	0	0.124	-4.17	0.734	0.707	5.91	9.325	0.4619	0.24	0.806671	22.8	0.205	1.80813	0.899294
1	237947008	T	C	.	RYR2	ENSG00000198626	ENST00000366574	ENSP00000355533	Q92736	RYR2_HUMAN	M3999T	Likely_pathogenic	0	0	-4.3	0.903	0.892	5.91	8.017	0.7724	0.51	0.91994	25.5	0.632	2.0805	0.931251
1	237947014	A	G	rs1064793256	RYR2	ENSG00000198626	ENST00000366574	ENSP00000355533	Q92736	RYR2_HUMAN	D4001G	Likely_pathogenic	0	0.001	-4.53	0.964	0.896	5.91	9.325	0.7816	0.54	0.884483	29.3	0.999	2.20945	0.852383
1	237947280	C	T	rs794728782	RYR2	ENSG00000198626	ENST00000366574	ENSP00000355533	Q92736	RYR2_HUMAN	P4090S	Likely_pathogenic	0	0	-0.25	0.782	0.664	5.85	7.905	0.7175	0.1	0.781559	27.2	0.997	1.95541	0.881047
1	237947295	G	A	rs753850982	RYR2	ENSG00000198626	ENST00000366574	ENSP00000355533	Q92736	RYR2_HUMAN	G4095S	Likely_pathogenic	1.20995e-05	0	-0.14	0.497	0.345	0.869	3.782	0.6495	-0.28	0.551741	21.5	0.109	0.935412	0.734329
1	237947310	G	A	rs758785338	RYR2	ENSG00000198626	ENST00000366574	ENSP00000355533	Q92736	RYR2_HUMAN	V4100I	Likely_pathogenic	8.05782e-06	0.044	-4.41	0.63	0.588	5.71	10.003	0.3382	0.08	0.501332	24.8	0.989	1.74905	0.710641
1	237947313	C	T	rs794728785	RYR2	ENSG00000198626	ENST00000366574	ENSP00000355533	Q92736	RYR2_HUMAN	L4101F	Likely_pathogenic	0	0.001	-5.31	0.856	0.684	5.62	1.321	0.4969	0.16	0.895212	24.9	0.998	2.03054	0.918455
1	237947538	G	A	rs794728828	RYR2	ENSG00000198626	ENST00000366574	ENSP00000355533	Q92736	RYR2_HUMAN	V4176M	Likely_pathogenic	0	0.001	-4.71	0.694	0.684	5.54	10.003	0.5119	0.28	0.705624	25.6	0.832	1.9315	0.944591
1	237947551	G	T	.	RYR2	ENSG00000198626	ENST00000366574	ENSP00000355533	Q92736	RYR2_HUMAN	G4180V	Likely_pathogenic	0	0.001	-4.89	0.861	0.748	5.54	10.003	0.7116	0.53	0.81652	24.3	0.986	2.16133	0.901474
1	237947556	G	C	rs397516508	RYR2	ENSG00000198626	ENST00000366574	ENSP00000355533	Q92736	RYR2_HUMAN	E4182Q	Likely_pathogenic	0	0.005	-4.53	0.624	0.679	5.54	10.003	0.3607	0.22	0.709278	24	0.942	1.9369	0.881366
1	237947581	T	G	rs1064794753	RYR2	ENSG00000198626	ENST00000366574	ENSP00000355533	Q92736	RYR2_HUMAN	V4190G	Likely_pathogenic	0	0	-4.43	0.653	0.916	5.54	8.017	0.9262	0.52	0.936776	25.3	0.942	2.20355	0.882573
1	237947595	G	A	rs794728791	RYR2	ENSG00000198626	ENST00000366574	ENSP00000355533	Q92736	RYR2_HUMAN	D4195N	Likely_pathogenic	0	0.055	-4.42	0.838	0.718	5.54	10.003	0.4242	-0.07	0.838804	29.8	0.942	1.92661	0.888349
1	237947601	A	C	.	RYR2	ENSG00000198626	ENST00000366574	ENSP00000355533	Q92736	RYR2_HUMAN	I4197L	Likely_pathogenic	0	0	-4.87	0.709	0.858	5.54	9.325	0.4803	0.23	0.61496	24.1	0.145	1.92573	0.799616
1	237954780	G	T	rs397516510	RYR2	ENSG00000198626	ENST00000366574	ENSP00000355533	Q92736	RYR2_HUMAN	A4510S	Likely_pathogenic	0	0.035	-4.22	0.835	0.748	4.66	10.003	0.3293	0.12	0.848681	29.6	0.996	1.80444	0.878657
1	237955578	C	A	rs886037907	RYR2	ENSG00000198626	ENST00000366574	ENSP00000355533	Q92736	RYR2_HUMAN	H4579Q	Likely_pathogenic	0	0.001	-3.98	0.824	0.912	4.58	2.271	0.6463	0.42	0.874598	24.5	0.995	1.78807	0.847728
1	237955589	C	A	rs886039458	RYR2	ENSG00000198626	ENST00000366574	ENSP00000355533	Q92736	RYR2_HUMAN	S4583Y	Likely_pathogenic	0	0	-4.11	0.836	0.912	5.49	7.902	0.5619	0.43	0.900136	27.5	0.899	2.16667	0.796608
1	237955604	T	C	rs876661386	RYR2	ENSG00000198626	ENST00000366574	ENSP00000355533	Q92736	RYR2_HUMAN	I4588T	Likely_pathogenic	0	0.001	-3.69	0.909	0.948	5.49	8.014	0.3619	0.44	0.792789	27.6	0.478	1.94606	0.840379
1	237969444	T	C	rs794728801	RYR2	ENSG00000198626	ENST00000366574	ENSP00000355533	Q92736	RYR2_HUMAN	L4720P	Likely_pathogenic	0	0	-2.95	0.96	0.956	5.43	7.987	0.9381	0.45	0.972806	32	0.999	2.38597	0.881576
1	237969458	T	A	rs876661387	RYR2	ENSG00000198626	ENST00000366574	ENSP00000355533	Q92736	RYR2_HUMAN	Y4725N	Likely_pathogenic	0	0	-2.97	0.957	0.924	5.43	7.987	0.8761	0.44	0.954588	29.5	0.998	2.38724	0.860604
1	237969536	A	G	.	RYR2	ENSG00000198626	ENST00000366574	ENSP00000355533	Q92736	RYR2_HUMAN	K4751E	Likely_pathogenic	0	0.003	-4.78	0.707	0.878	5.43	9.29	0.7409	0.5	0.892375	29.3	0.992	2.12844	0.863331
1	237969563	G	A	rs794728831	RYR2	ENSG00000198626	ENST00000366574	ENSP00000355533	Q92736	RYR2_HUMAN	V4760I	Likely_pathogenic	0	0	-4.91	0.609	0.731	5.43	9.964	0.412	0.17	0.648919	28.6	0.989	1.45647	0.807724
1	237972216	G	A	rs193922622	RYR2	ENSG00000198626	ENST00000366574	ENSP00000355533	Q92736	RYR2_HUMAN	G4772S	Likely_pathogenic	0	0.075	-4.88	0.673	0.866	4.88	9.962	0.522	0.47	0.923301	27.2	0.999	1.9244	0.931787
1	237972243	T	C	.	RYR2	ENSG00000198626	ENST00000366574	ENSP00000355533	Q92736	RYR2_HUMAN	Y4781H	Likely_pathogenic	0	0	-5.13	0.852	0.909	4.88	7.986	0.5344	0.26	0.954292	26.2	0.997	2.14787	0.932007
1	237982487	T	C	.	RYR2	ENSG00000198626	ENST00000366574	ENSP00000355533	Q92736	RYR2_HUMAN	I4862T	Likely_pathogenic	0	0.001	-5.13	0.841	0.955	5.58	8.017	0.7321	0.51	0.928112	28.4	0.991	1.94606	0.957346
1	237982488	A	G	.	RYR2	ENSG00000198626	ENST00000366574	ENSP00000355533	Q92736	RYR2_HUMAN	I4862M	Pathogenic	0	0.142	-5.15	0.862	0.743	-1.27	-0.002	0.4095	0.18	0.83757	22.4	0.996	1.84574	0.931648
1	237982492	G	T	.	RYR2	ENSG00000198626	ENST00000366574	ENSP00000355533	Q92736	RYR2_HUMAN	G4864C	Pathogenic	0	0	-5.39	0.898	0.931	5.58	10.003	0.6694	0.5	0.971117	35	1	1.35953	0.96311
1	237991690	T	C	rs1064796516	RYR2	ENSG00000198626	ENST00000366574	ENSP00000355533	Q92736	RYR2_HUMAN	I4867T	Likely_pathogenic	0	0	-4.89	0.884	0.949	5.64	8.017	0.6732	0.39	0.932372	26.7	0.966	1.29197	0.958382
1	237991713	G	C	rs794728806	RYR2	ENSG00000198626	ENST00000366574	ENSP00000355533	Q92736	RYR2_HUMAN	D4875H	Likely_pathogenic	0	0.001	-4.4	0.813	0.839	5.64	10.003	0.5758	0.57	0.89077	31	0.995	2.05958	0.902725
1	237993869	G	A	rs794728807	RYR2	ENSG00000198626	ENST00000366574	ENSP00000355533	Q92736	RYR2_HUMAN	D4899N	Likely_pathogenic	0	0.001	-4.69	0.696	0.811	5.39	9.999	0.4169	0.11	0.781281	31	0.985	1.71325	0.914351
1	237994861	G	C	rs794728809	RYR2	ENSG00000198626	ENST00000366574	ENSP00000355533	Q92736	RYR2_HUMAN	G4935A	Likely_pathogenic	0	0	-4.77	0.808	0.838	5.2	10.003	0.5596	0.17	0.885016	28.1	0.992	1.91742	0.883682
1	237995892	A	G	rs1057517873	RYR2	ENSG00000198626	ENST00000366574	ENSP00000355533	Q92736	RYR2_HUMAN	E4950G	Likely_pathogenic	0	0.001	-4.15	0.772	0.803	5.16	8.947	0.6019	0.23	0.853575	25.1	0.321	1.10241	0.780698
1	237995907	G	A	.	RYR2	ENSG00000198626	ENST00000366574	ENSP00000355533	Q92736	RYR2_HUMAN	G4955E	Pathogenic/Likely_pathogenic	0	0	-4.22	0.728	0.91	5.16	9.602	0.8208	0.35	0.923426	28.4	0.998	2.16437	0.889593
1	237995912	T	A	rs758500988	RYR2	ENSG00000198626	ENST00000366574	ENSP00000355533	Q92736	RYR2_HUMAN	C4957S	Likely_pathogenic	8.04318e-06	0	-4.49	0.736	0.916	5.16	7.674	0.5958	0.34	0.926587	27.3	0.966	1.66855	0.815554
1	237995918	C	T	rs755308070	RYR2	ENSG00000198626	ENST00000366574	ENSP00000355533	Q92736	RYR2_HUMAN	R4959W	Likely_benign	6.04045e-05	0.001	-4.36	0.844	0.745	2.05	1.883	0.7034	0.27	0.847763	26.4	0.99	1.83307	0.872198
1	237995927	T	A	rs748937501	RYR2	ENSG00000198626	ENST00000366574	ENSP00000355533	Q92736	RYR2_HUMAN	Y4962N	Likely_pathogenic	8.06192e-06	0.093	-4.61	0.76	0.864	5.16	7.674	0.7811	0.32	0.913765	25.4	0.991	2.28728	0.888914
1	240255956	A	T	rs757511770	FMN2	ENSG00000155816	ENST00000319653	ENSP00000318884	Q9NZ56	FMN2_HUMAN	I183F	Likely_pathogenic	0	0.002	1.13	0.248	0.155	2.52	3.263	0.5078	-0.35	0.450464	22.8	0.178	1.2242	0.917162
1	240256187	G	A	rs147858483	FMN2	ENSG00000155816	ENST00000319653	ENSP00000318884	Q9NZ56	FMN2_HUMAN	A260T	Benign	0.00217755	0.287	1.51	0.083	0.026	-5.55	0.324	0.0469	-0.74	0.045465	1.366	0	0.771974	0.694524
1	240256302	G	A	rs556876873	FMN2	ENSG00000155816	ENST00000319653	ENSP00000318884	Q9NZ56	FMN2_HUMAN	G298D	Likely_benign	0.00297319	0.001	1.38	0.053	0.063	1.3	-0.354	0.3217	-0.71	0.09393	11.65	0.011	1.02735	0.650259
1	240256439	G	A	rs559793960	FMN2	ENSG00000155816	ENST00000319653	ENSP00000318884	Q9NZ56	FMN2_HUMAN	D344N	Likely_benign	3.08337e-05	0.031	1.44	0.303	0.084	3.71	2.002	0.0605	-0.66	0.129639	23.7	0.243	0.777272	0.896729
1	241661215	T	G	rs863223979	FH	ENSG00000091483	ENST00000366560	ENSP00000355518	P07954	FUMH_HUMAN	L482F	Likely_pathogenic	0	0	-2.84	0.827	0.834	-3.06	0.248	0.4009	0.38	0.755555	23.6	1	1.00687	0.596688
1	241663859	A	C	rs863224009	FH	ENSG00000091483	ENST00000366560	ENSP00000355518	P07954	FUMH_HUMAN	L423R	Likely_pathogenic	0	0	-3.54	0.991	0.905	5.71	7	0.8625	0.54	0.9402	31	0.999	1.13999	0.644659
1	241665833	C	T	rs863224006	FH	ENSG00000091483	ENST00000366560	ENSP00000355518	P07954	FUMH_HUMAN	M382I	Likely_pathogenic	0	0.001	-6.27	0.888	0.954	5.96	7.378	0.5408	0.59	0.882427	31	0.999	1.02769	0.7062
1	241665859	G	T	rs876660446	FH	ENSG00000091483	ENST00000366560	ENSP00000355518	P07954	FUMH_HUMAN	P374T	Likely_pathogenic	0	0	-9.17	0.959	0.97	5.96	9.352	0.8117	0.62	0.898214	28.1	1	1.03848	0.84158
1	241667356	C	T	rs1131691238	FH	ENSG00000091483	ENST00000366560	ENSP00000355518	P07954	FUMH_HUMAN	S365N	Likely_pathogenic	0	0	-10.14	0.916	0.847	5.73	5.59	0.8197	0.2	0.811753	28.5	0.999	0.92055	0.805979
1	241667427	A	C	rs863223973	FH	ENSG00000091483	ENST00000366560	ENSP00000355518	P07954	FUMH_HUMAN	D341E	Likely_pathogenic	0	0	-6.83	0.973	0.854	-6.99	0.124	0.6057	0.49	0.86537	20.1	1	0.946195	0.847534
1	241667443	A	C	rs863223972	FH	ENSG00000091483	ENST00000366560	ENSP00000355518	P07954	FUMH_HUMAN	M336R	Likely_pathogenic	0	0.007	-5.81	0.961	0.954	5.73	8.711	0.8192	0.57	0.946698	28.3	0.998	1.21526	0.856691
1	241667516	A	G	rs863224000	FH	ENSG00000091483	ENST00000366560	ENSP00000355518	P07954	FUMH_HUMAN	F312L	Likely_pathogenic	0	0	-5.76	0.614	0.944	5.73	6.924	0.4916	0.52	0.889539	29.2	0.992	1.06151	0.879103
1	241667527	G	C	rs1057524385	FH	ENSG00000091483	ENST00000366560	ENSP00000355518	P07954	FUMH_HUMAN	A308G	Likely_pathogenic	3.98365e-06	0.001	-6	0.771	0.946	5.73	7.525	0.4378	0.48	0.798999	29.4	0.872	0.950286	0.724218
1	241669440	T	G	rs978988174	FH	ENSG00000091483	ENST00000366560	ENSP00000355518	P07954	FUMH_HUMAN	K256T	Likely_benign	0	0.62	-5.78	0.654	0.524	3.49	4.668	0.1029	-0.01	0.149018	13.92	0.011	0.344089	0.428514
1	241671938	G	C	rs863223968	FH	ENSG00000091483	ENST00000366560	ENSP00000355518	P07954	FUMH_HUMAN	H235D	Likely_pathogenic	0	0	-7.42	0.93	0.937	5.65	9.516	0.7536	0.61	0.966111	28.3	1	1.15604	0.893176
1	241672075	T	A	rs1064793125	FH	ENSG00000091483	ENST00000366560	ENSP00000355518	P07954	FUMH_HUMAN	D189V	Likely_pathogenic	0	0	-7.31	0.961	0.972	6	7.674	0.9959	0.61	0.92285	32	1	1.18209	0.817609
1	241675295	T	C	.	FH	ENSG00000091483	ENST00000366560	ENSP00000355518	P07954	FUMH_HUMAN	H176R	Likely_pathogenic	0	0	-5.87	0.966	0.966	5.24	7.263	0.5983	0.6	0.896117	25.6	0.985	1.06211	0.794279
1	241682901	G	A	rs201486221	FH	ENSG00000091483	ENST00000366560	ENSP00000355518	P07954	FUMH_HUMAN	A41V	Likely_benign	0.000370215	0.341	-6.26	0.187	0.333	3.25	1.51	0.1018	-0.12	0.103679	20.4	0	0.282415	0.477479
1	241682970	G	A	rs201887750	FH	ENSG00000091483	ENST00000366560	ENSP00000355518	P07954	FUMH_HUMAN	P18L	Benign/Likely_benign	0.00148626	0.03	-6.17	0.233	0.39	4.08	1.177	0.2938	-0.09	0.078156	15.41	0.001	0.289149	0.565021
1	241682974	C	G	rs755886213	FH	ENSG00000091483	ENST00000366560	ENSP00000355518	P07954	FUMH_HUMAN	A17P	Likely_benign	6.8605e-06	0.391	-6.33	0.19	0.376	0.551	-0.354	0.0816	-0.18	0.059236	6.668	0	0.363918	0.516011
1	241683022	T	A	rs776806414	FH	ENSG00000091483	ENST00000366560	ENSP00000355518	P07954	FUMH_HUMAN	M1L	Likely_pathogenic	6.82156e-06	0.2	-6.09	0.895	0.671	5.25	4.125	1	0.49	0.657807	22.9	0.267	.	.
1	241683022	T	C	rs776806414	FH	ENSG00000091483	ENST00000366560	ENSP00000355518	P07954	FUMH_HUMAN	M1V	Likely_pathogenic	6.82156e-06	0.009	-6.15	0.883	0.675	5.25	4.125	1	0.51	0.713487	23.5	0.267	.	.
1	243800993	T	G	rs1085307712	AKT3	ENSG00000117020	ENST00000263826	ENSP00000263826	Q9Y243	AKT3_HUMAN	K161Q	Likely_pathogenic	0	0.001	-0.25	0.737	0.6	6.03	8.017	0.5715	0.04	0.905154	27.9	0.958	.	0.847032
1	244217236	T	C	rs869312689	ZBTB18	ENSG00000179456	ENST00000358704	ENSP00000351539	Q99592-2	ZBT18_HUMAN	C54R	Likely_pathogenic	0	0	-0.2	0.935	0.744	4.98	8.017	0.9219	0.27	0.958105	27.1	0.998	2.52252	0.928959
1	244218497	C	T	.	ZBTB18	ENSG00000179456	ENST00000358704	ENSP00000351539	Q99592-2	ZBT18_HUMAN	P474L	Likely_pathogenic	0	0.002	1.66	0.819	0.547	5.78	7.905	0.8708	0.11	0.912629	30	0.998	1.78074	0.90691
1	244218520	C	T	.	ZBTB18	ENSG00000179456	ENST00000358704	ENSP00000351539	Q99592-2	ZBT18_HUMAN	R482C	Pathogenic	0	0	2.12	0.76	0.303	5.78	4.75	0.8144	0.06	0.84582	32	0.994	2.22149	0.919375
1	244218541	G	T	.	ZBTB18	ENSG00000179456	ENST00000358704	ENSP00000351539	Q99592-2	ZBT18_HUMAN	D489Y	Likely_pathogenic	0	0.001	3.16	0.722	0.502	5.78	10.003	0.6895	0.06	0.913231	31	0.997	2.10984	0.83101
1	244218550	A	G	rs1064795259	ZBTB18	ENSG00000179456	ENST00000358704	ENSP00000351539	Q99592-2	ZBT18_HUMAN	R492G	Likely_pathogenic	0	0	1.26	0.834	0.446	4.67	4.771	0.7736	0.13	0.887387	26.8	0.978	2.02385	0.893408
1	244218569	A	C	.	ZBTB18	ENSG00000179456	ENST00000358704	ENSP00000351539	Q99592-2	ZBT18_HUMAN	H498P	Likely_pathogenic	0	0	2.92	0.838	0.481	5.78	9.325	0.5737	0.06	0.939276	26.9	0.991	1.38546	0.879733
1	245005294	C	T	rs373824502	COX20	ENSG00000203667	ENST00000366528	ENSP00000355486	Q5RI15-2	COX20_HUMAN	R43W	Likely_pathogenic	4.3802e-05	0	.	0.964	0.712	5.95	3.497	.	0.38	0.66101	31	.	.	0.54474
1	245005536	T	G	rs147700538	COX20	ENSG00000203667	ENST00000366528	ENSP00000355486	Q5RI15-2	COX20_HUMAN	F78C	Likely_pathogenic	1.59308e-05	0	.	0.824	0.519	5.86	3.632	.	0.38	0.802512	27.8	.	.	0.643849
1	245021539	T	C	rs760669739	HNRNPU	ENSG00000153187	ENST00000640218	ENSP00000491215	Q00839	HNRPU_HUMAN	K423R	Likely_benign	0.000202908	.	.	.	0.678	6.11	7.97	0.3726	0.3	0.519487	31	.	.	0.669436
1	245027527	T	C	rs200952460	HNRNPU	ENSG00000153187	ENST00000640218	ENSP00000491215	Q00839	HNRPU_HUMAN	K28R	Likely_benign	0.000154487	.	.	.	0.08	4.14	2.456	0.2275	-0.36	0.173485	22.7	0.103	.	0.951133
1	247587338	G	A	rs180177459	NLRP3	ENSG00000162711	ENST00000336119	ENSP00000337383	Q96P20	NLRP3_HUMAN	S198N	Likely_benign	0.000151328	0.439	-2.46	0.072	0.08	3.31	0.345	0.064	-0.42	0.076636	3.285	0.019	0.516134	0.289605
1	247587670	G	C	rs1057524777	NLRP3	ENSG00000162711	ENST00000336119	ENSP00000337383	Q96P20	NLRP3_HUMAN	G309R	Likely_pathogenic	0	0.178	-1.1	0.558	0.45	4.04	1.962	0.5291	-0.05	0.602756	16.36	0.18	1.47141	0.424748
10	294285	C	T	rs1057518121	ZMYND11	ENSG00000015171	ENST00000381591	ENSP00000371003	Q15326	ZMY11_HUMAN	P413S	Likely_pathogenic	0	0.507	.	0.632	0.233	5.87	5.819	0.1893	-0.2	0.354785	22.9	0.643	.	0.746808
10	294354	G	A	rs374548684	ZMYND11	ENSG00000015171	ENST00000381591	ENSP00000371003	Q15326	ZMY11_HUMAN	V436M	Likely_benign	1.59157e-05	0.094	.	0.775	0.285	5.87	9.646	0.2152	-0.07	0.176327	24.3	0.814	.	0.8489
10	6063567	C	T	rs201188114	IL2RA	ENSG00000134460	ENST00000379959	ENSP00000369293	P01589	IL2RA_HUMAN	V153I	Benign/Likely_benign	0.00782928	0.765	-0.11	0.136	0.052	-8.63	-4.163	0.0137	-0.72	0.026455	0.001	0.001	0.147245	0.269877
10	8105967	T	C	rs767074039	GATA3	ENSG00000107485	ENST00000379328	ENSP00000368632	P23771-2	GATA3_HUMAN	C264R	Likely_pathogenic	0	0	-12.07	0.989	0.964	5.39	8.017	0.983	0.59	0.884631	32	1	1.79194	0.946478
10	8115709	G	C	.	GATA3	ENSG00000107485	ENST00000379328	ENSP00000368632	P23771-2	GATA3_HUMAN	R353T	Likely_pathogenic	0	0.001	-6.61	0.95	0.931	4.98	10.003	0.9561	0.55	0.945316	27.1	0.918	2.17131	0.895754
10	12139867	C	A	.	DHTKD1	ENSG00000181192	ENST00000263035	ENSP00000263035	Q96HY7	DHTK1_HUMAN	P515T	Likely_pathogenic	0	0.007	3.5	0.821	0.269	5.59	7.52	.	-0.13	0.665289	24.1	0.838	0.511671	0.511583
10	13152387	A	C	rs895824243	OPTN	ENSG00000123240	ENST00000378748	ENSP00000368022	Q96CV9	OPTN_HUMAN	K94Q	Likely_pathogenic	0	0.025	-1.77	0.453	0.33	5.98	7.377	0.4823	-0.11	0.068919	24.6	0.919	0.630428	0.507926
10	14950592	C	T	rs61757205	DCLRE1C	ENSG00000152457	ENST00000378278	ENSP00000367527	Q96SD1	DCR1C_HUMAN	E632K	Likely_benign	0.000704696	0.285	1.78	0.102	0.037	2.37	0.299	0.0599	-0.57	0.112034	13.27	0.003	0.0467991	0.20384
10	15726034	G	T	rs748467820	ITGA8	ENSG00000077943	ENST00000378076	ENSP00000367316	P53708	ITA8_HUMAN	S179R	Pathogenic	1.59182e-05	0.082	-1.75	0.692	0.574	-3.44	0.894	0.347	0	0.677454	22.8	0.999	0.439233	0.830259
10	16960683	T	A	rs140806389	CUBN	ENSG00000107611	ENST00000377833	ENSP00000367064	O60494	CUBN_HUMAN	Y2313F	Benign/Likely_benign	0.00426497	0.025	1.36	0.547	0.143	4.47	2.921	0.2491	-0.4	0.236291	24.7	0.948	0.428693	0.457619
10	18827117	C	A	rs560020203	CACNB2	ENSG00000165995	ENST00000324631	ENSP00000320025	Q08289	CACB2_HUMAN	F437L	Likely_pathogenic	0	0.003	0.01	0.978	0.675	0.838	0.254	0.5929	0.16	0.749406	24	0.994	0.854864	0.887161
10	18828358	G	A	rs766377211	CACNB2	ENSG00000165995	ENST00000324631	ENSP00000320025	Q08289	CACB2_HUMAN	R563Q	Likely_benign	0.000569168	0.023	-1.85	0.388	0.467	5.91	6.605	0.1469	0.12	0.314604	25.6	0.242	0.847614	0.38739
10	26305782	G	A	rs574220416	MYO3A	ENSG00000095777	ENST00000642920	ENSP00000495965	Q8NEV4	MYO3A_HUMAN	R181H	Likely_benign	3.18147e-05	.	.	.	0.096	3.81	3.211	0.5464	-0.33	0.346107	22.7	0.179	.	0.309359
10	26462923	T	C	rs148993025	MYO3A	ENSG00000095777	ENST00000642920	ENSP00000495965	Q8NEV4	MYO3A_HUMAN	Y1244H	Likely_benign	7.28043e-05	.	.	.	0.083	2.73	-0.132	0.0686	-0.55	0.074295	9.47	0.001	.	0.340813
10	26463035	T	G	rs876657529	MYO3A	ENSG00000095777	ENST00000642920	ENSP00000495965	Q8NEV4	MYO3A_HUMAN	F1281C	Likely_benign	0	.	.	.	0.122	0.912	0.522	0.0913	-0.5	0.222498	11.06	0.001	.	0.243542
10	26463266	G	A	rs141903506	MYO3A	ENSG00000095777	ENST00000642920	ENSP00000495965	Q8NEV4	MYO3A_HUMAN	R1358Q	Likely_benign	5.17038e-05	.	.	.	0.197	2.76	2.958	0.1227	-0.39	0.064706	22.4	0.117	.	0.216773
10	26463281	G	A	rs876657530	MYO3A	ENSG00000095777	ENST00000642920	ENSP00000495965	Q8NEV4	MYO3A_HUMAN	R1363K	Likely_benign	0	.	.	.	0.201	2.86	3.644	0.1281	-0.38	0.09479	20.1	0.072	.	0.302273
10	26500888	C	T	rs752615488	MYO3A	ENSG00000095777	ENST00000642920	ENSP00000495965	Q8NEV4	MYO3A_HUMAN	S1616F	Likely_benign	1.20246e-05	.	.	.	0.209	2.39	0.497	0.1382	-0.33	0.096431	17.79	0	.	0.372021
10	26986714	C	T	rs863224160	PDSS1	ENSG00000148459	ENST00000376215	ENSP00000365388	Q5T2R2	DPS1_HUMAN	S25F	Likely_benign	0	0.115	-1.71	0.16	0.275	-1.95	-0.471	0.1229	-0.29	0.159624	0.525	0	0.52534	0.766883
10	26993661	G	A	rs759788602	PDSS1	ENSG00000148459	ENST00000376215	ENSP00000365388	Q5T2R2	DPS1_HUMAN	R73H	Likely_benign	2.39e-05	0.061	-1.64	0.117	0.156	1.31	0.666	0.0193	-0.43	0.068676	14.73	0	0.650589	0.255166
10	27306601	T	C	rs1442611750	ANKRD26	ENSG00000107890	ENST00000376087	ENSP00000365255	Q9UPS8	ANR26_HUMAN	K1446E	Likely_benign	4.01861e-06	0.03	1.3	0.31	0.047	3.62	0.853	0.6779	-0.44	0.047974	15.3	0.077	0.262499	0.379418
10	27306678	C	T	rs146159734	ANKRD26	ENSG00000107890	ENST00000376087	ENSP00000365255	Q9UPS8	ANR26_HUMAN	C1420Y	Benign	0.00332737	0.069	-1.15	0.252	0.452	0.708	0.113	0.786	-0.12	0.104837	12.72	0.134	0.0878064	0.428612
10	27311557	A	T	rs78251061	ANKRD26	ENSG00000107890	ENST00000376087	ENSP00000365255	Q9UPS8	ANR26_HUMAN	F1382Y	Benign/Likely_benign	0.00121865	0.1	-1.13	0.167	0.093	3.05	2.049	0.0599	-0.48	0.027236	14.28	0.044	0.0700036	0.348848
10	27328937	C	G	rs139949439	ANKRD26	ENSG00000107890	ENST00000376087	ENSP00000365255	Q9UPS8	ANR26_HUMAN	E778Q	Likely_benign	0.00221329	0.009	2.05	0.151	0.143	3.32	3.955	0.3822	-0.53	0.173648	23	0.948	0.321927	0.471723
10	27342313	T	C	rs199656285	ANKRD26	ENSG00000107890	ENST00000376087	ENSP00000365255	Q9UPS8	ANR26_HUMAN	H524R	Likely_benign	0.0012745	0.489	4.35	0.098	0.016	-7.26	0.185	0.0127	-0.71	0.030188	0.004	0	0.0557147	0.258627
10	27381431	G	A	rs191015656	ANKRD26	ENSG00000107890	ENST00000376087	ENSP00000365255	Q9UPS8	ANR26_HUMAN	T181I	Likely_benign	0.00111301	0.001	-1.99	0.869	0.775	4.29	7.545	0.6848	0.36	0.564752	23.2	0.998	0.294636	0.488965
10	27389164	C	G	rs199849785	ANKRD26	ENSG00000107890	ENST00000376087	ENSP00000365255	Q9UPS8	ANR26_HUMAN	G31A	Likely_benign	0.000601572	0.784	1.58	0.081	0.012	-0.445	-0.814	0.1893	-0.6	0.060973	5.671	0.005	0.0508424	0.318463
10	30602647	T	C	rs372811219	MTPAP	ENSG00000107951	ENST00000263063	ENSP00000263063	Q9NVV4	PAPD1_HUMAN	N547S	Likely_benign	1.98872e-05	0.203	1.55	0.012	0.016	1.14	0.151	0.0788	-0.79	0.033409	8.971	0.006	0.286154	0.284243
10	31608166	G	A	.	ZEB1	ENSG00000148516	ENST00000361642	ENSP00000354487	P37275-2	ZEB1_HUMAN	M1I	Pathogenic	0	0	-2.18	0.896	0.706	4.12	7.786	1	0.66	0.952598	28	0.878	.	.
10	43596155	A	C	rs567877611	RET	ENSG00000165731	ENST00000355710	ENSP00000347942	P07949	RET_HUMAN	K108Q	Likely_benign	0.000186274	0.751	-1.07	0.05	0.134	0.171	0.29	0.0141	-0.47	0.136071	14.54	0	0.807964	0.294038
10	43600514	C	T	rs61843232	RET	ENSG00000165731	ENST00000355710	ENSP00000347942	P07949	RET_HUMAN	A247V	Likely_benign	0	0.328	0.63	0.116	0.075	-4.2	0.026	0.1209	-0.7	0.077765	10.43	0.002	0.75434	0.261958
10	43600532	T	A	.	RET	ENSG00000165731	ENST00000355710	ENSP00000347942	P07949	RET_HUMAN	V253E	Likely_benign	0	1	0.78	0.147	0.051	-0.519	1.282	0.1926	-0.59	0.109587	2.165	0.001	1.2003	0.296673
10	43600634	G	T	.	RET	ENSG00000165731	ENST00000355710	ENSP00000347942	P07949	RET_HUMAN	R287L	Likely_pathogenic	0	0.006	-1.21	0.58	0.634	4.05	7.132	0.7224	0.06	0.748158	29.8	0.578	1.12752	0.564915
10	43609111	G	A	rs377767402	RET	ENSG00000165731	ENST00000355710	ENSP00000347942	P07949	RET_HUMAN	E623K	Benign	2.41074e-05	0.106	-1.08	0.503	0.453	4.92	5.308	0.1342	0.08	0.313267	23.1	0.229	0.306723	0.45528
10	43615632	C	T	rs267607011	RET	ENSG00000165731	ENST00000355710	ENSP00000347942	P07949	RET_HUMAN	S904F	Likely_pathogenic	0	0.003	-1.7	0.85	0.821	5.58	5.031	0.7768	0.32	0.838215	32	0.997	0.51111	0.837756
10	43619154	C	T	rs794728687	RET	ENSG00000165731	ENST00000355710	ENSP00000347942	P07949	RET_HUMAN	T946I	Likely_pathogenic	0	0.001	-2.75	0.972	0.829	5.33	5.032	0.8545	0.36	0.824437	24.5	0.973	0.8082	0.912978
10	43623572	C	T	rs760625882	RET	ENSG00000165731	ENST00000355710	ENSP00000347942	P07949	RET_HUMAN	P1067L	Likely_benign	8.3507e-05	0.002	-3.26	0.774	0.664	5.52	7.539	0.3985	0.31	0.509493	31	0.998	0.78496	0.765577
10	50678815	T	C	rs200093886	ERCC6	ENSG00000225830	ENST00000355832	ENSP00000348089	Q03468	ERCC6_HUMAN	N1064S	Likely_benign	3.5836e-05	0.243	-1.58	0.03	0.096	0.399	0.074	0.0617	-0.56	0.023296	9.447	0.001	0.080232	0.253791
10	50681587	T	C	rs116431130	ERCC6	ENSG00000225830	ENST00000355832	ENSP00000348089	Q03468	ERCC6_HUMAN	Y882C	Likely_benign	2.38692e-05	0	-1.01	0.902	0.822	5.69	4.929	0.8244	0.28	0.731666	29	1	0.502148	0.69666
10	50701164	T	C	rs200832611	ERCC6	ENSG00000225830	ENST00000355832	ENSP00000348089	Q03468	ERCC6_HUMAN	K607R	Likely_pathogenic	1.59295e-05	0.211	-3.16	0.336	0.671	5.23	5.044	0.1896	-0.05	0.164635	33	0.718	0.268084	0.446658
10	50701224	G	A	rs767709344	ERCC6	ENSG00000225830	ENST00000355832	ENSP00000348089	Q03468	ERCC6_HUMAN	T587M	Likely_benign	0.000377923	0.101	-3.17	0.447	0.511	4.41	4.11	0.431	-0.06	0.166436	22.5	0.249	0.151232	0.62442
10	50708623	A	G	rs1064795562	ERCC6	ENSG00000225830	ENST00000355832	ENSP00000348089	Q03468	ERCC6_HUMAN	L549P	Likely_pathogenic	0	0	-3.62	0.987	0.987	5.87	9.246	0.921	0.56	0.899609	29	0.993	0.650683	0.884734
10	50708680	A	G	rs1057518910	ERCC6	ENSG00000225830	ENST00000355832	ENSP00000348089	Q03468	ERCC6_HUMAN	L530P	Likely_pathogenic	3.98314e-06	0.001	-4.57	0.959	0.958	6.17	9.325	0.788	0.59	0.926985	29.2	0.995	0.654731	0.935709
10	50740632	C	T	rs116275562	ERCC6	ENSG00000225830	ENST00000355832	ENSP00000348089	Q03468	ERCC6_HUMAN	V127I	Likely_benign	0.000210781	0.01	-1.57	0.068	0.047	4.67	3.085	0.041	-0.32	0.027178	17.75	0.007	0.0816579	0.358801
10	50819385	T	A	.	SLC18A3	ENSG00000187714	ENST00000374115	ENSP00000363229	Q16572	VACHT_HUMAN	I200N	Likely_pathogenic	0	0	0.12	0.976	0.747	5.13	7.812	0.8528	0.16	0.951661	28.5	0.996	.	0.884992
10	50822409	C	A	rs572002174	CHAT	ENSG00000070748	ENST00000337653	ENSP00000337103	P28329	CLAT_HUMAN	S58R	Benign	0.000422238	0	-2	0.096	0.186	0.165	0.529	0.0296	-0.34	0.051046	13.57	0.001	0.275408	0.644205
10	50828596	T	A	.	CHAT	ENSG00000070748	ENST00000337653	ENSP00000337103	P28329	CLAT_HUMAN	V212D	Likely_pathogenic	0	0	-2.76	0.933	0.967	5.44	7.951	0.8414	0.45	0.950901	27.7	1	1.15105	0.70994
10	50830189	C	G	rs115510708	CHAT	ENSG00000070748	ENST00000337653	ENSP00000337103	P28329	CLAT_HUMAN	L249V	Benign/Likely_benign	0.000787546	0.146	-2.73	0.237	0.322	4.85	1.081	0.4016	-0.14	0.410385	21.3	0.118	0.339384	0.445876
10	50854574	G	C	rs115212829	CHAT	ENSG00000070748	ENST00000337653	ENSP00000337103	P28329	CLAT_HUMAN	D379H	Benign/Likely_benign	0.000620599	0.041	-1.48	0.944	0.758	5.16	9.998	0.2381	0.3	0.475747	25.4	0.923	0.926036	0.781393
10	50856643	C	T	rs76014951	CHAT	ENSG00000070748	ENST00000337653	ENSP00000337103	P28329	CLAT_HUMAN	L458F	Benign/Likely_benign	0.00387992	0.067	-2.57	0.745	0.832	5.01	7.905	0.299	0.34	0.498746	26.2	0.993	0.92905	0.598098
10	50863188	G	A	rs80097077	CHAT	ENSG00000070748	ENST00000337653	ENSP00000337103	P28329	CLAT_HUMAN	R561Q	Benign/Likely_benign	0.00750135	0.025	-2.51	0.65	0.706	5.36	8.02	0.5332	0.16	0.675708	25.6	0.993	0.958014	0.545425
10	54053613	G	A	rs142375882	PRKG1	ENSG00000185532	ENST00000373980	ENSP00000363092	Q13976-2	KGP1_HUMAN	D672N	Likely_benign	0.000159412	0.112	3.15	0.27	0.174	5.99	9.602	0.0545	-0.55	0.094302	24.7	.	0.657102	0.566607
10	55568589	C	T	rs7090408	PCDH15	ENSG00000150275	ENST00000613657	ENSP00000482794	A0A087WZN9	A0A087WZN9_HUMAN	G1746S	Benign	0.000580605	.	.	0.141	0.078	-3.41	0.189	.	-0.59	0.024671	7.636	.	.	.
10	55568971	C	G	rs531574437	PCDH15	ENSG00000150275	ENST00000613657	ENSP00000482794	A0A087WZN9	A0A087WZN9_HUMAN	E1618D	Benign	0.00183747	.	.	0.173	0.137	-3.76	-1.016	.	-0.17	0.039583	10.33	.	.	.
10	55569207	G	A	rs145418788	PCDH15	ENSG00000150275	ENST00000613657	ENSP00000482794	A0A087WZN9	A0A087WZN9_HUMAN	P1540S	Benign/Likely_benign	0.000385864	.	.	0.095	0.074	4.91	1.79	.	-0.28	0.089095	12.93	.	.	.
10	55569263	T	G	rs149208928	PCDH15	ENSG00000150275	ENST00000613657	ENSP00000482794	A0A087WZN9	A0A087WZN9_HUMAN	E1521A	Benign	0	.	.	.	.	.	.	.	-0.3	0.064927	22.7	.	nan	nan
10	55569263	T	G	rs149208928	PCDH15	ENSG00000150275	ENST00000395438	ENSP00000378826	A2A3E3	A2A3E3_HUMAN	S1534R	Benign	0	.	.	.	.	.	.	0.0602	-0.3	0.068216	22.7	.	nan	nan
10	55570347	C	T	rs41274622	PCDH15	ENSG00000150275	ENST00000395438	ENSP00000378826	A2A3E3	A2A3E3_HUMAN	V1509M	Benign	0	.	.	.	.	.	.	0.0358	-0.14	0.072065	23.5	.	nan	nan
10	55582088	C	T	rs111033463	PCDH15	ENSG00000150275	ENST00000373957	ENSP00000363068	A2A3D8	A2A3D8_HUMAN	V1807I	Benign/Likely_benign	0.00137552	.	.	0.039	0.007	-7.55	-3.928	0.0015	-0.73	0.009856	0.001	.	.	0.321216
10	55582297	A	T	rs727503364	PCDH15	ENSG00000150275	ENST00000373957	ENSP00000363068	A2A3D8	A2A3D8_HUMAN	I1737N	Likely_benign	2.39567e-05	.	.	0.082	0.051	-2.34	-0.221	0.2149	-0.57	0.155309	4.174	.	.	0.300844
10	55582649	C	T	rs876657563	PCDH15	ENSG00000150275	ENST00000373957	ENSP00000363068	A2A3D8	A2A3D8_HUMAN	G1620R	Likely_benign	1.1933e-05	.	.	0.097	0.025	2.16	0.504	0.2031	-0.56	0.094122	11.14	.	.	0.205732
10	55582698	A	C	rs200659780	PCDH15	ENSG00000150275	ENST00000373957	ENSP00000363068	A2A3D8	A2A3D8_HUMAN	D1603E	Likely_benign	1.1935e-05	.	.	0.041	0.039	1.64	0.831	0.2033	-0.52	0.105527	14.68	.	.	0.268038
10	55582918	C	T	.	PCDH15	ENSG00000150275	ENST00000373957	ENSP00000363068	A2A3D8	A2A3D8_HUMAN	S1530N	Likely_benign	0	.	.	0.039	0.073	1.64	1.231	0.0917	-0.62	0.089518	8.576	.	.	0.231039
10	55583023	T	C	rs201534861	PCDH15	ENSG00000150275	ENST00000373957	ENSP00000363068	A2A3D8	A2A3D8_HUMAN	N1495S	Likely_benign	9.1559e-05	.	.	0.037	0.086	-1.57	1.404	0.0251	-0.67	0.06927	12.2	.	.	0.211936
10	55591174	T	C	rs111033449	PCDH15	ENSG00000150275	ENST00000373957	ENSP00000363068	A2A3D8	A2A3D8_HUMAN	E1373G	Likely_benign	0.000226655	.	.	0.49	0.305	5.75	8.014	0.576	-0.27	0.624698	25	.	.	0.430264
10	55591253	G	T	rs61731387	PCDH15	ENSG00000150275	ENST00000373957	ENSP00000363068	A2A3D8	A2A3D8_HUMAN	Q1347K	Benign/Likely_benign	0.00180177	.	.	0.768	0.347	5.76	9.998	0.4765	-0.21	0.476767	26.8	.	.	0.622436
10	55663053	C	T	rs149478475	PCDH15	ENSG00000150275	ENST00000373957	ENSP00000363068	A2A3D8	A2A3D8_HUMAN	G1156R	Benign/Likely_benign	0.00131084	.	.	0.932	0.631	5.01	7.068	0.836	0.22	0.859789	29.6	.	.	0.707668
10	55755401	C	A	.	PCDH15	ENSG00000150275	ENST00000373955	ENSP00000363066	Q96QU1-3	PCD15_HUMAN	R959I	Likely_benign	0	0	0.5	0.202	0.07	-1.69	0.121	.	-0.53	0.285736	2.976	.	.	.
10	56424022	T	C	rs1040514625	PCDH15	ENSG00000150275	ENST00000373957	ENSP00000363068	A2A3D8	A2A3D8_HUMAN	M1V	Likely_pathogenic	0	0	0.13	0.761	0.281	5.8	3.573	1	0	0.897412	22.6	0.147	.	.
10	61830987	G	A	rs1060499742	ANK3	ENSG00000151150	ENST00000280772	ENSP00000280772	Q12955	ANK3_HUMAN	L3218F	Likely_pathogenic	0	0.284	0.17	0.089	0.054	-0.86	0.166	0.0404	-0.59	0.030865	0.933	0	0.186964	0.36072
10	64573247	T	C	rs879254278	EGR2	ENSG00000122877	ENST00000242480	ENSP00000242480	P11161	EGR2_HUMAN	H384R	Pathogenic	0	0	2.63	0.718	0.352	4.84	8.004	0.6079	-0.29	0.833843	25	0.77	1.98981	0.948639
10	64573332	C	T	rs751448371	EGR2	ENSG00000122877	ENST00000242480	ENSP00000242480	P11161	EGR2_HUMAN	E356K	Likely_pathogenic	0	0	2.46	0.697	0.255	3.61	6.163	0.5991	-0.27	0.702115	25.5	0.762	1.60697	0.934956
10	68280456	G	A	rs200182913	CTNNA3	ENSG00000183230	ENST00000433211	ENSP00000389714	Q9UI47	CTNA3_HUMAN	R484C	Likely_benign	0.000253501	0.007	0.93	0.305	0.057	3.55	1.684	0.1377	-0.51	0.12339	22.3	0.001	0.0255765	0.273907
10	69881476	C	G	rs377389861	MYPN	ENSG00000138347	ENST00000358913	ENSP00000351790	Q86TC9	MYPN_HUMAN	T94S	Likely_benign	0	0.693	0.58	0.084	0.112	4.18	0.389	0.0019	-0.66	0.025367	14.86	0	0.120147	0.296362
10	69881555	T	A	rs794729068	MYPN	ENSG00000138347	ENST00000358913	ENSP00000351790	Q86TC9	MYPN_HUMAN	D120E	Likely_benign	0	0.346	0.59	0.128	0.052	-0.00662	-0.106	0.0169	-0.66	0.047306	13.9	0.001	0.125847	0.377176
10	69926290	G	A	rs143338091	MYPN	ENSG00000138347	ENST00000358913	ENSP00000351790	Q86TC9	MYPN_HUMAN	E614K	Likely_benign	9.14804e-05	0.226	0.43	0.406	0.16	5.29	4.038	0.1109	-0.31	0.17444	16.76	0.235	0.192737	0.349422
10	69926326	G	A	rs754064567	MYPN	ENSG00000138347	ENST00000358913	ENSP00000351790	Q86TC9	MYPN_HUMAN	D626N	Likely_benign	1.19334e-05	0.474	0.48	0.065	0.037	-9.99	-0.623	0.0072	-0.71	0.026486	0.001	0.001	0.131226	0.241966
10	69926342	G	A	rs1057520698	MYPN	ENSG00000138347	ENST00000358913	ENSP00000351790	Q86TC9	MYPN_HUMAN	R631K	Likely_benign	7.9564e-06	0.607	0.68	0.077	0.037	3.44	-0.082	0.0582	-0.61	0.088273	13.28	0.002	0.13625	0.319774
10	69970135	T	A	rs199585352	MYPN	ENSG00000138347	ENST00000358913	ENSP00000351790	Q86TC9	MYPN_HUMAN	S1296T	Likely_benign	0.00020282	0.014	0.39	0.333	0.181	6.16	2.733	0.2718	-0.11	0.220461	27.5	0.986	0.440748	0.658932
10	70176566	G	A	.	DNA2	ENSG00000138346	ENST00000358410	ENSP00000351185	P51530	DNA2_HUMAN	T1005I	Likely_pathogenic	0	0	-4.25	0.955	0.981	5.08	9.411	0.9026	0.59	0.92586	28.1	0.964	.	0.728053
10	71139827	G	A	rs1064795154	HK1	ENSG00000156515	ENST00000643399	ENSP00000494664	P19367-3	HXK1_HUMAN	G418E	Likely_pathogenic	0	.	.	.	0.738	5.39	9.955	0.9496	0.34	0.9286	29.3	1	.	0.746149
10	71139838	A	G	.	HK1	ENSG00000156515	ENST00000643399	ENSP00000494664	P19367-3	HXK1_HUMAN	K422E	Likely_pathogenic	0	.	.	.	0.354	5.39	9.281	0.4917	-0.15	0.837688	25	0.559	.	0.661103
10	71142311	C	T	rs1064794848	HK1	ENSG00000156515	ENST00000643399	ENSP00000494664	P19367-3	HXK1_HUMAN	S449L	Pathogenic	0	.	.	.	0.924	5.69	7.905	0.7771	0.52	0.911607	32	0.999	.	0.812821
10	71142347	C	T	rs1057517928	HK1	ENSG00000156515	ENST00000643399	ENSP00000494664	P19367-3	HXK1_HUMAN	T461M	Likely_pathogenic	0	.	.	.	0.358	5.69	7.905	0.3632	-0.05	0.79484	31	0.999	.	0.748107
10	72195109	C	T	rs555563029	NODAL	ENSG00000156574	ENST00000287139	ENSP00000287139	Q96S42	NODAL_HUMAN	R275H	Likely_pathogenic	3.97991e-06	0	-1.76	0.684	0.732	5.88	7.508	0.583	0.15	0.794752	32	1	1.17506	0.614666
10	72358324	G	A	rs551046401	PRF1	ENSG00000180644	ENST00000441259	ENSP00000398568	P14222	PERF_HUMAN	R385W	Likely_benign	0.000170816	0.025	-3.77	0.091	0.265	1.57	0.634	0.2767	-0.27	0.139809	18.86	0.443	0.156599	0.223336
10	73121832	C	T	rs190003480	SLC29A3	ENSG00000198246	ENST00000642647	ENSP00000495980	Q9BZD2	S29A3_HUMAN	R299C	Likely_benign	0.000250579	.	.	.	0.102	-2.05	-0.029	0.132	-0.49	0.222531	8.552	0.053	.	0.255994
10	73270920	A	G	rs876657754	CDH23	ENSG00000107736	ENST00000616684	ENSP00000482036	A0A087WYR8	A0A087WYR8_HUMAN	D127G	Likely_pathogenic	0	.	.	0.943	0.796	5.58	7.68	0.84	0.34	0.679052	25.9	0.996	.	0.745717
10	73326563	G	T	rs776354402	CDH23	ENSG00000107736	ENST00000616684	ENSP00000482036	A0A087WYR8	A0A087WYR8_HUMAN	G165V	Likely_pathogenic	0	.	.	0.98	0.693	5.28	9.564	0.8276	0.07	0.516041	25.6	1	.	0.732038
10	73326604	G	A	rs371422466	CDH23	ENSG00000107736	ENST00000616684	ENSP00000482036	A0A087WYR8	A0A087WYR8_HUMAN	A179T	Likely_benign	2.00703e-05	.	.	0.339	0.021	2.57	0.458	0.1118	-0.62	0.07541	14.49	0.058	.	0.374572
10	73326620	G	A	rs201132251	CDH23	ENSG00000107736	ENST00000616684	ENSP00000482036	A0A087WYR8	A0A087WYR8_HUMAN	R184H	Likely_benign	0.000124454	.	.	0.445	0.15	4.53	5.566	0.2628	-0.51	0.184234	22.3	0.002	.	0.40084
10	73406294	C	T	rs727504455	CDH23	ENSG00000107736	ENST00000616684	ENSP00000482036	A0A087WYR8	A0A087WYR8_HUMAN	R457W	Likely_pathogenic	4.01117e-06	.	.	0.862	0.416	4.76	4	0.4997	0.2	0.254463	28.9	0.991	.	0.758349
10	73406348	G	A	rs62622410	CDH23	ENSG00000107736	ENST00000616684	ENSP00000482036	A0A087WYR8	A0A087WYR8_HUMAN	V475M	Benign/Likely_benign	0.00321336	.	.	0.421	0.284	4.79	2.516	0.1466	-0.33	0.167554	23.4	0.958	.	0.428698
10	73406375	G	T	rs876657680	CDH23	ENSG00000107736	ENST00000461841	ENSP00000473454	Q9H251-5	CAD23_HUMAN	V484L	Pathogenic	0	.	.	.	.	.	.	0.6591	-0.14	0.268026	36	.	nan	nan
10	73406448	G	T	rs115450602	CDH23	ENSG00000107736	ENST00000461841	ENSP00000473454	Q9H251-5	CAD23_HUMAN	C508F	Benign	0.00220554	.	.	0.176	0.081	2.34	0.078	0.0562	-0.5	0.38136	20.4	.	.	.
10	73406450	C	A	rs41281304	CDH23	ENSG00000107736	ENST00000461841	ENSP00000473454	Q9H251-5	CAD23_HUMAN	P509T	Benign	0.00440404	.	.	0.346	0.02	0.833	0.211	0.0245	-0.54	0.461734	12.04	.	.	.
10	73434891	C	T	rs397517307	CDH23	ENSG00000107736	ENST00000616684	ENSP00000482036	A0A087WYR8	A0A087WYR8_HUMAN	T491I	Likely_benign	0.000152462	.	.	0.248	0.046	2.61	1.974	0.2428	-0.46	0.1331	17.63	0.014	.	0.518472
10	73437241	A	G	rs727504914	CDH23	ENSG00000107736	ENST00000616684	ENSP00000482036	A0A087WYR8	A0A087WYR8_HUMAN	I515V	Likely_benign	1.22667e-05	.	.	0.268	0.063	3.2	3.47	0.2153	-0.48	0.121532	14.59	0.027	.	0.392434
10	73450314	A	G	rs397517314	CDH23	ENSG00000107736	ENST00000616684	ENSP00000482036	A0A087WYR8	A0A087WYR8_HUMAN	T717A	Likely_benign	0	.	.	0.211	0.085	-6.32	0.581	0.082	-0.73	0.135824	6.429	0.001	.	0.355653
10	73461791	G	A	.	CDH23	ENSG00000107736	ENST00000616684	ENSP00000482036	A0A087WYR8	A0A087WYR8_HUMAN	D804N	Likely_pathogenic	0	.	.	0.992	0.677	5.56	9.964	0.7284	-0.14	0.549054	29.3	1	.	0.717381
10	73462419	G	A	rs876657636	CDH23	ENSG00000107736	ENST00000616684	ENSP00000482036	A0A087WYR8	A0A087WYR8_HUMAN	E901K	Likely_pathogenic	0	.	.	0.931	0.859	5.13	9.874	0.7473	0.46	0.70587	27.9	0.999	.	0.55686
10	73466770	G	A	rs397517319	CDH23	ENSG00000107736	ENST00000616684	ENSP00000482036	A0A087WYR8	A0A087WYR8_HUMAN	V1024M	Likely_benign	0.000105752	.	.	0.124	0.021	3.41	0.785	0.1152	-0.59	0.121875	20.2	0.025	.	0.483991
10	73468899	G	A	rs876657439	CDH23	ENSG00000107736	ENST00000616684	ENSP00000482036	A0A087WYR8	A0A087WYR8_HUMAN	V1051I	Likely_benign	6.36861e-05	.	.	0.197	0.044	1.04	0.57	0.0265	-0.63	0.042069	8.496	0.009	.	0.254615
10	73485178	G	T	rs111033519	CDH23	ENSG00000107736	ENST00000616684	ENSP00000482036	A0A087WYR8	A0A087WYR8_HUMAN	M1160I	Likely_benign	0.00197492	.	.	0.487	0.054	5.16	2.078	0.0615	-0.31	0.112884	21.1	0.013	.	0.341555
10	73491923	G	A	rs201610096	CDH23	ENSG00000107736	ENST00000616684	ENSP00000482036	A0A087WYR8	A0A087WYR8_HUMAN	V1299I	Likely_benign	0.000196803	.	.	0.227	0.106	4.81	6.528	0.3886	-0.23	0.201911	23.2	0.142	.	0.566139
10	73498321	G	A	rs727505099	CDH23	ENSG00000107736	ENST00000622827	ENSP00000483211	A0A087X097	A0A087X097_HUMAN	V1426I	Likely_benign	4.01213e-06	.	.	0.13	0.089	2.48	3.066	0.0055	-0.59	0.038405	7.979	0.045	.	0.218833
10	73498327	A	G	rs747559330	CDH23	ENSG00000107736	ENST00000622827	ENSP00000483211	A0A087X097	A0A087X097_HUMAN	I1428V	Likely_benign	4.01229e-06	.	.	0.225	0.129	4.47	3.437	0.0503	-0.67	0.022369	6.819	0.003	.	0.218322
10	73537629	G	A	rs201364852	CDH23	ENSG00000107736	ENST00000622827	ENSP00000483211	A0A087X097	A0A087X097_HUMAN	V1680I	Likely_benign	8.82549e-05	.	.	0.058	0.057	3.39	1.206	0.0265	-0.67	0.015928	15.39	0.001	.	0.456909
10	73537642	G	C	rs111033475	CDH23	ENSG00000107736	ENST00000622827	ENSP00000483211	A0A087X097	A0A087X097_HUMAN	R1684P	Likely_benign	2.40912e-05	.	.	0.593	0.261	-6.19	0.045	0.3461	-0.33	0.283243	9.663	0.34	.	0.21017
10	73539036	G	A	rs397517335	CDH23	ENSG00000107736	ENST00000622827	ENSP00000483211	A0A087X097	A0A087X097_HUMAN	V1734M	Likely_benign	0	.	.	0.641	0.479	4.88	6.203	0.5177	0.05	0.706528	23.9	0.966	.	0.569676
10	73539148	G	A	rs111033480	CDH23	ENSG00000107736	ENST00000622827	ENSP00000483211	A0A087X097	A0A087X097_HUMAN	R1771Q	Benign/Likely_benign	0.000756235	.	.	0.215	0.071	-2.52	0.804	0.0694	-0.63	0.146218	16.29	0.009	.	0.229909
10	73544094	G	A	rs143993990	CDH23	ENSG00000107736	ENST00000622827	ENSP00000483211	A0A087X097	A0A087X097_HUMAN	V1807M	Benign	0.000690308	.	.	0.204	0.055	5.44	3.279	0.0658	-0.39	0.284116	22.4	0.149	.	0.414898
10	73544798	C	T	rs368848049	CDH23	ENSG00000107736	ENST00000622827	ENSP00000483211	A0A087X097	A0A087X097_HUMAN	R1885C	Likely_pathogenic	4.41271e-05	.	.	0.497	0.355	3.5	4.024	0.1631	-0.32	0.388741	22.6	0.601	.	0.386351
10	73551035	C	T	rs111033489	CDH23	ENSG00000107736	ENST00000622827	ENSP00000483211	A0A087X097	A0A087X097_HUMAN	R2066W	Likely_benign	3.2136e-05	.	.	0.24	0.011	-2.46	-0.056	0.084	-0.56	0.055086	5.575	0	.	0.205553
10	73552960	C	T	rs145868749	CDH23	ENSG00000107736	ENST00000622827	ENSP00000483211	A0A087X097	A0A087X097_HUMAN	T2092I	Likely_benign	0.000270657	.	.	0.36	0.243	4.71	1.974	0.3689	-0.26	0.364714	22.1	0.148	.	0.364417
10	73553322	G	A	rs375900265	CDH23	ENSG00000107736	ENST00000622827	ENSP00000483211	A0A087X097	A0A087X097_HUMAN	G2213S	Likely_benign	0.000132926	.	.	0.129	0.026	-0.756	2.127	0.0026	-0.52	0.123544	13.23	0.002	.	0.262113
10	73556957	G	A	rs139409005	CDH23	ENSG00000107736	ENST00000622827	ENSP00000483211	A0A087X097	A0A087X097_HUMAN	R2270H	Benign	0.000384214	.	.	0.106	0.028	-1.73	-0.591	0.0091	-0.64	0.066042	14.81	0.013	.	0.227354
10	73558230	G	T	rs727502930	CDH23	ENSG00000107736	ENST00000622827	ENSP00000483211	A0A087X097	A0A087X097_HUMAN	A2317S	Likely_benign	3.18553e-05	.	.	0.153	0.09	4.57	6.875	0.0915	-0.49	0.154722	16.83	0.01	.	0.481378
10	73567145	G	A	rs556148352	CDH23	ENSG00000107736	ENST00000622827	ENSP00000483211	A0A087X097	A0A087X097_HUMAN	V2764M	Likely_benign	0.000330272	.	.	0.91	0.391	4.91	9.727	0.6801	0.09	0.787868	29.2	0.999	.	0.870543
10	73567342	G	A	rs547034667	CDH23	ENSG00000107736	ENST00000622827	ENSP00000483211	A0A087X097	A0A087X097_HUMAN	R2793Q	Likely_pathogenic	3.61879e-05	.	.	0.853	0.575	5.61	9.955	0.5422	0.21	0.763827	31	1	.	0.490697
10	73567408	G	A	rs376835293	CDH23	ENSG00000107736	ENST00000622827	ENSP00000483211	A0A087X097	A0A087X097_HUMAN	R2815H	Likely_benign	0.00014865	.	.	0.108	0.062	1.67	0.319	0.0564	-0.51	0.097755	16.46	0.005	.	0.25299
10	73575003	A	C	rs368597074	CDH23	ENSG00000107736	ENST00000622827	ENSP00000483211	A0A087X097	A0A087X097_HUMAN	M3345L	Likely_benign	2.57898e-05	.	.	0.178	0.058	1.83	2.303	0.0385	-0.5	0.17532	19.08	0	.	0.523258
10	73579311	G	A	rs529719024	PSAP	ENSG00000197746	ENST00000394936	ENSP00000378394	P07602	SAP_HUMAN	R421C	Likely_benign	1.98826e-05	0.03	-1.84	0.294	0.248	1.39	0.78	0.2037	-0.32	0.097635	22.7	0.849	0.271046	0.237293
10	73579651	T	C	rs544300820	PSAP	ENSG00000197746	ENST00000394936	ENSP00000378394	P07602	SAP_HUMAN	I338V	Likely_benign	9.58811e-05	0.171	-2.91	0.323	0.21	0.564	0.112	0.1967	-0.33	0.058401	11.35	0.173	0.0545909	0.419326
10	73591625	A	T	rs377024801	PSAP	ENSG00000197746	ENST00000394936	ENSP00000378394	P07602	SAP_HUMAN	M76K	Likely_benign	3.58366e-05	0.037	-1.85	0.536	0.482	5.2	7.78	0.1579	-0.09	0.272493	22.6	0.158	0.1469	0.40678
10	73594136	G	C	rs571773332	PSAP	ENSG00000197746	ENST00000394936	ENSP00000378394	P07602	SAP_HUMAN	P56R	Likely_benign	4.38989e-05	0.002	-0.61	0.912	0.692	5.46	7.891	0.8761	0.18	0.617827	25.7	0.996	0.298149	0.532911
10	73767469	C	G	.	CHST3	ENSG00000122863	ENST00000373115	ENSP00000362207	Q7LGC8	CHST3_HUMAN	S227C	Likely_pathogenic	0	0.016	-4.07	0.194	0.774	5.68	4.844	0.4645	0.24	0.539044	28.2	0.989	1.61101	0.535886
10	73767748	C	G	rs535309495	CHST3	ENSG00000122863	ENST00000373115	ENSP00000362207	Q7LGC8	CHST3_HUMAN	T320S	Likely_benign	0.000155053	0.749	-1.41	0.023	0.181	-0.0392	-0.302	0.0785	-0.56	0.100807	14.01	0.002	0.590873	0.375748
10	73767841	C	T	rs1057520111	CHST3	ENSG00000122863	ENST00000373115	ENSP00000362207	Q7LGC8	CHST3_HUMAN	S351F	Likely_pathogenic	0	0.001	-1.34	0.888	0.88	5.55	7.894	0.7687	0.36	0.751615	29.1	0.985	1.73716	0.738819
10	73767949	G	A	rs145384892	CHST3	ENSG00000122863	ENST00000373115	ENSP00000362207	Q7LGC8	CHST3_HUMAN	R387H	Benign	0.00181225	0.086	-1.55	0.125	0.392	4.53	0.326	0.0077	-0.43	0.222831	23.6	0.595	1.65461	0.276114
10	75010644	G	A	rs767062387	MRPS16	ENSG00000182180	ENST00000372945	ENSP00000362036	Q9Y3D3	RT16_HUMAN	A127V	Likely_benign	3.97684e-05	0.035	0.84	0.032	0.067	4.8	0.993	0.088	-0.61	0.038423	18.96	0.01	0.169109	0.273456
10	75011757	C	T	rs766669461	MRPS16	ENSG00000182180	ENST00000372945	ENSP00000362036	Q9Y3D3	RT16_HUMAN	R13H	Likely_benign	3.18903e-05	0.724	0.91	0.113	0.033	-8.3	-0.812	0.0603	-0.69	0.037815	0.644	0.001	0.212482	0.204155
10	76602922	C	T	rs374549966	KAT6B	ENSG00000156650	ENST00000287239	ENSP00000287239	Q8WYB5	KAT6B_HUMAN	R103C	Likely_benign	0.000159075	0.001	-1.13	0.31	0.493	6.08	5.502	0.422	0.14	0.684052	31	0.877	1.30966	0.566025
10	76732361	T	C	rs182392778	KAT6B	ENSG00000156650	ENST00000287239	ENSP00000287239	Q8WYB5	KAT6B_HUMAN	I342T	Likely_benign	0.000258789	0.017	-1.1	0.516	0.495	5.7	7.206	0.6638	0.04	0.335445	25.7	0.815	1.2734	0.790301
10	76735607	C	A	rs769903041	KAT6B	ENSG00000156650	ENST00000287239	ENSP00000287239	Q8WYB5	KAT6B_HUMAN	S504R	Likely_benign	0.000139265	0.001	0.13	0.453	0.266	2.97	3.419	0.7992	-0.06	0.317847	24.2	0.994	1.1965	0.65199
10	76735660	C	A	rs200852439	KAT6B	ENSG00000156650	ENST00000287239	ENSP00000287239	Q8WYB5	KAT6B_HUMAN	S522Y	Likely_benign	3.97817e-06	0.002	0.07	0.447	0.15	5.16	3.611	0.8587	-0.19	0.118341	25.2	0.921	0.546934	0.583962
10	76735770	A	G	rs182593735	KAT6B	ENSG00000156650	ENST00000287239	ENSP00000287239	Q8WYB5	KAT6B_HUMAN	K559E	Likely_benign	3.58012e-05	0.014	0.14	0.562	0.046	4.94	2.908	0.0754	-0.28	0.220261	23	0.03	0.519949	0.506688
10	76780971	C	A	.	KAT6B	ENSG00000156650	ENST00000287239	ENSP00000287239	Q8WYB5	KAT6B_HUMAN	D983E	Likely_benign	0	1	2.11	0.17	0.077	-5.51	0.096	0.1958	-0.58	0.021539	1.471	0	0.180941	0.390178
10	76781855	G	A	.	KAT6B	ENSG00000156650	ENST00000287239	ENSP00000287239	Q8WYB5	KAT6B_HUMAN	E1080K	Likely_benign	0	0.045	0.07	0.497	0.106	6.08	5.383	0.1103	-0.25	0.24396	19.82	0.046	0.224266	0.594283
10	76784747	G	A	rs138617006	KAT6B	ENSG00000156650	ENST00000287239	ENSP00000287239	Q8WYB5	KAT6B_HUMAN	R1135H	Likely_benign	4.37463e-05	0.001	0.12	0.57	0.379	5.8	9.602	0.5701	0.14	0.494266	31	0.984	0.363192	0.837459
10	76788267	A	G	rs182978198	KAT6B	ENSG00000156650	ENST00000287239	ENSP00000287239	Q8WYB5	KAT6B_HUMAN	S1229G	Benign/Likely_benign	0.000401769	0.128	-1.09	0.038	0.034	-0.859	-0.014	0.048	-0.57	0.02492	14.5	0.002	0.179743	0.216965
10	76788300	G	A	rs140989004	KAT6B	ENSG00000156650	ENST00000287239	ENSP00000287239	Q8WYB5	KAT6B_HUMAN	E1240K	Likely_benign	8.74905e-05	0.005	-1.09	0.328	0.088	5.22	5.369	0.2238	-0.16	0.122353	24.7	0.955	0.730356	0.445192
10	76788311	G	C	rs550048327	KAT6B	ENSG00000156650	ENST00000287239	ENSP00000287239	Q8WYB5	KAT6B_HUMAN	K1243N	Likely_benign	0.00034994	0.001	-1.73	0.278	0.068	3.31	3.348	0.5488	-0.27	0.104112	24.3	0.702	0.605615	0.573284
10	76788489	A	G	rs1057520090	KAT6B	ENSG00000156650	ENST00000287239	ENSP00000287239	Q8WYB5	KAT6B_HUMAN	S1303G	Likely_benign	0	0.022	-1.1	0.051	0.147	-3.63	0.196	0.0481	-0.49	0.02947	9.154	0.004	0.177523	0.215006
10	76788618	G	T	rs542036896	KAT6B	ENSG00000156650	ENST00000287239	ENSP00000287239	Q8WYB5	KAT6B_HUMAN	D1346Y	Likely_benign	0.00168629	0.001	-1.23	0.251	0.253	3.64	1.964	0.2501	-0.19	0.071254	17.74	0.459	0.367614	0.343368
10	76788894	G	A	rs377275320	KAT6B	ENSG00000156650	ENST00000287239	ENSP00000287239	Q8WYB5	KAT6B_HUMAN	E1438K	Likely_benign	6.76165e-05	0.204	-1	0.07	0.064	1.91	1.489	0.1303	-0.52	0.026325	7.765	0.015	0.219066	0.323019
10	76789416	C	T	rs140992439	KAT6B	ENSG00000156650	ENST00000287239	ENSP00000287239	Q8WYB5	KAT6B_HUMAN	R1612C	Likely_benign	2.78392e-05	0	-2.02	0.525	0.612	4.77	4.453	0.7228	0.09	0.459233	27.5	0.726	0.645003	0.608639
10	76789795	C	T	.	KAT6B	ENSG00000156650	ENST00000287239	ENSP00000287239	Q8WYB5	KAT6B_HUMAN	T1738I	Likely_pathogenic	0	0.001	-1.13	0.202	0.283	2.23	0.61	0.126	-0.26	0.082166	22.4	0.187	0.233177	0.519301
10	76790331	A	G	rs199662367	KAT6B	ENSG00000156650	ENST00000287239	ENSP00000287239	Q8WYB5	KAT6B_HUMAN	I1917V	Likely_benign	0.000199379	0.009	-1.08	0.166	0.347	5.81	8.947	0.1481	-0.27	0.095002	23.3	0.045	0.179728	0.601404
10	78316976	G	A	rs75852090	LRMDA	ENSG00000148655	ENST00000611255	ENSP00000480240	A0A087WWI0	A0A087WWI0_HUMAN	G204E	Benign	0.00717422	.	.	0.539	0.418	6.02	5.571	.	-0.32	0.736026	28.9	.	.	.
10	78647085	T	C	rs563967757	KCNMA1	ENSG00000156113	ENST00000286628	ENSP00000286628	Q12791	KCMA1_HUMAN	N1217S	Likely_benign	9.54639e-05	.	-1.89	0.455	0.396	5.21	7.674	0.005	-0.18	0.148895	22.3	0.103	.	0.626673
10	78704587	T	C	.	KCNMA1	ENSG00000156113	ENST00000286628	ENSP00000286628	Q12791	KCMA1_HUMAN	N949S	Likely_pathogenic	0	.	0.49	0.706	0.447	5.74	7.924	0.5104	-0.19	0.427175	25.9	0.998	.	0.864853
10	78709061	C	T	rs142770262	KCNMA1	ENSG00000156113	ENST00000286628	ENSP00000286628	Q12791	KCMA1_HUMAN	V850I	Likely_benign	0.000577386	.	0.85	0.426	0.066	5.63	5.023	0.0545	-0.37	0.112751	23.6	0.03	.	0.723062
10	78870008	T	C	rs863224885	KCNMA1	ENSG00000156113	ENST00000286628	ENSP00000286628	Q12791	KCMA1_HUMAN	T352A	Likely_pathogenic	0	.	-5.6	0.963	0.976	5.47	8.01	0.8104	0.57	0.880829	25.6	0.995	.	0.860224
10	78880806	C	T	.	KCNMA1	ENSG00000156113	ENST00000286628	ENSP00000286628	Q12791	KCMA1_HUMAN	G270D	Likely_pathogenic	0	.	3.05	0.956	0.65	5.83	7.899	0.8717	0.07	0.920724	32	0.999	.	0.911973
10	79396215	G	T	rs116144703	KCNMA1	ENSG00000156113	ENST00000480683	ENSP00000474686	Q12791-6	KCMA1_HUMAN	P146Q	Likely_benign	0.00154615	.	.	0.17	.	-3.75	-0.369	0.058	-0.43	0.050359	10.52	.	.	.
10	79753001	C	T	rs747257894	POLR3A	ENSG00000148606	ENST00000372371	ENSP00000361446	O14802	RPC1_HUMAN	G914E	Likely_pathogenic	3.97883e-06	0.001	-0.29	0.92	0.574	5.87	7.503	0.1997	0.28	0.620633	29.4	0.876	0.787585	0.872953
10	79760741	T	G	.	POLR3A	ENSG00000148606	ENST00000372371	ENSP00000361446	O14802	RPC1_HUMAN	H824P	Likely_pathogenic	0	0.048	-1.02	0.81	0.773	5.88	8.017	0.4731	0.27	0.819102	26.2	0.638	1.1445	0.900561
10	79785861	G	C	rs1057521176	POLR3A	ENSG00000148606	ENST00000372371	ENSP00000361446	O14802	RPC1_HUMAN	D57E	Likely_pathogenic	0	0	-1.05	0.962	0.837	1.88	2.834	0.7296	0.34	0.698541	23.9	1	1.07624	0.846639
10	79789163	C	A	rs1168641193	POLR3A	ENSG00000148606	ENST00000372371	ENSP00000361446	O14802	RPC1_HUMAN	M1I	Pathogenic/Likely_pathogenic	3.97716e-06	0.008	-0.92	0.911	0.717	4.5	6.765	1	0.66	0.794594	28.6	0.986	.	.
10	79795347	A	C	.	RPS24	ENSG00000138326	ENST00000440692	ENSP00000414321	P62847-4	RS24_HUMAN	T50P	Pathogenic	0	0.001	.	0.544	0.419	4.96	9.269	0.4221	0.16	0.586995	25	0.74	2.06381	0.845535
10	80976023	A	G	.	ZMIZ1	ENSG00000108175	ENST00000334512	ENSP00000334474	Q9ULJ6	ZMIZ1_HUMAN	K91R	Likely_pathogenic	0	0.032	1.43	0.723	0.119	5.3	8.775	0.0509	-0.37	0.584701	27.7	0.899	1.0714	0.789456
10	88439888	C	T	rs201693259	LDB3	ENSG00000122367	ENST00000429277	ENSP00000401437	O75112-7	LDB3_HUMAN	P99S	Benign/Likely_benign	0.000894995	0.013	0.73	0.294	0.157	5.31	1.828	0.5416	-0.33	0.120095	22.3	0.311	0.427851	0.455444
10	88441256	A	G	rs794729057	LDB3	ENSG00000122367	ENST00000429277	ENSP00000401437	O75112-7	LDB3_HUMAN	S129G	Likely_benign	8.14883e-06	0.19	0.73	0.113	0.043	-6.36	-0.102	0.316	-0.62	0.033149	1.64	0	0.179641	0.445985
10	88441278	C	T	rs772887402	LDB3	ENSG00000122367	ENST00000429277	ENSP00000401437	O75112-7	LDB3_HUMAN	P136L	Likely_benign	5.66375e-05	0.784	0.72	0.131	0.065	-0.854	0.709	0.3943	-0.6	0.032078	12.78	0	0.20081	0.41009
10	88441337	G	A	rs200596619	LDB3	ENSG00000122367	ENST00000429277	ENSP00000401437	O75112-7	LDB3_HUMAN	A156T	Benign/Likely_benign	0.000836431	0.594	0.84	0.075	0.036	-0.656	0.036	0.0377	-0.7	0.020844	0.456	0	0.190206	0.261578
10	88441431	C	T	rs149218167	LDB3	ENSG00000122367	ENST00000429277	ENSP00000401437	O75112-7	LDB3_HUMAN	P187L	Benign	0.000120215	0.227	0.91	0.178	0.022	-11.3	-1.411	0.1617	-0.69	0.027439	0.002	0	0.20081	0.249562
10	88441517	A	T	rs765199175	LDB3	ENSG00000122367	ENST00000429277	ENSP00000401437	O75112-7	LDB3_HUMAN	M216L	Likely_benign	3.68822e-05	1	1.05	0.174	0.033	-1.96	0.285	0.0821	-0.57	0.021026	12.13	0	0.18274	0.334993
10	88441557	G	T	rs1131691665	LDB3	ENSG00000122367	ENST00000429277	ENSP00000401437	O75112-7	LDB3_HUMAN	G229V	Likely_pathogenic	0	0.006	0.9	0.332	0.092	3.66	3.977	0.3986	-0.3	0.117239	26.4	0.243	0.646463	0.333946
10	88476177	C	T	rs786205349	LDB3	ENSG00000122367	ENST00000429277	ENSP00000401437	O75112-7	LDB3_HUMAN	A447V	Benign	0	0.011	0.78	0.27	0.032	3.55	1.834	0.1033	-0.4	0.052504	16.44	.	0.335149	0.581302
10	88476182	G	A	rs786205350	LDB3	ENSG00000122367	ENST00000429277	ENSP00000401437	O75112-7	LDB3_HUMAN	A449T	Benign	0	0.419	0.82	0.184	0.063	2.05	0.985	0.027	-0.59	0.040322	18.57	.	0.190206	0.552429
10	88476216	C	T	.	LDB3	ENSG00000122367	ENST00000429277	ENSP00000401437	O75112-7	LDB3_HUMAN	P460L	Likely_benign	0	0.011	0.74	0.45	0.065	4.21	3.507	0.5795	-0.32	0.052342	22.7	.	0.766281	0.689067
10	88476414	A	G	rs535737552	LDB3	ENSG00000122367	ENST00000429277	ENSP00000401437	O75112-7	LDB3_HUMAN	Y526C	Likely_benign	0.000167509	0.151	0.86	0.301	0.201	3.43	1.444	0.3236	-0.33	0.093447	16.81	.	0.519447	0.566951
10	88635776	A	G	rs786203157	BMPR1A	ENSG00000107779	ENST00000372037	ENSP00000361107	P36894	BMR1A_HUMAN	M1V	Pathogenic/Likely_pathogenic	0	0	-1.54	0.93	0.543	5.3	5.968	1	0.36	0.749007	19.99	0	.	.
10	88635778	G	C	rs869312758	BMPR1A	ENSG00000107779	ENST00000372037	ENSP00000361107	P36894	BMR1A_HUMAN	M1I	Pathogenic	0	0	-1.56	0.93	0.564	5.3	6.396	1	0.66	0.749238	18.08	0	.	.
10	88635842	G	A	rs1131691171	BMPR1A	ENSG00000107779	ENST00000372037	ENSP00000361107	P36894	BMR1A_HUMAN	G23R	Likely_pathogenic	0	0.002	-1.8	0.781	0.583	5.3	6.396	0.4644	0.25	0.81753	34	0.894	1.04961	0.669805
10	88651898	G	T	.	BMPR1A	ENSG00000107779	ENST00000372037	ENSP00000361107	P36894	BMR1A_HUMAN	C82F	Likely_pathogenic	0	0	-7.35	0.945	0.961	5.83	8.977	0.922	0.59	0.977703	31	1	1.51629	0.829572
10	88679081	G	T	.	BMPR1A	ENSG00000107779	ENST00000372037	ENSP00000361107	P36894	BMR1A_HUMAN	G341C	Likely_pathogenic	0	0	-4.08	0.973	0.971	4.86	9.998	0.8955	0.6	0.971295	31	1	2.83236	0.907313
10	89624272	T	G	rs1064796078	PTEN	ENSG00000171862	ENST00000371953	ENSP00000361021	P60484	PTEN_HUMAN	Y16D	Likely_pathogenic	0	0.003	-3.72	0.909	0.844	5.05	7.171	0.753	0.52	0.954899	24.7	0.193	4.61769	0.900939
10	89653815	C	G	rs1064796886	PTEN	ENSG00000171862	ENST00000371953	ENSP00000361021	P60484	PTEN_HUMAN	P38R	Likely_pathogenic	0	0.002	-5.8	0.992	0.946	5.19	5.73	0.9894	0.57	0.967135	27.3	0.998	3.52078	0.884222
10	89653842	G	A	rs1057518425	PTEN	ENSG00000171862	ENST00000371953	ENSP00000361021	P60484	PTEN_HUMAN	R47K	Likely_pathogenic	0	0	-5.01	0.895	0.903	5.08	9.377	0.4991	0.38	0.891909	26.3	0.992	3.4416	0.901605
10	89685308	A	C	.	PTEN	ENSG00000171862	ENST00000371953	ENSP00000361021	P60484	PTEN_HUMAN	Y68S	Likely_pathogenic	0	0.004	-5.03	0.964	0.986	5.46	8.654	0.7884	0.58	0.867678	27.7	0.999	2.73975	0.897515
10	89690835	T	G	rs876661177	PTEN	ENSG00000171862	ENST00000371953	ENSP00000361021	P60484	PTEN_HUMAN	F81C	Likely_pathogenic	0	0	-2.12	0.933	0.922	5.62	7.306	0.7568	0.42	0.958007	29.8	0.999	2.76643	0.919789
10	89692791	A	G	.	PTEN	ENSG00000171862	ENST00000371953	ENSP00000361021	P60484	PTEN_HUMAN	D92G	Likely_pathogenic	0	0	-5.81	0.959	0.977	5.07	8.871	0.8413	0.59	0.936201	27.8	0.999	2.63542	0.868467
10	89692793	C	A	.	PTEN	ENSG00000171862	ENST00000371953	ENSP00000361021	P60484	PTEN_HUMAN	H93N	Likely_pathogenic	0	0	-5.16	0.906	0.891	5.07	7.506	0.6947	0.24	0.874438	26	0.995	2.39238	0.878184
10	89692802	C	G	rs398123320	PTEN	ENSG00000171862	ENST00000371953	ENSP00000361021	P60484	PTEN_HUMAN	P96A	Pathogenic	0	0	-5.65	0.946	0.872	4.14	7.506	0.7796	0.22	0.704869	24.1	0.998	2.06381	0.767203
10	89692802	C	T	rs398123320	PTEN	ENSG00000171862	ENST00000371953	ENSP00000361021	P60484	PTEN_HUMAN	P96S	Pathogenic	0	0	-5.69	0.975	0.931	4.14	7.506	0.8333	0.58	0.826525	24.8	0.999	2.27924	0.776062
10	89692836	A	T	rs786204858	PTEN	ENSG00000171862	ENST00000371953	ENSP00000361021	P60484	PTEN_HUMAN	D107V	Pathogenic	0	0	-2.08	0.972	0.862	5.07	8.871	0.8881	0.43	0.854864	27.6	0.999	2.70921	0.86951
10	89692860	A	G	rs869312775	PTEN	ENSG00000171862	ENST00000371953	ENSP00000361021	P60484	PTEN_HUMAN	D115G	Likely_pathogenic	0	0.025	-1.98	0.808	0.673	5.22	8.875	0.6432	0.07	0.752982	24.5	0.171	1.59444	0.822379
10	89692871	G	T	rs139767111	PTEN	ENSG00000171862	ENST00000371953	ENSP00000361021	P60484	PTEN_HUMAN	V119F	Likely_pathogenic	0	0.001	-5.11	0.881	0.966	5.22	9.525	0.9011	0.6	0.957487	27.6	0.986	2.64688	0.852087
10	89692896	G	A	rs398123322	PTEN	ENSG00000171862	ENST00000371953	ENSP00000361021	P60484	PTEN_HUMAN	G127E	Likely_pathogenic	0	0	-8.97	0.978	0.954	5.22	9.525	0.9457	0.62	0.929492	27.2	1	2.59239	0.940379
10	89692908	C	T	rs397514560	PTEN	ENSG00000171862	ENST00000371953	ENSP00000361021	P60484	PTEN_HUMAN	T131I	Pathogenic	0	0	-5.89	0.981	0.965	5.09	7.51	0.8041	0.59	0.897052	26.1	0.999	2.41222	0.921982
10	89692924	T	G	rs869312776	PTEN	ENSG00000171862	ENST00000371953	ENSP00000361021	P60484	PTEN_HUMAN	C136W	Likely_pathogenic	0	0	-5.13	0.864	0.954	5.22	2.999	0.8225	0.57	0.97115	28.2	0.999	2.6683	0.924356
10	89692980	A	C	.	PTEN	ENSG00000171862	ENST00000371953	ENSP00000361021	P60484	PTEN_HUMAN	Y155S	Likely_pathogenic	0	0	-1.98	0.959	0.951	5.22	8.875	0.873	0.45	0.953794	26.7	0.999	2.75437	0.87913
10	89692992	G	T	rs1114167673	PTEN	ENSG00000171862	ENST00000371953	ENSP00000361021	P60484	PTEN_HUMAN	R159M	Likely_pathogenic	0	0	-6.7	0.937	0.965	5.09	9.525	0.7627	0.62	0.94846	28.7	0.999	2.48736	0.897973
10	89692993	G	T	rs1057519724	PTEN	ENSG00000171862	ENST00000371953	ENSP00000361021	P60484	PTEN_HUMAN	R159S	Likely_pathogenic	0	0	-6.67	0.981	0.98	5.09	9.525	0.886	0.62	0.96165	31	0.998	2.49877	0.891668
10	89692995	C	T	.	PTEN	ENSG00000171862	ENST00000371953	ENSP00000361021	P60484	PTEN_HUMAN	T160I	Likely_pathogenic	0	0	-5.02	0.909	0.892	5.09	7.51	0.8832	0.49	0.864506	27	0.999	2.43585	0.87951
10	89711879	T	A	.	PTEN	ENSG00000171862	ENST00000371953	ENSP00000361021	P60484	PTEN_HUMAN	V166E	Likely_pathogenic	0	0	-5.29	0.916	0.97	5.74	7.568	0.9523	0.6	0.95338	27.6	0.864	2.95024	0.860885
10	89711882	C	A	rs397514559	PTEN	ENSG00000171862	ENST00000371953	ENSP00000361021	P60484	PTEN_HUMAN	T167N	Likely_pathogenic	0	0	-5.07	0.924	0.751	5.74	7.464	0.6232	0.17	0.838499	26.4	0.955	2.49548	0.83296
10	89711900	G	T	rs121913294	PTEN	ENSG00000171862	ENST00000371953	ENSP00000361021	P60484	PTEN_HUMAN	R173L	Likely_pathogenic	0	0	-5.12	0.964	0.83	5.74	9.465	0.8651	0.6	0.948763	23.8	0.073	2.3378	0.904372
10	89711903	A	G	rs864622341	PTEN	ENSG00000171862	ENST00000371953	ENSP00000361021	P60484	PTEN_HUMAN	Y174C	Likely_pathogenic	0	0	-5.23	0.979	0.978	5.74	8.82	0.8395	0.61	0.953637	28	0.964	2.5965	0.925557
10	89711960	T	C	.	PTEN	ENSG00000171862	ENST00000371953	ENSP00000361021	P60484	PTEN_HUMAN	L193P	Pathogenic	0	0.001	-2.31	0.976	0.966	5.73	7.568	0.8519	0.43	0.964556	28.7	1	2.9275	0.884701
10	89712015	C	G	rs121909232	PTEN	ENSG00000171862	ENST00000371953	ENSP00000361021	P60484	PTEN_HUMAN	C211W	Pathogenic	0	0.002	-2.31	0.903	0.856	5.85	5.722	0.7475	0.39	0.922625	33	0.992	2.62869	0.899437
10	89717696	T	C	.	PTEN	ENSG00000171862	ENST00000371953	ENSP00000361021	P60484	PTEN_HUMAN	F241L	Likely_pathogenic	0	0.576	-1.94	0.857	0.522	5.15	7.615	0.3322	0.07	0.870621	22.9	0.123	1.36642	0.845847
10	89717739	T	A	.	PTEN	ENSG00000171862	ENST00000371953	ENSP00000361021	P60484	PTEN_HUMAN	V255E	Likely_pathogenic	0	0.001	-2.67	0.904	0.954	5.15	7.615	0.9033	0.43	0.974432	27.1	0.773	2.9144	0.904989
10	89720664	A	C	rs1114167648	PTEN	ENSG00000171862	ENST00000371953	ENSP00000361021	P60484	PTEN_HUMAN	H272P	Likely_pathogenic	0	0.004	-2.12	0.917	0.93	5.13	8.904	0.8314	0.39	0.949416	26.3	0.977	2.80813	0.884211
10	89720853	G	A	rs1085308040	PTEN	ENSG00000171862	ENST00000371953	ENSP00000361021	P60484	PTEN_HUMAN	R335Q	Pathogenic	0	0.007	-1.92	0.661	0.591	5.37	6.384	0.5408	0.05	0.479073	25.5	0.235	1.4059	0.774711
10	90701550	C	A	rs794728025	ACTA2	ENSG00000107796	ENST00000224784	ENSP00000224784	P62736	ACTA_HUMAN	R149L	Likely_pathogenic	0	.	-4.8	0.94	0.916	5.46	5.957	0.7234	0.53	0.975878	31	0.761	.	0.901946
10	90707047	C	T	rs1064793016	ACTA2	ENSG00000107796	ENST00000224784	ENSP00000224784	P62736	ACTA_HUMAN	G76S	Likely_pathogenic	0	.	-4.41	0.944	0.973	5.57	7.905	0.8188	0.6	0.97614	29.2	1	.	0.91077
10	90707127	A	G	.	ACTA2	ENSG00000107796	ENST00000224784	ENSP00000224784	P62736	ACTA_HUMAN	M49T	Likely_pathogenic	0	.	-2.97	0.871	0.869	5.57	9.325	0.0915	0.41	0.97802	24.3	0.472	.	0.943205
10	90707136	A	C	.	ACTA2	ENSG00000107796	ENST00000224784	ENSP00000224784	P62736	ACTA_HUMAN	M46R	Likely_pathogenic	0	.	-2.68	0.898	0.908	5.57	9.325	0.2307	0.47	0.980799	29.7	0.633	.	0.92579
10	90708687	T	C	rs794728019	ACTA2	ENSG00000107796	ENST00000224784	ENSP00000224784	P62736	ACTA_HUMAN	M1V	Pathogenic	0	.	-3.45	0.857	0.758	5.51	8.017	1	0.55	0.974436	23.2	0.354	.	.
10	90770540	T	G	.	FAS	ENSG00000026103	ENST00000355740	ENSP00000347979	P25445	TNR6_HUMAN	L179R	Likely_pathogenic	0	0.039	-3.37	0.296	0.313	0.591	-0.427	0.4313	-0.16	0.704893	10.92	0.367	1.00206	0.260144
10	94397248	G	T	rs189734472	KIF11	ENSG00000138160	ENST00000260731	ENSP00000260731	P52732	KIF11_HUMAN	K702N	Likely_benign	5.7079e-05	0.129	-0.23	0.344	0.02	-1.38	0.056	0.153	-0.5	0.154378	8.853	0.007	0.342208	0.582808
10	95360152	C	T	.	RBP4	ENSG00000138207	ENST00000371467	ENSP00000360522	P02753	RET4_HUMAN	G118E	Likely_pathogenic	0	0.001	2.93	0.906	0.58	5.91	7.876	0.957	0.1	0.875423	33	1	1.82181	0.740677
10	95415539	T	C	rs863224908	PDE6C	ENSG00000095464	ENST00000371447	ENSP00000360502	P51160	PDE6C_HUMAN	L653P	Likely_pathogenic	3.98349e-06	0	-2.2	0.975	0.926	5.41	5.859	0.894	0.38	0.955507	28.4	0.979	1.16369	0.806463
10	95556912	C	G	.	LGI1	ENSG00000108231	ENST00000371418	ENSP00000360472	O95970	LGI1_HUMAN	N342K	Likely_benign	0	0.009	-1.48	0.285	0.315	5.17	2.136	0.0345	-0.27	0.359005	22.9	0.065	0.917378	0.657486
10	95791030	C	T	rs61749238	PLCE1	ENSG00000138193	ENST00000371380	ENSP00000360431	Q9P212	PLCE1_HUMAN	A76V	Benign	0.000867138	0.002	-0.18	0.074	0.084	4.11	2.264	0.1884	-0.57	0.080377	18.84	0.001	0.122085	0.27011
10	97366676	G	C	rs762271422	ALDH18A1	ENSG00000059573	ENST00000371224	ENSP00000360268	P54886	P5CS_HUMAN	S744W	Likely_pathogenic	5.17574e-05	0	-1.66	0.603	0.721	5.37	9.459	0.527	0.02	0.848249	27.5	0.762	0.787424	0.755917
10	97376340	C	A	.	ALDH18A1	ENSG00000059573	ENST00000371224	ENSP00000360268	P54886	P5CS_HUMAN	G500V	Pathogenic	0	0.001	-0.6	0.795	0.702	5.73	6.006	0.7789	0.04	0.839397	27.8	0.995	0.823692	0.768936
10	97396926	C	T	rs1057518541	ALDH18A1	ENSG00000059573	ENST00000371224	ENSP00000360268	P54886	P5CS_HUMAN	C161Y	Likely_pathogenic	0	0.001	-0.58	0.82	0.792	5.61	7.406	0.4831	0.29	0.961054	28	0.99	2.38724	0.912892
10	97445336	T	C	rs200042949	TCTN3	ENSG00000119977	ENST00000614499	ENSP00000483364	Q6NUS6	TECT3_HUMAN	T316A	Likely_benign	0.000824692	.	.	0.242	0.316	4.77	2.835	0.4304	-0.19	0.215388	18.87	0.076	.	0.285318
10	100185634	G	T	rs138771756	HPS1	ENSG00000107521	ENST00000325103	ENSP00000326649	Q92902	HPS1_HUMAN	P366T	Likely_pathogenic	1.59093e-05	0.003	1.54	0.966	0.79	5.27	9.423	0.6725	0.17	0.770378	26.4	1	0.672051	0.628834
10	100191041	T	C	.	HPS1	ENSG00000107521	ENST00000325103	ENSP00000326649	Q92902	HPS1_HUMAN	E172G	Likely_pathogenic	0	0	1.5	0.944	0.488	5.3	7.481	0.7984	0.13	0.69416	24.9	0.228	0.48694	0.593024
10	101487312	T	G	rs863223944	COX15	ENSG00000014919	ENST00000016171	ENSP00000016171	Q7KZN9	COX15_HUMAN	E94A	Likely_pathogenic	0	0.003	-1.77	0.889	0.917	4.49	7.32	0.7224	0.39	0.877147	24.4	0.996	0.561092	0.748967
10	101489427	T	C	rs863223941	COX15	ENSG00000014919	ENST00000016171	ENSP00000016171	Q7KZN9	COX15_HUMAN	Q52R	Likely_benign	0	0.181	.	0.233	0.015	2.59	1.276	0.047	-0.47	0.166348	16.27	0	0.119733	0.38912
10	101577222	T	G	.	ABCC2	ENSG00000023839	ENST00000647814	ENSP00000497274	Q92887	MRP2_HUMAN	L751W	Likely_benign	0	.	.	.	0.46	2.97	1.27	0.1655	-0.15	0.411757	24.7	0.951	.	0.339398
10	101590538	G	A	rs112339372	ABCC2	ENSG00000023839	ENST00000647814	ENSP00000497274	Q92887	MRP2_HUMAN	S938N	Likely_benign	0.000342122	.	.	.	0.16	-6.65	-0.764	0.0015	-0.55	0.054103	0.011	0.002	.	0.270287
10	101591510	T	C	rs57351269	ABCC2	ENSG00000023839	ENST00000647814	ENSP00000497274	Q92887	MRP2_HUMAN	I1009T	Benign	0.000222712	.	.	.	0.198	-5.87	-2.072	0.0152	-0.52	0.055872	0.014	0.001	.	0.290343
10	102010028	C	A	rs761174120	CWF19L1	ENSG00000095485	ENST00000354105	ENSP00000326411	Q69YN2	C19L1_HUMAN	V229F	Likely_pathogenic	0	0.001	1.13	0.69	0.236	5.4	5.292	0.6426	-0.17	0.697738	26.2	0.854	0.346548	0.724622
10	102510464	G	C	.	PAX2	ENSG00000075891	ENST00000370296	ENSP00000359319	Q02962-4	PAX2_HUMAN	G76R	Likely_pathogenic	0	0	-6.76	0.949	0.964	5.93	9.945	0.9098	0.61	0.885883	32	1	.	0.917028
10	102568941	C	G	rs199724772	PAX2	ENSG00000075891	ENST00000370296	ENSP00000359319	Q02962-4	PAX2_HUMAN	N289K	Likely_benign	0.000254526	0.021	-3.89	0.568	0.041	4.48	3.899	0.0412	-0.1	0.254929	23	.	.	0.739779
10	102748043	G	A	rs577209883	TWNK	ENSG00000107815	ENST00000311916	ENSP00000309595	Q96RR1	PEO1_HUMAN	G26S	Likely_benign	0.000410987	0.297	-3.46	0.166	0.297	4.68	1.051	.	-0.15	0.295828	16.61	0.028	0.538149	.
10	102748307	A	T	rs863223916	TWNK	ENSG00000107815	ENST00000311916	ENSP00000309595	Q96RR1	PEO1_HUMAN	M114L	Likely_benign	3.97953e-06	0.304	-3.16	0.231	0.236	4.36	7.186	.	-0.17	0.320876	17.31	0.001	0.49505	.
10	102748541	C	T	.	TWNK	ENSG00000107815	ENST00000311916	ENSP00000309595	Q96RR1	PEO1_HUMAN	R192C	Likely_pathogenic	0	0.006	-3.63	0.23	0.763	4.8	2.668	.	0.16	0.666676	25.6	0.731	0.734769	.
10	102748988	C	T	rs566579080	TWNK	ENSG00000107815	ENST00000311916	ENSP00000309595	Q96RR1	PEO1_HUMAN	R341C	Likely_benign	8.35309e-05	0.128	-3.4	0.131	0.193	2.99	0.662	.	-0.21	0.256092	14.46	0.001	0.724569	.
10	102749000	G	T	.	TWNK	ENSG00000107815	ENST00000311916	ENSP00000309595	Q96RR1	PEO1_HUMAN	A345S	Likely_pathogenic	0	0.019	-3.68	0.743	0.69	5.9	9.949	.	0.29	0.49713	23	0.353	1.37515	.
10	102749166	G	T	.	TWNK	ENSG00000107815	ENST00000311916	ENSP00000309595	Q96RR1	PEO1_HUMAN	R400L	Likely_pathogenic	0	0.007	-3.31	0.371	0.625	6.03	6.189	.	0.19	0.76633	24.3	0.765	0.965881	.
10	102749196	T	G	rs749345054	TWNK	ENSG00000107815	ENST00000311916	ENSP00000309595	Q96RR1	PEO1_HUMAN	L410R	Likely_pathogenic	7.96946e-06	0.001	-3.68	0.986	0.92	6.04	7.979	.	0.53	0.968765	25.5	0.999	1.7871	.
10	102749199	C	T	rs1451037596	TWNK	ENSG00000107815	ENST00000311916	ENSP00000309595	Q96RR1	PEO1_HUMAN	T411M	Likely_pathogenic	3.18553e-05	0	-0.38	0.905	0.788	6.04	7.867	.	0.54	0.88715	25.3	1	1.50425	.
10	102749429	C	G	.	TWNK	ENSG00000107815	ENST00000311916	ENSP00000309595	Q96RR1	PEO1_HUMAN	F424L	Likely_pathogenic	0	0.089	0.35	0.922	0.552	4.92	1.274	.	0.24	0.882772	23.9	0.822	0.763933	.
10	102749471	C	G	.	TWNK	ENSG00000107815	ENST00000311916	ENSP00000309595	Q96RR1	PEO1_HUMAN	N438K	Likely_pathogenic	0	0.011	-3.23	0.651	0.475	4.92	3.412	.	-0.09	0.592025	23.8	0.437	0.722546	.
10	102749598	C	G	.	TWNK	ENSG00000107815	ENST00000311916	ENSP00000309595	Q96RR1	PEO1_HUMAN	L481V	Likely_pathogenic	0	0.004	-0.18	0.796	0.577	1.84	2.201	.	0.09	0.410029	23.4	0.956	1.45918	.
10	102750661	G	A	rs753386843	TWNK	ENSG00000107815	ENST00000311916	ENSP00000309595	Q96RR1	PEO1_HUMAN	R543Q	Likely_pathogenic	3.97621e-06	0	-3.41	0.9	0.882	5.94	9.937	.	0.52	0.616903	32	0.998	1.5156	.
10	102753227	C	G	rs199583659	TWNK	ENSG00000107815	ENST00000311916	ENSP00000309595	Q96RR1	PEO1_HUMAN	P672R	Likely_benign	3.5858e-05	0.348	-3.44	0.063	0.151	1.55	0.659	.	-0.31	0.091663	9.45	0.001	0.561435	.
10	102753257	G	A	rs182559752	TWNK	ENSG00000107815	ENST00000311916	ENSP00000309595	Q96RR1	PEO1_HUMAN	R682H	Likely_benign	0.000746811	0.134	-3.25	0.106	0.204	0.238	0.539	.	-0.26	0.052163	8.656	0.039	0.659463	.
10	102753262	A	C	rs369223258	TWNK	ENSG00000107815	ENST00000311916	ENSP00000309595	Q96RR1	PEO1_HUMAN	K684Q	Likely_benign	5.99171e-05	0.057	-3.29	0.069	0.22	-4.76	-0.921	.	-0.3	0.055954	5.591	0.005	0.56797	.
10	102770289	C	T	rs113570783	PDZD7	ENSG00000186862	ENST00000619208	ENSP00000480489	Q9H5P4	PDZD7_HUMAN	R786Q	Likely_benign	0.000198205	.	.	0.104	0.084	-2.92	-0.674	0.0294	-0.51	0.02057	6.478	.	.	0.447831
10	102775529	C	T	rs112571971	PDZD7	ENSG00000186862	ENST00000619208	ENSP00000480489	Q9H5P4	PDZD7_HUMAN	G538E	Likely_benign	0.00694577	.	.	0.056	0.013	2.95	0.908	0.2593	-0.63	0.023331	12	.	.	0.319823
10	102782003	C	T	rs753034799	PDZD7	ENSG00000186862	ENST00000619208	ENSP00000480489	Q9H5P4	PDZD7_HUMAN	G228R	Likely_pathogenic	7.95342e-06	.	.	0.967	0.73	5.29	7.821	0.9519	0.14	0.827649	31	1	.	0.878067
10	103534539	A	T	rs1057524676	FGF8	ENSG00000107831	ENST00000320185	ENSP00000321797	P55075-4	FGF8_HUMAN	V96D	Likely_pathogenic	0	0	-2.02	0.878	0.912	4.52	8.801	0.9914	0.37	0.920882	29.3	0.996	2.40285	0.625224
10	103534913	G	A	rs781205876	FGF8	ENSG00000107831	ENST00000320185	ENSP00000321797	P55075-4	FGF8_HUMAN	R44W	Benign	0.000140493	0.13	-1.4	0.236	0.191	0.849	0.099	0.1545	-0.35	0.113115	22.8	0.001	0.860676	0.671779
10	103825629	C	T	rs199816481	HPS6	ENSG00000166189	ENST00000299238	ENSP00000299238	Q86YV9	HPS6_HUMAN	A133V	Benign/Likely_benign	0.00235643	0.023	6.22	0.19	0.085	3.99	1.482	0.5605	-0.44	0.401135	22.7	0.034	0.488147	0.524161
10	103825686	C	T	rs369112226	HPS6	ENSG00000166189	ENST00000299238	ENSP00000299238	Q86YV9	HPS6_HUMAN	S152L	Likely_benign	2.97708e-05	0.389	7.42	0.038	0.02	-3.34	-0.529	0.133	-0.7	0.026998	1.094	0	0.415817	0.345267
10	103825772	A	G	rs144257610	HPS6	ENSG00000166189	ENST00000299238	ENSP00000299238	Q86YV9	HPS6_HUMAN	T181A	Likely_benign	0.000211699	0.276	6.24	0.121	0.07	2.52	1.391	0.1927	-0.62	0.161863	12.16	0.001	0.464457	0.453506
10	103825863	G	C	rs200584437	HPS6	ENSG00000166189	ENST00000299238	ENSP00000299238	Q86YV9	HPS6_HUMAN	G211A	Benign/Likely_benign	0.00518784	0.112	6.38	0.161	0.154	4.91	1.767	0.2748	-0.52	0.33559	20.4	0.164	0.995634	0.336687
10	103826486	G	A	rs763676668	HPS6	ENSG00000166189	ENST00000299238	ENSP00000299238	Q86YV9	HPS6_HUMAN	A419T	Likely_benign	3.98683e-06	0.824	-0.95	0.066	0.107	1.73	0.809	0.1929	-0.58	0.06879	16.93	0.001	0.480306	0.333033
10	103826924	T	G	.	HPS6	ENSG00000166189	ENST00000299238	ENSP00000299238	Q86YV9	HPS6_HUMAN	F565V	Likely_pathogenic	0	0	-1.66	0.784	0.769	5.1	7.725	0.8077	0.15	0.566338	24.7	0.844	1.57551	0.583136
10	104159215	C	T	rs202001697	NFKB2	ENSG00000077150	ENST00000369966	ENSP00000358983	Q00653	NFKB2_HUMAN	P430S	Likely_benign	0.000983804	0.202	2.56	0.099	0.04	3.56	1.214	0.069	-0.54	0.117708	9.394	0.014	0.621246	0.669373
10	104160439	G	A	rs200092317	NFKB2	ENSG00000077150	ENST00000369966	ENSP00000358983	Q00653	NFKB2_HUMAN	R609Q	Benign	0.00108071	0.321	-0.08	0.193	0.038	0.523	-0.007	0.0554	-0.47	0.194728	15.14	0.055	0.894442	0.33739
10	104161032	G	A	rs199577673	NFKB2	ENSG00000077150	ENST00000369966	ENSP00000358983	Q00653	NFKB2_HUMAN	D723N	Likely_benign	0.000436357	0.031	1.08	0.096	0.043	4.39	3.219	0.0223	-0.52	0.097923	22	0.15	0.601181	0.554467
10	104162039	G	A	rs1064795232	NFKB2	ENSG00000077150	ENST00000369966	ENSP00000358983	Q00653	NFKB2_HUMAN	S870N	Likely_pathogenic	0	0	0.63	0.325	0.15	4.05	7.401	0.3545	-0.36	0.470197	26.3	0.979	1.42652	0.665809
10	104591267	G	A	.	CYP17A1	ENSG00000148795	ENST00000369887	ENSP00000358903	P05093	CP17A_HUMAN	P414L	Likely_pathogenic	0	0	-4.26	0.948	0.973	5.02	8.819	0.9551	0.58	0.871286	33	1	0.971092	0.518725
10	104597118	T	C	.	CYP17A1	ENSG00000148795	ENST00000369887	ENSP00000358903	P05093	CP17A_HUMAN	M1V	Likely_pathogenic	0	0	-0.28	0.759	0.32	5.27	3.006	1	-0.04	0.647843	17.74	0.437	.	.
10	104678841	G	A	rs75800852	CNNM2	ENSG00000148842	ENST00000369878	ENSP00000358894	Q9H8M5	CNNM2_HUMAN	A202T	Likely_benign	0.00132483	0.058	-0.66	0.148	0.122	4.1	1.54	0.0724	-0.3	0.218047	18.73	0.056	.	0.655297
10	105801270	C	T	.	COL17A1	ENSG00000065618	ENST00000353479	ENSP00000340937	Q9UMD9	COHA1_HUMAN	G860S	Likely_pathogenic	0	0.002	-4.72	0.681	0.93	5.19	4.913	0.5064	0.32	0.913897	26.8	0.998	0.396787	0.835294
10	105812822	C	T	rs767083273	COL17A1	ENSG00000065618	ENST00000353479	ENSP00000340937	Q9UMD9	COHA1_HUMAN	G636R	Pathogenic	0	0	-6.29	0.901	0.97	5.5	6.22	0.8401	0.56	0.897124	28.7	0.999	0.0777884	0.821498
10	112335144	C	T	rs866273473	SMC3	ENSG00000108055	ENST00000361804	ENSP00000354720	Q9UQE7	SMC3_HUMAN	R61W	Likely_pathogenic	0	0	-0.3	0.769	0.737	3.22	3.175	0.8805	0.22	0.919842	31	1	3.17836	0.930278
10	112341695	A	G	rs1057521663	SMC3	ENSG00000108055	ENST00000361804	ENSP00000354720	Q9UQE7	SMC3_HUMAN	K188E	Likely_pathogenic	0	0.004	-0.93	0.73	0.779	5.51	8.877	0.7328	0.21	0.685611	28.4	0.969	3.32766	0.91297
10	112343235	A	G	rs1131691432	SMC3	ENSG00000108055	ENST00000361804	ENSP00000354720	Q9UQE7	SMC3_HUMAN	K300E	Likely_pathogenic	0	0.007	-1.1	0.633	0.467	5.68	8.735	0.3075	0.05	0.594252	23	0.012	1.58689	0.895667
10	112343302	A	C	.	SMC3	ENSG00000108055	ENST00000361804	ENSP00000354720	Q9UQE7	SMC3_HUMAN	Q322P	Likely_pathogenic	0	0.055	-1.15	0.791	0.392	5.68	8.726	0.2701	0.03	0.36824	19.73	0.001	1.44699	0.878651
10	112344090	C	T	rs555886077	SMC3	ENSG00000108055	ENST00000361804	ENSP00000354720	Q9UQE7	SMC3_HUMAN	A414V	Likely_benign	0.000147217	0.269	-1.2	0.497	0.378	5.66	7.514	0.099	-0.11	0.41389	23.2	0.206	1.51423	0.874574
10	112356197	T	G	.	SMC3	ENSG00000108055	ENST00000361804	ENSP00000354720	Q9UQE7	SMC3_HUMAN	Y669D	Likely_pathogenic	0	0.009	-2.01	0.836	0.787	5.33	5.955	0.613	0.32	0.916461	24.7	0.356	2.32989	0.91783
10	112356254	G	C	rs201162818	SMC3	ENSG00000108055	ENST00000361804	ENSP00000354720	Q9UQE7	SMC3_HUMAN	E688Q	Likely_benign	0.00011546	1	-2.27	0.557	0.423	4.23	7.771	0.109	-0.09	0.379755	17.47	0.044	1.3663	0.862527
10	112359481	G	C	rs587784427	SMC3	ENSG00000108055	ENST00000361804	ENSP00000354720	Q9UQE7	SMC3_HUMAN	E780Q	Likely_pathogenic	0	0.104	-1.26	0.571	0.509	5.47	9.333	0.5406	-0.04	0.559184	24.3	1	2.23298	0.863066
10	112360880	G	C	rs797045996	SMC3	ENSG00000108055	ENST00000361804	ENSP00000354720	Q9UQE7	SMC3_HUMAN	R879P	Likely_pathogenic	0	0.12	-1.08	0.795	0.736	5.32	9.527	0.4251	0.22	0.678305	25.5	0.816	2.30913	0.789993
10	112362583	G	T	rs1064796790	SMC3	ENSG00000108055	ENST00000361804	ENSP00000354720	Q9UQE7	SMC3_HUMAN	V1100L	Likely_pathogenic	0	0	-1.24	0.82	0.813	5.62	9.585	0.7496	0.37	0.892443	33	0.993	2.26358	0.898306
10	112362658	C	G	.	SMC3	ENSG00000108055	ENST00000361804	ENSP00000354720	Q9UQE7	SMC3_HUMAN	L1125V	Likely_pathogenic	0	0	-3.48	0.757	0.692	5.62	2.529	0.6843	0.17	0.645957	24.4	1	2.26648	0.839694
10	112404343	C	A	rs563500712	RBM20	ENSG00000203867	ENST00000369519	ENSP00000358532	.	.	P44Q	Likely_benign	0.000550387	0.065	-2.47	0.231	0.183	0.938	-0.664	0.0088	-0.33	0.063723	15.1	0.018	.	0.763535
10	112541041	C	T	rs794729140	RBM20	ENSG00000203867	ENST00000369519	ENSP00000358532	.	.	T225I	Likely_benign	0	0.005	-2.62	0.083	0.183	4.48	2.077	0.152	-0.27	0.160604	14.81	0.014	.	0.402881
10	112541062	G	A	rs61735268	RBM20	ENSG00000203867	ENST00000369519	ENSP00000358532	.	.	G232D	Benign/Likely_benign	0.00574802	0.003	-2.91	0.317	0.311	5.41	2.971	0.1325	-0.19	0.279463	23.3	0.573	.	0.568181
10	112541152	C	G	rs758718732	RBM20	ENSG00000203867	ENST00000369519	ENSP00000358532	.	.	T262S	Likely_benign	0.000305468	0.174	-2.66	0.054	0.224	3.38	1.173	0.0945	-0.45	0.096469	8.127	0.006	.	0.321205
10	112541539	T	C	rs567118667	RBM20	ENSG00000203867	ENST00000369519	ENSP00000358532	.	.	V391A	Likely_benign	0.000433534	0.134	-2.69	0.039	0.244	2.55	0.512	0.0342	-0.39	0.082213	7.336	0	.	0.345975
10	112557345	T	C	rs794729145	RBM20	ENSG00000203867	ENST00000369519	ENSP00000358532	.	.	I536T	Likely_pathogenic	0	0	-1.02	0.737	0.641	5.77	7.858	0.6996	0.1	0.355308	27.6	0.99	.	0.91779
10	112570207	C	T	rs794729148	RBM20	ENSG00000203867	ENST00000369519	ENSP00000358532	.	.	R623W	Likely_pathogenic	1.91801e-05	0	-2.96	0.589	0.595	5.98	5.215	0.7664	0.18	0.148634	33	0.991	.	0.556635
10	112572065	G	A	rs794729149	RBM20	ENSG00000203867	ENST00000369519	ENSP00000358532	.	.	S637N	Pathogenic	0	0	-3.12	0.614	0.554	5.69	9.602	0.6362	-0.07	0.372612	24.1	0.997	.	0.682777
10	112572068	C	G	rs267607003	RBM20	ENSG00000203867	ENST00000369519	ENSP00000358532	.	.	P638R	Pathogenic	0	0	-3.1	0.761	0.686	5.69	7.568	0.8567	0.33	0.39161	24.2	1	.	0.735132
10	112572386	A	T	rs755241667	RBM20	ENSG00000203867	ENST00000369519	ENSP00000358532	.	.	N744I	Likely_benign	0	0.006	-0.77	0.268	0.122	-4.28	-0.43	0.4529	-0.42	0.153184	11.92	0.1	.	0.217852
10	112572473	A	G	rs181769913	RBM20	ENSG00000203867	ENST00000369519	ENSP00000358532	.	.	K773R	Benign/Likely_benign	0.000747489	0.216	-0.97	0.04	0.182	4.91	5.417	0.1173	-0.43	0.049384	18.05	0.07	.	0.471244
10	112579867	C	G	rs794729153	RBM20	ENSG00000203867	ENST00000369519	ENSP00000358532	.	.	P863R	Likely_benign	0	0.002	-0.97	0.104	0.163	5.34	2.669	0.4038	-0.35	0.093896	17.27	0.102	.	0.272193
10	112581091	T	A	.	RBM20	ENSG00000203867	ENST00000369519	ENSP00000358532	.	.	M905K	Pathogenic	0	0	-0.69	0.867	0.53	4.69	7.479	0.9821	0.06	0.259164	25.7	0.991	.	0.774572
10	112581114	G	A	rs397516607	RBM20	ENSG00000203867	ENST00000369519	ENSP00000358532	.	.	E913K	Pathogenic/Likely_pathogenic	0	0	-1.04	0.78	0.54	5.85	9.356	0.7578	0.22	0.25665	31	0.996	.	0.759366
10	112581123	G	A	rs727504859	RBM20	ENSG00000203867	ENST00000369519	ENSP00000358532	.	.	E916K	Likely_pathogenic	0	0.024	-0.98	0.479	0.244	4.71	6.84	0.5553	-0.18	0.199241	25	0.874	.	0.559486
10	112581246	C	G	rs794729141	RBM20	ENSG00000203867	ENST00000369519	ENSP00000358532	.	.	L957V	Likely_benign	0	0.709	-2.56	0.045	0.122	-1.4	1.279	0.1011	-0.46	0.068946	0.203	0.001	.	0.211645
10	112583294	G	A	rs116908219	RBM20	ENSG00000203867	ENST00000369519	ENSP00000358532	.	.	E1125K	Benign/Likely_benign	0.00362254	0.037	-0.91	0.287	0.324	6.16	3.326	0.6937	0.07	0.095281	25.5	0.293	.	0.418967
10	112724633	A	G	rs1057518206	SHOC2	ENSG00000108061	ENST00000369452	ENSP00000358464	Q9UQ13	SHOC2_HUMAN	M173V	Likely_pathogenic	0	0.877	0.63	0.72	0.428	3.44	9.325	0.1589	-0.24	0.252021	9.29	0.002	0.514162	0.843939
10	112724729	A	G	rs768411950	SHOC2	ENSG00000108061	ENST00000369452	ENSP00000358464	Q9UQ13	SHOC2_HUMAN	T205A	Likely_benign	5.18192e-05	0.077	1.66	0.697	0.26	5.66	9.325	0.5055	-0.14	0.638766	20.8	0.23	1.35953	0.790986
10	112769058	A	G	rs730881017	SHOC2	ENSG00000108061	ENST00000369452	ENSP00000358464	Q9UQ13	SHOC2_HUMAN	N446S	Likely_benign	1.99708e-05	0.16	1.56	0.369	0.132	5.92	7.212	0.4795	-0.46	0.434892	22.6	0.314	0.622342	0.822454
10	119015168	G	C	rs1293033867	SLC18A2	ENSG00000165646	ENST00000298472	ENSP00000298472	Q05940	VMAT2_HUMAN	G299R	Likely_pathogenic	0	0.003	-1.47	0.971	0.832	5.06	9.86	0.6726	0.38	0.794103	39	0.996	1.25928	0.869827
10	121432040	C	T	rs548032105	BAG3	ENSG00000151929	ENST00000369085	ENSP00000358081	O95817	BAG3_HUMAN	R261W	Likely_benign	3.19476e-05	0.085	-0.94	0.221	0.223	0.488	1.374	0.1809	-0.25	0.134536	14.87	0.008	0.0748854	0.243608
10	121432061	T	C	rs761965592	BAG3	ENSG00000151929	ENST00000369085	ENSP00000358081	O95817	BAG3_HUMAN	S268P	Likely_benign	3.99237e-06	0.189	-0.86	0.176	0.147	-2.04	-0.108	0.0828	-0.36	0.263273	10.96	0.001	0.0899978	0.351008
10	123246904	G	A	.	FGFR2	ENSG00000066468	ENST00000457416	ENSP00000410294	P21802-3	FGFR2_HUMAN	A675V	Likely_pathogenic	0	0	-2.65	0.91	0.828	5.2	9.835	0.6101	0.24	0.836094	27.5	.	0.915736	0.846931
10	123247514	C	G	.	FGFR2	ENSG00000066468	ENST00000457416	ENSP00000410294	P21802-3	FGFR2_HUMAN	K660N	Pathogenic	0	0.002	-1.73	0.807	0.723	4.19	2.739	0.8864	-0.09	0.825822	27.2	.	1.2734	0.885006
10	123247566	A	T	rs1064796413	FGFR2	ENSG00000066468	ENST00000457416	ENSP00000410294	P21802-3	FGFR2_HUMAN	I643K	Likely_pathogenic	0	0	-3.41	0.93	0.983	5.37	9.278	0.9415	0.54	0.955063	27.9	.	2.15981	0.908578
10	123260424	C	A	.	FGFR2	ENSG00000066468	ENST00000457416	ENSP00000410294	P21802-3	FGFR2_HUMAN	G494W	Likely_pathogenic	0	0	-3.9	0.942	0.965	5.76	7.851	0.7543	0.58	0.937869	32	.	1.96159	0.886261
10	123274746	A	C	rs387906677	FGFR2	ENSG00000066468	ENST00000457416	ENSP00000410294	P21802-3	FGFR2_HUMAN	M392R	Pathogenic	0	0.005	-1.76	0.936	0.817	5.83	9.235	0.2411	0.38	0.84255	31	0.32	2.23568	0.785323
10	123274776	T	C	rs1064796452	FGFR2	ENSG00000066468	ENST00000457416	ENSP00000410294	P21802-3	FGFR2_HUMAN	Y382C	Likely_pathogenic	0	0	-2.29	0.929	0.921	5.83	7.942	0.4792	0.44	0.839302	29.1	0.959	2.05421	0.86325
10	123276905	C	A	.	FGFR2	ENSG00000066468	ENST00000358487	ENSP00000351276	P21802	FGFR2_HUMAN	G338W	Likely_pathogenic	0	0.004	-5.38	0.939	0.978	5.86	7.851	0.966	0.59	0.913844	22.2	.	.	.
10	123276910	T	C	rs1057519042	FGFR2	ENSG00000066468	ENST00000358487	ENSP00000351276	P21802	FGFR2_HUMAN	D336G	Pathogenic	0	0.001	-1.53	0.928	0.939	5.86	7.962	0.6852	0.42	0.932969	23	.	.	.
10	123276947	T	C	rs1443966407	FGFR2	ENSG00000066468	ENST00000358487	ENSP00000351276	P21802	FGFR2_HUMAN	I324V	Benign	7.95412e-06	1	-0.29	0.549	0.183	5.86	6.152	0.0485	-0.25	0.355733	22.1	.	.	.
10	123353298	C	T	rs143978938	FGFR2	ENSG00000066468	ENST00000457416	ENSP00000410294	P21802-3	FGFR2_HUMAN	V12M	Likely_benign	0.000226702	0.103	-1.26	0.142	0.239	0.594	0.757	0.0528	-0.23	0.297322	15.12	0.004	0.222654	0.362189
10	124248979	C	G	.	HTRA1	ENSG00000166033	ENST00000368984	ENSP00000357980	Q92743	HTRA1_HUMAN	S205C	Pathogenic	0	0.001	-3.12	0.933	0.952	5.13	7.791	0.7675	0.5	0.896191	26.6	1	1.40925	0.802042
10	126091521	T	C	rs1057518927	OAT	ENSG00000065154	ENST00000368845	ENSP00000357838	P04181	OAT_HUMAN	K292R	Likely_pathogenic	0	0	-7.58	0.966	0.972	4.9	7.642	0.6647	0.59	0.703982	28.2	0.985	0.689296	0.687684
10	131671781	T	C	.	EBF3	ENSG00000108001	ENST00000368648	ENSP00000357637	Q9H4W6-2	COE3_HUMAN	K239R	Likely_pathogenic	0	0.012	0.46	0.743	0.246	4.87	7.915	0.3722	-0.18	0.809941	26.4	0.815	1.27784	0.883787
10	131676075	C	T	.	EBF3	ENSG00000108001	ENST00000368648	ENSP00000357637	Q9H4W6-2	COE3_HUMAN	C198Y	Pathogenic	0	0	0.06	0.921	0.681	5.2	7.902	0.8586	0.29	0.946623	28.9	0.998	3.22853	0.95088
10	131757214	G	A	.	EBF3	ENSG00000108001	ENST00000368648	ENSP00000357637	Q9H4W6-2	COE3_HUMAN	H157Y	Pathogenic	0	0	-0.17	0.78	0.666	4.41	9.496	0.2766	0.29	0.890463	28.4	0.966	1.452	0.913007
10	135176398	T	C	.	ECHS1	ENSG00000127884	ENST00000368547	ENSP00000357535	P30084	ECHM_HUMAN	R283G	Likely_pathogenic	0	0	0.18	0.901	0.634	4.24	4.04	0.8795	0.17	0.892692	28.6	0.989	1.46054	0.620039
10	135176415	G	A	rs775650144	ECHS1	ENSG00000127884	ENST00000368547	ENSP00000357535	P30084	ECHM_HUMAN	T277I	Likely_pathogenic	7.95425e-06	0.022	-0.35	0.175	0.105	2.36	1.985	0.0889	-0.39	0.26835	14.99	0.179	0.756038	0.421329
10	135180471	G	A	rs754609693	ECHS1	ENSG00000127884	ENST00000368547	ENSP00000357535	P30084	ECHM_HUMAN	R181C	Likely_pathogenic	1.60445e-05	0	-0.94	0.916	0.611	5.02	3.999	0.7874	0.07	0.791854	24.1	0.999	1.57472	0.809307
10	135183418	T	C	rs144800865	ECHS1	ENSG00000127884	ENST00000368547	ENSP00000357535	P30084	ECHM_HUMAN	N135S	Likely_pathogenic	7.96476e-06	0.425	0.7	0.926	0.491	5.9	7.51	0.4093	-0.32	0.837766	23.4	0.985	1.17513	0.56787
10	135183495	C	A	rs201966675	ECHS1	ENSG00000127884	ENST00000368547	ENSP00000357535	P30084	ECHM_HUMAN	Q109H	Likely_pathogenic	1.59416e-05	0.121	-0.39	0.62	0.402	2.76	1.462	0.0614	-0.17	0.548926	22.2	0.733	1.23793	0.481827
10	135186764	C	G	.	ECHS1	ENSG00000127884	ENST00000368547	ENSP00000357535	P30084	ECHM_HUMAN	R25P	Pathogenic	0	0.025	-0.16	0.296	0.377	3.77	0.067	0.2322	-0.17	0.754637	22.1	0.008	1.13646	0.814622
11	299372	G	C	.	IFITM5	ENSG00000206013	ENST00000382614	ENSP00000372059	A6NNB3	IFM5_HUMAN	S40W	Likely_pathogenic	0	0	-2.71	0.876	0.886	4.18	8.198	0.9442	0.36	0.874392	27.1	0.999	0.0834058	0.818493
11	532686	G	A	rs397517144	HRAS	ENSG00000174775	ENST00000451590	ENSP00000407586	P01112	RASH_HUMAN	P174S	Benign	0.000232552	0.506	-0.21	0.185	0.082	2.98	4.658	0.0345	-0.4	0.581144	17.11	0.002	0.998234	0.502874
11	533309	G	A	rs730880457	HRAS	ENSG00000174775	ENST00000397594	ENSP00000380722	P01112-2	RASH_HUMAN	P167L	Likely_benign	1.29542e-05	0	-0.5	0.27	0.166	-1.05	0.184	0.0923	-0.47	0.139444	17.26	.	.	.
11	533790	G	C	rs755322824	HRAS	ENSG00000174775	ENST00000451590	ENSP00000407586	P01112	RASH_HUMAN	S89C	Likely_pathogenic	7.95925e-06	0	-1.83	0.914	0.883	3.64	9.615	0.4052	0.43	0.938554	25.4	1	2.12773	0.71763
11	533874	T	C	rs121913233	HRAS	ENSG00000174775	ENST00000451590	ENSP00000407586	P01112	RASH_HUMAN	Q61R	Likely_pathogenic	0	0.031	-1.75	0.833	0.811	3.64	7.878	0.4966	0.25	0.946313	22.2	0.038	1.13084	0.864562
11	533919	A	G	.	HRAS	ENSG00000174775	ENST00000451590	ENSP00000407586	P01112	RASH_HUMAN	I46T	Likely_pathogenic	0	0	-0.56	0.929	0.732	3.64	9.03	0.5633	0.16	0.943905	24.1	0.998	2.38597	0.876214
11	534285	C	A	rs104894226	HRAS	ENSG00000174775	ENST00000451590	ENSP00000407586	P01112	RASH_HUMAN	G13V	Pathogenic/Likely_pathogenic	0	0	-0.81	0.936	0.791	3	6.085	0.8729	0.33	0.971175	23.8	0.966	2.36972	0.860984
11	640253	C	G	rs200996360	DRD4	ENSG00000069696	ENST00000176183	ENSP00000176183	A0A0G2JM26	A0A0G2JM26_HUMAN	A335G	Benign	0.00258442	0.402	1.18	0.282	0.123	2.76	3.355	0.2648	-0.49	0.157643	24.3	.	0.631122	0.875805
11	686895	A	T	rs1064796407	DEAF1	ENSG00000177030	ENST00000382409	ENSP00000371846	O75398	DEAF1_HUMAN	I256N	Likely_pathogenic	0	0	-1.67	0.96	0.876	3.83	7.083	.	0.3	0.96873	26.4	1	2.12633	0.886233
11	686962	A	C	rs1057524157	DEAF1	ENSG00000177030	ENST00000382409	ENSP00000371846	O75398	DEAF1_HUMAN	W234G	Likely_pathogenic	0	0.016	-0.31	0.916	0.709	5.07	8.841	.	0.26	0.910623	26.3	1	2.12633	0.780565
11	687917	C	T	rs751569402	DEAF1	ENSG00000177030	ENST00000382409	ENSP00000371846	O75398	DEAF1_HUMAN	G220S	Likely_pathogenic	0	0.005	-0.58	0.74	0.472	4.67	7.623	.	-0.07	0.563141	31	1	1.60254	0.614354
11	763468	T	C	rs1057524714	TALDO1	ENSG00000177156	ENST00000319006	ENSP00000321259	P37837	TALDO_HUMAN	W196R	Likely_pathogenic	0	0	-2.2	0.95	0.925	4.96	7.851	0.6181	0.43	0.951325	29.9	0.998	0.546307	0.880723
11	792142	C	T	rs1195505218	SLC25A22	ENSG00000177542	ENST00000320230	ENSP00000322020	Q9H936	GHC1_HUMAN	R273K	Pathogenic	4.05003e-06	0.262	-1.17	0.325	0.307	3.8	4.236	0.0096	-0.19	0.698551	33	0.03	0.408821	0.534957
11	824584	G	A	rs147465559	PNPLA2	ENSG00000177666	ENST00000336615	ENSP00000337701	Q96AD5	PLPL2_HUMAN	A413T	Benign	0.000651151	0.018	1.38	0.037	0.074	2.89	0.146	0.0983	-0.54	0.13894	17.38	0.874	0.267793	0.645921
11	824777	C	T	rs142588621	PNPLA2	ENSG00000177666	ENST00000336615	ENSP00000337701	Q96AD5	PLPL2_HUMAN	P477L	Likely_benign	0.00144088	0	1.29	0.057	0.085	2.26	0.18	0.1725	-0.67	0.121674	6.517	0	0.226916	0.65266
11	1464720	G	A	.	BRSK2	ENSG00000174672	ENST00000382179	ENSP00000371614	Q8IWQ3-5	BRSK2_HUMAN	G258E	Likely_pathogenic	0	0	1.06	0.973	0.7	3.26	9.486	0.9073	0.22	0.869907	26.8	.	2.49059	0.934745
11	1778761	G	A	rs796052396	AC068580.4	ENSG00000250644	ENST00000636397	ENSP00000489910	.	.	A166V	Likely_benign	4.07292e-06	.	.	.	0.074	-3.1	-0.813	.	-0.45	0.028628	1.715	0.037	.	0.360855
11	1780836	G	C	rs796052400	AC068580.4	ENSG00000250644	ENST00000636397	ENSP00000489910	.	.	P88A	Likely_pathogenic	0	.	.	.	0.708	4.2	8.972	.	0.27	0.46938	22.7	1	.	0.665218
11	1782613	C	T	rs143517230	AC068580.4	ENSG00000250644	ENST00000636397	ENSP00000489910	.	.	V52I	Likely_benign	0.000275038	.	.	.	0.02	-7.43	-0.621	.	-0.62	0.01877	0.419	0.001	.	0.305395
11	1955200	C	T	rs144957238	TNNT3	ENSG00000130595	ENST00000278317	ENSP00000278317	P45378-2	TNNT3_HUMAN	R110C	Likely_benign	7.21703e-05	0	2.53	0.649	0.313	4.03	1.598	0.9243	-0.08	0.797324	31	0.998	1.28233	0.827131
11	2156657	A	G	rs1057518115	IGF2	ENSG00000167244	ENST00000434045	ENSP00000391826	P01344-3	IGF2_HUMAN	C89R	Likely_pathogenic	0	0	-6.58	0.98	0.961	3.35	8.242	0.9237	0.58	0.875969	26.9	1	2.27824	0.812305
11	2181125	G	C	.	INS	ENSG00000254647	ENST00000397262	ENSP00000380432	P01308	INS_HUMAN	T97S	Likely_pathogenic	0	0.618	-2.33	0.138	0.303	2.66	1.957	0.0919	-0.14	0.293237	17.39	.	0.394183	.
11	2181137	T	C	rs1057524907	INS	ENSG00000254647	ENST00000397262	ENSP00000380432	P01308	INS_HUMAN	E93G	Likely_pathogenic	0	0.001	-2.98	0.202	0.812	3.68	2.727	0.6501	0.18	0.839323	25.1	.	1.05874	.
11	2187869	G	A	.	TH	ENSG00000180176	ENST00000381178	ENSP00000370571	P07101	TY3H_HUMAN	P355L	Likely_pathogenic	0	0	-6.9	0.675	0.916	3.32	9.396	0.9423	0.64	0.774421	27.7	.	1.57709	0.857771
11	2188668	G	C	.	TH	ENSG00000180176	ENST00000381178	ENSP00000370571	P07101	TY3H_HUMAN	T262S	Likely_pathogenic	0	0.001	-6.27	0.817	0.839	2.37	5.657	0.5196	0.22	0.427038	23.3	.	0.273693	0.527695
11	2188704	A	G	rs1064795631	TH	ENSG00000180176	ENST00000381178	ENSP00000370571	P07101	TY3H_HUMAN	I250T	Likely_pathogenic	0	0	-6.5	0.846	0.8	2.12	4.359	0.7311	0.23	0.683855	23.6	.	0.34215	0.651579
11	2193015	A	G	rs201932766	TH	ENSG00000180176	ENST00000381178	ENSP00000370571	P07101	TY3H_HUMAN	M1T	Likely_pathogenic	8.16233e-06	0	-6.43	0.916	0.757	3.85	4.86	1	0.65	0.897564	21.1	0.167	.	.
11	2466329	A	T	rs199473441	KCNQ1	ENSG00000053918	ENST00000155840	ENSP00000155840	P51787	KCNQ1_HUMAN	M1L	Pathogenic	0	0	-5.44	0.235	0.555	2.14	-0.187	1	0.41	0.659413	16.83	0.001	.	.
11	2466330	T	A	.	KCNQ1	ENSG00000053918	ENST00000155840	ENSP00000155840	P51787	KCNQ1_HUMAN	M1K	Pathogenic	0	0	-5.61	0.389	0.617	2.14	0.379	1	0.27	0.863013	22.2	0.009	.	.
11	2466333	C	G	.	KCNQ1	ENSG00000053918	ENST00000155840	ENSP00000155840	P51787	KCNQ1_HUMAN	A2G	Likely_pathogenic	0	0.651	-5.64	0.351	0.365	1.66	0.301	.	-0.17	0.267771	17.35	0.028	1.15045	0.858812
11	2466512	G	A	rs794728554	KCNQ1	ENSG00000053918	ENST00000155840	ENSP00000155840	P51787	KCNQ1_HUMAN	A62T	Likely_benign	0	0.156	-5.65	0.12	0.333	2.43	0.085	.	-0.23	0.109733	12.41	0.007	1.13183	0.813567
11	2466671	G	A	rs794728553	KCNQ1	ENSG00000053918	ENST00000155840	ENSP00000155840	P51787	KCNQ1_HUMAN	E115K	Pathogenic	0	0.009	-6.22	0.893	0.808	3.17	6.918	.	0.28	0.870546	25.6	0.256	1.50258	0.89472
11	2466677	C	T	rs886037906	KCNQ1	ENSG00000053918	ENST00000155840	ENSP00000155840	P51787	KCNQ1_HUMAN	P117S	Likely_pathogenic	0	0.01	-4.6	0.792	0.887	3.17	5.239	.	0.32	0.775318	27.2	0.996	2.34701	0.841843
11	2466702	A	G	rs1131691513	KCNQ1	ENSG00000053918	ENST00000155840	ENSP00000155840	P51787	KCNQ1_HUMAN	Y125C	Likely_pathogenic	0	0	-4.42	0.881	0.92	3.17	8.235	.	0.35	0.813652	29.7	0.993	2.53312	0.867654
11	2591916	G	C	rs76737438	KCNQ1	ENSG00000053918	ENST00000155840	ENSP00000155840	P51787	KCNQ1_HUMAN	G179A	Likely_pathogenic	0	0	-4.62	0.9	0.933	4.4	7.379	.	0.52	0.804431	26	0.999	1.18867	0.706288
11	2591930	T	G	rs199473661	KCNQ1	ENSG00000053918	ENST00000155840	ENSP00000155840	P51787	KCNQ1_HUMAN	Y184D	Likely_pathogenic	0	0	-4.59	0.93	0.945	4.4	7.382	.	0.57	0.946534	27.4	1	1.56906	0.824391
11	2591936	G	T	.	KCNQ1	ENSG00000053918	ENST00000155840	ENSP00000155840	P51787	KCNQ1_HUMAN	G186C	Likely_pathogenic	0	0	-4.64	0.936	0.938	4.4	9.424	.	0.5	0.900534	29.2	1	1.20574	0.832054
11	2591937	G	T	rs794728568	KCNQ1	ENSG00000053918	ENST00000155840	ENSP00000155840	P51787	KCNQ1_HUMAN	G186V	Pathogenic	0	0	-4.6	0.949	0.955	4.4	7.595	.	0.53	0.879455	26.9	0.999	1.31547	0.799911
11	2592555	A	G	rs794728569	KCNQ1	ENSG00000053918	ENST00000155840	ENSP00000155840	P51787	KCNQ1_HUMAN	D202G	Pathogenic	0	0.013	-5.81	0.996	0.963	4.46	8.802	.	0.55	0.844586	28.8	0.949	1.21039	0.826922
11	2592569	G	A	rs75813654	KCNQ1	ENSG00000053918	ENST00000155840	ENSP00000155840	P51787	KCNQ1_HUMAN	V207M	Likely_benign	0.000187637	0.049	-5.04	0.429	0.733	3.54	1.358	.	0.03	0.48456	24.2	0.473	1.05808	0.750675
11	2593250	C	A	rs199473457	KCNQ1	ENSG00000053918	ENST00000155840	ENSP00000155840	P51787	KCNQ1_HUMAN	R231S	Pathogenic	0	0	-6.25	0.931	0.965	4.17	7.385	.	0.58	0.710553	25.9	0.988	1.23748	0.846823
11	2593251	G	T	.	KCNQ1	ENSG00000053918	ENST00000155840	ENSP00000155840	P51787	KCNQ1_HUMAN	R231L	Likely_pathogenic	0	0	-6.28	0.957	0.943	3.24	6.227	.	0.49	0.732419	25.6	0.998	1.30393	0.86085
11	2593317	C	T	rs794728513	KCNQ1	ENSG00000053918	ENST00000155840	ENSP00000155840	P51787	KCNQ1_HUMAN	S253F	Likely_pathogenic	0	0	-5.17	0.969	0.891	4.14	4.624	.	0.5	0.865134	25.7	0.934	1.22263	0.815275
11	2594092	T	G	rs199473460	KCNQ1	ENSG00000053918	ENST00000155840	ENSP00000155840	P51787	KCNQ1_HUMAN	L266R	Likely_pathogenic	0	0.007	-5.41	0.982	0.93	3.74	3.778	.	0.52	0.96274	26.6	0.867	1.42722	0.846853
11	2594100	G	C	rs120074193	KCNQ1	ENSG00000053918	ENST00000155840	ENSP00000155840	P51787	KCNQ1_HUMAN	G269R	Pathogenic	0	0	-4.96	0.956	0.97	3.74	9.421	.	0.56	0.910997	26.2	0.999	1.28254	0.888523
11	2594101	G	T	rs120074194	KCNQ1	ENSG00000053918	ENST00000155840	ENSP00000155840	P51787	KCNQ1_HUMAN	G269V	Pathogenic	0	0	-4.75	0.928	0.924	3.74	9.421	.	0.54	0.911926	25	0.98	1.31699	0.858639
11	2594122	C	T	rs794728514	KCNQ1	ENSG00000053918	ENST00000155840	ENSP00000155840	P51787	KCNQ1_HUMAN	S276F	Likely_pathogenic	0	0	-4.15	0.66	0.809	3.74	7.414	.	0.45	0.888573	25.4	0.997	1.2235	0.820646
11	2594173	G	A	rs199473465	KCNQ1	ENSG00000053918	ENST00000155840	ENSP00000155840	P51787	KCNQ1_HUMAN	R293H	Likely_benign	1.59824e-05	0.007	-4.95	0.3	0.524	-3.06	-0.07	.	-0.05	0.137281	7.851	0.208	0.466338	0.29766
11	2594197	A	T	.	KCNQ1	ENSG00000053918	ENST00000155840	ENSP00000155840	P51787	KCNQ1_HUMAN	D301V	Likely_pathogenic	0	0	-4.96	0.966	0.92	3.9	8.733	.	0.56	0.817798	25.8	0.982	1.40858	0.751017
11	2604689	G	T	rs104894255	KCNQ1	ENSG00000053918	ENST00000155840	ENSP00000155840	P51787	KCNQ1_HUMAN	G316W	Pathogenic	0	0	-5.63	0.982	0.98	3.93	9.364	.	0.6	0.935362	28.8	1	1.2734	0.876138
11	2604708	C	G	rs199472755	KCNQ1	ENSG00000053918	ENST00000155840	ENSP00000155840	P51787	KCNQ1_HUMAN	T322R	Pathogenic	0	0	-4.8	0.903	0.951	3	7.415	.	0.59	0.914307	26.5	1	1.25183	0.795688
11	2604752	A	T	rs794728520	KCNQ1	ENSG00000053918	ENST00000155840	ENSP00000155840	P51787	KCNQ1_HUMAN	I337F	Likely_pathogenic	0	0	-4.74	0.96	0.935	3.93	8.734	.	0.58	0.932151	26.3	0.975	1.48688	0.802523
11	2604773	G	A	.	KCNQ1	ENSG00000053918	ENST00000155840	ENSP00000155840	P51787	KCNQ1_HUMAN	A344T	Likely_pathogenic	0	0	-4.96	0.886	0.894	3.82	9.323	.	0.41	0.760127	31	0.991	1.1464	0.867999
11	2604774	C	G	rs199472763	KCNQ1	ENSG00000053918	ENST00000155840	ENSP00000155840	P51787	KCNQ1_HUMAN	A344G	Likely_pathogenic	0	0	-4.98	0.682	0.928	3.82	7.383	.	0.45	0.747271	32	0.991	1.16953	0.862201
11	2606485	A	C	rs1085307965	KCNQ1	ENSG00000053918	ENST00000155840	ENSP00000155840	P51787	KCNQ1_HUMAN	Q359P	Likely_pathogenic	0	0.003	-5.87	0.834	0.919	3.84	8.7	.	0.4	0.937341	25.2	0.622	1.27705	0.873344
11	2606487	A	T	rs199473406	KCNQ1	ENSG00000053918	ENST00000155840	ENSP00000155840	P51787	KCNQ1_HUMAN	R360W	Likely_pathogenic	0	0	-6.04	0.889	0.833	1.27	2.361	.	0.27	0.845465	26.3	0.999	1.19086	0.942406
11	2606532	A	T	rs794728526	KCNQ1	ENSG00000053918	ENST00000155840	ENSP00000155840	P51787	KCNQ1_HUMAN	I375F	Likely_pathogenic	0	0	-6.03	0.933	0.91	3.84	8.7	.	0.34	0.918476	25.1	0.995	1.4775	0.874411
11	2608813	G	A	rs368507376	KCNQ1	ENSG00000053918	ENST00000155840	ENSP00000155840	P51787	KCNQ1_HUMAN	C381Y	Likely_pathogenic	1.19454e-05	0.228	-5.7	0.965	0.811	4.72	8.687	.	0.51	0.876447	23.6	0.231	1.53473	0.862796
11	2608861	G	A	rs374090960	KCNQ1	ENSG00000053918	ENST00000155840	ENSP00000155840	P51787	KCNQ1_HUMAN	R397Q	Likely_pathogenic	1.59133e-05	0.05	-5.66	0.609	0.633	4.86	2.442	.	0.3	0.572726	22.4	0.389	0.564614	0.457436
11	2608893	C	G	rs28730756	KCNQ1	ENSG00000053918	ENST00000155840	ENSP00000155840	P51787	KCNQ1_HUMAN	P408A	Benign/Likely_benign	0.00126921	0.162	-5.65	0.348	0.438	3.81	3.241	.	-0.1	0.216173	15.78	0.008	0.370542	0.452514
11	2610027	G	A	rs149089817	KCNQ1	ENSG00000053918	ENST00000155840	ENSP00000155840	P51787	KCNQ1_HUMAN	D446N	Pathogenic	3.59336e-05	0.019	-5.8	0.46	0.397	5.02	4.786	.	0.04	0.208173	21.8	0.642	0.372772	0.376711
11	2610046	G	T	rs145229963	KCNQ1	ENSG00000053918	ENST00000155840	ENSP00000155840	P51787	KCNQ1_HUMAN	R452L	Pathogenic	8.00923e-06	0.243	-6.41	0.462	0.6	2.52	1.591	.	0.13	0.336906	13.88	0.008	0.899024	0.357634
11	2790104	G	T	rs794728532	KCNQ1	ENSG00000053918	ENST00000155840	ENSP00000155840	P51787	KCNQ1_HUMAN	K515N	Likely_pathogenic	0	0.001	-6.54	0.782	0.737	2.35	1.173	.	0.06	0.786314	22.7	0.856	1.17248	0.664143
11	2797259	G	A	rs794728533	KCNQ1	ENSG00000053918	ENST00000155840	ENSP00000155840	P51787	KCNQ1_HUMAN	V554M	Pathogenic	0	0.068	-6.41	0.738	0.774	3.78	6.318	.	0.18	0.580734	24.5	0.771	1.10742	0.864653
11	2797281	G	A	rs794728534	KCNQ1	ENSG00000053918	ENST00000155840	ENSP00000155840	P51787	KCNQ1_HUMAN	R561K	Likely_pathogenic	0	0.065	-6.26	0.593	0.811	3.78	5.17	.	0.2	0.677473	26.6	0.864	1.17388	0.791401
11	2799236	T	C	rs794728576	KCNQ1	ENSG00000053918	ENST00000155840	ENSP00000155840	P51787	KCNQ1_HUMAN	I588T	Likely_pathogenic	0	0.037	-6.48	0.874	0.821	3.1	6.109	.	0.28	0.821079	24.2	0.811	0.746236	0.664898
11	2799260	A	G	rs794728538	KCNQ1	ENSG00000053918	ENST00000155840	ENSP00000155840	P51787	KCNQ1_HUMAN	E596G	Pathogenic	0	0	-7.36	0.951	0.875	3.1	7.103	.	0.37	0.906704	28.2	0.958	1.26861	0.642779
11	2869144	G	A	rs34150427	KCNQ1	ENSG00000053918	ENST00000155840	ENSP00000155840	P51787	KCNQ1_HUMAN	V648I	Benign/Likely_benign	0.00145317	0.885	-5.53	0.03	0.335	-1.31	-0.554	.	-0.17	0.015349	0.025	0	0.300685	0.433091
11	2905235	C	T	rs1363802623	CDKN1C	ENSG00000129757	ENST00000647251	ENSP00000496631	A0A2R8YFP9	A0A2R8YFP9_HUMAN	E129K	Likely_benign	1.27078e-05	.	.	.	0.334	1.81	1.522	.	0.1	0.036043	15.91	.	.	.
11	2905267	C	G	rs1060503861	CDKN1C	ENSG00000129757	ENST00000647251	ENSP00000496631	A0A2R8YFP9	A0A2R8YFP9_HUMAN	R118P	Likely_benign	6.33609e-06	.	.	.	0.092	0.555	-0.331	.	-0.11	0.14723	9.144	.	.	.
11	2905279	A	C	.	CDKN1C	ENSG00000129757	ENST00000647251	ENSP00000496631	A0A2R8YFP9	A0A2R8YFP9_HUMAN	L114R	Likely_benign	0	.	.	.	0.15	-7.26	-1.674	.	-0.16	0.139063	1.181	.	.	.
11	2905279	A	G	rs780417247	CDKN1C	ENSG00000129757	ENST00000647251	ENSP00000496631	A0A2R8YFP9	A0A2R8YFP9_HUMAN	L114P	Likely_benign	0	.	.	.	0.152	-7.26	-1.674	.	-0.12	0.162851	1.262	.	.	.
11	2905288	G	A	.	CDKN1C	ENSG00000129757	ENST00000647251	ENSP00000496631	A0A2R8YFP9	A0A2R8YFP9_HUMAN	A111V	Likely_benign	0	.	.	.	0.185	-0.0666	0.577	.	-0.04	0.023414	6.372	.	.	.
11	2905297	G	A	rs779172459	CDKN1C	ENSG00000129757	ENST00000647251	ENSP00000496631	A0A2R8YFP9	A0A2R8YFP9_HUMAN	P108L	Likely_benign	2.60831e-05	.	.	.	0.093	0.343	0.091	.	-0.09	0.057589	6.248	.	.	.
11	2905309	G	C	rs773166985	CDKN1C	ENSG00000129757	ENST00000647251	ENSP00000496631	A0A2R8YFP9	A0A2R8YFP9_HUMAN	P104R	Likely_benign	0	.	.	.	0.134	-3.2	-0.252	.	-0.02	0.085755	5.001	.	.	.
11	2905321	C	T	rs370564696	CDKN1C	ENSG00000129757	ENST00000647251	ENSP00000496631	A0A2R8YFP9	A0A2R8YFP9_HUMAN	R100Q	Likely_benign	4.89435e-05	.	.	.	0.06	-2.7	-2.994	.	-0.13	0.042559	4.501	.	.	.
11	2905324	C	G	rs373252940	CDKN1C	ENSG00000129757	ENST00000647251	ENSP00000496631	A0A2R8YFP9	A0A2R8YFP9_HUMAN	R99P	Likely_benign	1.40357e-05	.	.	.	0.102	-0.442	0.371	.	-0.04	0.172255	6.483	.	.	.
11	2905324	C	T	rs373252940	CDKN1C	ENSG00000129757	ENST00000647251	ENSP00000496631	A0A2R8YFP9	A0A2R8YFP9_HUMAN	R99H	Likely_benign	2.80714e-05	.	.	.	0.278	-0.442	0.371	.	-0.01	0.045601	6.23	.	.	.
11	2905336	C	T	.	CDKN1C	ENSG00000129757	ENST00000647251	ENSP00000496631	A0A2R8YFP9	A0A2R8YFP9_HUMAN	R95H	Likely_benign	0	.	.	.	0.263	0.926	-0.631	.	-0.04	0.037135	12.28	.	.	.
11	2905340	G	C	rs267606716	CDKN1C	ENSG00000129757	ENST00000647251	ENSP00000496631	A0A2R8YFP9	A0A2R8YFP9_HUMAN	Q94E	Likely_pathogenic	0	.	.	.	.	.	.	.	0.6	0.036876	36	.	nan	nan
11	4107743	C	T	rs146873551	STIM1	ENSG00000167323	ENST00000616714	ENSP00000478059	G0XQ39	G0XQ39_HUMAN	T504M	Benign/Likely_benign	0.000629231	.	.	0.167	0.082	3.2	1.808	.	-0.42	0.044787	20.7	0.001	.	0.373232
11	4107784	G	A	rs199732479	STIM1	ENSG00000167323	ENST00000616714	ENSP00000478059	G0XQ39	G0XQ39_HUMAN	G518S	Likely_benign	0.000211606	.	.	0.122	.	3.11	3.315	.	-0.3	0.0534	19.61	.	.	0.480238
11	4108042	C	G	rs139558513	STIM1	ENSG00000167323	ENST00000616714	ENSP00000478059	G0XQ39	G0XQ39_HUMAN	P604A	Likely_benign	0.000524814	.	.	0.248	.	-2.41	0.367	.	-0.36	0.038778	16.18	.	.	0.276241
11	4108060	G	A	rs562406813	STIM1	ENSG00000167323	ENST00000616714	ENSP00000478059	G0XQ39	G0XQ39_HUMAN	A610T	Benign	0.00148441	.	.	0.063	.	-1.36	0.851	.	-0.59	0.042193	15.4	.	.	0.295599
11	4112783	C	G	rs139432975	STIM1	ENSG00000167323	ENST00000616714	ENSP00000478059	G0XQ39	G0XQ39_HUMAN	P711A	Likely_benign	0.000481354	.	.	0.177	0.055	2.67	0.99	.	-0.38	0.041915	14.25	.	.	0.385908
11	4112808	C	A	rs35637264	STIM1	ENSG00000167323	ENST00000616714	ENSP00000478059	G0XQ39	G0XQ39_HUMAN	S719Y	Benign	0.000691992	.	.	0.363	0.35	4.71	6.926	.	0.05	0.170455	26.5	.	.	0.542058
11	5247991	T	G	rs35262412	HBB	ENSG00000244734	ENST00000647020	ENSP00000494175	P68871	HBB_HUMAN	E44A	Likely_benign	0	.	.	.	0.577	1.57	0.281	0.0989	0.02	0.509718	15.16	0.25	.	0.379381
11	5248160	C	G	rs33960103	HBB	ENSG00000244734	ENST00000647020	ENSP00000494175	P68871	HBB_HUMAN	R31T	Pathogenic	0.000103436	.	.	.	0.942	5.24	6.795	0.8266	0.55	0.925439	36	1	.	0.701061
11	5248221	C	T	rs63750717	HBB	ENSG00000244734	ENST00000647020	ENSP00000494175	P68871	HBB_HUMAN	A11T	Likely_benign	0	.	.	.	0.533	-2.01	-0.993	0.1565	-0.13	0.352203	2.389	0.262	.	0.359666
11	6411911	C	T	rs556155962	SMPD1	ENSG00000166311	ENST00000342245	ENSP00000340409	P17405	ASM_HUMAN	P28L	Likely_benign	0.000581629	0.076	3	0.114	0.019	2.95	0.426	0.5265	-0.59	0.18262	12.13	.	0.216455	0.355192
11	6414882	T	G	rs398123475	SMPD1	ENSG00000166311	ENST00000342245	ENSP00000340409	P17405	ASM_HUMAN	C433W	Likely_pathogenic	0	0	-2.62	0.555	0.761	0.341	0.409	0.8861	0.35	0.878489	24.3	.	0.94109	0.797723
11	6415212	G	A	rs763566905	SMPD1	ENSG00000166311	ENST00000342245	ENSP00000340409	P17405	ASM_HUMAN	R476Q	Likely_pathogenic	3.57873e-05	0.004	-3.23	0.76	0.801	4.63	7.557	0.4763	0.19	0.565839	29.7	.	0.820321	0.549738
11	6415503	T	G	rs1057517826	SMPD1	ENSG00000166311	ENST00000342245	ENSP00000340409	P17405	ASM_HUMAN	L521R	Likely_pathogenic	0	0.001	-3.19	0.932	0.826	3.57	7.527	0.7422	0.49	0.940026	23.5	.	0.967628	0.636388
11	6636434	T	C	rs796053433	TPP1	ENSG00000166340	ENST00000299427	ENSP00000299427	O14773	TPP1_HUMAN	R465G	Likely_benign	0	0.341	-2.86	0.113	0.198	-3.07	0.149	0.4562	-0.43	0.569994	14	0	0.243944	0.214617
11	6637933	C	T	rs796053440	TPP1	ENSG00000166340	ENST00000299427	ENSP00000299427	O14773	TPP1_HUMAN	S282N	Likely_pathogenic	0	0.003	-5.33	0.825	0.809	4.48	7.416	0.5129	0.09	0.854533	24.8	0.644	0.562888	0.813742
11	6640020	G	T	rs796053431	TPP1	ENSG00000166340	ENST00000299427	ENSP00000299427	O14773	TPP1_HUMAN	S72R	Likely_benign	0	0.317	-0.41	0.181	0.038	3.95	1.197	0.0696	-0.47	0.071254	21	0.008	0.212175	0.236831
11	6640054	A	C	rs1060502179	TPP1	ENSG00000166340	ENST00000299427	ENSP00000299427	O14773	TPP1_HUMAN	L61R	Likely_pathogenic	0	0	-0.9	0.864	0.852	5.64	5.737	0.8613	0.31	0.877466	29.7	1	0.921292	0.531119
11	6640114	G	A	rs768795654	TPP1	ENSG00000166340	ENST00000299427	ENSP00000299427	O14773	TPP1_HUMAN	A41V	Likely_benign	1.59391e-05	1	0.05	0.084	0.124	-3.78	0.741	0.3163	-0.55	0.094733	14.91	0.002	0.189541	0.32496
11	6651911	C	T	rs869312675	DCHS1	ENSG00000166341	ENST00000299441	ENSP00000299441	Q96JQ0	PCD16_HUMAN	G1372S	Likely_benign	1.46426e-05	0.453	-0.14	0.282	0.179	4.24	3.093	0.139	-0.15	0.411666	23	0.791	1.50408	0.89622
11	6662787	G	A	rs201684495	DCHS1	ENSG00000166341	ENST00000299441	ENSP00000299441	Q96JQ0	PCD16_HUMAN	H20Y	Likely_benign	0.000340009	1	0.57	0.172	0.038	2.43	0.37	0.0053	-0.63	0.085156	6.12	0.001	0.330484	0.281277
11	9163538	C	T	rs1057519564	DENND5A	ENSG00000184014	ENST00000328194	ENSP00000328524	Q6IQ26	DEN5A_HUMAN	R1210Q	Likely_pathogenic	8.11306e-06	0.282	2.88	0.837	0.271	5.56	7.851	0.0551	-0.16	0.765132	28.5	0.999	0.939401	0.787852
11	9810789	G	A	rs183468503	SBF2	ENSG00000133812	ENST00000256190	ENSP00000256190	Q86WG5	MTMRD_HUMAN	T1600I	Likely_benign	0.00048514	0.159	-2	0.119	0.236	4.98	4.139	0.0783	-0.38	0.038549	21.5	0.001	0.190953	0.446369
11	9838508	A	G	rs869312963	SBF2	ENSG00000133812	ENST00000256190	ENSP00000256190	Q86WG5	MTMRD_HUMAN	V1286A	Likely_pathogenic	0	0.135	-2.02	0.72	0.639	5.75	6.161	0.4537	0.1	0.176376	24.8	0.777	0.229706	0.637525
11	9853821	T	C	rs869312970	SBF2	ENSG00000133812	ENST00000256190	ENSP00000256190	Q86WG5	MTMRD_HUMAN	H1201R	Likely_pathogenic	0	0.092	-2.6	0.84	0.88	5.76	8.017	0.3481	0.25	0.461192	24.2	0.906	0.752588	0.780777
11	13750212	G	A	rs1057517926	FAR1	ENSG00000197601	ENST00000354817	ENSP00000346874	Q8WVX9	FACR1_HUMAN	R480H	Likely_pathogenic	0	0.051	1.9	0.588	0.351	5.74	10.003	0.5613	-0.08	0.827353	25.7	0.363	1.21354	0.721348
11	14380349	C	A	.	RRAS2	ENSG00000133818	ENST00000256196	ENSP00000256196	P62070	RRAS2_HUMAN	G23V	Pathogenic	0	0	-1.2	0.501	0.594	1.45	3.578	0.9025	0.05	0.831278	23.2	0.999	2.16667	0.886662
11	17408485	G	C	rs41282930	KCNJ11	ENSG00000187486	ENST00000339994	ENSP00000345708	.	.	S385C	Benign/Likely_benign	0.0045617	0.002	-2.37	0.174	0.369	5.17	3.069	0.2591	-0.19	0.298782	23.4	0.308	0.812429	0.495121
11	17408651	A	G	rs587783675	KCNJ11	ENSG00000187486	ENST00000339994	ENSP00000345708	.	.	Y330H	Pathogenic	0	0.007	-3.66	0.924	0.926	5.43	9.325	0.5267	0.45	0.904438	27.1	1	1.84027	0.776447
11	17408773	C	G	rs797045637	KCNJ11	ENSG00000187486	ENST00000339994	ENSP00000345708	.	.	G289A	Likely_pathogenic	0	0	-3.42	0.914	0.933	5.43	7.905	0.5883	0.5	0.92989	26.4	1	1.68319	0.858703
11	17409141	G	C	rs587783669	KCNJ11	ENSG00000187486	ENST00000339994	ENSP00000345708	.	.	C166W	Likely_pathogenic	0	0	-3.39	0.835	0.886	5.16	4.36	0.7068	0.47	0.958629	28	1	1.88289	0.756762
11	17409274	A	G	.	KCNJ11	ENSG00000187486	ENST00000339994	ENSP00000345708	.	.	L122P	Likely_pathogenic	0	0	-3.95	0.975	0.976	5.02	9.325	0.8977	0.58	0.983629	26.7	0.981	2.0632	0.889106
11	17409479	G	A	rs375848765	KCNJ11	ENSG00000187486	ENST00000339994	ENSP00000345708	.	.	R54C	Likely_pathogenic	3.98095e-06	0	-4.18	0.903	0.931	4.57	6.891	0.6986	0.57	0.943773	29.4	0.999	1.88853	0.920491
11	17409611	C	T	rs587783667	KCNJ11	ENSG00000187486	ENST00000339994	ENSP00000345708	.	.	E10K	Benign	4.01326e-06	0.004	-2.38	0.325	0.619	4.3	7.905	0.1833	0.13	0.712048	26.4	0.738	0.806419	0.890451
11	17414669	C	T	rs193922408	ABCC8	ENSG00000006071	ENST00000302539	ENSP00000303960	Q09428-2	ABCC8_HUMAN	V1540M	Likely_pathogenic	0	0.001	-1.25	0.782	0.643	5.2	7.582	.	0.06	0.489477	25.1	.	.	0.886572
11	17415299	A	C	rs193922406	ABCC8	ENSG00000006071	ENST00000302539	ENSP00000303960	Q09428-2	ABCC8_HUMAN	I1519S	Likely_pathogenic	0	0.001	-1.09	0.903	0.879	5.08	8.677	.	0.29	0.607216	28.6	.	.	0.886367
11	17415907	C	A	.	ABCC8	ENSG00000006071	ENST00000302539	ENSP00000303960	Q09428-2	ABCC8_HUMAN	G1485V	Likely_pathogenic	0	0	-5.8	0.977	0.991	4.94	7.871	.	0.58	0.917362	29.4	.	.	0.883464
11	17416762	G	C	rs193922403	ABCC8	ENSG00000006071	ENST00000302539	ENSP00000303960	Q09428-2	ABCC8_HUMAN	I1457M	Likely_pathogenic	0	0.001	-3.26	0.882	0.623	-6.91	-0.884	.	0	0.07997	17.91	.	.	0.725565
11	17417199	G	C	.	ABCC8	ENSG00000006071	ENST00000302539	ENSP00000303960	Q09428-2	ABCC8_HUMAN	S1423C	Likely_pathogenic	0	0.001	-3.48	0.916	0.907	4.78	10.003	.	0.47	0.585888	29.1	.	.	0.707868
11	17417423	A	C	rs587783171	ABCC8	ENSG00000006071	ENST00000302539	ENSP00000303960	Q09428-2	ABCC8_HUMAN	F1393V	Pathogenic	0	0.001	-3.21	0.919	0.954	5.06	9.325	.	0.44	0.747999	28.4	.	.	0.818655
11	17418473	G	A	.	ABCC8	ENSG00000006071	ENST00000302539	ENSP00000303960	Q09428-2	ABCC8_HUMAN	P1371L	Likely_pathogenic	0	0.006	-3.31	0.766	0.744	4.83	8.114	.	0.22	0.559503	25.1	.	.	0.807761
11	17418531	C	T	rs149331388	ABCC8	ENSG00000006071	ENST00000302539	ENSP00000303960	Q09428-2	ABCC8_HUMAN	V1352M	Likely_pathogenic	3.9769e-06	0.001	-2.72	0.744	0.648	4.83	4.999	.	0.11	0.192319	24.7	.	.	0.813597
11	17426074	A	C	rs193922399	ABCC8	ENSG00000006071	ENST00000302539	ENSP00000303960	Q09428-2	ABCC8_HUMAN	F1182C	Likely_pathogenic	0	0	-2.7	0.967	0.956	5.32	9.309	.	0.46	0.756233	31	.	.	0.858084
11	17426099	C	T	rs141322087	ABCC8	ENSG00000006071	ENST00000302539	ENSP00000303960	Q09428-2	ABCC8_HUMAN	V1174M	Likely_pathogenic	1.19326e-05	0.074	-2.64	0.346	0.273	4.4	1.784	.	-0.29	0.230929	22.8	.	.	0.623132
11	17427094	G	C	.	ABCC8	ENSG00000006071	ENST00000302539	ENSP00000303960	Q09428-2	ABCC8_HUMAN	P1117A	Likely_pathogenic	0	0.002	-2.6	0.861	0.678	6.17	10.003	.	0.4	0.577949	28.7	.	.	0.846551
11	17432122	C	T	rs531684936	ABCC8	ENSG00000006071	ENST00000302539	ENSP00000303960	Q09428-2	ABCC8_HUMAN	D880N	Likely_benign	6.36228e-05	0.103	-2.46	0.414	0.327	6.17	7.591	.	-0.23	0.237916	24.1	.	.	0.531272
11	17434269	G	A	rs140068774	ABCC8	ENSG00000006071	ENST00000302539	ENSP00000303960	Q09428-2	ABCC8_HUMAN	R835C	Likely_benign	5.28902e-05	0	-1.45	0.737	0.852	5.82	6.152	.	0.33	0.487323	32	.	.	0.755167
11	17434994	G	T	rs202189540	ABCC8	ENSG00000006071	ENST00000302539	ENSP00000303960	Q09428-2	ABCC8_HUMAN	Q809K	Likely_benign	5.16919e-05	0.081	-2.61	0.835	0.602	5.42	10.003	.	0.26	0.179007	23	.	.	0.818572
11	17449470	G	A	rs150316347	ABCC8	ENSG00000006071	ENST00000302539	ENSP00000303960	Q09428-2	ABCC8_HUMAN	T687M	Likely_benign	0.000211455	0.001	-2.72	0.464	0.64	4.33	5.228	.	0.05	0.131226	26.4	0.772	.	0.561868
11	17449918	C	T	rs146378237	ABCC8	ENSG00000006071	ENST00000302539	ENSP00000303960	Q09428-2	ABCC8_HUMAN	R653Q	Likely_benign	0.000581766	0.035	-2.85	0.548	0.567	5.08	7.287	.	-0.08	0.077405	24.9	0.58	.	0.27558
11	17452385	C	T	rs1344172059	ABCC8	ENSG00000006071	ENST00000302539	ENSP00000303960	Q09428-2	ABCC8_HUMAN	R598Q	Likely_pathogenic	6.37267e-05	0.109	-3.43	0.791	0.725	5.46	7.905	.	0.34	0.215787	23.9	0.056	.	0.737412
11	17452500	C	T	rs4148619	ABCC8	ENSG00000006071	ENST00000302539	ENSP00000303960	Q09428-2	ABCC8_HUMAN	V560M	Likely_benign	0.000650423	0.026	-2.6	0.266	0.505	4.56	3.428	.	-0.1	0.15226	22.9	0.019	.	0.473241
11	17464281	T	C	rs193922397	ABCC8	ENSG00000006071	ENST00000302539	ENSP00000303960	Q09428-2	ABCC8_HUMAN	Y539C	Likely_pathogenic	3.98004e-06	0.018	-2.56	0.665	0.701	3.68	5.117	.	0.06	0.539328	25.8	0.886	.	0.735042
11	17464291	A	G	rs193922396	ABCC8	ENSG00000006071	ENST00000302539	ENSP00000303960	Q09428-2	ABCC8_HUMAN	F536L	Likely_pathogenic	0	0.191	-2.25	0.957	0.635	6.02	9.312	.	0.19	0.278155	25.3	0.573	.	0.770485
11	17470152	C	T	.	ABCC8	ENSG00000006071	ENST00000302539	ENSP00000303960	Q09428-2	ABCC8_HUMAN	G415R	Likely_pathogenic	0	0.001	-4.53	0.605	0.624	3.69	5.047	.	0.09	0.874432	25.9	0.971	.	0.769415
11	17474818	C	A	.	ABCC8	ENSG00000006071	ENST00000302539	ENSP00000303960	Q09428-2	ABCC8_HUMAN	G342W	Likely_pathogenic	0	0.004	-2.6	0.743	0.695	5.79	5.029	.	0.16	0.375855	31	0.972	.	0.71201
11	17483269	C	T	rs863225280	ABCC8	ENSG00000006071	ENST00000302539	ENSP00000303960	Q09428-2	ABCC8_HUMAN	G228D	Pathogenic	0	0.035	-2.84	0.883	0.614	5.41	2.403	.	0.18	0.546332	22.7	0.196	.	0.888507
11	17517180	C	T	rs374696855	USH1C	ENSG00000006611	ENST00000005226	ENSP00000005226	Q9Y6N9-5	USH1C_HUMAN	R864Q	Likely_benign	0.000139173	0.071	1.23	0.257	0.044	3.56	0.16	0.6645	-0.66	0.050683	23.9	0.001	0.0705084	0.30082
11	17531009	C	T	rs138017852	USH1C	ENSG00000006611	ENST00000005226	ENSP00000005226	Q9Y6N9-5	USH1C_HUMAN	R636H	Likely_benign	5.17846e-05	0.105	1.17	0.204	0.035	3.71	0.523	0.0457	-0.55	0.038442	17.04	0	0.0755205	0.274186
11	17531124	G	A	rs111033520	USH1C	ENSG00000006611	ENST00000005226	ENSP00000005226	Q9Y6N9-5	USH1C_HUMAN	R598C	Likely_benign	9.54795e-05	0.001	0.95	0.272	0.072	4.62	0.582	0.1796	-0.52	0.066487	21.1	0.109	0.0821069	0.410765
11	17547981	C	T	rs397517883	USH1C	ENSG00000006611	ENST00000005226	ENSP00000005226	Q9Y6N9-5	USH1C_HUMAN	R196Q	Likely_benign	0.000131608	0.065	1.78	0.266	0.057	2.84	0.434	0.0956	-0.57	0.044272	14.92	0.32	0.0705084	0.235702
11	17548878	C	T	rs55843567	USH1C	ENSG00000006611	ENST00000005226	ENSP00000005226	Q9Y6N9-5	USH1C_HUMAN	V130I	Benign	0.00317361	0.199	1.61	0.391	0.036	3.11	2.043	0.2875	-0.6	0.107031	22.8	0.029	0.0598422	0.443111
11	17554814	C	T	rs776511246	USH1C	ENSG00000006611	ENST00000005226	ENSP00000005226	Q9Y6N9-5	USH1C_HUMAN	R31Q	Likely_pathogenic	0.000111437	0.002	1.61	0.849	0.301	5.07	7.213	0.4473	-0.11	0.566241	30	0.978	0.409721	0.713831
11	17565854	T	C	.	USH1C	ENSG00000006611	ENST00000005226	ENSP00000005226	Q9Y6N9-5	USH1C_HUMAN	M1V	Likely_pathogenic	0	0	1.31	0.574	0.33	4.11	3.771	1	-0.03	0.848954	24.7	0.937	.	.
11	17569088	G	T	rs550807341	OTOG	ENSG00000188162	ENST00000399391	ENSP00000382323	Q6ZRI0	OTOG_HUMAN	A57S	Likely_benign	0.000284576	0.735	2.29	0.034	0.013	-0.757	0.095	.	-0.81	0.090991	0.545	.	.	0.222858
11	17574744	C	T	rs542646349	OTOG	ENSG00000188162	ENST00000399391	ENSP00000382323	Q6ZRI0	OTOG_HUMAN	P136L	Likely_benign	0.000250125	0.12	2.37	0.249	0.083	1.43	1.483	.	-0.47	0.610744	8.437	.	.	0.598427
11	17574921	C	T	rs766172178	OTOG	ENSG00000188162	ENST00000399391	ENSP00000382323	Q6ZRI0	OTOG_HUMAN	A144V	Likely_benign	0	0.484	2.37	0.142	0.036	1.37	0.981	.	-0.72	0.42304	13.72	.	.	0.541465
11	17575053	G	C	rs876657556	OTOG	ENSG00000188162	ENST00000399391	ENSP00000382323	Q6ZRI0	OTOG_HUMAN	S188T	Likely_benign	0	0.264	0.21	0.086	0.051	2.32	1.509	.	-0.54	0.158688	16.89	.	.	0.362749
11	17582282	G	A	rs756129872	OTOG	ENSG00000188162	ENST00000399391	ENSP00000382323	Q6ZRI0	OTOG_HUMAN	V469M	Likely_benign	0.000100293	0.173	-0.12	0.245	0.171	3.11	4.228	.	-0.33	0.669375	21.5	.	.	0.419685
11	17590818	T	C	rs751269089	OTOG	ENSG00000188162	ENST00000399391	ENSP00000382323	Q6ZRI0	OTOG_HUMAN	I599T	Likely_benign	4.6978e-05	1	0.39	0.185	0.081	3.56	1.066	.	-0.55	0.313794	14.15	.	.	0.372154
11	17594642	G	A	rs113745835	OTOG	ENSG00000188162	ENST00000399391	ENSP00000382323	Q6ZRI0	OTOG_HUMAN	A712T	Likely_benign	0.00112743	0.083	-1.04	0.05	0.195	-9.83	0.461	.	-0.48	0.237293	12.51	.	.	0.360808
11	17596360	T	C	.	OTOG	ENSG00000188162	ENST00000399391	ENSP00000382323	Q6ZRI0	OTOG_HUMAN	V808A	Likely_benign	0	0.71	2.41	0.031	0.019	-1.69	-0.03	.	-0.84	0.070437	7.771	.	.	0.35039
11	17614750	A	T	rs551850126	OTOG	ENSG00000188162	ENST00000399391	ENSP00000382323	Q6ZRI0	OTOG_HUMAN	D1018V	Likely_benign	0.000374777	0.004	0.22	0.31	0.325	5.13	1.86	.	-0.31	0.512992	16.67	.	.	0.321005
11	17615244	A	G	rs56359117	OTOG	ENSG00000188162	ENST00000399391	ENSP00000382323	Q6ZRI0	OTOG_HUMAN	I1089V	Likely_benign	0.000767987	0.13	0.38	0.11	0.03	3	0.569	.	-0.5	0.270136	15.99	.	.	0.28436
11	17615703	C	T	rs768393908	OTOG	ENSG00000188162	ENST00000399391	ENSP00000382323	Q6ZRI0	OTOG_HUMAN	A1145V	Likely_benign	3.35139e-05	0.192	2.24	0.102	0.182	4.64	4.536	.	-0.63	0.128386	20.9	.	.	0.351896
11	17627547	C	T	rs200215464	OTOG	ENSG00000188162	ENST00000399391	ENSP00000382323	Q6ZRI0	OTOG_HUMAN	R1353W	Likely_benign	0.000127736	1	2.92	0.173	0.058	0.185	1.82	.	-0.68	0.30904	10.6	.	.	0.391627
11	17629932	C	T	rs559512010	OTOG	ENSG00000188162	ENST00000399391	ENSP00000382323	Q6ZRI0	OTOG_HUMAN	R1428W	Likely_benign	6.30376e-05	0.076	0.53	0.182	0.03	-7.32	-0.649	.	-0.62	0.28469	2.796	.	.	0.198062
11	17631429	A	T	rs747022159	OTOG	ENSG00000188162	ENST00000399391	ENSP00000382323	Q6ZRI0	OTOG_HUMAN	T1540S	Likely_benign	4.20762e-05	0.696	2.43	0.019	0.026	-10.8	-1.885	.	-0.93	0.083955	0.001	.	.	0.293498
11	17631673	C	T	rs937557181	OTOG	ENSG00000188162	ENST00000399391	ENSP00000382323	Q6ZRI0	OTOG_HUMAN	P1621L	Likely_benign	6.69559e-06	0.7	2.39	0.095	0.049	4.41	0.263	.	-0.65	0.167464	15.77	.	.	0.305639
11	17631898	C	T	rs553479177	OTOG	ENSG00000188162	ENST00000399391	ENSP00000382323	Q6ZRI0	OTOG_HUMAN	P1696L	Likely_benign	3.34457e-05	0.158	2.42	0.07	0.062	2.59	0.089	.	-0.73	0.107066	11.64	.	.	0.24181
11	17632150	A	G	rs876657555	OTOG	ENSG00000188162	ENST00000399391	ENSP00000382323	Q6ZRI0	OTOG_HUMAN	E1780G	Likely_benign	4.02614e-05	0.392	2.34	0.026	0.039	-1.65	0.19	.	-0.82	0.130834	9.709	.	.	0.288833
11	17632306	C	G	rs1003490	OTOG	ENSG00000188162	ENST00000399391	ENSP00000382323	Q6ZRI0	OTOG_HUMAN	A1832G	Benign	0.00191785	0.043	2.32	0.315	0.069	5.01	1.449	.	-0.48	0.068184	24.1	.	.	0.451274
11	17632314	G	A	rs539129544	OTOG	ENSG00000188162	ENST00000399391	ENSP00000382323	Q6ZRI0	OTOG_HUMAN	G1835S	Likely_benign	2.68904e-05	0.282	2.45	0.138	0.016	1.87	-0.015	.	-0.66	0.102036	10.14	.	.	0.354913
11	17632660	C	T	rs758489218	OTOG	ENSG00000188162	ENST00000399391	ENSP00000382323	Q6ZRI0	OTOG_HUMAN	T1950M	Likely_benign	5.45048e-05	0.122	2.3	0.058	0.01	0.181	-0.413	.	-0.79	0.083493	4.369	.	.	0.234175
11	17635241	A	G	rs368261417	OTOG	ENSG00000188162	ENST00000399391	ENSP00000382323	Q6ZRI0	OTOG_HUMAN	N2186S	Likely_benign	0.000113164	0.777	0.25	0.045	0.107	-2.36	0.057	.	-0.67	0.244474	14.07	.	.	0.318067
11	17653443	C	T	rs568549806	OTOG	ENSG00000188162	ENST00000399391	ENSP00000382323	Q6ZRI0	OTOG_HUMAN	R2315C	Likely_benign	0.00115114	0.008	-1.14	0.27	0.339	3.73	0.559	.	-0.22	0.339255	28.1	.	.	0.513383
11	17653749	G	A	rs375080152	OTOG	ENSG00000188162	ENST00000399391	ENSP00000382323	Q6ZRI0	OTOG_HUMAN	E2362K	Likely_benign	7.22809e-05	0.226	-2.05	0.302	0.23	3.96	2.852	.	-0.24	0.634493	22.2	.	.	0.749111
11	17655728	T	A	rs532385451	OTOG	ENSG00000188162	ENST00000399391	ENSP00000382323	Q6ZRI0	OTOG_HUMAN	D2472E	Likely_benign	0.000442683	1	2.55	0.046	0.012	-0.855	0.8	.	-0.7	0.276376	4.082	.	.	0.430073
11	17662331	G	A	rs542442173	OTOG	ENSG00000188162	ENST00000399391	ENSP00000382323	Q6ZRI0	OTOG_HUMAN	V2671M	Likely_benign	0.000128535	0.228	2.32	0.087	0.032	3.32	1.243	.	-0.76	0.167651	15.39	.	.	0.327782
11	17662484	G	A	rs766229978	OTOG	ENSG00000188162	ENST00000399391	ENSP00000382323	Q6ZRI0	OTOG_HUMAN	R2691H	Likely_benign	0.000192907	0.112	2.37	0.194	0.081	2.58	3.06	.	-0.67	0.25322	17.27	.	.	0.300952
11	17793324	G	T	rs200873319	KCNC1	ENSG00000129159	ENST00000265969	ENSP00000265969	P48547-2	KCNC1_HUMAN	R228L	Likely_benign	0.000314128	0.326	-4.26	0.197	0.388	3.79	3.947	0.227	-0.06	0.29931	22.2	0.145	1.86796	0.567191
11	17793332	A	G	.	KCNC1	ENSG00000129159	ENST00000265969	ENSP00000265969	P48547-2	KCNC1_HUMAN	T231A	Likely_pathogenic	0	0.034	-4.37	0.499	0.617	4.7	7.34	0.3095	0.1	0.47312	24.9	0.303	1.86796	0.741213
11	17793935	G	A	rs1057524670	KCNC1	ENSG00000129159	ENST00000265969	ENSP00000265969	P48547-2	KCNC1_HUMAN	V432M	Likely_pathogenic	0	0.014	-5.18	0.794	0.888	5.15	10.003	0.6535	0.46	0.870659	27.1	1	2.67321	0.896362
11	17801168	C	T	rs1064795663	KCNC1	ENSG00000129159	ENST00000265969	ENSP00000265969	P48547-2	KCNC1_HUMAN	P557L	Likely_pathogenic	6.61218e-06	0.052	-4.17	0.431	0.503	5.7	5.913	0.1	0.02	0.381344	27.9	.	1.64549	0.600079
11	18309464	G	A	rs144875223	HPS5	ENSG00000110756	ENST00000349215	ENSP00000265967	Q9UPZ3	HPS5_HUMAN	P846L	Benign/Likely_benign	0.00477843	0.004	-1.47	0.698	0.634	5.36	6.84	0.8423	0.12	0.524252	24.9	0.966	0.334572	0.393938
11	19204205	C	T	rs45607943	CSRP3	ENSG00000129170	ENST00000647990	ENSP00000496798	A0A3B3IRI5	A0A3B3IRI5_HUMAN	R155H	Benign/Likely_benign	0.000365831	.	.	.	.	-10.5	-2.387	.	-0.89	0.090357	0.467	.	.	.
11	19204286	A	G	rs727504575	CSRP3	ENSG00000129170	ENST00000647990	ENSP00000496798	A0A3B3IRI5	A0A3B3IRI5_HUMAN	M128T	Likely_benign	7.95526e-06	.	.	.	.	-0.321	0.233	.	-0.54	0.107858	8.825	.	.	.
11	19206542	C	A	rs200334242	CSRP3	ENSG00000129170	ENST00000533783	ENSP00000431813	P50461	CSRP3_HUMAN	E155D	Likely_benign	0	.	.	.	.	.	.	0.3943	-0.27	0.627643	17.34	0.007	nan	nan
11	19206542	C	A	rs200334242	CSRP3	ENSG00000129170	ENST00000647990	ENSP00000496798	A0A3B3IRI5	A0A3B3IRI5_HUMAN	S111I	Likely_benign	0	.	.	.	.	.	.	.	-0.27	0.207336	17.34	.	nan	nan
11	19206542	C	A	rs200334242	CSRP3	ENSG00000129170	ENST00000648719	ENSP00000497633	A0A3B3IT61	A0A3B3IT61_HUMAN	V55F	Likely_benign	0	.	.	.	.	.	.	.	-0.27	0.079826	17.34	.	nan	nan
11	19206542	C	T	rs200334242	CSRP3	ENSG00000129170	ENST00000647990	ENSP00000496798	A0A3B3IRI5	A0A3B3IRI5_HUMAN	S111N	Likely_benign	0	.	.	.	.	.	.	.	-0.31	0.143136	9.972	.	nan	nan
11	19206542	C	T	rs200334242	CSRP3	ENSG00000129170	ENST00000648719	ENSP00000497633	A0A3B3IT61	A0A3B3IT61_HUMAN	V55I	Likely_benign	0	.	.	.	.	.	.	.	-0.31	0.01873	9.972	.	nan	nan
11	19206551	C	T	rs397516856	CSRP3	ENSG00000129170	ENST00000648719	ENSP00000497633	A0A3B3IT61	A0A3B3IT61_HUMAN	E52K	Likely_benign	0	.	.	.	.	.	.	.	-0.33	0.045283	11.45	.	nan	nan
11	19206551	C	T	rs397516856	CSRP3	ENSG00000129170	ENST00000647990	ENSP00000496798	A0A3B3IRI5	A0A3B3IRI5_HUMAN	R108K	Likely_benign	0	.	.	.	.	.	.	.	-0.33	0.087294	11.45	.	nan	nan
11	19207766	G	T	rs1411552973	CSRP3	ENSG00000129170	ENST00000649842	ENSP00000497531	A0A3B3ISZ2	A0A3B3ISZ2_HUMAN	A81E	Likely_benign	3.97915e-06	.	.	.	.	1.96	0.052	.	-0.51	0.14518	10.11	.	.	.
11	19207843	C	G	rs727504905	CSRP3	ENSG00000129170	ENST00000533783	ENSP00000431813	P50461	CSRP3_HUMAN	A112P	Likely_benign	0	0.364	0.94	0.185	0.073	3.93	2.026	0.1821	-0.61	0.412813	17.75	0	0.0775692	0.456734
11	19207865	G	C	rs45582433	CSRP3	ENSG00000129170	ENST00000649842	ENSP00000497531	A0A3B3ISZ2	A0A3B3ISZ2_HUMAN	P48R	Benign/Likely_benign	0.00373559	.	.	.	.	2.93	1.543	.	-0.46	0.181343	9.637	.	.	.
11	19207877	G	A	rs146290726	CSRP3	ENSG00000129170	ENST00000649842	ENSP00000497531	A0A3B3ISZ2	A0A3B3ISZ2_HUMAN	A44V	Likely_benign	1.19354e-05	.	.	.	.	-1.33	-0.039	.	-0.49	0.117614	10.7	.	.	.
11	19207883	C	T	rs142832902	CSRP3	ENSG00000129170	ENST00000649842	ENSP00000497531	A0A3B3ISZ2	A0A3B3ISZ2_HUMAN	R42Q	Likely_benign	2.78501e-05	.	.	.	.	-8.97	-2.201	.	-0.63	0.062631	4.696	.	.	.
11	20622730	C	T	rs200496125	SLC6A5	ENSG00000165970	ENST00000525748	ENSP00000434364	Q9Y345	SC6A5_HUMAN	A20V	Likely_benign	0.000414663	0.01	-0.65	0.25	0.121	0.702	1.543	0.1156	-0.37	0.049785	9.402	0.001	0.193464	0.449655
11	20622766	C	T	rs527326906	SLC6A5	ENSG00000165970	ENST00000525748	ENSP00000434364	Q9Y345	SC6A5_HUMAN	P32L	Likely_benign	0.00021987	0.005	-0.55	0.101	0.231	4.79	0.55	0.1476	-0.5	0.075075	15.56	0	0.198009	0.59474
11	20622805	C	G	rs755131121	SLC6A5	ENSG00000165970	ENST00000525748	ENSP00000434364	Q9Y345	SC6A5_HUMAN	A45G	Likely_benign	0.000388651	0.162	-0.64	0.203	0.056	1.76	1.581	0.0621	-0.46	0.071508	13.92	0.011	0.194971	0.657864
11	20622808	C	G	rs12364685	SLC6A5	ENSG00000165970	ENST00000525748	ENSP00000434364	Q9Y345	SC6A5_HUMAN	P46R	Likely_benign	0.00426782	0.242	-0.53	0.3	0.063	3.03	0.635	0.03	-0.46	0.099023	17.34	0.036	0.2144	0.610816
11	20623027	A	G	rs201319465	SLC6A5	ENSG00000165970	ENST00000525748	ENSP00000434364	Q9Y345	SC6A5_HUMAN	H119R	Likely_benign	9.73252e-05	0.03	-0.56	0.192	0.14	3.28	0.671	0.1129	-0.31	0.145056	14.69	0	0.249433	0.576944
11	20625968	G	A	.	SLC6A5	ENSG00000165970	ENST00000525748	ENSP00000434364	Q9Y345	SC6A5_HUMAN	G226E	Likely_pathogenic	0	0	-4.28	0.921	0.98	4.45	7.806	0.9794	0.56	0.954687	32	1	0.87591	0.857756
11	20629163	C	T	rs150764554	SLC6A5	ENSG00000165970	ENST00000525748	ENSP00000434364	Q9Y345	SC6A5_HUMAN	T317M	Likely_benign	0.000437459	0.001	-1.02	0.859	0.819	5.72	7.568	0.4969	0.22	0.850195	28.2	0.994	0.775676	0.72617
11	20660027	T	C	rs1085307782	SLC6A5	ENSG00000165970	ENST00000525748	ENSP00000434364	Q9Y345	SC6A5_HUMAN	L631P	Likely_pathogenic	0	0	-1.32	0.991	0.927	5.65	7.905	0.8415	0.36	0.968011	25.6	0.833	0.595676	0.847007
11	20660063	T	A	rs1131691477	SLC6A5	ENSG00000165970	ENST00000525748	ENSP00000434364	Q9Y345	SC6A5_HUMAN	I643N	Likely_pathogenic	0	0	-1	0.976	0.823	5.65	7.366	0.617	0.12	0.906681	29.9	0.99	0.947446	0.908172
11	20668436	T	G	rs562578394	SLC6A5	ENSG00000165970	ENST00000525748	ENSP00000434364	Q9Y345	SC6A5_HUMAN	F676V	Likely_benign	7.55491e-05	0.001	-1.16	0.8	0.798	5.86	7.527	0.5837	0.27	0.934848	24.8	0.378	0.290988	0.754687
11	20673978	T	A	rs376060015	SLC6A5	ENSG00000165970	ENST00000525748	ENSP00000434364	Q9Y345	SC6A5_HUMAN	H738Q	Likely_benign	1.59049e-05	0.292	-0.61	0.633	0.22	2.36	-0.169	0.0027	-0.31	0.630333	17.46	0.021	0.202802	0.779705
11	20676386	A	G	rs543307278	SLC6A5	ENSG00000165970	ENST00000525748	ENSP00000434364	Q9Y345	SC6A5_HUMAN	K789R	Likely_benign	0.00108153	0.091	-0.79	0.248	0.212	4.69	7.103	0.1769	-0.19	0.176749	23.4	0.067	0.167959	0.703241
11	22261211	C	G	.	ANO5	ENSG00000171714	ENST00000324559	ENSP00000315371	Q75V66	ANO5_HUMAN	Q287E	Likely_pathogenic	0	0	-0.35	0.942	0.58	6.02	5.432	0.7551	0.28	0.841639	25.9	0.993	0.480117	0.431194
11	22272351	T	C	.	ANO5	ENSG00000171714	ENST00000324559	ENSP00000315371	Q75V66	ANO5_HUMAN	C360R	Pathogenic	0	0	-1.17	0.968	0.885	5.49	7.524	0.9899	0.33	0.935897	26.3	0.978	0.562429	0.734447
11	22647008	G	T	rs372625322	FANCF	ENSG00000183161	ENST00000327470	ENSP00000330875	Q9NPI8	FANCF_HUMAN	P117T	Likely_benign	0.000251314	0.018	1.3	0.165	0.087	4.3	3.526	0.6663	-0.38	0.078574	20.7	0.842	0.915434	0.715263
11	22647355	A	C	rs745495865	FANCF	ENSG00000183161	ENST00000327470	ENSP00000330875	Q9NPI8	FANCF_HUMAN	M1R	Likely_pathogenic	8.02633e-06	0	0.86	0.928	0.512	5.39	5.446	1	0.29	0.830164	25	0.999	.	.
11	31811484	A	T	rs750848278	PAX6	ENSG00000007372	ENST00000638963	ENSP00000491948	A0A1W2PQG7	A0A1W2PQG7_HUMAN	S372R	Likely_benign	0	.	.	.	.	.	.	.	-0.25	0.248971	15.88	.	nan	nan
11	31823320	G	T	.	PAX6	ENSG00000007372	ENST00000640368	ENSP00000492024	P26367-2	PAX6_HUMAN	S63Y	Likely_pathogenic	0	.	.	.	0.988	5.35	9.958	0.9633	0.59	0.819616	28	.	.	0.899891
11	31824281	G	C	.	PAX6	ENSG00000007372	ENST00000640368	ENSP00000492024	P26367-2	PAX6_HUMAN	R38G	Pathogenic	0	.	.	.	0.923	3.56	2.38	0.9024	0.52	0.951238	25	0.995	.	0.822082
11	31827957	C	A	.	PAX6	ENSG00000007372	ENST00000640368	ENSP00000492024	P26367-2	PAX6_HUMAN	M1I	Pathogenic	0	.	.	.	0.618	5.46	4.707	1	0.66	0.905616	24.1	0.009	.	.
11	31827959	T	G	rs1131692284	PAX6	ENSG00000007372	ENST00000640368	ENSP00000492024	P26367-2	PAX6_HUMAN	M1L	Pathogenic	0	.	.	.	0.593	5.46	4.768	1	0.47	0.888258	22	0	.	.
11	32414215	T	G	.	WT1	ENSG00000184937	ENST00000332351	ENSP00000331327	J3KNN9	J3KNN9_HUMAN	T446P	Likely_pathogenic	0	0	1.78	0.703	0.497	5.73	8.015	0.9501	0.06	0.788595	28.2	.	.	0.929538
11	32449604	C	T	rs372225738	WT1	ENSG00000184937	ENST00000332351	ENSP00000331327	J3KNN9	J3KNN9_HUMAN	G257D	Likely_benign	0.000126896	0.001	-1.99	0.533	0.61	5.11	3.51	0.4049	0.06	0.284117	25.7	.	.	0.769066
11	32456691	C	A	rs5030135	WT1	ENSG00000184937	ENST00000332351	ENSP00000331327	J3KNN9	J3KNN9_HUMAN	Q67H	Benign/Likely_benign	0.001249	0.305	3.39	0.053	0.054	-1.84	0.002	0.1057	-0.78	0.040044	2.82	.	.	0.880289
11	33731869	A	C	.	CD59	ENSG00000085063	ENST00000642928	ENSP00000494884	P13987	CD59_HUMAN	C64G	Likely_pathogenic	0	.	.	.	.	.	.	0.9044	0.5	0.859085	23.2	0.999	nan	nan
11	33731869	A	C	.	CD59	ENSG00000085063	ENST00000533403	ENSP00000436737	E9PI80	E9PI80_HUMAN	S104R	Likely_pathogenic	0	.	.	.	.	.	.	.	0.5	0.082193	23.2	.	nan	nan
11	34938362	G	A	rs146678221	PDHX	ENSG00000110435	ENST00000227868	ENSP00000227868	O00330	ODPX_HUMAN	G54S	Likely_benign	3.38922e-05	0.409	2.03	0.219	0.167	5.33	4.522	0.1022	0.01	0.155534	25.6	0.014	0.0582045	0.294237
11	34979114	A	G	rs767427196	PDHX	ENSG00000110435	ENST00000227868	ENSP00000227868	O00330	ODPX_HUMAN	I176V	Likely_benign	5.96858e-05	0.591	2.05	0.158	0.069	-11.6	-1.11	0.1322	-0.66	0.033534	0.007	0.009	0.0379943	0.218153
11	35016469	A	G	rs745949756	PDHX	ENSG00000110435	ENST00000227868	ENSP00000227868	O00330	ODPX_HUMAN	N419S	Likely_pathogenic	7.98779e-06	0	0.07	0.818	0.658	6.04	8.887	0.7783	-0.15	0.92114	26.3	0.999	0.276535	0.678603
11	36595105	A	G	rs150199231	RAG1	ENSG00000166349	ENST00000299440	ENSP00000299440	P15918	RAG1_HUMAN	H84R	Benign	0.00114706	1	1.26	0.224	0.114	3.68	1.567	0.1119	-0.51	0.099351	10.76	0.942	0.743442	0.372872
11	36595591	C	T	rs1329911475	RAG1	ENSG00000166349	ENST00000299440	ENSP00000299440	P15918	RAG1_HUMAN	A246V	Likely_benign	0	0.09	1.24	0.071	0.028	0.237	0.192	0.0989	-0.59	0.050215	1.384	0.033	0.185517	0.247283
11	36596032	G	T	.	RAG1	ENSG00000166349	ENST00000299440	ENSP00000299440	P15918	RAG1_HUMAN	G393V	Likely_pathogenic	0	0	-0.6	0.976	0.839	5.64	9.602	0.9144	0.28	0.838227	26.7	0.998	0.839251	0.753025
11	36597094	A	C	.	RAG1	ENSG00000166349	ENST00000299440	ENSP00000299440	P15918	RAG1_HUMAN	H747P	Likely_pathogenic	0	0	-2.29	0.952	0.915	6.13	8.947	0.8611	0.42	0.922908	26.1	0.993	0.935863	0.695532
11	36597296	G	T	rs768860215	RAG1	ENSG00000166349	ENST00000299440	ENSP00000299440	P15918	RAG1_HUMAN	E814D	Likely_pathogenic	7.98014e-06	0	-2.73	0.907	0.833	5.22	3.742	0.3348	0.4	0.656098	24.7	0.991	0.697804	0.693206
11	36597418	A	G	rs199474690	RAG1	ENSG00000166349	ENST00000299440	ENSP00000299440	P15918	RAG1_HUMAN	N855S	Likely_pathogenic	0	0	-2.67	0.9	0.804	5.94	8.947	0.4248	0.02	0.683264	25.3	0.987	0.651503	0.704547
11	36597544	G	A	rs1064793249	RAG1	ENSG00000166349	ENST00000299440	ENSP00000299440	P15918	RAG1_HUMAN	R897Q	Likely_pathogenic	3.99339e-06	0	-2.85	0.892	0.792	5.02	9.602	0.4429	0.37	0.625067	23.6	0.99	0.788807	0.581702
11	36597758	C	A	rs193922463	RAG1	ENSG00000166349	ENST00000299440	ENSP00000299440	P15918	RAG1_HUMAN	N968K	Likely_pathogenic	0	0	-1.37	0.909	0.63	3.74	1.15	0.6294	-0.15	0.883549	24.5	0.977	0.769441	0.867966
11	36597870	A	G	rs139113046	RAG1	ENSG00000166349	ENST00000299440	ENSP00000299440	P15918	RAG1_HUMAN	M1006V	Likely_benign	0.00187872	0	-0.82	0.73	0.396	5.63	8.867	0.5285	0.23	0.671553	24.4	0.53	0.342784	0.645268
11	36614398	G	T	rs1336343565	RAG2	ENSG00000175097	ENST00000618712	ENSP00000478672	P55895	RAG2_HUMAN	P441T	Likely_pathogenic	0	.	.	0.854	0.943	5.37	9.516	0.6601	0.52	0.914561	25.8	0.999	.	0.727717
11	36614820	C	T	rs138857320	RAG2	ENSG00000175097	ENST00000618712	ENSP00000478672	P55895	RAG2_HUMAN	R300H	Likely_benign	0.000210907	.	.	0.042	0.12	-2.32	-0.319	0.0072	-0.55	0.161649	17.21	0.002	.	0.245935
11	36615255	A	G	rs1064793250	RAG2	ENSG00000175097	ENST00000618712	ENSP00000478672	P55895	RAG2_HUMAN	L155P	Likely_pathogenic	7.96565e-06	.	.	0.778	0.726	4.38	8.947	0.2828	0.31	0.927175	23.1	0.946	.	0.500688
11	36615717	A	G	.	RAG2	ENSG00000175097	ENST00000618712	ENSP00000478672	P55895	RAG2_HUMAN	M1T	Pathogenic/Likely_pathogenic	0	.	.	0.943	0.778	5.58	8.889	1	0.66	0.880185	24.6	0.977	.	.
11	44129270	C	T	rs201185639	EXT2	ENSG00000151348	ENST00000395673	ENSP00000379032	Q93063-3	EXT2_HUMAN	A36V	Likely_benign	0.00019502	0.006	0	0.579	0.363	5.31	7.461	0.3026	0.07	0.812168	27.4	.	0.45331	0.591121
11	44129507	A	C	rs534539796	EXT2	ENSG00000151348	ENST00000395673	ENSP00000379032	Q93063-3	EXT2_HUMAN	D115A	Likely_benign	5.57183e-05	0.067	-3.48	0.784	0.635	5.45	7.169	0.1837	0.42	0.810816	23.3	.	0.366188	0.665404
11	44193195	T	C	rs530523884	EXT2	ENSG00000151348	ENST00000395673	ENSP00000379032	Q93063-3	EXT2_HUMAN	I436T	Likely_benign	0.00029427	0.018	-3.59	0.511	0.453	5.6	7.826	0.3684	0.04	0.375308	24.3	.	0.400999	0.611698
11	44331425	C	T	rs372830230	ALX4	ENSG00000052850	ENST00000329255	ENSP00000332744	Q9H161	ALX4_HUMAN	R63Q	Likely_benign	0.000229328	0.006	-3.41	0.42	0.35	4.61	3.912	0.4659	-0.06	0.139347	23.5	0.018	0.3694	0.770625
11	45832663	C	T	rs751828447	SLC35C1	ENSG00000181830	ENST00000314134	ENSP00000313318	Q96A29	FUCT1_HUMAN	T291I	Likely_pathogenic	7.98869e-06	0	-0.27	0.947	0.812	4.97	7.669	0.9219	0.32	0.922255	23.4	1	1.56596	0.891631
11	45832792	C	A	.	SLC35C1	ENSG00000181830	ENST00000314134	ENSP00000313318	Q96A29	FUCT1_HUMAN	S334Y	Likely_pathogenic	0	0	-0.02	0.904	0.656	4.83	7.669	0.8817	0.3	0.833396	26	0.999	1.70361	0.682963
11	46760915	T	C	.	F2	ENSG00000180210	ENST00000311907	ENSP00000308541	P00734	THRB_HUMAN	L609P	Likely_pathogenic	0	.	-3.2	0.825	0.883	4.21	8.017	0.5629	0.26	0.906704	25.7	0.65	1.98726	0.75284
11	47353697	T	C	rs1085307978	MYBPC3	ENSG00000134571	ENST00000545968	ENSP00000442795	Q14896	MYPC3_HUMAN	D1247G	Likely_pathogenic	0	0	-1.53	0.899	0.812	5.46	7.665	0.8796	0.41	0.815148	26.3	.	0.955927	0.562701
11	47354160	C	A	rs730880595	MYBPC3	ENSG00000134571	ENST00000545968	ENSP00000442795	Q14896	MYPC3_HUMAN	G1195V	Likely_pathogenic	0	0	-1.49	0.949	0.746	5.34	7.474	0.9191	0.38	0.947437	24.9	.	0.933251	0.545754
11	47354203	G	C	rs730880593	MYBPC3	ENSG00000134571	ENST00000545968	ENSP00000442795	Q14896	MYPC3_HUMAN	P1181A	Likely_pathogenic	1.61217e-05	0.002	-2.4	0.51	0.663	5.1	6.376	0.8107	-0.04	0.535448	25.5	.	0.571451	0.4994
11	47354424	A	G	rs730880529	MYBPC3	ENSG00000134571	ENST00000545968	ENSP00000442795	Q14896	MYPC3_HUMAN	M1144T	Likely_benign	0	0.142	0.56	0.213	0.092	-1.21	2.255	0.197	-0.46	0.362198	10.73	.	0.257156	0.324104
11	47354493	C	T	rs397516018	MYBPC3	ENSG00000134571	ENST00000545968	ENSP00000442795	Q14896	MYPC3_HUMAN	R1121H	Likely_benign	7.87415e-05	0.545	0.42	0.371	0.06	1.09	1.619	0.2675	-0.47	0.43069	21.3	.	0.288671	0.41365
11	47354770	A	T	rs730880590	MYBPC3	ENSG00000134571	ENST00000545968	ENSP00000442795	Q14896	MYPC3_HUMAN	V1102E	Likely_pathogenic	0	0	-0.37	0.904	0.762	5.36	8.932	0.8178	0.17	0.933452	24.3	.	1.06679	0.645411
11	47355525	T	G	rs730880582	MYBPC3	ENSG00000134571	ENST00000545968	ENSP00000442795	Q14896	MYPC3_HUMAN	Q981P	Likely_pathogenic	0	0.023	-0.31	0.723	0.583	5.03	5.748	0.7508	0.1	0.786818	26.6	.	0.918288	0.516174
11	47356622	G	T	.	MYBPC3	ENSG00000134571	ENST00000545968	ENSP00000442795	Q14896	MYPC3_HUMAN	T959K	Likely_benign	0	1	0.57	0.121	0.046	1.48	1.508	0.0046	-0.57	0.320296	8.838	.	0.264382	0.307816
11	47356644	G	C	rs554694434	MYBPC3	ENSG00000134571	ENST00000545968	ENSP00000442795	Q14896	MYPC3_HUMAN	P952A	Likely_benign	0	0.837	0.63	0.189	0.032	1.01	0.867	0.0993	-0.56	0.374631	1.417	.	0.223284	0.329549
11	47359095	G	A	rs727503188	MYBPC3	ENSG00000134571	ENST00000545968	ENSP00000442795	Q14896	MYPC3_HUMAN	R817W	Pathogenic/Likely_pathogenic	4.01242e-06	0	0.38	0.806	0.614	3.66	4.905	0.8151	0.17	0.626802	28	.	0.845554	0.758264
11	47359130	C	T	rs730880566	MYBPC3	ENSG00000134571	ENST00000545968	ENSP00000442795	Q14896	MYPC3_HUMAN	G805D	Pathogenic	0	0.001	0.14	0.959	0.706	4.6	7.568	0.8766	0.27	0.868692	32	.	0.951315	0.813274
11	47359330	G	C	rs730880564	MYBPC3	ENSG00000134571	ENST00000545968	ENSP00000442795	Q14896	MYPC3_HUMAN	P775R	Likely_pathogenic	0	0.004	-1.31	0.958	0.778	4.66	9.602	0.9126	0.35	0.798273	23.8	.	0.850388	0.570428
11	47361291	C	T	rs730880560	MYBPC3	ENSG00000134571	ENST00000545968	ENSP00000442795	Q14896	MYPC3_HUMAN	V660M	Likely_pathogenic	0	0.007	-0.39	0.513	0.313	4.9	0.106	0.1841	-0.25	0.398344	25.1	.	0.703878	0.605427
11	47363573	C	T	rs730880526	MYBPC3	ENSG00000134571	ENST00000545968	ENSP00000442795	Q14896	MYPC3_HUMAN	D587N	Likely_benign	4.71156e-06	0.19	-0.37	0.369	0.048	2.3	0.665	0.1586	-0.54	0.564856	15.33	.	0.225858	0.379382
11	47363647	G	T	rs730880694	MYBPC3	ENSG00000134571	ENST00000545968	ENSP00000442795	Q14896	MYPC3_HUMAN	A562E	Likely_pathogenic	0	0.007	-1.25	0.97	0.806	5.13	9.553	0.821	0.34	0.741275	23.7	.	0.720175	0.715066
11	47363663	C	T	rs730880693	MYBPC3	ENSG00000134571	ENST00000545968	ENSP00000442795	Q14896	MYPC3_HUMAN	G557S	Likely_pathogenic	0	0.074	-0.06	0.306	0.101	4.22	4.578	0.0946	-0.39	0.317686	21.8	.	0.240313	0.49079
11	47364481	G	A	rs749310275	MYBPC3	ENSG00000134571	ENST00000545968	ENSP00000442795	Q14896	MYPC3_HUMAN	P453S	Likely_pathogenic	0	0.003	-1.87	0.837	0.798	4.43	9.511	0.8284	0.14	0.61133	24.5	.	0.756636	0.594541
11	47364632	C	T	rs753321277	MYBPC3	ENSG00000134571	ENST00000545968	ENSP00000442795	Q14896	MYPC3_HUMAN	D431N	Likely_pathogenic	2.04455e-05	0.056	-0.24	0.805	0.534	4.72	7.47	0.6324	-0.35	0.593066	24.9	.	0.814953	0.682995
11	47364667	C	T	rs770030288	MYBPC3	ENSG00000134571	ENST00000545968	ENSP00000442795	Q14896	MYPC3_HUMAN	R419H	Likely_pathogenic	1.64299e-05	0.001	1.05	0.862	0.288	4.72	7.47	0.7132	-0.01	0.337855	28.4	.	0.922561	0.587253
11	47364685	T	C	rs730880532	MYBPC3	ENSG00000134571	ENST00000545968	ENSP00000442795	Q14896	MYPC3_HUMAN	E413G	Likely_pathogenic	0	0.005	-0.32	0.849	0.758	4.72	7.574	0.862	0.27	0.715372	27.5	.	0.871798	0.576464
11	47367764	T	C	rs730880633	MYBPC3	ENSG00000134571	ENST00000545968	ENSP00000442795	Q14896	MYPC3_HUMAN	S362G	Likely_pathogenic	4.01693e-06	0.066	0.2	0.708	0.369	4.4	7.631	0.6426	0.02	0.255107	26.9	0.792	0.520886	0.406016
11	47367768	C	G	rs730880632	MYBPC3	ENSG00000134571	ENST00000545968	ENSP00000442795	Q14896	MYPC3_HUMAN	K360N	Likely_pathogenic	4.01713e-06	0.002	0.15	0.598	0.249	3.77	3.149	0.7744	-0.27	0.472381	26	0.824	0.562237	0.440353
11	47371330	T	C	rs138753870	MYBPC3	ENSG00000134571	ENST00000545968	ENSP00000442795	Q14896	MYPC3_HUMAN	S217G	Benign/Likely_benign	0.00186045	0.004	-0.43	0.285	0.321	3.67	4.162	0.2361	-0.37	0.377208	22.6	0.605	0.201102	0.453127
11	47371408	A	G	rs730880622	MYBPC3	ENSG00000134571	ENST00000545968	ENSP00000442795	Q14896	MYPC3_HUMAN	W191R	Likely_pathogenic	0	0.001	-4.04	0.972	0.964	4.8	9.318	0.9222	0.6	0.95984	26.9	1	1.12347	0.874343
11	47371449	C	G	rs201012766	MYBPC3	ENSG00000134571	ENST00000545968	ENSP00000442795	Q14896	MYPC3_HUMAN	R177P	Benign	0	0.004	-0.3	0.726	0.396	2.88	1.3	0.3605	-0.18	0.670813	23.1	0.79	0.884094	0.391115
11	47371630	G	A	rs730880615	MYBPC3	ENSG00000134571	ENST00000545968	ENSP00000442795	Q14896	MYPC3_HUMAN	P147L	Likely_benign	0.000580803	0.006	0.3	0.186	0.046	2.16	3.357	0.2729	-0.42	0.142302	15.03	0.093	0.22496	0.454729
11	47372847	A	T	rs730880581	MYBPC3	ENSG00000134571	ENST00000545968	ENSP00000442795	Q14896	MYPC3_HUMAN	Y79N	Likely_pathogenic	0	0.005	-1.28	0.984	0.854	4.27	8.727	0.594	0.39	0.900613	23.7	0.999	1.07443	0.780935
11	47372852	C	T	rs730880580	MYBPC3	ENSG00000134571	ENST00000545968	ENSP00000442795	Q14896	MYPC3_HUMAN	G77E	Likely_pathogenic	0	0.172	-1.12	0.501	0.473	4.27	1.877	0.2637	-0.13	0.819368	20.6	0.578	0.753567	0.512352
11	47374174	C	G	rs1064793201	MYBPC3	ENSG00000134571	ENST00000545968	ENSP00000442795	Q14896	MYPC3_HUMAN	V9L	Likely_pathogenic	0	0.038	0.36	0.357	0.03	4.48	2.588	0.1208	-0.35	0.083392	34	0.142	0.236424	0.59611
11	47434952	C	G	rs147227015	SLC39A13	ENSG00000165915	ENST00000362021	ENSP00000354689	Q96H72	S39AD_HUMAN	A180G	Benign	0.000422243	0.155	0.79	0.133	0.038	4.17	0.55	0.248	-0.46	0.158994	19.02	0.021	0.342807	0.347697
11	47463281	G	A	.	RAPSN	ENSG00000165917	ENST00000298854	ENSP00000298854	Q13702	RAPSN_HUMAN	A265V	Likely_pathogenic	0	0.004	-5.73	0.897	0.905	4.67	9.369	0.5429	0.53	0.884178	26.2	0.965	0.620415	0.636647
11	47600645	T	G	rs863224106	NDUFS3	ENSG00000213619	ENST00000263774	ENSP00000263774	O75489	NDUS3_HUMAN	M1R	Pathogenic	5.61899e-06	0.004	-1.02	0.923	0.318	4.54	2.256	1	0.66	0.864251	23.3	0.001	.	.
11	47602529	G	A	rs138867882	NDUFS3	ENSG00000213619	ENST00000263774	ENSP00000263774	O75489	NDUS3_HUMAN	R125H	Likely_pathogenic	2.78341e-05	0	-2.25	0.944	0.757	6.1	9.602	0.5595	0.45	0.841278	32	0.529	1.1405	0.762287
11	47603682	C	T	rs146407178	NDUFS3	ENSG00000213619	ENST00000263774	ENSP00000263774	O75489	NDUS3_HUMAN	R142C	Likely_pathogenic	4.3739e-05	0	-2.23	0.921	0.851	5.17	7.344	0.8548	0.36	0.741242	29.9	0.529	1.19625	0.813202
11	58893457	C	A	.	FAM111B	ENSG00000189057	ENST00000343597	ENSP00000341565	Q6SJ93	F111B_HUMAN	F629L	Likely_pathogenic	0	0.026	-2.35	0.387	0.481	2.86	1.586	0.666	-0.08	0.5081	23.5	0.999	0.330551	0.55359
11	61205157	C	T	rs144867876	AP003108.2	ENSG00000256591	ENST00000541135	ENSP00000443130	.	.	R33C	Likely_benign	0.000524913	0.098	-1.26	.	0.24	2.08	0.884	.	-0.35	0.237256	16.59	0.006	.	0.306975
11	61541523	C	A	.	MYRF	ENSG00000124920	ENST00000278836	ENSP00000278836	Q9Y2G1	MYRF_HUMAN	N400K	Likely_pathogenic	0	0.001	0.11	0.947	0.678	4.43	1.873	0.9421	-0.18	0.947821	25.4	0.99	2.57828	0.875209
11	61719304	T	G	.	BEST1	ENSG00000167995	ENST00000378043	ENSP00000367282	O76090	BEST1_HUMAN	V9G	Likely_pathogenic	0	0	-5.38	0.802	0.995	5.46	7.902	0.9388	0.58	0.857187	22.5	0.999	.	.
11	61719315	C	G	.	BEST1	ENSG00000167995	ENST00000378043	ENSP00000367282	O76090	BEST1_HUMAN	R13G	Likely_pathogenic	0	0.031	-4.22	0.269	0.695	5.46	6.226	0.7164	0.32	0.38165	21.9	0.081	.	.
11	61719364	A	G	.	BEST1	ENSG00000167995	ENST00000378043	ENSP00000367282	O76090	BEST1_HUMAN	Y29C	Likely_pathogenic	0	0	-5.03	0.954	0.993	5.46	9.189	0.8292	0.59	0.793386	22.3	1	.	.
11	61722664	T	A	rs1064793051	BEST1	ENSG00000167995	ENST00000449131	ENSP00000399709	O76090-3	BEST1_HUMAN	F20I	Likely_pathogenic	0	0	-5	0.97	0.998	5.07	7.881	0.8727	0.58	0.775429	29	.	1.18066	0.800088
11	61724369	A	G	.	BEST1	ENSG00000167995	ENST00000449131	ENSP00000399709	O76090-3	BEST1_HUMAN	N119D	Likely_pathogenic	0	0.053	-4.98	0.779	0.871	5.27	7.122	0.4025	0.07	0.285021	26.4	.	1.05008	0.485113
11	61724893	T	A	rs281865243	BEST1	ENSG00000167995	ENST00000449131	ENSP00000399709	O76090-3	BEST1_HUMAN	L164Q	Likely_pathogenic	0	0	-5.32	0.947	0.983	5.38	7.819	0.8722	0.58	0.783426	26.7	.	1.01781	0.588664
11	61726976	G	C	.	BEST1	ENSG00000167995	ENST00000449131	ENSP00000399709	O76090-3	BEST1_HUMAN	E232Q	Likely_pathogenic	0	.	.	.	.	.	.	0.6732	0.49	0.470353	26.2	.	nan	nan
11	61726976	G	C	.	BEST1	ENSG00000167995	ENST00000526988	ENSP00000433195	B7Z1N8	B7Z1N8_HUMAN	Q253H	Likely_pathogenic	0	.	.	.	.	.	.	.	0.49	0.141703	26.2	.	nan	nan
11	61726990	C	G	.	BEST1	ENSG00000167995	ENST00000526988	ENSP00000433195	B7Z1N8	B7Z1N8_HUMAN	T258S	Pathogenic	0	.	.	.	.	.	.	.	0.13	0.078513	23.6	.	nan	nan
11	61727017	T	G	.	BEST1	ENSG00000167995	ENST00000449131	ENSP00000399709	O76090-3	BEST1_HUMAN	F245L	Likely_pathogenic	0	.	.	.	.	.	.	0.7159	0.48	0.622338	23.4	.	nan	nan
11	61727017	T	G	.	BEST1	ENSG00000167995	ENST00000526988	ENSP00000433195	B7Z1N8	B7Z1N8_HUMAN	L267W	Likely_pathogenic	0	.	.	.	.	.	.	.	0.48	0.199459	23.4	.	nan	nan
11	62381951	T	C	rs137950927	ROM1	ENSG00000149489	ENST00000534093	ENSP00000432151	E9PS24	E9PS24_HUMAN	C62R	Benign/Likely_benign	0	.	.	.	.	.	.	.	-0.37	0.101725	21.2	.	nan	nan
11	62382114	C	T	rs768652143	ROM1	ENSG00000149489	ENST00000278833	ENSP00000278833	Q03395	ROM1_HUMAN	R287W	Likely_pathogenic	2.7839e-05	0	-1.22	0.762	0.789	3.48	0.722	0.7395	0.15	0.562939	26.8	0.997	0.329432	0.605262
11	62458151	G	A	rs17850877	BSCL2	ENSG00000168000	ENST00000278893	ENSP00000278893	Q96G97-3	BSCL2_HUMAN	P278L	Likely_benign	3.64813e-05	0	-2.77	0.076	0.224	-9.29	-2.762	0.1014	0.01	0.013011	7.836	.	.	.
11	62458311	C	T	rs746737457	BSCL2	ENSG00000168000	ENST00000278893	ENSP00000278893	Q96G97-3	BSCL2_HUMAN	R256H	Likely_benign	2.85304e-05	0.297	-2.76	0.082	0.246	-1.2	-0.518	0.2197	-0.1	0.015516	0.659	.	.	.
11	62458602	T	C	rs147902831	BSCL2	ENSG00000168000	ENST00000278893	ENSP00000278893	Q96G97-3	BSCL2_HUMAN	E228G	Likely_benign	4.37407e-05	0.127	-2.51	0.182	0.186	-3.74	-1.51	0.7674	-0.11	0.062094	6.747	.	.	.
11	62459866	G	A	rs185341934	BSCL2	ENSG00000168000	ENST00000360796	ENSP00000354032	Q96G97-4	BSCL2_HUMAN	A282V	Benign/Likely_benign	0.00181044	0	-2.73	0.973	0.784	4.6	8.357	0.8601	0.05	0.524051	26.1	1	.	0.706494
11	62469969	C	T	rs1378410413	BSCL2	ENSG00000168000	ENST00000360796	ENSP00000354032	Q96G97-4	BSCL2_HUMAN	V153I	Likely_pathogenic	0	0.149	-2.54	0.181	0.499	5.64	1.485	0.531	-0.03	0.128422	22.5	0.355	.	0.459855
11	62473011	C	T	rs1226106958	BSCL2	ENSG00000168000	ENST00000360796	ENSP00000354032	Q96G97-4	BSCL2_HUMAN	G56R	Likely_benign	8.1055e-06	0	-2.73	0.331	0.347	4.13	0.988	0.5553	-0.1	0.103342	23.7	0.49	.	0.508487
11	62473047	C	G	rs900971126	BSCL2	ENSG00000168000	ENST00000360796	ENSP00000354032	Q96G97-4	BSCL2_HUMAN	G44R	Likely_benign	3.18654e-05	0.043	-2.63	0.14	0.315	-0.103	0.678	0.1817	-0.21	0.083207	21.5	0.607	.	0.404489
11	62473053	G	A	rs201493373	BSCL2	ENSG00000168000	ENST00000360796	ENSP00000354032	Q96G97-4	BSCL2_HUMAN	R42C	Likely_benign	0.000599256	0	-2.97	0.385	0.379	5.08	2.298	0.5104	-0.12	0.123549	26.3	0.736	.	0.359835
11	63398550	C	T	rs112847445	ATL3	ENSG00000184743	ENST00000398868	ENSP00000381844	Q6DD88	ATLA3_HUMAN	G501R	Benign	0.000670882	0.425	-2.89	0.486	0.432	4.36	0.769	0.138	-0.13	0.513011	20.1	0.296	0.995374	0.580065
11	63426265	C	T	rs200918566	ATL3	ENSG00000184743	ENST00000398868	ENSP00000381844	Q6DD88	ATLA3_HUMAN	V125I	Likely_benign	0.000736587	0.285	-0.78	0.254	0.162	4.9	6.107	0.2663	-0.18	0.235016	22.3	0.097	0.296384	0.428631
11	64504321	C	G	.	RASGRP2	ENSG00000068831	ENST00000354024	ENSP00000338864	Q7LDG7	GRP2_HUMAN	K333N	Likely_pathogenic	0	0	-0.1	0.929	0.647	4.43	1.779	0.8621	0.03	0.860245	25.9	1	1.15216	0.775777
11	64506872	A	G	.	RASGRP2	ENSG00000068831	ENST00000354024	ENSP00000338864	Q7LDG7	GRP2_HUMAN	L258P	Likely_pathogenic	0	0	-0.76	0.977	0.912	4.8	9.325	0.9144	0.36	0.972104	29.8	0.999	1.36996	0.818306
11	64506941	A	G	.	RASGRP2	ENSG00000068831	ENST00000354024	ENSP00000338864	Q7LDG7	GRP2_HUMAN	L235P	Likely_pathogenic	0	0.116	1.38	0.877	0.254	4.68	2.865	0.6795	0.03	0.960675	25	0.653	1.1234	0.771231
11	64520607	C	T	rs926661627	PYGM	ENSG00000068976	ENST00000164139	ENSP00000164139	P11217	PYGM_HUMAN	G486S	Likely_pathogenic	3.18512e-05	0	-6.32	0.962	0.989	5.82	7.835	0.8371	0.6	0.967268	30	1	0.839867	0.8703
11	64525936	C	T	rs1085308021	PYGM	ENSG00000068976	ENST00000164139	ENSP00000164139	P11217	PYGM_HUMAN	G133S	Likely_pathogenic	0	0	-4.26	0.823	0.974	4.56	5.018	0.8368	0.55	0.927783	25.5	1	0.685472	0.878778
11	64526142	C	A	rs1085307918	PYGM	ENSG00000068976	ENST00000164139	ENSP00000164139	P11217	PYGM_HUMAN	G93V	Likely_pathogenic	0	0	-3.67	0.996	0.987	5	6.17	0.9961	0.52	0.976665	27	1	0.893007	0.89772
11	64572230	G	A	rs750112288	MEN1	ENSG00000133895	ENST00000337652	ENSP00000337088	O00255	MEN1_HUMAN	P475L	Benign/Likely_benign	0.00105375	0.273	-5.7	0.095	0.426	2.53	1.623	0.1249	-0.18	0.210693	17.7	0.001	1.39968	0.649497
11	64572598	T	A	rs1114167526	MEN1	ENSG00000133895	ENST00000337652	ENSP00000337088	O00255	MEN1_HUMAN	I425F	Likely_pathogenic	0	0.003	-6.29	0.929	0.936	4.01	6.923	0.6598	0.54	0.935763	26.3	0.976	2.68319	0.841346
11	64573190	C	G	rs1114167473	MEN1	ENSG00000133895	ENST00000337652	ENSP00000337088	O00255	MEN1_HUMAN	A373P	Likely_pathogenic	0	0.002	-6.37	0.953	0.956	3.72	6.887	0.8037	0.54	0.960876	26.5	0.995	2.48256	0.868911
11	64573190	C	T	rs1114167473	MEN1	ENSG00000133895	ENST00000337652	ENSP00000337088	O00255	MEN1_HUMAN	A373T	Likely_pathogenic	0	0.009	-6.32	0.874	0.894	3.72	6.887	0.7129	0.25	0.863434	26.5	0.904	2.10984	0.837428
11	64573831	A	G	rs1064793169	MEN1	ENSG00000133895	ENST00000337652	ENSP00000337088	O00255	MEN1_HUMAN	S313P	Likely_pathogenic	0	0.026	-6.31	0.877	0.911	3.92	4.109	0.6383	0.28	0.854114	26.2	0.937	2.37839	0.670776
11	64575119	A	G	.	MEN1	ENSG00000133895	ENST00000337652	ENSP00000337088	O00255	MEN1_HUMAN	C235R	Likely_pathogenic	0	0	-6.49	0.959	0.959	4.8	8.082	0.9758	0.57	0.974464	26.8	0.999	2.83236	0.833128
11	64575122	G	A	rs754378887	MEN1	ENSG00000133895	ENST00000337652	ENSP00000337088	O00255	MEN1_HUMAN	R234C	Likely_benign	7.9588e-06	0.024	-5.84	0.474	0.624	4.8	4.775	0.4979	0.14	0.828582	24.8	0.032	1.41835	0.70521
11	64577469	G	A	rs794728616	MEN1	ENSG00000133895	ENST00000337652	ENSP00000337088	O00255	MEN1_HUMAN	S38F	Likely_pathogenic	0	0	-6.32	0.926	0.937	3.98	7.287	0.9071	0.41	0.879308	26.7	1	2.30488	0.856017
11	64577581	T	A	rs386134250	MEN1	ENSG00000133895	ENST00000337652	ENSP00000337088	O00255	MEN1_HUMAN	M1L	Pathogenic/Likely_pathogenic	0	0.025	-5.74	0.729	0.822	4.22	4.252	1	0.51	0.887484	25	0.768	.	.
11	65303449	C	T	.	SCYL1	ENSG00000142186	ENST00000270176	ENSP00000270176	Q96KG9	SCYL1_HUMAN	A471V	Likely_pathogenic	0	0.014	1.41	0.827	0.368	5.31	4.26	0.8372	-0.07	0.614912	29.9	0.948	1.04412	0.793673
11	65429164	A	G	rs863223356	RELA	ENSG00000173039	ENST00000406246	ENSP00000384273	Q04206	TF65_HUMAN	I110T	Likely_pathogenic	0	0.567	1.07	0.3	0.28	4.31	6.968	0.5122	-0.14	0.619363	23.7	0.666	2.42596	0.813019
11	65635802	T	A	rs1064796673	EFEMP2	ENSG00000172638	ENST00000307998	ENSP00000309953	O95967	FBLN4_HUMAN	N313I	Likely_pathogenic	0	0.802	-1.57	0.762	0.68	4.98	3.128	0.4796	-0.11	0.741105	21.5	0.9	1.25568	0.571975
11	65838172	C	T	rs761793028	PACS1	ENSG00000175115	ENST00000320580	ENSP00000316454	Q6VY07	PACS1_HUMAN	T72I	Likely_benign	2.45792e-05	0.025	1.95	0.283	0.06	3.15	2.039	0.0902	-0.5	0.14822	19.19	0.008	1.25305	0.957715
11	65984209	C	T	.	PACS1	ENSG00000175115	ENST00000320580	ENSP00000316454	Q6VY07	PACS1_HUMAN	T314I	Likely_benign	0	0.21	2.26	0.159	0.055	4.1	4.434	0.2319	-0.55	0.325148	22	0.048	0.982611	0.748336
11	65998101	G	A	rs770126115	PACS1	ENSG00000175115	ENST00000320580	ENSP00000316454	Q6VY07	PACS1_HUMAN	S486N	Likely_benign	1.98812e-05	0.294	2.26	0.13	0.066	2.23	2.838	0.0442	-0.69	0.048947	13.62	0.002	0.735994	0.505718
11	66278131	A	C	.	BBS1	ENSG00000174483	ENST00000318312	ENSP00000317469	Q8NFJ9	BBS1_HUMAN	M1L	Likely_pathogenic	0	0	-3.97	0.964	0.709	4.96	4.292	1	0.65	0.507057	23.3	0.743	.	.
11	66291343	T	A	.	AP002748.4	ENSG00000256349	ENST00000419755	ENSP00000398526	.	.	I404N	Likely_pathogenic	0	0.009	0.27	0.883	0.406	5.4	7.353	.	-0.13	0.606253	24.8	.	0.703481	0.590306
11	66297299	G	A	rs77298332	AP002748.4	ENSG00000256349	ENST00000419755	ENSP00000398526	.	.	R487Q	Benign/Likely_benign	0.00540142	0.199	-4.17	0.208	0.342	3.54	4.01	.	-0.1	0.056981	23	.	0.182804	0.456619
11	66453406	C	T	rs145522851	SPTBN2	ENSG00000173898	ENST00000533211	ENSP00000432568	O15020	SPTN2_HUMAN	R2370H	Likely_pathogenic	0.000103603	0.056	-0.65	0.244	0.28	5.49	5.355	0.362	-0.2	0.141613	27.1	0.994	1.38981	0.748796
11	66455370	C	T	rs376920607	SPTBN2	ENSG00000173898	ENST00000533211	ENSP00000432568	O15020	SPTN2_HUMAN	R2157K	Likely_benign	6.76014e-05	0.398	-0.41	0.062	0.052	3.51	0.074	0.0793	-0.4	0.044129	17.09	0.028	0.418664	0.459046
11	66455539	C	T	rs777143650	SPTBN2	ENSG00000173898	ENST00000533211	ENSP00000432568	O15020	SPTN2_HUMAN	R2129Q	Benign	4.77521e-05	0.568	-0.45	0.074	0.082	2.94	0.664	0.0229	-0.46	0.022258	14.01	0	0.471316	0.296282
11	66455748	C	T	rs569905004	SPTBN2	ENSG00000173898	ENST00000533211	ENSP00000432568	O15020	SPTN2_HUMAN	R2089K	Likely_benign	0.000218741	0.443	-0.52	0.204	0.052	-6.45	-0.02	0.0001	-0.5	0.054979	0.435	0.03	0.412786	0.314073
11	66457584	G	C	rs202247290	SPTBN2	ENSG00000173898	ENST00000533211	ENSP00000432568	O15020	SPTN2_HUMAN	F1912L	Likely_benign	5.97224e-05	0.022	0.03	0.801	0.599	5.12	8.092	0.7259	0.12	0.643876	29.7	1	1.3345	0.799937
11	66459006	C	T	rs200189497	SPTBN2	ENSG00000173898	ENST00000533211	ENSP00000432568	O15020	SPTN2_HUMAN	V1772M	Benign	0.000511918	0.178	-0.54	0.354	0.346	4.76	1.25	0.2879	-0.2	0.329636	23.7	0.54	1.16353	0.676523
11	66460098	C	T	rs141457344	SPTBN2	ENSG00000173898	ENST00000533211	ENSP00000432568	O15020	SPTN2_HUMAN	R1700H	Likely_benign	5.75776e-05	0.362	0.76	0.438	0.226	4.91	3.995	0.1012	-0.39	0.197841	23.8	0.626	1.24102	0.54059
11	66461618	C	G	rs1064795665	SPTBN2	ENSG00000173898	ENST00000533211	ENSP00000432568	O15020	SPTN2_HUMAN	D1499H	Likely_pathogenic	0	0.005	0.51	0.731	0.563	4.44	7.498	0.6037	0.02	0.570963	25	1	1.36363	0.682576
11	66461668	C	T	rs769576700	SPTBN2	ENSG00000173898	ENST00000533211	ENSP00000432568	O15020	SPTN2_HUMAN	R1482Q	Likely_benign	0.000107748	0.207	0.92	0.085	0.028	-2.46	-0.3	0.0059	-0.74	0.014919	16.72	0.008	0.472123	0.259019
11	66461695	A	G	rs146137419	SPTBN2	ENSG00000173898	ENST00000533211	ENSP00000432568	O15020	SPTN2_HUMAN	L1473S	Likely_benign	5.96963e-05	0	-0.65	0.917	0.735	4.63	3.561	0.8391	0.22	0.377622	26	1	1.13496	0.57348
11	66461708	T	C	rs772124555	SPTBN2	ENSG00000173898	ENST00000533211	ENSP00000432568	O15020	SPTN2_HUMAN	K1469E	Likely_benign	2.3873e-05	0.026	0.68	0.656	0.142	4.63	3.18	0.3417	-0.3	0.180979	23.2	0.403	1.15989	0.6397
11	66464004	C	T	rs149992317	SPTBN2	ENSG00000173898	ENST00000533211	ENSP00000432568	O15020	SPTN2_HUMAN	R1341Q	Likely_benign	0.000230091	1	1.53	0.115	0.04	2.66	0.891	0.007	-0.56	0.057465	15.98	0.008	0.472123	0.27293
11	66466255	A	C	rs1085307915	SPTBN2	ENSG00000173898	ENST00000533211	ENSP00000432568	O15020	SPTN2_HUMAN	L1290R	Likely_pathogenic	0	0	0.34	0.956	0.701	4.72	9.268	0.847	0.29	0.76153	28.4	1	1.52585	0.754571
11	66466946	C	T	rs372553453	SPTBN2	ENSG00000173898	ENST00000533211	ENSP00000432568	O15020	SPTN2_HUMAN	R1236H	Likely_benign	5.16944e-05	0.043	1.29	0.277	0.176	4.23	1.393	0.1606	-0.39	0.134099	25.5	0.981	0.673728	0.357565
11	66466967	T	C	rs114788199	SPTBN2	ENSG00000173898	ENST00000533211	ENSP00000432568	O15020	SPTN2_HUMAN	H1229R	Benign/Likely_benign	0.00201999	0.61	1.4	0.128	0.024	2.31	-0.016	0.1218	-0.75	0.012222	0.03	0	0.500106	0.272084
11	66468215	T	G	rs760806416	SPTBN2	ENSG00000173898	ENST00000533211	ENSP00000432568	O15020	SPTN2_HUMAN	S1119R	Likely_benign	0.00010477	0.006	1.25	0.157	0.049	-2.03	1.391	0.1772	-0.48	0.163026	22	0.088	0.624896	0.546271
11	66468454	C	T	rs148826890	SPTBN2	ENSG00000173898	ENST00000533211	ENSP00000432568	O15020	SPTN2_HUMAN	R1039Q	Likely_benign	0.000716067	0.059	0.56	0.246	0.144	4.7	3.193	0.1311	-0.4	0.072772	17.96	0.216	0.499874	0.522726
11	66468511	C	T	rs758312194	SPTBN2	ENSG00000173898	ENST00000533211	ENSP00000432568	O15020	SPTN2_HUMAN	R1020Q	Benign	6.57765e-05	0.29	0.86	0.096	0.038	2.44	-0.817	0.0126	-0.69	0.041534	14.11	0.004	0.472123	0.321245
11	66468626	C	T	rs777790247	SPTBN2	ENSG00000173898	ENST00000533211	ENSP00000432568	O15020	SPTN2_HUMAN	E982K	Likely_benign	2.00685e-05	0.035	0.79	0.797	0.182	4.51	6.132	0.3271	-0.12	0.39932	27.6	0.692	1.29516	0.822253
11	66469100	G	T	rs147327184	SPTBN2	ENSG00000173898	ENST00000533211	ENSP00000432568	O15020	SPTN2_HUMAN	P924Q	Benign	0.000159062	0.002	0.77	0.471	0.234	5.55	4.284	0.7131	-0.34	0.10108	25	0.978	0.674717	0.312375
11	66472100	G	A	rs761263852	SPTBN2	ENSG00000173898	ENST00000533211	ENSP00000432568	O15020	SPTN2_HUMAN	R883C	Likely_benign	6.59642e-05	0.044	0.74	0.39	0.269	5.09	3.924	0.4224	-0.32	0.306456	29.8	0.93	1.34573	0.665677
11	66472252	C	T	rs749281906	SPTBN2	ENSG00000173898	ENST00000533211	ENSP00000432568	O15020	SPTN2_HUMAN	R832Q	Benign	8.22874e-05	0.747	0.82	0.062	0.078	-0.58	1.301	0.0061	-0.69	0.025143	11.45	0.003	0.472123	0.456577
11	66472775	G	A	rs199968321	SPTBN2	ENSG00000173898	ENST00000533211	ENSP00000432568	O15020	SPTN2_HUMAN	R658W	Likely_benign	0.00224071	0	0.66	0.592	0.477	4.55	1.541	0.6498	-0.05	0.317816	31	0.997	1.25881	0.752331
11	66472841	G	A	rs773155491	SPTBN2	ENSG00000173898	ENST00000533211	ENSP00000432568	O15020	SPTN2_HUMAN	R636W	Likely_benign	0.000102665	0.001	0.66	0.448	0.235	4.29	1.691	0.4138	-0.26	0.088996	25.8	0.846	0.902608	0.61878
11	66472870	A	G	.	SPTBN2	ENSG00000173898	ENST00000533211	ENSP00000432568	O15020	SPTN2_HUMAN	L626P	Likely_pathogenic	0	0	-0.65	0.945	0.848	4.45	9.17	0.9194	0.35	0.84311	24.3	0.999	1.50241	0.686568
11	66475183	G	T	rs763948508	SPTBN2	ENSG00000173898	ENST00000533211	ENSP00000432568	O15020	SPTN2_HUMAN	A486D	Likely_benign	3.71327e-05	0.709	0.7	0.718	0.172	4.47	7.851	0.6832	-0.33	0.51114	16.18	0.044	1.54821	0.744507
11	66475652	C	T	.	SPTBN2	ENSG00000173898	ENST00000533211	ENSP00000432568	O15020	SPTN2_HUMAN	R437Q	Likely_pathogenic	0	0	0.76	0.833	0.441	4.62	7.792	0.8321	-0.02	0.374646	28.8	1	2.03393	0.806614
11	66478162	C	T	rs759451802	SPTBN2	ENSG00000173898	ENST00000533211	ENSP00000432568	O15020	SPTN2_HUMAN	E322K	Likely_benign	6.36882e-05	0.088	-0.36	0.735	0.491	5	4.949	0.4452	0.01	0.464975	25.1	0.995	1.99393	0.607434
11	66478202	C	G	rs564046722	SPTBN2	ENSG00000173898	ENST00000533211	ENSP00000432568	O15020	SPTN2_HUMAN	E308D	Likely_benign	0.000159229	0.11	0.67	0.571	0.198	3.14	0.027	0.0258	-0.5	0.283183	22.9	0.983	1.54914	0.648948
11	66481628	T	C	rs148154681	SPTBN2	ENSG00000173898	ENST00000533211	ENSP00000432568	O15020	SPTN2_HUMAN	N197S	Benign	0.000123275	0.014	0.21	0.817	0.486	4.8	7.969	0.4274	-0.39	0.470412	25.5	0.963	1.55549	0.717607
11	66481830	C	T	rs1057524761	SPTBN2	ENSG00000173898	ENST00000533211	ENSP00000432568	O15020	SPTN2_HUMAN	A178T	Likely_pathogenic	0	0.001	0.29	0.712	0.416	4.95	6.071	0.6589	0.03	0.675913	27	1	1.85054	0.834328
11	66482706	A	G	rs875989881	SPTBN2	ENSG00000173898	ENST00000533211	ENSP00000432568	O15020	SPTN2_HUMAN	I157T	Likely_pathogenic	0	0	-3.68	0.965	0.96	4.52	9.268	0.9079	0.57	0.804604	26.4	1	2.11869	0.937527
11	66616393	C	T	rs568925019	PC	ENSG00000173599	ENST00000393960	ENSP00000377532	P11498	PYC_HUMAN	D1172N	Likely_pathogenic	1.59405e-05	0	0.22	0.747	0.428	5.11	4.627	0.4794	-0.25	0.695555	30	1	1.23334	0.606819
11	66617752	T	C	rs796052027	PC	ENSG00000173599	ENST00000393960	ENSP00000377532	P11498	PYC_HUMAN	K886R	Likely_benign	3.97776e-06	1	-3.78	0.26	0.295	3.8	4.476	0.0895	-0.16	0.327671	17.85	0.015	0.338539	0.689526
11	66618539	C	T	rs773872994	PC	ENSG00000173599	ENST00000393960	ENSP00000377532	P11498	PYC_HUMAN	R732Q	Likely_benign	2.80689e-05	0.288	-4.77	0.366	0.409	4.13	0.875	0.0189	-0.09	0.392905	21.3	0.118	0.476635	0.562325
11	66619968	C	A	rs143725101	PC	ENSG00000173599	ENST00000393960	ENSP00000377532	P11498	PYC_HUMAN	K589N	Likely_benign	2.78707e-05	0.824	-4.82	0.174	0.326	4.1	0.619	0.0257	-0.23	0.575458	15.49	0.024	0.493253	0.662864
11	66620018	C	T	rs796052029	PC	ENSG00000173599	ENST00000393960	ENSP00000377532	P11498	PYC_HUMAN	A573T	Likely_pathogenic	3.98175e-06	0	-5.02	0.677	0.917	5.53	6.947	0.5929	0.37	0.814978	28.4	0.997	1.20464	0.688216
11	66620302	C	T	rs555210692	PC	ENSG00000173599	ENST00000393960	ENSP00000377532	P11498	PYC_HUMAN	V507I	Likely_benign	0.000180132	0.16	-3.86	0.253	0.426	5.01	3.011	0.0992	-0.05	0.538305	22	0.035	0.340828	0.600962
11	66631346	C	T	rs1057524862	PC	ENSG00000173599	ENST00000393960	ENSP00000377532	P11498	PYC_HUMAN	D423N	Likely_pathogenic	7.96052e-06	0	-3.16	0.944	0.687	4.6	5.356	0.6825	0.03	0.798779	24	0.209	1.47203	0.70173
11	66637879	G	T	rs796052030	PC	ENSG00000173599	ENST00000393960	ENSP00000377532	P11498	PYC_HUMAN	S266Y	Pathogenic	0	0	-4.4	0.892	0.953	5.81	9.604	0.8048	0.6	0.938489	28.6	0.998	2.25976	0.795813
11	66639542	C	T	rs199616332	PC	ENSG00000173599	ENST00000393960	ENSP00000377532	P11498	PYC_HUMAN	R30Q	Likely_benign	0.00028529	0.304	-3.8	0.203	0.223	3.18	1.607	0.0012	-0.15	0.246044	21.9	0	1.00922	0.461443
11	66639581	C	T	rs375282341	PC	ENSG00000173599	ENST00000393960	ENSP00000377532	P11498	PYC_HUMAN	R17H	Likely_benign	9.07383e-05	0.071	-3.89	0.345	0.319	3.49	1.852	0.0316	-0.13	0.126982	22.9	0.215	1.24736	0.429863
11	66639617	C	T	rs753072659	PC	ENSG00000173599	ENST00000393960	ENSP00000377532	P11498	PYC_HUMAN	R5Q	Likely_benign	3.55695e-05	0.939	-3.81	0.114	0.297	-3.42	-0.163	0.0009	-0.34	0.035521	6.668	0	1.00815	0.226349
11	67250697	G	A	rs116940576	AIP	ENSG00000110711	ENST00000279146	ENSP00000279146	G9I2H4	G9I2H4_HUMAN	G23E	Likely_benign	0.00113758	0.004	-3.27	0.775	0.816	4.75	7.613	0.7651	0.27	0.769959	24.6	0.701	1.26948	0.576207
11	67375910	A	G	rs863224116	NDUFV1	ENSG00000167792	ENST00000647561	ENSP00000497587	P49821	NDUV1_HUMAN	D39G	Likely_pathogenic	0	.	.	.	.	.	.	0.5626	0.39	0.931744	29	0.999	nan	nan
11	67375910	A	G	rs863224116	NDUFV1	ENSG00000167792	ENST00000530638	ENSP00000436936	E9PPR0	E9PPR0_HUMAN	T3A	Likely_pathogenic	0	.	.	.	.	.	.	.	0.39	0.097729	29	.	nan	nan
11	67376979	G	A	rs778295360	NDUFV1	ENSG00000167792	ENST00000647561	ENSP00000497587	P49821	NDUV1_HUMAN	R128Q	Likely_pathogenic	3.98657e-06	.	.	.	0.893	4.17	7.802	0.5698	0.28	0.849484	27.7	0.948	.	0.806471
11	67377936	C	T	rs201289242	NDUFV1	ENSG00000167792	ENST00000647561	ENSP00000497587	P49821	NDUV1_HUMAN	R199C	Likely_pathogenic	0.00054474	.	.	.	0.755	4.42	3.159	0.4379	0.42	0.928702	29.8	1	.	0.875003
11	67377958	G	A	rs863224120	NDUFV1	ENSG00000167792	ENST00000647561	ENSP00000497587	P49821	NDUV1_HUMAN	C206Y	Pathogenic	0	.	.	.	0.885	4.42	9.845	0.7686	0.47	0.965019	27.8	1	.	0.935341
11	67379419	A	C	rs863224118	NDUFV1	ENSG00000167792	ENST00000647561	ENSP00000497587	P49821	NDUV1_HUMAN	S378R	Pathogenic	0	.	.	.	0.965	4.89	9.021	0.895	0.55	0.921068	27.8	1	.	0.792694
11	67379889	G	C	rs368184231	NDUFV1	ENSG00000167792	ENST00000647561	ENSP00000497587	P49821	NDUV1_HUMAN	R452P	Likely_benign	0	.	.	.	0.488	1.3	-0.047	0.1406	-0.13	0.645385	23	0.105	.	0.335774
11	67800670	G	A	rs1131691492	NDUFS8	ENSG00000110717	ENST00000313468	ENSP00000315774	O00217	NDUS8_HUMAN	E98K	Likely_pathogenic	0	0	-3.42	0.932	0.813	4.34	9.384	0.4422	0.52	0.870019	25.5	0.999	1.48736	0.878108
11	67800691	C	T	rs863224114	NDUFS8	ENSG00000110717	ENST00000313468	ENSP00000315774	O00217	NDUS8_HUMAN	P105S	Likely_pathogenic	0	0	-3.18	0.828	0.757	4.62	5.681	0.3883	0.23	0.852403	24.2	0.806	1.40524	0.780107
11	67800721	A	G	rs764276946	NDUFS8	ENSG00000110717	ENST00000313468	ENSP00000315774	O00217	NDUS8_HUMAN	K115E	Likely_pathogenic	2.10035e-05	0	-2.84	0.874	0.832	4.75	8.723	0.7686	0.32	0.836623	25.1	0.96	1.49498	0.794116
11	67803775	A	T	rs863224115	NDUFS8	ENSG00000110717	ENST00000313468	ENSP00000315774	O00217	NDUS8_HUMAN	Y143F	Likely_pathogenic	0	0	-2.01	0.696	0.715	4.68	8.967	0.4272	-0.03	0.785797	25.3	1	1.22888	0.911942
11	67803783	G	A	rs750075208	NDUFS8	ENSG00000110717	ENST00000313468	ENSP00000315774	O00217	NDUS8_HUMAN	D146N	Likely_pathogenic	1.59989e-05	0	-2.21	0.929	0.604	4.68	9.616	0.4911	-0.16	0.902741	29.8	0.984	0.730581	0.919636
11	67803788	G	C	.	NDUFS8	ENSG00000110717	ENST00000313468	ENSP00000315774	O00217	NDUS8_HUMAN	M147I	Likely_pathogenic	0	0.001	-2	0.891	0.837	4.68	9.616	0.5114	0.3	0.815868	27.3	0.941	1.06429	0.89019
11	67810474	G	A	rs186758849	TCIRG1	ENSG00000110719	ENST00000265686	ENSP00000265686	Q13488	VPP3_HUMAN	G160E	Benign/Likely_benign	0.004987	0.384	-1.95	0.078	0.327	4.42	0.328	0.0162	-0.25	0.104969	16.73	0.493	0.229005	0.552396
11	67938489	A	C	.	KMT5B	ENSG00000110066	ENST00000304363	ENSP00000305899	.	.	C324G	Likely_pathogenic	0	0	-3.31	0.867	0.926	5.78	9.325	.	0.47	0.945486	25.9	0.996	2.77571	0.904338
11	67939017	T	C	.	KMT5B	ENSG00000110066	ENST00000304363	ENSP00000305899	.	.	I271M	Likely_pathogenic	0	0.001	-1.75	0.836	0.733	-1.82	0.789	.	0.3	0.762199	23.3	0.999	2.55511	0.859624
11	68080198	C	A	rs771718186	LRP5	ENSG00000162337	ENST00000294304	ENSP00000294304	O75197	LRP5_HUMAN	P6T	Benign	0.00871566	0	-3.16	0.226	0.266	-1.61	0.171	0.0162	-0.23	0.295525	7.522	0	0.460099	0.600916
11	68115422	G	A	rs544861971	LRP5	ENSG00000162337	ENST00000294304	ENSP00000294304	O75197	LRP5_HUMAN	A67T	Likely_pathogenic	3.98318e-06	0.026	-2.92	0.776	0.704	2.56	7.928	0.6473	0.15	0.78994	23.2	0.999	1.12465	0.550628
11	68125129	G	C	rs770383372	LRP5	ENSG00000162337	ENST00000294304	ENSP00000294304	O75197	LRP5_HUMAN	W167S	Pathogenic	0	0	-6.75	0.971	0.932	3.56	9.739	0.9729	0.6	0.964436	28.6	1	1.61466	0.869791
11	68153910	A	G	rs886040977	LRP5	ENSG00000162337	ENST00000294304	ENSP00000294304	O75197	LRP5_HUMAN	D381G	Likely_pathogenic	0	0	-3.08	0.736	0.896	3.81	7.123	0.8506	0.43	0.874087	25.9	0.971	1.433	0.72977
11	68527774	G	C	.	CPT1A	ENSG00000110090	ENST00000265641	ENSP00000265641	P50416	CPT1A_HUMAN	S687R	Likely_pathogenic	0	0	-2.39	0.814	0.771	3.55	1.793	0.9327	0.29	0.913484	26.2	1	1.34215	0.702165
11	68548172	C	T	rs761944958	CPT1A	ENSG00000110090	ENST00000265641	ENSP00000265641	P50416	CPT1A_HUMAN	G465E	Likely_pathogenic	0	0.001	-3.87	0.855	0.927	5.04	5.947	0.7858	0.55	0.901034	26.1	0.956	1.42624	0.622634
11	68552391	C	T	rs374383052	CPT1A	ENSG00000110090	ENST00000265641	ENSP00000265641	P50416	CPT1A_HUMAN	R352Q	Benign	0.00252366	0.068	-2.41	0.892	0.577	5.06	7.631	0.1482	-0.04	0.432984	24.9	0.603	0.743268	0.534063
11	68700858	C	T	rs751549678	IGHMBP2	ENSG00000132740	ENST00000255078	ENSP00000255078	P38935	SMBP2_HUMAN	R443C	Likely_pathogenic	1.2079e-05	0	-4.72	0.941	0.968	4.92	7.3	0.8916	0.59	0.900244	29.5	1	0.888568	0.685987
11	68705706	G	A	rs138607722	IGHMBP2	ENSG00000132740	ENST00000255078	ENSP00000255078	P38935	SMBP2_HUMAN	A890T	Likely_benign	2.38667e-05	0.288	0.97	0.105	0.103	5	6.435	0.2135	-0.44	0.248651	16.04	0.022	0.265182	0.321365
11	68707053	C	T	rs373943338	IGHMBP2	ENSG00000132740	ENST00000255078	ENSP00000255078	P38935	SMBP2_HUMAN	R946W	Likely_benign	0.000926214	0.001	0.91	0.396	0.336	2.39	1.069	0.4814	-0.08	0.604712	27.9	0.936	0.765212	0.641802
11	70319533	A	G	rs150857128	SHANK2	ENSG00000162105	ENST00000357171	ENSP00000349694	E7EX50	E7EX50_HUMAN	S244P	Likely_benign	0	.	.	.	.	.	.	.	-0.38	0.446593	19.19	.	nan	nan
11	70331576	C	T	rs543988574	SHANK2	ENSG00000162105	ENST00000338508	ENSP00000345193	A6NHU9	A6NHU9_HUMAN	V1020I	Likely_benign	0.000131309	0	-0.42	0.096	0.034	0.154	0.233	0.0234	-0.31	0.019032	9.851	.	0.437609	0.336829
11	70332215	G	A	rs562626379	SHANK2	ENSG00000162105	ENST00000338508	ENSP00000345193	A6NHU9	A6NHU9_HUMAN	P807S	Likely_benign	0	.	.	0.773	0.373	5.66	7.371	0.5277	-0.25	0.249129	27.5	.	1.00311	0.684922
11	70332268	G	A	rs782311249	SHANK2	ENSG00000162105	ENST00000338508	ENSP00000345193	A6NHU9	A6NHU9_HUMAN	A789V	Likely_benign	1.19482e-05	.	.	0.485	0.046	5.2	4.102	0.1552	-0.41	0.041185	20.9	.	0.861284	0.534188
11	70333099	G	A	rs200213968	SHANK2	ENSG00000162105	ENST00000338508	ENSP00000345193	A6NHU9	A6NHU9_HUMAN	P512L	Likely_benign	8.63828e-05	.	.	0.735	0.146	4.88	5.055	0.61	-0.21	0.158153	22.7	.	0.530621	0.758742
11	70333606	T	G	rs587780458	SHANK2	ENSG00000162105	ENST00000338508	ENSP00000345193	A6NHU9	A6NHU9_HUMAN	K343T	Likely_benign	0	.	.	0.577	0.096	3.57	3.807	0.1663	-0.22	0.108474	23.4	.	0.55131	0.523384
11	70333684	G	A	rs782457537	SHANK2	ENSG00000162105	ENST00000338508	ENSP00000345193	A6NHU9	A6NHU9_HUMAN	T317I	Likely_benign	8.02878e-06	0.011	0.79	0.281	0.152	4.7	3.89	0.0496	-0.23	0.041547	14.03	.	0.568087	0.437391
11	71146759	T	C	rs1085307925	DHCR7	ENSG00000172893	ENST00000355527	ENSP00000347717	Q9UBM7	DHCR7_HUMAN	T364A	Likely_pathogenic	0	0.019	-4.54	0.441	0.635	3.97	5.245	0.4306	0.08	0.492499	22.8	0.433	0.301974	0.562903
11	71148932	T	G	rs1085307926	DHCR7	ENSG00000172893	ENST00000355527	ENSP00000347717	Q9UBM7	DHCR7_HUMAN	I297L	Likely_pathogenic	0	0.032	-4.79	0.885	0.853	4.57	6.989	0.4778	0.28	0.911917	26	0.863	0.470573	0.752392
11	71150101	A	G	rs779896782	DHCR7	ENSG00000172893	ENST00000355527	ENSP00000347717	Q9UBM7	DHCR7_HUMAN	Y219H	Likely_pathogenic	0	0.002	-4.67	0.839	0.871	4.44	8.01	0.2193	0.19	0.909115	26.3	0.815	0.553459	0.710777
11	71155134	C	T	rs368473756	DHCR7	ENSG00000172893	ENST00000355527	ENSP00000347717	Q9UBM7	DHCR7_HUMAN	V76I	Benign/Likely_benign	0.00139132	0.394	-4.49	0.06	0.273	0.1	1.188	0.0019	-0.15	0.060946	0.635	0.002	0.0957699	0.304055
11	71155998	T	G	.	DHCR7	ENSG00000172893	ENST00000355527	ENSP00000347717	Q9UBM7	DHCR7_HUMAN	M1L	Pathogenic	0	0	-4.33	0.973	0.642	4.06	3.667	1	0.5	0.850537	18.08	0.134	.	.
11	71819939	A	C	rs727503153	LRTOMT	ENSG00000184154	ENST00000307198	ENSP00000305742	Q8WZ04	TOMT_HUMAN	I282L	Likely_benign	1.32034e-05	1	-0.38	0.154	0.093	3.07	4.554	0.2448	-0.35	0.349488	16.34	0.001	.	0.72422
11	71903218	A	G	rs1057524829	FOLR1	ENSG00000110195	ENST00000393679	ENSP00000377284	P15328	FOLR1_HUMAN	M1V	Likely_pathogenic	0	0	-0.75	0.724	0.529	4.18	2.597	1	0.24	0.92958	23	0.878	.	.
11	72005478	C	T	rs576652298	CLPB	ENSG00000162129	ENST00000294053	ENSP00000294053	Q9H078	CLPB_HUMAN	R554Q	Likely_benign	0.000482514	0.089	0.9	0.663	0.214	5.88	6.026	0.3593	-0.12	0.41603	29.5	0.962	0.978804	0.779288
11	72005689	T	A	rs373383193	CLPB	ENSG00000162129	ENST00000294053	ENSP00000294053	Q9H078	CLPB_HUMAN	E542V	Benign	0.00241798	0.005	0.86	0.601	0.367	5.88	4.985	0.4603	-0.15	0.663897	33	0.996	1.22447	0.679053
11	72114038	T	G	rs1064796757	CLPB	ENSG00000162129	ENST00000294053	ENSP00000294053	Q9H078	CLPB_HUMAN	M172L	Likely_pathogenic	0	0.205	-0.15	0.596	0.316	5.75	5.044	0.1833	0.02	0.579579	23.6	0.747	1.0074	.
11	72145270	G	A	rs200845330	CLPB	ENSG00000162129	ENST00000535990	ENSP00000443822	H0YGM0	H0YGM0_HUMAN	R53C	Likely_benign	2.80247e-05	0	1.56	.	0.055	1.29	0.058	.	-0.39	0.079372	5.939	.	.	.
11	73796878	T	C	rs140307393	C2CD3	ENSG00000168014	ENST00000334126	ENSP00000334379	Q4AC94	C2CD3_HUMAN	N1232S	Likely_benign	0.00700994	0.065	2.1	0.618	0.26	5.8	7.453	0.6449	-0.4	0.411396	26.8	0.994	.	0.605245
11	73811643	C	T	rs117535770	C2CD3	ENSG00000168014	ENST00000334126	ENSP00000334379	Q4AC94	C2CD3_HUMAN	V887M	Benign	0.00476782	0.058	2.82	0.385	0.042	4.94	0.868	0.13	-0.48	0.143453	23	0.565	.	0.394454
11	73850653	G	A	rs149910292	C2CD3	ENSG00000168014	ENST00000334126	ENSP00000334379	Q4AC94	C2CD3_HUMAN	P235L	Benign	0.00363973	0.356	2.18	0.242	0.058	1.82	1.591	0.2599	-0.59	0.238974	17.36	0.009	.	0.437989
11	76841681	A	G	rs797044518	MYO7A	ENSG00000137474	ENST00000409709	ENSP00000386331	Q13402	MYO7A_HUMAN	M1V	Likely_pathogenic	4.04348e-06	0.005	-2.21	0.877	0.711	3.82	2.423	1	0.3	0.976033	22.6	0.058	.	.
11	76841683	G	A	rs782787126	MYO7A	ENSG00000137474	ENST00000409709	ENSP00000386331	Q13402	MYO7A_HUMAN	M1I	Likely_pathogenic	2.02231e-05	0.008	-2.22	0.846	0.679	3.82	4.055	1	0.32	0.977686	24	0.035	.	.
11	76858995	A	T	rs797044489	MYO7A	ENSG00000137474	ENST00000409709	ENSP00000386331	Q13402	MYO7A_HUMAN	Y95F	Likely_pathogenic	0	0	-1.78	0.798	0.878	4.86	9.321	0.503	0.02	0.780842	32	0.999	0.44205	0.841508
11	76866981	T	G	rs876657654	MYO7A	ENSG00000137474	ENST00000409709	ENSP00000386331	Q13402	MYO7A_HUMAN	V105G	Likely_pathogenic	0	0	-2.81	0.609	0.916	4.88	8.003	0.8773	0.45	0.955845	26	0.635	0.110741	0.738822
11	76867064	C	T	rs111033403	MYO7A	ENSG00000137474	ENST00000409709	ENSP00000386331	Q13402	MYO7A_HUMAN	H133Y	Likely_pathogenic	0	0.001	-3.98	0.987	0.979	5.1	7.891	0.7413	0.55	0.915483	26.4	0.999	0.499014	0.884658
11	76867106	C	T	rs782808261	MYO7A	ENSG00000137474	ENST00000409709	ENSP00000386331	Q13402	MYO7A_HUMAN	R147C	Likely_pathogenic	8.03574e-06	0	-2.36	0.898	0.67	5.27	1.134	0.6895	0.25	0.845493	28.6	0.937	0.410677	0.857086
11	76867822	T	C	rs397516324	MYO7A	ENSG00000137474	ENST00000409709	ENSP00000386331	Q13402	MYO7A_HUMAN	L196P	Likely_pathogenic	0	0.001	-1.46	0.994	0.944	4.95	8.012	0.8479	0.39	0.971143	27.9	0.992	0.588735	0.877457
11	76869377	C	T	rs781922871	MYO7A	ENSG00000137474	ENST00000409709	ENSP00000386331	Q13402	MYO7A_HUMAN	R302C	Likely_benign	4.03057e-05	0	-2.38	0.56	0.668	4.81	2.588	0.6614	-0.1	0.627	23.1	0.956	0.458185	0.667102
11	76873950	G	A	rs201046979	MYO7A	ENSG00000137474	ENST00000409709	ENSP00000386331	Q13402	MYO7A_HUMAN	A536T	Likely_benign	7.22143e-05	0.314	-2.27	0.155	0.103	-4.41	0.103	0.1002	-0.52	0.0664	11.2	0.001	0.0815379	0.290988
11	76873996	T	C	rs1131691833	MYO7A	ENSG00000137474	ENST00000409709	ENSP00000386331	Q13402	MYO7A_HUMAN	I551T	Likely_pathogenic	0	0.001	-1.15	0.983	0.912	5.54	7.674	0.6554	0.35	0.881097	25.7	0.701	0.520939	0.780899
11	76883864	G	A	rs111033416	MYO7A	ENSG00000137474	ENST00000409709	ENSP00000386331	Q13402	MYO7A_HUMAN	R623H	Likely_benign	0.000716242	0.004	-0.6	0.623	0.472	4.77	4.636	0.2458	-0.12	0.588475	30	0.976	0.50911	0.848844
11	76885901	G	A	rs35641839	MYO7A	ENSG00000137474	ENST00000409709	ENSP00000386331	Q13402	MYO7A_HUMAN	V679I	Benign/Likely_benign	0.00424621	0.154	-2.19	0.543	0.32	4.3	7.75	0.0114	-0.32	0.151886	21.8	0.176	0.123579	0.606158
11	76888626	G	C	rs782276748	MYO7A	ENSG00000137474	ENST00000409709	ENSP00000386331	Q13402	MYO7A_HUMAN	R740P	Likely_pathogenic	0	0	-0.95	0.987	0.892	5.03	9.593	0.8554	0.36	0.974391	29.1	0.999	0.556787	0.763416
11	76890860	G	A	rs148343670	MYO7A	ENSG00000137474	ENST00000409709	ENSP00000386331	Q13402	MYO7A_HUMAN	R816H	Benign/Likely_benign	0.000597156	0.438	-0.6	0.322	0.131	3.53	2.586	0.2798	-0.4	0.178496	23.3	0.009	0.108086	0.259826
11	76893178	A	G	rs60103800	MYO7A	ENSG00000137474	ENST00000409709	ENSP00000386331	Q13402	MYO7A_HUMAN	H1029R	Benign/Likely_benign	0.000564307	0.025	-2.37	0.665	0.837	5.3	8.938	0.457	0.17	0.716129	25.1	0.282	0.226069	0.822745
11	76895726	A	G	rs397516300	MYO7A	ENSG00000137474	ENST00000409709	ENSP00000386331	Q13402	MYO7A_HUMAN	I1157V	Benign	3.13028e-05	0.017	-3.3	0.361	0.563	1.37	2.933	0.3854	-0.2	0.182541	21.4	0.999	0.075097	0.475065
11	76900418	A	C	rs111033482	MYO7A	ENSG00000137474	ENST00000409709	ENSP00000386331	Q13402	MYO7A_HUMAN	Q1178P	Likely_pathogenic	0	0	-4.54	0.952	0.982	5.43	8.938	0.921	0.58	0.913564	28	0.997	0.51162	0.77618
11	76900457	G	A	rs397516301	MYO7A	ENSG00000137474	ENST00000409709	ENSP00000386331	Q13402	MYO7A_HUMAN	G1191D	Likely_pathogenic	0	0	-3.54	0.995	0.968	5.43	9.593	0.8471	0.54	0.901961	29.4	1	0.529255	0.881692
11	76900468	G	A	rs781958107	MYO7A	ENSG00000137474	ENST00000409709	ENSP00000386331	Q13402	MYO7A_HUMAN	V1195M	Likely_benign	2.00681e-05	0.158	-2.92	0.341	0.248	0.994	0.295	0.4105	-0.28	0.126909	19.98	0.027	0.0895599	0.548402
11	76908613	T	C	rs397516310	MYO7A	ENSG00000137474	ENST00000409709	ENSP00000386331	Q13402	MYO7A_HUMAN	S1471P	Likely_pathogenic	0	0.002	-4.26	0.93	0.981	5.35	7.638	0.7512	0.59	0.956624	32	0.999	0.521443	0.764055
11	76914260	T	C	rs115123584	MYO7A	ENSG00000137474	ENST00000409709	ENSP00000386331	Q13402	MYO7A_HUMAN	I1775T	Benign/Likely_benign	0.000589593	0.637	-2.18	0.248	0.176	2.94	2.544	0.0957	-0.3	0.250671	14.72	0.001	0.107509	0.547123
11	76915150	T	A	rs374576916	MYO7A	ENSG00000137474	ENST00000409709	ENSP00000386331	Q13402	MYO7A_HUMAN	S1786T	Likely_benign	7.45765e-05	0.181	-2.31	0.678	0.373	3.56	7.573	0.2113	-0.14	0.483054	21.4	0.008	0.104901	0.702618
11	76922359	G	A	rs200313391	MYO7A	ENSG00000137474	ENST00000409709	ENSP00000386331	Q13402	MYO7A_HUMAN	V2072I	Benign/Likely_benign	0.0003465	0.225	-1.1	0.127	0.222	-6.84	-0.265	0.0166	-0.51	0.026796	12.73	0.003	0.0691062	0.279595
11	78147844	G	C	.	NARS2	ENSG00000137513	ENST00000281038	ENSP00000281038	Q96I59	SYNM_HUMAN	R436G	Pathogenic	0	0.001	-1.87	0.375	0.578	4.84	3.937	0.5801	-0.06	0.765857	25.9	0.56	0.284164	0.231975
11	85988152	T	C	.	EED	ENSG00000074266	ENST00000351625	ENSP00000338186	O75530-2	EED_HUMAN	M391T	Likely_pathogenic	0	0.003	1.55	0.819	0.431	5.74	7.58	.	0.24	0.57812	25.5	.	.	0.936644
11	86017420	A	G	rs1387003933	HIKESHI	ENSG00000149196	ENST00000278483	ENSP00000278483	Q53FT3	HIKES_HUMAN	Y55C	Likely_pathogenic	7.95362e-06	0.001	-0.41	0.982	0.793	4.94	8.749	.	0.34	0.923047	26.6	0.998	1.10547	.
11	86662393	C	T	rs185157734	FZD4	ENSG00000174804	ENST00000531380	ENSP00000434034	Q9ULV1	FZD4_HUMAN	A469T	Likely_benign	0.00110157	0.207	-1.58	0.119	0.252	5.14	3.012	0.1613	-0.37	0.197806	19.05	0.01	0.280692	0.625976
11	88911222	A	C	.	TYR	ENSG00000077498	ENST00000263321	ENSP00000263321	P14679	TYRO_HUMAN	E34A	Likely_pathogenic	0	0.054	-5.6	0.583	0.794	6.07	5.589	0.5335	0.21	0.39983	25.4	0.996	0.0261879	0.412031
11	88911645	T	C	rs1064795343	TYR	ENSG00000077498	ENST00000263321	ENSP00000263321	P14679	TYRO_HUMAN	L175P	Likely_pathogenic	0	0.001	-4.84	0.924	0.936	5.97	7.58	0.7155	0.54	0.816634	28.4	1	0.0732768	0.634092
11	93523893	C	T	rs587780394	AP001273.2	ENSG00000284057	ENST00000638767	ENSP00000492220	.	.	R378W	Likely_pathogenic	1.19297e-05	.	.	.	0.543	-5.87	0.457	.	0.14	0.521615	23	.	.	0.80082
11	93545172	G	A	rs1356392449	MED17	ENSG00000042429	ENST00000639724	ENSP00000492625	A0A1W2PS27	A0A1W2PS27_HUMAN	E580K	Likely_pathogenic	0	.	.	.	.	.	.	.	0.08	0.231373	25.4	.	nan	nan
11	93545172	G	A	rs1356392449	AP001273.2	ENSG00000284057	ENST00000638767	ENSP00000492220	.	.	R820Q	Likely_pathogenic	0	.	.	.	.	.	.	.	0.08	0.190855	25.4	.	nan	nan
11	94179015	T	C	rs876660562	MRE11	ENSG00000020922	ENST00000323929	ENSP00000325863	P49959	MRE11_HUMAN	T610A	Likely_benign	0	0.69	-0.77	0.082	0.118	0.143	-0.348	.	-0.51	0.014077	9.559	0	0.0821196	0.338086
11	94180388	T	C	rs576878377	MRE11	ENSG00000020922	ENST00000323929	ENSP00000325863	P49959	MRE11_HUMAN	R594G	Benign/Likely_benign	0.00107429	0.162	-0.92	0.422	0.292	0.737	1.079	.	-0.17	0.232855	23.1	0.491	0.108866	0.444577
11	94180468	T	C	.	MRE11	ENSG00000020922	ENST00000323929	ENSP00000325863	P49959	MRE11_HUMAN	N567S	Likely_benign	0	0.935	-0.76	0.116	0.179	-12	-1.953	.	-0.67	0.025109	0.001	0	0.0675066	0.266408
11	94225965	C	A	.	MRE11	ENSG00000020922	ENST00000323929	ENSP00000325863	P49959	MRE11_HUMAN	M1I	Likely_pathogenic	0	0.041	-0.8	0.934	0.392	5.01	3.502	1	0.66	0.73468	23.3	0.022	.	.
11	95591718	C	A	rs142155860	MTMR2	ENSG00000087053	ENST00000346299	ENSP00000345752	Q13614	MTMR2_HUMAN	A183S	Benign/Likely_benign	0.00474005	0.091	-1.73	0.583	0.47	5.53	7.158	0.2886	-0.05	0.303085	24.5	0.584	0.497909	0.7782
11	101323712	G	A	rs139330011	TRPC6	ENSG00000137672	ENST00000344327	ENSP00000340913	Q9Y210	TRPC6_HUMAN	P924S	Likely_benign	0.000215064	0.566	-0.97	0.053	0.091	0.423	0.586	0.0072	-0.44	0.119526	10.9	0.002	0.0249493	0.282592
11	102819837	G	A	rs185832993	MMP13	ENSG00000137745	ENST00000260302	ENSP00000260302	P45452	MMP13_HUMAN	T323M	Likely_benign	0.000306773	0.007	4.26	0.437	0.223	4.48	4.24	0.5759	-0.46	0.655979	24.7	0.805	0.457164	0.520623
11	102822770	T	A	rs140993310	MMP13	ENSG00000137745	ENST00000260302	ENSP00000260302	P45452	MMP13_HUMAN	D257V	Likely_benign	0.000179099	0	1.35	0.936	0.784	5.59	7.989	0.9735	0.18	0.825001	24.9	1	0.544726	0.598339
11	102825189	T	G	rs145243532	MMP13	ENSG00000137745	ENST00000260302	ENSP00000260302	P45452	MMP13_HUMAN	K170T	Likely_benign	0.000582602	0.107	1.99	0.578	0.148	5.9	1.227	0.3555	-0.41	0.739334	20.2	0.075	0.170232	0.595241
11	102826042	C	A	rs151254531	MMP13	ENSG00000137745	ENST00000260302	ENSP00000260302	P45452	MMP13_HUMAN	V101L	Likely_benign	6.3639e-05	0.021	1.03	0.554	0.119	5.77	1.346	0.2976	-0.37	0.500189	24.1	0.38	0.216421	0.647813
11	102826131	A	G	.	MMP13	ENSG00000137745	ENST00000260302	ENSP00000260302	P45452	MMP13_HUMAN	M71T	Pathogenic	0	0	1.04	0.911	0.743	5.77	9.183	0.7272	0.13	0.928588	26.3	1	0.455158	0.723253
11	102995846	G	A	rs561232842	DYNC2H1	ENSG00000187240	ENST00000650373	ENSP00000497174	Q8NCM8-2	DYHC2_HUMAN	R560Q	Likely_benign	0.000181327	.	.	.	0.04	3.55	2.542	0.2655	-0.58	0.134559	22.7	0.008	.	0.259078
11	103043925	A	G	rs200208000	DYNC2H1	ENSG00000187240	ENST00000650373	ENSP00000497174	Q8NCM8-2	DYHC2_HUMAN	M1817V	Likely_benign	0.000189152	.	.	.	0.559	5.65	9.246	0.8983	0.09	0.918233	25	1	.	0.597176
11	103062861	A	G	rs187196207	DYNC2H1	ENSG00000187240	ENST00000650373	ENSP00000497174	Q8NCM8-2	DYHC2_HUMAN	I2526V	Likely_benign	0.000570522	.	.	.	0.046	5.73	4.993	0.1631	-0.5	0.251367	16.28	0	.	0.526852
11	103126259	T	C	rs771487311	DYNC2H1	ENSG00000187240	ENST00000650373	ENSP00000497174	Q8NCM8-2	DYHC2_HUMAN	L3448P	Likely_pathogenic	1.91502e-05	.	.	.	0.824	5.55	7.86	0.9134	0.33	0.942736	28	0.999	.	0.892694
11	103173912	C	T	rs775971666	DYNC2H1	ENSG00000187240	ENST00000650373	ENSP00000497174	Q8NCM8-2	DYHC2_HUMAN	P3736L	Likely_pathogenic	4.02214e-06	.	.	.	0.385	4.4	7.094	0.5785	-0.16	0.553461	28.1	0.879	.	0.873422
11	108004629	G	T	rs794727475	ACAT1	ENSG00000075239	ENST00000265838	ENSP00000265838	P24752	THIL_HUMAN	G68V	Likely_pathogenic	0	0	-3.54	0.919	0.894	5.04	9.616	0.8882	0.56	0.865327	25.4	1	0.719543	0.706556
11	108098352	A	C	rs730881359	ATM	ENSG00000149311	ENST00000278616	ENSP00000278616	Q13315	ATM_HUMAN	M1L	Pathogenic/Likely_pathogenic	0	0	4.65	0.898	0.437	5.08	8.343	1	0.19	0.941648	22.9	0.162	.	.
11	108100051	G	A	.	ATM	ENSG00000149311	ENST00000639953	ENSP00000492487	Q6P7P1	Q6P7P1_HUMAN	S111N	Likely_pathogenic	0	.	.	.	.	.	.	.	0.4	0.107758	34	.	nan	nan
11	108100052	T	G	.	ATM	ENSG00000149311	ENST00000639953	ENSP00000492487	Q6P7P1	Q6P7P1_HUMAN	S111R	Likely_pathogenic	0	.	.	.	.	.	.	.	0.35	0.188947	34	.	nan	nan
11	108106463	A	G	rs730881330	ATM	ENSG00000149311	ENST00000278616	ENSP00000278616	Q13315	ATM_HUMAN	N133S	Likely_benign	3.97953e-06	0.902	0.38	0.098	0.044	-0.859	1.183	0.1077	-0.61	0.299874	0.01	0.005	0.098363	0.284499
11	108106487	G	A	rs745890227	ATM	ENSG00000149311	ENST00000278616	ENSP00000278616	Q13315	ATM_HUMAN	C141Y	Likely_benign	3.97848e-06	1	0.82	0.168	0.079	1.44	2.145	0.3142	-0.47	0.556521	13.23	0.002	0.214374	0.393257
11	108106561	G	C	.	ATM	ENSG00000149311	ENST00000278616	ENSP00000278616	Q13315	ATM_HUMAN	E166Q	Pathogenic	0	.	.	.	.	.	.	0.1021	-0.41	0.271536	29.3	0.286	nan	nan
11	108106561	G	C	.	ATM	ENSG00000149311	ENST00000530958	ENSP00000483338	A0A087X0E9	A0A087X0E9_HUMAN	G166R	Pathogenic	0	.	.	.	.	.	.	.	-0.41	0.119939	29.3	.	nan	nan
11	108121535	A	G	.	ATM	ENSG00000149311	ENST00000278616	ENSP00000278616	Q13315	ATM_HUMAN	H448R	Likely_benign	0	1	5.36	0.067	0.067	-3.35	2.174	0.246	-0.59	0.098479	2.638	0	0.151611	0.243547
11	108126964	T	A	rs864622294	ATM	ENSG00000149311	ENST00000278616	ENSP00000278616	Q13315	ATM_HUMAN	V716D	Likely_pathogenic	0	0.003	-1.14	0.867	0.688	5.45	6.081	0.776	0.02	0.826007	25.3	0.75	0.606566	0.388701
11	108137958	A	G	rs1162447958	ATM	ENSG00000149311	ENST00000278616	ENSP00000278616	Q13315	ATM_HUMAN	N843D	Likely_benign	1.59096e-05	0.888	5.11	0.041	0.091	-0.431	1.858	0.0027	-0.75	0.081842	0.621	0	0.140984	0.249233
11	108151895	G	T	.	ATM	ENSG00000149311	ENST00000278616	ENSP00000278616	Q13315	ATM_HUMAN	K1192N	Likely_pathogenic	0	0	-0.72	0.711	0.358	6.13	8.968	0.739	-0.08	0.278187	36	0.998	0.606481	0.591292
11	108155126	G	A	rs568451087	ATM	ENSG00000149311	ENST00000278616	ENSP00000278616	Q13315	ATM_HUMAN	G1307R	Benign/Likely_benign	0.0003582	0.722	-0.48	0.183	0.134	1.87	3.082	0.0551	-0.28	0.245891	13.85	0.023	0.148725	0.24747
11	108165762	G	A	.	ATM	ENSG00000149311	ENST00000278616	ENSP00000278616	Q13315	ATM_HUMAN	V1629M	Likely_benign	0	0.263	-0.3	0.045	0.063	-3.05	0.637	0.0184	-0.63	0.142115	11.25	0.003	0.12519	0.271921
11	108178642	G	A	rs370680798	ATM	ENSG00000149311	ENST00000278616	ENSP00000278616	Q13315	ATM_HUMAN	R1898Q	Benign/Likely_benign	0.000318702	0.456	-0.86	0.187	0.125	4.13	2.591	0.1046	-0.45	0.248588	19.23	0.001	0.143301	0.251077
11	108196181	G	T	.	ATM	ENSG00000149311	ENST00000278616	ENSP00000278616	Q13315	ATM_HUMAN	M2239I	Likely_benign	0	0.177	5.03	0.064	0.047	1.97	1.758	0.0546	-0.59	0.12082	13.96	0.03	0.157065	0.293825
11	108199767	A	G	.	ATM	ENSG00000149311	ENST00000278616	ENSP00000278616	Q13315	ATM_HUMAN	N2370S	Likely_benign	0	0.967	-0.32	0.053	0.121	1.8	0.623	0.0275	-0.59	0.158959	15.25	0.003	0.0979626	0.320219
11	108203619	C	G	rs4988125	ATM	ENSG00000149311	ENST00000278616	ENSP00000278616	Q13315	ATM_HUMAN	T2640S	Likely_benign	0	0.635	-1.45	0.044	0.117	2.09	0.27	0.0488	-0.5	0.126894	15.83	0.004	0.11039	0.287449
11	108216546	G	C	rs529296539	ATM	ENSG00000149311	ENST00000278616	ENSP00000278616	Q13315	ATM_HUMAN	R2832P	Likely_pathogenic	0	0.006	-1	0.961	0.82	5.45	9.981	0.7484	0.32	0.839833	32	0.996	0.698065	0.635004
11	108224558	G	T	rs756899044	ATM	ENSG00000149311	ENST00000278616	ENSP00000278616	Q13315	ATM_HUMAN	D2913Y	Likely_pathogenic	0	0	-1.11	0.983	0.871	5.42	9.996	0.9858	0.39	0.943529	31	1	0.645304	0.892546
11	108236087	G	A	rs587781894	ATM	ENSG00000149311	ENST00000278616	ENSP00000278616	Q13315	ATM_HUMAN	R3008H	Likely_pathogenic	7.95513e-06	0.004	4.37	0.713	0.463	5.22	9.52	0.7864	-0.09	0.507635	28.9	0.988	0.628621	0.791971
11	110106827	G	T	rs727503393	RDX	ENSG00000137710	ENST00000405097	ENSP00000384136	P35241-5	RADI_HUMAN	H447Q	Likely_benign	0	1	1.64	0.294	0.026	2.13	1.284	0.0038	-0.41	0.188492	10.89	0.004	0.164879	0.66412
11	110143285	T	C	rs148468207	RDX	ENSG00000137710	ENST00000544551	ENSP00000445826	P35241-4	RADI_HUMAN	Q12R	Likely_benign	8.00122e-06	0.273	-1.46	0.156	0.206	-0.141	-0.675	0.2666	-0.14	0.11546	11.68	.	.	.
11	111957632	A	T	rs104894307	SDHD	ENSG00000204370	ENST00000375549	ENSP00000364699	O14521	DHSD_HUMAN	M1L	Pathogenic	7.95437e-06	0	-3.59	0.75	0.734	5.16	4.348	1	0.52	0.782203	24.4	0.924	.	.
11	111965532	C	A	rs878854592	SDHD	ENSG00000204370	ENST00000528182	ENSP00000435475	E9PK73	E9PK73_HUMAN	A104D	Likely_benign	0	0.001	-3.07	0.684	0.275	1.37	-0.083	.	0.14	0.324442	10.76	.	.	.
11	111965554	T	A	rs876659276	SDHD	ENSG00000204370	ENST00000375549	ENSP00000364699	O14521	DHSD_HUMAN	Y114N	Likely_pathogenic	0	0.001	-6.68	0.975	0.98	4.85	7.682	0.9381	0.58	0.963026	27.8	0.999	0.970554	0.697738
11	111965556	T	A	.	SDHD	ENSG00000204370	ENST00000528182	ENSP00000435475	E9PK73	E9PK73_HUMAN	M112K	Pathogenic	0	.	.	.	.	.	.	.	0.66	0.64909	34	.	nan	nan
11	111965556	T	C	rs1050032491	SDHD	ENSG00000204370	ENST00000528182	ENSP00000435475	E9PK73	E9PK73_HUMAN	M112T	Likely_benign	3.1841e-05	0.002	-3	0.337	0.547	-3.37	-0.546	.	0.08	0.425707	7.852	.	.	.
11	111965626	G	A	rs786203932	SDHD	ENSG00000204370	ENST00000375549	ENSP00000364699	O14521	DHSD_HUMAN	G138R	Likely_pathogenic	0	0	-6.33	0.967	0.978	4.85	9.578	0.9083	0.6	0.950862	30	1	0.821257	0.877988
11	112097210	C	T	.	PTS	ENSG00000150787	ENST00000280362	ENSP00000280362	Q03393	PTPS_HUMAN	S15F	Likely_pathogenic	0	0.001	-5.93	0.771	0.765	5.06	3.152	0.5824	0.44	0.728673	27.9	0.972	1.01401	0.627021
11	112103890	C	A	rs775426269	PTS	ENSG00000150787	ENST00000280362	ENSP00000280362	Q03393	PTPS_HUMAN	A83E	Likely_pathogenic	0	0.365	-5.75	0.629	0.701	5.38	5.352	0.0497	0.02	0.436871	24.1	0.621	0.759155	0.46131
11	112103923	A	G	rs1057517811	PTS	ENSG00000150787	ENST00000280362	ENSP00000280362	Q03393	PTPS_HUMAN	D94G	Likely_pathogenic	0	0.025	-5.89	0.979	0.939	5.38	8.512	0.8493	0.5	0.80841	32	0.832	0.883132	0.59187
11	116660983	T	A	rs201201147	APOA5	ENSG00000110243	ENST00000542499	ENSP00000445002	Q6Q788	APOA5_HUMAN	H321L	Benign	0.000950797	0.001	-0.87	0.556	0.412	3.47	2.437	0.6334	-0.17	0.232451	24	0.638	1.55118	0.463042
11	116706874	C	T	rs574061789	APOA1	ENSG00000118137	ENST00000236850	ENSP00000236850	P02647	APOA1_HUMAN	E152K	Likely_benign	0.000203646	0.27	-0.8	0.29	0.192	3.91	1.048	0.2681	-0.27	0.089003	15.94	0.031	0.843248	0.339593
11	117222573	T	C	rs1057521785	CEP164	ENSG00000110274	ENST00000278935	ENSP00000278935	Q9UPV0	CE164_HUMAN	C88R	Likely_pathogenic	0	0.002	-0.02	0.879	0.507	5.95	5.722	0.9153	0.27	0.746362	26.4	0.966	0.69437	0.664569
11	117267892	C	T	rs149875085	CEP164	ENSG00000110274	ENST00000278935	ENSP00000278935	Q9UPV0	CE164_HUMAN	R1122C	Likely_benign	0.00147998	0.001	1.44	0.47	0.116	3.96	4.991	0.4956	-0.36	0.074494	20	0.037	0.499527	0.237953
11	118014730	G	A	rs768926261	SCN4B	ENSG00000177098	ENST00000324727	ENSP00000322460	Q8IWT1	SCN4B_HUMAN	T94M	Likely_benign	1.19289e-05	0.109	-0.26	0.136	0.135	-3.75	-0.307	0.0429	-0.61	0.084683	6.912	0.224	0.151136	0.319378
11	118038892	G	A	rs767589740	SCN2B	ENSG00000149575	ENST00000278947	ENSP00000278947	O60939	SCN2B_HUMAN	P119L	Likely_benign	0.00016305	1	-0.06	0.147	0.076	0.902	2.278	0.5546	-0.57	0.04992	6.396	0	0.241882	0.272873
11	118307366	G	C	rs1131691365	KMT2A	ENSG00000118058	ENST00000534358	ENSP00000436786	Q03164-3	KMT2A_HUMAN	G47R	Likely_pathogenic	0	0.003	-1.61	0.188	0.085	0.406	-0.172	0.0484	-0.26	0.172575	22.2	0.03	0.950239	0.92937
11	118343378	G	A	rs9332772	AP001267.5	ENSG00000285827	ENST00000648261	ENSP00000498126	.	.	E92K	Benign	0.00662505	.	.	.	0.175	5.32	3.454	.	-0.02	0.034851	23.5	.	.	0.519647
11	118344593	C	T	rs1064797056	AP001267.5	ENSG00000285827	ENST00000648261	ENSP00000498126	.	.	P497S	Likely_pathogenic	0	.	.	.	0.078	1.13	0.593	.	-0.37	0.088289	17.05	.	.	0.379353
11	118344600	G	A	rs139227835	AP001267.5	ENSG00000285827	ENST00000648261	ENSP00000498126	.	.	G499D	Likely_benign	0.000580891	.	.	.	0.254	5.56	4.603	.	0.02	0.090126	22.6	.	.	0.574591
11	118344893	G	T	rs940325244	AP001267.5	ENSG00000285827	ENST00000648261	ENSP00000498126	.	.	G597C	Pathogenic	0	.	.	.	.	.	.	.	-0.07	0.085475	29.8	.	nan	nan
11	118347578	G	T	rs1085307947	AP001267.5	ENSG00000285827	ENST00000648261	ENSP00000498126	.	.	C662F	Likely_pathogenic	0	.	.	.	0.802	5.84	9.23	.	0.55	0.481715	29.6	.	.	0.943229
11	118348799	G	A	.	AP001267.5	ENSG00000285827	ENST00000648261	ENSP00000498126	.	.	R741Q	Likely_pathogenic	0	.	.	.	0.485	6.06	9.94	.	0.17	0.224917	31	.	.	0.840345
11	118348820	G	A	.	AP001267.5	ENSG00000285827	ENST00000648261	ENSP00000498126	.	.	C748Y	Likely_pathogenic	0	.	.	.	0.93	6.06	9.94	.	0.57	0.811776	29.4	.	.	0.907788
11	118348820	G	C	rs1131691503	AP001267.5	ENSG00000285827	ENST00000648261	ENSP00000498126	.	.	C748S	Pathogenic	0	.	.	.	0.913	6.06	9.94	.	0.57	0.736495	28	.	.	0.858788
11	118348904	A	C	.	AP001267.5	ENSG00000285827	ENST00000648261	ENSP00000498126	.	.	K776T	Pathogenic	0	.	.	.	0.787	5.97	9.268	.	0.2	0.312642	28.6	.	.	0.838454
11	118348907	A	T	rs886041881	AP001267.5	ENSG00000285827	ENST00000648261	ENSP00000498126	.	.	Q777L	Pathogenic	0	.	.	.	0.82	5.97	9.268	.	0.19	0.470802	28.4	.	.	0.777882
11	118348912	T	C	rs886041875	AP001267.5	ENSG00000285827	ENST00000648261	ENSP00000498126	.	.	C779R	Pathogenic	0	.	.	.	0.937	5.97	7.969	.	0.52	0.664477	28.9	.	.	0.921059
11	118355659	G	C	rs1131691287	KMT2A	ENSG00000118058	ENST00000534358	ENSP00000436786	Q03164-3	KMT2A_HUMAN	C1434S	Likely_pathogenic	0	0	-0.21	0.956	0.699	5.58	9.54	0.845	0.33	0.922005	26.6	0.991	2.09006	0.92537
11	118359339	G	A	rs1085307857	KMT2A	ENSG00000118058	ENST00000534358	ENSP00000436786	Q03164-3	KMT2A_HUMAN	C1448Y	Pathogenic	0	0	-0.31	0.986	0.914	5.52	9.598	0.9255	0.6	0.943408	31	0.996	2.41493	0.920703
11	118359363	A	G	rs1131691433	KMT2A	ENSG00000118058	ENST00000534358	ENSP00000436786	Q03164-3	KMT2A_HUMAN	H1456R	Likely_pathogenic	0	0	-5.01	0.964	0.996	5.52	8.943	0.8607	0.6	0.927522	25.8	0.991	2.0843	0.837717
11	118365470	A	G	rs1064796776	KMT2A	ENSG00000118058	ENST00000534358	ENSP00000436786	Q03164-3	KMT2A_HUMAN	K1784R	Likely_pathogenic	0	0.041	-1.65	0.454	0.304	5.96	8.806	0.214	-0.07	0.217715	27.9	.	1.27222	0.746289
11	118366545	C	A	rs797045051	KMT2A	ENSG00000118058	ENST00000534358	ENSP00000436786	Q03164-3	KMT2A_HUMAN	P1832T	Likely_pathogenic	0	0.014	-1.61	0.288	0.374	4.44	3.92	0.5998	-0.19	0.354185	23.1	.	1.53365	0.594372
11	118367048	C	T	rs782094920	KMT2A	ENSG00000118058	ENST00000534358	ENSP00000436786	Q03164-3	KMT2A_HUMAN	A1877V	Likely_benign	1.98831e-05	0.133	-1.59	0.459	0.458	5.43	3.449	0.375	-0.1	0.422916	22.3	.	1.00507	0.687
11	118375150	T	C	.	KMT2A	ENSG00000118058	ENST00000534358	ENSP00000436786	Q03164-3	KMT2A_HUMAN	L2848P	Likely_pathogenic	0	0	-2.55	0.882	0.659	6.06	7.58	0.8712	0.39	0.963006	28.7	.	1.47515	0.940923
11	118375177	T	A	rs1057520696	KMT2A	ENSG00000118058	ENST00000534358	ENSP00000436786	Q03164-3	KMT2A_HUMAN	L2857Q	Pathogenic	0	0	-2.55	0.823	0.531	6.06	7.58	0.8042	0.37	0.876248	25.1	.	1.17007	0.904527
11	118375998	G	A	rs150804738	KMT2A	ENSG00000118058	ENST00000534358	ENSP00000436786	Q03164-3	KMT2A_HUMAN	G3131S	Likely_benign	0.00249212	0.003	-1.45	0.335	0.325	6.08	6.887	0.2884	0.01	0.276378	24.7	.	0.876935	0.567812
11	118376085	T	C	.	KMT2A	ENSG00000118058	ENST00000534358	ENSP00000436786	Q03164-3	KMT2A_HUMAN	S3160P	Likely_benign	0	0.518	-1.55	0.045	0.131	0.899	0.001	0.134	-0.5	0.061331	14.26	.	0.452359	0.367759
11	118376785	T	C	.	KMT2A	ENSG00000118058	ENST00000534358	ENSP00000436786	Q03164-3	KMT2A_HUMAN	L3393P	Likely_benign	0	0	-2.57	0.509	0.441	6.08	7.674	0.8861	0.28	0.756062	28.3	.	1.47515	0.666463
11	118377081	G	A	rs559663507	KMT2A	ENSG00000118058	ENST00000534358	ENSP00000436786	Q03164-3	KMT2A_HUMAN	A3492T	Likely_benign	0.000143169	0.095	-1.63	0.042	0.283	4.95	1.439	0.1021	-0.32	0.042081	17.4	.	0.347526	0.258749
11	118377187	G	A	rs147844226	KMT2A	ENSG00000118058	ENST00000534358	ENSP00000436786	Q03164-3	KMT2A_HUMAN	R3527Q	Likely_benign	1.98848e-05	1	-1.41	0.058	0.139	-0.765	1.272	0.0126	-0.44	0.020559	14.14	.	0.411825	0.205402
11	118377297	C	T	rs555310772	KMT2A	ENSG00000118058	ENST00000534358	ENSP00000436786	Q03164-3	KMT2A_HUMAN	R3564W	Likely_benign	0.00105512	0.324	-1.56	0.204	0.212	2.89	1.381	0.231	-0.29	0.158363	22.7	.	0.371945	0.475921
11	118895957	C	G	rs547488738	SLC37A4	ENSG00000137700	ENST00000357590	ENSP00000476176	U3KQS2	U3KQS2_HUMAN	S378T	Benign/Likely_benign	0.00109123	.	.	0.322	.	5.12	5.618	0.2967	0	0.126682	22.7	.	0.0264884	0.631452
11	118896425	G	C	.	SLC37A4	ENSG00000137700	ENST00000357590	ENSP00000476176	U3KQS2	U3KQS2_HUMAN	L343V	Likely_benign	0	.	.	0.395	.	3.13	5.736	0.2045	-0.12	0.061404	14.47	.	0.0459193	.
11	118896431	C	T	rs1314659619	SLC37A4	ENSG00000137700	ENST00000357590	ENSP00000476176	U3KQS2	U3KQS2_HUMAN	A341T	Likely_benign	0	.	.	0.233	.	3.17	1.723	0.2216	-0.33	0.039649	15.63	.	0.0469274	.
11	118896443	G	A	.	SLC37A4	ENSG00000137700	ENST00000357590	ENSP00000476176	U3KQS2	U3KQS2_HUMAN	L337F	Likely_benign	0	.	.	0.195	.	4.11	3.267	0.1123	-0.27	0.053962	17.36	.	0.0284129	.
11	118896449	G	C	rs201997939	SLC37A4	ENSG00000137700	ENST00000357590	ENSP00000476176	U3KQS2	U3KQS2_HUMAN	L335V	Likely_benign	0.000718579	.	.	0.107	.	2.13	0.634	0.0176	-0.45	0.04482	7.14	.	0.0264383	.
11	118896451	G	A	rs959584744	SLC37A4	ENSG00000137700	ENST00000357590	ENSP00000476176	U3KQS2	U3KQS2_HUMAN	T334I	Likely_benign	0	.	.	0.23	.	5.03	1.702	0.1944	-0.34	0.07266	17.34	.	0.0276198	.
11	118896460	G	A	rs1213577149	SLC37A4	ENSG00000137700	ENST00000357590	ENSP00000476176	U3KQS2	U3KQS2_HUMAN	A331V	Likely_benign	6.90512e-06	.	.	0.267	.	4.11	4.01	0.1146	-0.12	0.098313	15.24	.	0.02997	.
11	118896789	G	A	rs200147602	SLC37A4	ENSG00000137700	ENST00000357590	ENSP00000476176	U3KQS2	U3KQS2_HUMAN	A291V	Likely_benign	0.000340688	.	.	0.223	.	3.45	1.795	0.0848	-0.34	0.04315	15.74	0.007	0.0263214	0.440554
11	118898370	T	A	rs34203644	SLC37A4	ENSG00000137700	ENST00000357590	ENSP00000476176	U3KQS2	U3KQS2_HUMAN	N198I	Benign/Likely_benign	0.00362563	.	.	0.732	.	5.17	3.772	0.4325	0.17	0.14086	23.4	0.222	0.0879411	0.548645
11	118900079	T	C	rs786204740	SLC37A4	ENSG00000137700	ENST00000357590	ENSP00000476176	U3KQS2	U3KQS2_HUMAN	M1V	Likely_pathogenic	0	.	.	0.799	.	5.12	7.144	1	0.32	0.455921	23.7	.	.	.
11	118955769	C	A	rs148084355	HMBS	ENSG00000256269	ENST00000278715	ENSP00000278715	P08397	HEM3_HUMAN	A9E	Likely_benign	3.59922e-05	0.084	-7.02	0.284	0.456	3.72	0.907	0.0033	-0.01	0.323216	14.67	0.017	0.425013	0.364674
11	118962236	G	T	.	HMBS	ENSG00000256269	ENST00000278715	ENSP00000278715	P08397	HEM3_HUMAN	Q204H	Pathogenic	0	0.001	-6.46	0.509	0.771	4.54	7.802	0.246	0.14	0.431537	36	0.995	0.394248	0.550421
11	118963117	G	A	rs767103817	HMBS	ENSG00000256269	ENST00000278715	ENSP00000278715	P08397	HEM3_HUMAN	A219T	Likely_pathogenic	3.97962e-06	0.001	-6.75	0.917	0.93	5.24	9.732	0.5879	0.56	0.837056	28.7	0.562	0.950753	0.652394
11	118963117	G	T	rs767103817	HMBS	ENSG00000256269	ENST00000278715	ENSP00000278715	P08397	HEM3_HUMAN	A219S	Likely_pathogenic	7.95925e-06	0.155	-6.73	0.733	0.873	5.24	9.732	0.4172	0.23	0.76754	26.8	0.562	0.918809	0.62318
11	118963181	A	G	.	HMBS	ENSG00000256269	ENST00000278715	ENSP00000278715	P08397	HEM3_HUMAN	D240G	Likely_pathogenic	0	0.181	-5.5	0.832	0.906	5.24	9.074	0.6178	0.53	0.699376	23.7	0.195	0.741937	0.520738
11	118971474	C	T	rs1131691904	DPAGT1	ENSG00000172269	ENST00000409993	ENSP00000386597	Q9H3H5	GPT_HUMAN	R121H	Likely_pathogenic	0	0.004	-3.22	0.836	0.927	5.5	7.905	0.5055	0.27	0.843117	32	0.952	1.18544	0.916853
11	119148879	C	A	rs727504504	CBL	ENSG00000110395	ENST00000264033	ENSP00000264033	P22681	CBL_HUMAN	Q367K	Likely_pathogenic	0	0.001	-3.73	0.919	0.905	5.52	7.568	0.6975	0.36	0.792313	27.4	0.986	0.83158	0.901266
11	119148892	A	C	.	CBL	ENSG00000110395	ENST00000264033	ENSP00000264033	P22681	CBL_HUMAN	Y371S	Pathogenic/Likely_pathogenic	0	0	-4.06	0.965	0.957	5.65	8.947	0.9026	0.54	0.871333	29.2	0.998	0.93343	0.876067
11	119148979	T	G	rs397507491	CBL	ENSG00000110395	ENST00000264033	ENSP00000264033	P22681	CBL_HUMAN	M400R	Pathogenic	0	0	-1.27	0.95	0.926	5.52	7.674	0.9262	0.33	0.931959	27.4	0.998	0.951502	0.904142
11	119148981	T	C	rs397507492	CBL	ENSG00000110395	ENST00000264033	ENSP00000264033	P22681	CBL_HUMAN	C401R	Pathogenic	0	0.001	-4.74	0.969	0.98	5.52	7.674	0.9686	0.59	0.9619	28.3	1	1.04996	0.949842
11	119149229	G	C	rs371679886	CBL	ENSG00000110395	ENST00000264033	ENSP00000264033	P22681	CBL_HUMAN	G413R	Likely_pathogenic	0	0.001	-3.84	0.716	0.655	5.96	9.572	0.8243	0.26	0.884566	32	0.999	0.812293	0.866314
11	119167653	C	T	rs730880428	CBL	ENSG00000110395	ENST00000264033	ENSP00000264033	P22681	CBL_HUMAN	P688S	Likely_benign	7.95627e-06	0.278	-0.98	0.117	0.056	1.44	0.401	0.1107	-0.57	0.05927	10.81	0.001	0.200736	0.306342
11	119168156	C	T	rs2227986	CBL	ENSG00000110395	ENST00000264033	ENSP00000264033	P22681	CBL_HUMAN	S739F	Likely_benign	0.000437762	0.004	-1.31	0.481	0.229	5.32	4.52	0.4308	-0.24	0.324429	24.2	0.084	0.355799	0.52419
11	119169132	T	G	rs774428573	CBL	ENSG00000110395	ENST00000264033	ENSP00000264033	P22681	CBL_HUMAN	D772E	Likely_benign	0.000103387	0.015	-1.09	0.25	0.21	0.246	0.108	0.1247	-0.36	0.164325	16.59	0.02	0.196179	0.430839
11	119213319	C	A	rs145881139	MFRP	ENSG00000235718	ENST00000360167	ENSP00000353291	Q9BY79-2	MFRP_HUMAN	C383F	Likely_benign	0	.	.	.	.	.	.	.	-0.49	0.110262	19.43	.	nan	nan
11	119213319	C	A	rs145881139	MFRP	ENSG00000235718	ENST00000619721	ENSP00000481824	Q9BY79	MFRP_HUMAN	L458F	Likely_benign	0	.	.	.	.	.	.	0.2818	-0.49	0.113252	19.43	0.154	nan	nan
11	120998557	C	T	rs1248649998	TECTA	ENSG00000109927	ENST00000392793	ENSP00000376543	O75443	TECTA_HUMAN	A624V	Likely_benign	3.98638e-06	0.253	-2.74	0.089	0.113	2.41	1.175	0.1404	-0.4	0.130273	17.27	0.082	0.323987	0.313438
11	120998820	G	C	rs876657587	TECTA	ENSG00000109927	ENST00000392793	ENSP00000376543	O75443	TECTA_HUMAN	V712L	Likely_benign	0	0.26	1.22	0.097	0.033	3.68	0.872	0.2692	-0.6	0.259766	14.76	0.003	0.319516	0.47221
11	121000719	A	G	.	TECTA	ENSG00000109927	ENST00000392793	ENSP00000376543	O75443	TECTA_HUMAN	I914V	Likely_benign	0	0.104	-0.97	0.092	0.087	0.7	1.171	0.0871	-0.4	0.09061	13.54	0.002	0.27131	0.412906
11	121030967	G	A	rs201952240	TECTA	ENSG00000109927	ENST00000392793	ENSP00000376543	O75443	TECTA_HUMAN	V1605I	Benign	0.000318096	0.393	0.24	0.216	0.089	4.77	2.961	0.1416	-0.4	0.259498	20.9	0.141	0.268366	0.442259
11	121037443	C	T	rs1198141646	TECTA	ENSG00000109927	ENST00000392793	ENSP00000376543	O75443	TECTA_HUMAN	S1847F	Likely_benign	0	0.042	-1.54	0.951	0.764	6.05	7.536	0.6776	0.31	0.88162	31	0.998	1.1198	0.787337
11	121039576	T	A	rs1057520561	TECTA	ENSG00000109927	ENST00000392793	ENSP00000376543	O75443	TECTA_HUMAN	Y1981N	Pathogenic	0	0	-1.6	0.845	0.758	5.95	7.645	0.4582	0.1	0.952621	29.5	0.925	1.31699	0.722903
11	121058693	C	G	rs1064797163	TECTA	ENSG00000109927	ENST00000392793	ENSP00000376543	O75443	TECTA_HUMAN	S2051C	Likely_pathogenic	0	0.005	-1.85	0.501	0.606	5.7	7.536	0.2369	-0.08	0.579561	29.4	0.944	1.01983	0.484221
11	121058696	G	A	rs727503467	TECTA	ENSG00000109927	ENST00000392793	ENSP00000376543	O75443	TECTA_HUMAN	C2052Y	Likely_pathogenic	0	0.001	-2.54	0.882	0.909	5.7	9.559	0.4836	0.38	0.937288	31	0.998	1.40537	0.739636
11	121061448	C	T	rs372282487	TECTA	ENSG00000109927	ENST00000392793	ENSP00000376543	O75443	TECTA_HUMAN	T2134M	Likely_benign	1.59119e-05	0.257	1.25	0.124	0.014	-2.35	-0.279	0.0422	-0.65	0.027454	2.467	0	0.335467	0.265145
11	121061475	C	T	rs538443920	TECTA	ENSG00000109927	ENST00000392793	ENSP00000376543	O75443	TECTA_HUMAN	S2143L	Benign/Likely_benign	0.00292484	0.191	1.31	0.225	0.079	5.31	2.021	0.1209	-0.47	0.275296	22.7	0.001	0.288508	0.442284
11	124746340	G	C	rs374437135	ROBO3	ENSG00000154134	ENST00000397801	ENSP00000380903	Q96MS0	ROBO3_HUMAN	E921D	Likely_benign	0.00120725	0.373	-0.17	0.481	0.198	2.97	2.117	0.2449	-0.36	0.355854	23.8	0.776	0.445352	0.629234
11	124793631	C	T	rs149093986	HEPACAM	ENSG00000165478	ENST00000298251	ENSP00000298251	Q14CZ8	HECAM_HUMAN	V235I	Likely_benign	2.38867e-05	0.206	-1.92	0.743	0.413	5.41	7.902	0.4926	-0.09	0.539443	23.9	0.497	0.928872	0.614627
11	124794692	T	C	.	HEPACAM	ENSG00000165478	ENST00000298251	ENSP00000298251	Q14CZ8	HECAM_HUMAN	Y120C	Likely_pathogenic	0	0	-3.44	0.958	0.961	5.84	7.993	0.9059	0.52	0.947865	27.4	1	1.16224	0.838538
11	125766179	T	C	rs543614309	PUS3	ENSG00000110060	ENST00000227474	ENSP00000227474	Q9BZE2	PUS3_HUMAN	M1V	Likely_pathogenic	1.20183e-05	0	1.64	0.822	0.318	5.93	5.153	1	0.19	0.848931	23.1	0.931	.	.
11	126141485	A	G	rs863224019	FOXRED1	ENSG00000110074	ENST00000263578	ENSP00000263578	Q96CU9	FXRD1_HUMAN	Y80C	Likely_pathogenic	0	0	-1.85	0.702	0.713	2.8	4.442	0.6076	0.04	0.885881	24.4	0.997	0.754637	0.497544
11	126143247	T	C	rs863224018	FOXRED1	ENSG00000110074	ENST00000263578	ENSP00000263578	Q96CU9	FXRD1_HUMAN	V145A	Likely_benign	3.97757e-06	0.758	-1.39	0.183	0.263	0.244	0.734	0.2196	-0.47	0.110751	0.513	0.003	0.191783	0.322365
11	126145222	G	C	rs536400690	FOXRED1	ENSG00000110074	ENST00000263578	ENSP00000263578	Q96CU9	FXRD1_HUMAN	G211A	Likely_pathogenic	0.00025869	0.022	0.09	0.744	0.738	5.77	9.339	0.6921	0.21	0.640841	31	0.998	0.69796	0.626867
11	126145272	C	T	rs758966293	FOXRED1	ENSG00000110074	ENST00000263578	ENSP00000263578	Q96CU9	FXRD1_HUMAN	R228W	Likely_pathogenic	1.19442e-05	0	-1.52	0.735	0.79	4.85	1.803	0.6391	0.27	0.683116	25.8	0.999	0.684053	0.511409
11	126146063	G	A	rs145888229	FOXRED1	ENSG00000110074	ENST00000263578	ENSP00000263578	Q96CU9	FXRD1_HUMAN	G307E	Likely_pathogenic	0.000173638	0.063	-1.9	0.561	0.593	5.63	5.422	0.5423	0.02	0.552158	24.9	0.732	0.580345	0.576385
11	126146368	C	T	rs544236849	FOXRED1	ENSG00000110074	ENST00000263578	ENSP00000263578	Q96CU9	FXRD1_HUMAN	R351C	Likely_pathogenic	5.20017e-05	0	-1.6	0.882	0.84	4.64	2.238	0.9194	0.36	0.876413	32	0.992	0.779567	0.658816
11	126147430	G	A	rs863224020	FOXRED1	ENSG00000110074	ENST00000263578	ENSP00000263578	Q96CU9	FXRD1_HUMAN	G436D	Likely_pathogenic	0	0	-2.65	0.988	0.928	5.37	9.856	0.9312	0.49	0.959399	29.2	1	0.77185	0.808129
11	126208220	C	T	rs556401323	DCPS	ENSG00000110063	ENST00000263579	ENSP00000263579	Q96C86	DCPS_HUMAN	R188W	Likely_pathogenic	0.000131216	0	-3.89	0.724	0.867	4.88	0.957	0.6551	0.5	0.657908	32	1	0.566733	0.711028
11	128680543	G	A	rs1131691896	FLI1	ENSG00000151702	ENST00000527786	ENSP00000433488	Q01543	FLI1_HUMAN	R340H	Likely_pathogenic	0	.	.	0.971	0.848	5.2	9.94	0.8216	0.36	0.877108	26.8	1	2.33552	0.941409
11	128680701	G	A	rs139830377	FLI1	ENSG00000151702	ENST00000527786	ENSP00000433488	Q01543	FLI1_HUMAN	A393T	Likely_benign	0.00135166	.	.	0.066	0.026	2.02	0.893	0.1392	-0.56	0.107123	17.18	0.001	0.932085	0.328607
11	128781598	A	G	rs369703183	KCNJ5	ENSG00000120457	ENST00000529694	ENSP00000433295	P48544	KCNJ5_HUMAN	I144V	Likely_benign	3.57859e-05	0.298	-3.36	0.584	0.585	5.46	7.342	0.1962	-0.01	0.705183	22.8	0.979	1.12759	0.647714
11	134128414	G	A	rs778203609	ACAD8	ENSG00000151498	ENST00000281182	ENSP00000281182	Q9UKU7	ACAD8_HUMAN	C129Y	Likely_pathogenic	3.98692e-06	0.003	-5.21	0.896	0.939	5.62	9.898	0.4282	0.54	0.924758	29.4	1	0.843504	0.812118
11	134128501	A	G	rs779385985	ACAD8	ENSG00000151498	ENST00000281182	ENSP00000281182	Q9UKU7	ACAD8_HUMAN	Y158C	Likely_pathogenic	3.98784e-06	0	-3.65	0.946	0.947	5.56	7.412	0.6684	0.51	0.919018	31	0.999	0.7199	0.770187
12	863027	C	T	rs560595238	WNK1	ENSG00000060237	ENST00000340908	ENSP00000341292	Q9H4A3-5	WNK1_HUMAN	P99L	Likely_benign	6.99698e-05	.	.	0.298	0.125	3.52	3.724	0.4293	-0.2	0.06136	18.43	0.001	.	0.657717
12	970392	G	A	rs146450828	WNK1	ENSG00000060237	ENST00000340908	ENSP00000341292	Q9H4A3-5	WNK1_HUMAN	G612S	Likely_benign	0.000243051	.	.	0.263	0.086	3.92	2.821	0.3772	-0.56	0.031357	15.9	0.007	.	0.389009
12	988989	C	G	rs529032048	WNK1	ENSG00000060237	ENST00000530271	ENSP00000433548	Q9H4A3-7	WNK1_HUMAN	T1288R	Likely_benign	3.97668e-06	.	.	0.785	0.097	4.8	2.548	.	-0.23	0.383734	24.3	.	.	0.575091
12	990073	A	G	rs191295023	WNK1	ENSG00000060237	ENST00000530271	ENSP00000433548	Q9H4A3-7	WNK1_HUMAN	M1420V	Likely_benign	0.000218697	0.009	2.29	0.183	0.046	-1.01	-0.536	.	-0.63	0.06295	8.045	.	.	0.23769
12	992587	A	G	rs150532648	WNK1	ENSG00000060237	ENST00000340908	ENSP00000341292	Q9H4A3-5	WNK1_HUMAN	I1424M	Likely_benign	0.000314395	.	.	0.167	0.014	0.404	-0.355	0.0245	-0.6	0.039509	15.01	.	.	0.246561
12	1005621	C	T	rs577801497	WNK1	ENSG00000060237	ENST00000340908	ENSP00000341292	Q9H4A3-5	WNK1_HUMAN	P2242S	Likely_benign	0.000234773	.	.	0.18	0.087	3.86	1.855	0.1781	-0.38	0.022521	21.1	.	.	0.366942
12	1005685	C	A	rs560836712	WNK1	ENSG00000060237	ENST00000340908	ENSP00000341292	Q9H4A3-5	WNK1_HUMAN	S2263Y	Likely_benign	0.000999084	.	.	0.451	0.153	5.82	2.833	0.8552	-0.18	0.104387	23.9	.	.	0.625496
12	2613704	G	C	rs786205745	CACNA1C	ENSG00000151067	ENST00000399634	ENSP00000382542	E9PDI6	E9PDI6_HUMAN	G406R	Pathogenic	0	0.005	-4.38	0.923	0.934	4.94	10.003	0.7531	0.4	0.799423	23.6	.	.	.
12	2675688	A	G	.	CACNA1C	ENSG00000151067	ENST00000347598	ENSP00000266376	Q13936-11	CAC1C_HUMAN	N537D	Likely_pathogenic	0	0	-4.64	0.929	0.816	2.83	9.317	0.6756	0.18	0.787698	24.4	0.997	2.36972	0.805642
12	2694651	C	T	rs112532048	CACNA1C	ENSG00000151067	ENST00000347598	ENSP00000266376	Q13936-11	CAC1C_HUMAN	P817S	Benign/Likely_benign	0.0023284	0.215	-3.67	0.388	0.341	5.99	5.629	0.0998	-0.11	0.235063	23.8	0.544	1.88853	0.480739
12	2702418	C	T	rs750835733	CACNA1C	ENSG00000151067	ENST00000347598	ENSP00000266376	Q13936-11	CAC1C_HUMAN	P857L	Likely_pathogenic	0	0.024	-3.82	0.732	0.797	4.1	7.905	0.528	0.26	0.567617	25.2	1	1.54858	0.778105
12	2717688	G	A	rs745853358	CACNA1C	ENSG00000151067	ENST00000347598	ENSP00000266376	Q13936-11	CAC1C_HUMAN	R1143H	Likely_benign	3.27939e-05	0.204	-4.94	0.536	0.795	4.74	4.511	0.2694	0.23	0.798039	31	0.999	1.29599	0.676237
12	2760740	G	A	rs786205740	CACNA1C	ENSG00000151067	ENST00000344100	ENSP00000341092	Q13936-14	CAC1C_HUMAN	G1316R	Likely_benign	0	0.365	-3.86	0.276	0.337	3.42	1.256	0.0269	-0.15	0.376089	15.01	.	.	.
12	2760761	C	A	rs201551454	CACNA1C	ENSG00000151067	ENST00000344100	ENSP00000341092	Q13936-14	CAC1C_HUMAN	P1323T	Likely_benign	4.01432e-06	0.448	-3.83	0.079	0.191	-9.71	-0.253	0.0195	-0.4	0.129001	2.913	.	.	.
12	2763013	G	C	.	CACNA1C	ENSG00000151067	ENST00000347598	ENSP00000266376	Q13936-11	CAC1C_HUMAN	V1411L	Likely_pathogenic	0	0.001	-5.12	0.802	0.901	4.56	9.994	0.7378	0.38	0.811456	27.7	0.995	2.18794	0.925823
12	4409146	C	G	.	CCND2	ENSG00000118971	ENST00000261254	ENSP00000261254	P30279	CCND2_HUMAN	P281A	Pathogenic	0	0	1.43	0.613	0.749	4.94	7.185	0.8546	-0.19	0.739794	25.9	1	2.11663	0.666669
12	4479750	G	A	rs573322878	FGF23	ENSG00000118972	ENST00000237837	ENSP00000237837	Q9GZV9	FGF23_HUMAN	P172L	Likely_benign	0.000223309	0.651	-2.34	0.25	0.252	3.94	4.789	0.4159	-0.25	0.26198	18.91	0.102	0.362782	0.447157
12	4481815	C	T	rs863224872	FGF23	ENSG00000118972	ENST00000237837	ENSP00000237837	Q9GZV9	FGF23_HUMAN	G87D	Likely_pathogenic	0	0.125	-2.37	0.921	0.891	4.75	5.24	0.9268	0.34	0.910394	25.8	1	1.17899	0.699512
12	4488587	C	G	rs193922701	FGF23	ENSG00000118972	ENST00000237837	ENSP00000237837	Q9GZV9	FGF23_HUMAN	Q54H	Likely_pathogenic	0	0.069	-1.67	0.925	0.693	3.96	1.258	0.544	0.17	0.793835	25.1	0.996	0.997296	0.557082
12	4758323	C	T	rs780895352	NDUFA9	ENSG00000139180	ENST00000266544	ENSP00000266544	Q16795	NDUA9_HUMAN	R11W	Likely_benign	8.62939e-06	0.013	-1.18	0.359	0.174	-2.12	0.042	0.2491	-0.32	0.100563	17.11	0.005	0.130504	0.500877
12	4771726	G	A	rs863224085	NDUFA9	ENSG00000139180	ENST00000266544	ENSP00000266544	Q16795	NDUA9_HUMAN	A194T	Likely_benign	0	0.336	-3.29	0.173	0.258	2.21	3.596	0.3009	-0.26	0.170515	16.02	0.044	0.156119	0.250678
12	4778911	T	C	rs202214518	NDUFA9	ENSG00000139180	ENST00000266544	ENSP00000266544	Q16795	NDUA9_HUMAN	V243A	Likely_benign	9.55498e-05	1	-0.99	0.248	0.153	-2.64	1.686	0.2001	-0.46	0.120369	1.133	0.023	0.159417	0.410967
12	5021727	G	T	rs1135401950	KCNA1	ENSG00000111262	ENST00000382545	ENSP00000371985	Q09470	KCNA1_HUMAN	A395S	Likely_pathogenic	0	0.084	-4.91	0.637	0.692	4.9	10.003	0.3823	0.23	0.856352	24.3	0.708	2.28424	0.902878
12	5021746	C	T	rs797044929	KCNA1	ENSG00000111262	ENST00000382545	ENSP00000371985	Q09470	KCNA1_HUMAN	A401V	Pathogenic	0	0	-5.19	0.942	0.955	4.9	7.905	0.7056	0.57	0.948959	28.4	0.997	2.36849	0.89043
12	5153534	G	A	rs555008698	KCNA5	ENSG00000130037	ENST00000252321	ENSP00000252321	P22460	KCNA5_HUMAN	G74E	Likely_benign	0.000114076	0.003	-4.35	0.183	0.256	.	1.965	0.4403	-0.11	0.337648	12.75	0.009	0.686616	0.877047
12	5153542	C	T	rs202083721	KCNA5	ENSG00000130037	ENST00000252321	ENSP00000252321	P22460	KCNA5_HUMAN	P77S	Benign	0.00208324	0.306	-4.36	0.146	0.232	.	0.31	0.5247	-0.28	0.244506	10.91	0.001	0.530763	0.845191
12	5154985	G	A	rs201328038	KCNA5	ENSG00000130037	ENST00000252321	ENSP00000252321	P22460	KCNA5_HUMAN	G558R	Likely_benign	0.000143586	0.539	-4.4	0.03	0.249	2.44	-0.134	0.0693	-0.34	0.072578	14.39	0.001	0.628287	0.350338
12	6061675	G	A	rs78353028	VWF	ENSG00000110799	ENST00000261405	ENSP00000261405	P04275	VWF_HUMAN	T2666M	Likely_benign	0.00513261	0.21	1.13	0.065	0.027	0.378	0.519	0.2784	-0.65	0.180206	10.04	0.003	0.279275	0.259193
12	6077331	G	A	rs369970893	VWF	ENSG00000110799	ENST00000261405	ENSP00000261405	P04275	VWF_HUMAN	R2578C	Likely_pathogenic	1.19388e-05	0.004	1.2	0.444	0.08	4.73	3.351	0.3002	-0.44	0.48886	25.3	0.003	0.362794	0.353683
12	6080863	C	T	rs139864572	VWF	ENSG00000110799	ENST00000261405	ENSP00000261405	P04275	VWF_HUMAN	V2484I	Likely_pathogenic	5.17401e-05	0.312	-0.22	0.124	0.139	4.79	0.27	0.079	-0.35	0.163524	15.35	0.442	0.651856	0.367024
12	6085362	C	T	.	VWF	ENSG00000110799	ENST00000261405	ENSP00000261405	P04275	VWF_HUMAN	C2451Y	Likely_pathogenic	0	0	-2.99	0.977	0.903	5.19	6.717	0.7378	0.47	0.920287	29.1	0.999	1.20616	0.759103
12	6103138	C	T	.	VWF	ENSG00000110799	ENST00000261405	ENSP00000261405	P04275	VWF_HUMAN	C2163Y	Likely_pathogenic	0	0	-2.62	0.961	0.914	5.3	6.725	0.7759	0.45	0.952706	29.3	0.999	1.20616	0.79141
12	6122796	G	C	.	VWF	ENSG00000110799	ENST00000261405	ENSP00000261405	P04275	VWF_HUMAN	P1824R	Likely_pathogenic	0	0	-1.7	0.921	0.815	5.21	8.523	0.748	0.22	0.910407	27.2	1	0.961067	0.678558
12	6125715	C	T	rs61750604	VWF	ENSG00000110799	ENST00000261405	ENSP00000261405	P04275	VWF_HUMAN	V1760I	Likely_pathogenic	0.000759812	1	-1.11	0.198	0.074	-0.0146	-0.156	0.0012	-0.47	0.048268	1.58	0.017	0.219657	0.301229
12	6127947	A	C	.	VWF	ENSG00000110799	ENST00000261405	ENSP00000261405	P04275	VWF_HUMAN	V1546G	Likely_pathogenic	0	0	-1.29	0.669	0.737	5	6.099	0.7187	0.36	0.801816	23.5	0.989	0.906433	0.430305
12	6128454	G	A	rs141211612	VWF	ENSG00000110799	ENST00000261405	ENSP00000261405	P04275	VWF_HUMAN	A1377V	Likely_benign	0.000211334	0.002	-4.41	0.64	0.805	4.08	9.221	0.3278	0.36	0.742882	23.8	0.994	0.838348	0.483628
12	6128479	A	G	.	VWF	ENSG00000110799	ENST00000261405	ENSP00000261405	P04275	VWF_HUMAN	F1369L	Likely_pathogenic	0	0.007	-4.67	0.639	0.887	4.98	8.607	0.2719	0.34	0.653658	24.7	0.995	0.927097	0.673532
12	6131172	A	G	rs61749364	VWF	ENSG00000110799	ENST00000261405	ENSP00000261405	P04275	VWF_HUMAN	C1190R	Likely_pathogenic	0	0	-6.31	0.993	0.982	4.69	8.348	0.9765	0.61	0.95681	26	0.999	1.23784	0.727988
12	6132007	T	C	rs267607326	VWF	ENSG00000110799	ENST00000261405	ENSP00000261405	P04275	VWF_HUMAN	Y1146C	Pathogenic	0	0	-2.99	0.85	0.872	4.92	3.87	0.8683	0.47	0.941504	25.2	1	1.06163	0.713455
12	6161835	C	T	.	VWF	ENSG00000110799	ENST00000261405	ENSP00000261405	P04275	VWF_HUMAN	C687Y	Likely_pathogenic	0	0	-5.59	0.967	0.952	4.77	7.376	0.9454	0.57	0.95677	27.4	1	0.951174	0.512781
12	6167016	C	A	rs150146744	VWF	ENSG00000110799	ENST00000261405	ENSP00000261405	P04275	VWF_HUMAN	M576I	Likely_benign	0.00545978	0.065	1.31	0.141	0.038	1.43	1.52	0.1457	-0.6	0.181292	15.9	0.002	0.209512	0.326944
12	6219623	A	G	rs61753994	VWF	ENSG00000110799	ENST00000261405	ENSP00000261405	P04275	VWF_HUMAN	L150P	Likely_pathogenic	3.97627e-06	0.001	0.06	0.944	0.706	5.81	7.73	0.8907	0.3	0.889299	28.8	0.949	0.786527	0.538727
12	6439042	C	T	rs1057524143	TNFRSF1A	ENSG00000067182	ENST00000162749	ENSP00000162749	P19438	TNR1A_HUMAN	G320E	Likely_benign	0	0.917	-2.93	0.077	0.2	-5.09	-0.927	0.2158	-0.47	0.050059	0.203	0.003	0.75327	0.299318
12	6439066	C	T	rs200900510	TNFRSF1A	ENSG00000067182	ENST00000162749	ENSP00000162749	P19438	TNR1A_HUMAN	R312K	Benign/Likely_benign	0.000401052	0.498	-2.92	0.112	0.237	2.72	-0.11	0.0453	-0.31	0.050589	12.04	0.005	0.58689	0.33325
12	6439816	G	T	rs766811013	TNFRSF1A	ENSG00000067182	ENST00000162749	ENSP00000162749	P19438	TNR1A_HUMAN	F229L	Likely_benign	7.96242e-06	0.456	-2.88	0.202	0.425	4.2	1.564	0.0499	-0.02	0.155268	17.13	0.013	0.678173	0.412266
12	6442908	C	T	rs876661031	TNFRSF1A	ENSG00000067182	ENST00000162749	ENSP00000162749	P19438	TNR1A_HUMAN	R106Q	Likely_pathogenic	0	0.052	-4.36	0.572	0.631	4.99	3.119	0.5912	0.25	0.337044	24.9	0.997	1.62758	0.30548
12	6464508	T	C	rs569195112	SCNN1A	ENSG00000111319	ENST00000360168	ENSP00000353292	P37088-2	SCNNA_HUMAN	E417G	Likely_benign	0.000191765	0.004	-0.48	0.822	0.72	4.81	4.189	0.6687	0.2	0.482763	27.1	0.974	0.608262	0.548829
12	6483631	C	T	rs144763378	SCNN1A	ENSG00000111319	ENST00000360168	ENSP00000353292	P37088-2	SCNNA_HUMAN	G166R	Likely_benign	5.56828e-05	0.537	0.05	0.146	0.251	4.87	2.289	0.189	-0.33	0.243429	19.37	0.035	0.22904	0.382986
12	6572006	G	A	rs71584837	VAMP1	ENSG00000139190	ENST00000400911	ENSP00000383702	P23763-2	VAMP1_HUMAN	R115W	Benign	0.0033114	0.004	.	0.105	0.041	1.52	0.347	0.0949	-0.58	0.203686	16.56	.	.	.
12	6574054	A	C	rs878854975	VAMP1	ENSG00000139190	ENST00000361716	ENSP00000355122	P23763-3	VAMP1_HUMAN	S114R	Pathogenic	0	.	.	.	.	.	.	0.0306	0.66	0.502457	33	.	nan	nan
12	6690217	C	A	rs774243580	CHD4	ENSG00000111642	ENST00000544040	ENSP00000440542	Q14839	CHD4_HUMAN	E1634D	Likely_pathogenic	3.98324e-06	.	.	.	0.157	-1.69	-0.375	0.0002	-0.42	0.057943	11.81	0	.	0.443059
12	6696922	T	G	.	CHD4	ENSG00000111642	ENST00000544040	ENSP00000440542	Q14839	CHD4_HUMAN	K1220T	Likely_pathogenic	0	.	.	.	0.738	5.91	7.978	0.6339	0.3	0.861074	24.5	0.003	.	0.898034
12	6701610	A	T	rs1057520911	CHD4	ENSG00000111642	ENST00000544040	ENSP00000440542	Q14839	CHD4_HUMAN	M966K	Likely_pathogenic	0	.	.	.	0.889	5.4	9.294	0.9103	0.31	0.92913	26.7	0.995	.	0.926408
12	6701867	C	G	rs1064795757	CHD4	ENSG00000111642	ENST00000544040	ENSP00000440542	Q14839	CHD4_HUMAN	R923S	Likely_pathogenic	0	.	.	.	0.709	2.84	-0.075	0.567	0.28	0.861253	23.5	0.998	.	0.869962
12	6701977	G	A	rs1064795878	CHD4	ENSG00000111642	ENST00000544040	ENSP00000440542	Q14839	CHD4_HUMAN	R887W	Likely_pathogenic	0	.	.	.	0.884	3.63	1.234	0.5982	0.44	0.823223	29.5	0.999	.	0.925674
12	6703687	C	T	.	CHD4	ENSG00000111642	ENST00000544040	ENSP00000440542	Q14839	CHD4_HUMAN	D751N	Likely_pathogenic	0	.	.	.	0.942	5.17	7.879	0.7382	0.15	0.942872	31	1	.	0.918971
12	7080124	G	T	rs36061201	EMG1	ENSG00000126749	ENST00000599672	ENSP00000470560	Q92979	NEP1_HUMAN	R13L	Likely_benign	0.00197877	.	0.82	0.384	.	2.26	1.643	0.1463	-0.44	0.201716	15.43	0.018	.	0.475566
12	7241318	C	T	.	C1R	ENSG00000159403	ENST00000542285	ENSP00000438615	A0A3B3ISR2	A0A3B3ISR2_HUMAN	C309Y	Likely_pathogenic	0	.	.	0.893	0.959	5.67	6.416	.	0.43	0.914793	29.2	0.999	.	0.689042
12	7342534	T	C	rs186539500	PEX5	ENSG00000139197	ENST00000412720	ENSP00000391601	B4E0T2	B4E0T2_HUMAN	L2P	Likely_benign	0.00309935	0.191	-2.41	0.127	0.136	-5.2	-0.702	.	-0.43	0.674367	5.455	.	.	.
12	7355269	T	C	rs76708142	PEX5	ENSG00000139197	ENST00000412720	ENSP00000391601	B4E0T2	B4E0T2_HUMAN	M293T	Benign/Likely_benign	0.0074634	0.423	-2.14	0.261	0.398	4.47	1.456	.	-0.2	0.270326	18.32	.	.	0.293126
12	7842655	A	C	rs387906945	GDF3	ENSG00000184344	ENST00000329913	ENSP00000331745	Q9NR23	GDF3_HUMAN	L305R	Likely_pathogenic	0	0.003	-1.15	0.892	0.917	4.5	8.38	0.8829	0.31	0.900449	28	1	0.649583	0.605615
12	8759525	T	C	rs1057519097	AICDA	ENSG00000111732	ENST00000229335	ENSP00000229335	Q9GZX7	AICDA_HUMAN	Y31C	Likely_pathogenic	0	0	-1.87	0.849	0.827	5.36	4.831	0.6557	0.15	0.925723	25.5	0.776	1.93736	0.813645
12	8975873	C	G	rs79149293	A2ML1	ENSG00000166535	ENST00000299698	ENSP00000299698	A8K2U0	A2ML1_HUMAN	T53R	Likely_benign	0.00214389	0.249	1.46	0.647	0.216	3.36	1.257	0.6064	-0.17	0.347548	23.4	0.92	0.497135	0.458721
12	8975915	A	T	rs190479708	A2ML1	ENSG00000166535	ENST00000299698	ENSP00000299698	A8K2U0	A2ML1_HUMAN	E67V	Benign	0.00361082	0.017	1.33	0.26	0.116	3.1	1.708	0.3601	-0.36	0.17265	23	0.058	0.200088	0.351311
12	8988209	C	T	rs61734941	A2ML1	ENSG00000166535	ENST00000299698	ENSP00000299698	A8K2U0	A2ML1_HUMAN	T197I	Benign	0.00209181	0.04	-0.91	0.215	0.069	1.04	-0.534	0.2127	-0.42	0.203631	10.87	0.046	0.119409	0.481741
12	8990963	T	C	rs192888493	A2ML1	ENSG00000166535	ENST00000299698	ENSP00000299698	A8K2U0	A2ML1_HUMAN	V296A	Likely_benign	0.000565579	0.032	1.36	0.637	0.15	2.16	1.607	0.5255	-0.35	0.190252	22.4	0.41	0.393392	0.468718
12	8995809	G	A	rs142219499	A2ML1	ENSG00000166535	ENST00000299698	ENSP00000299698	A8K2U0	A2ML1_HUMAN	R443Q	Likely_benign	0.000212357	0.544	1.59	0.059	0.034	-4.69	-0.54	0.0011	-0.7	0.019044	1.432	0.002	0.122675	0.173859
12	9000206	A	G	rs200271507	A2ML1	ENSG00000166535	ENST00000299698	ENSP00000299698	A8K2U0	A2ML1_HUMAN	Q582R	Benign	0.000502646	0.332	0	0.115	0.071	1.25	0.297	0.133	-0.46	0.053051	17.69	0.02	0.146276	0.62905
12	9000236	G	A	rs200673370	A2ML1	ENSG00000166535	ENST00000299698	ENSP00000299698	A8K2U0	A2ML1_HUMAN	R592Q	Likely_benign	0.000466208	0.119	-0.06	0.123	0.279	2.74	2.069	0.5747	-0.34	0.113992	22.1	0.362	0.434237	0.616796
12	9001509	G	A	rs138301233	A2ML1	ENSG00000166535	ENST00000299698	ENSP00000299698	A8K2U0	A2ML1_HUMAN	R676Q	Likely_benign	0.00020843	0.955	1.6	0.064	0.021	0.592	1.12	0.0663	-0.7	0.016179	10.05	0	0.122099	0.20451
12	9004388	G	A	rs74582459	A2ML1	ENSG00000166535	ENST00000299698	ENSP00000299698	A8K2U0	A2ML1_HUMAN	G748E	Benign	0.00147588	0	1.6	0.582	0.259	2.75	4.887	0.9799	-0.26	0.480553	23.3	0.998	0.601202	0.50775
12	9004394	A	C	rs200618482	A2ML1	ENSG00000166535	ENST00000299698	ENSP00000299698	A8K2U0	A2ML1_HUMAN	E750A	Benign	0.000986177	1	1.91	0.215	0.101	3.32	-0.686	0.1657	-0.64	0.090833	14.82	0.007	0.119823	0.362503
12	9004397	C	T	rs61741216	A2ML1	ENSG00000166535	ENST00000299698	ENSP00000299698	A8K2U0	A2ML1_HUMAN	A751V	Benign	0.00222511	0.082	1.77	0.047	0.096	3.32	-0.289	0.2001	-0.69	0.185606	16.46	0.013	0.106484	0.301334
12	9004902	C	T	rs200763256	A2ML1	ENSG00000166535	ENST00000299698	ENSP00000299698	A8K2U0	A2ML1_HUMAN	H854Y	Benign/Likely_benign	0.0002325	0.536	2.7	0.044	0.024	0.376	2.235	0.0505	-0.75	0.030202	8.45	0	0.122418	0.449238
12	9013484	T	C	rs61736726	A2ML1	ENSG00000166535	ENST00000299698	ENSP00000299698	A8K2U0	A2ML1_HUMAN	V1091A	Benign	0.00290516	0.002	1.26	0.519	0.278	4	7.244	0.555	-0.37	0.10498	23.6	0.992	0.543937	0.336655
12	9013737	A	G	rs79889829	A2ML1	ENSG00000166535	ENST00000299698	ENSP00000299698	A8K2U0	A2ML1_HUMAN	M1116V	Likely_benign	0.000192451	1	1.34	0.142	0.136	3.45	0.887	0.3564	-0.57	0.10413	17.27	0.086	0.143658	0.271602
12	9013771	C	T	rs61749078	A2ML1	ENSG00000166535	ENST00000299698	ENSP00000299698	A8K2U0	A2ML1_HUMAN	S1127L	Benign	0.00328618	0.004	1.27	0.31	0.087	3.56	0.471	0.7251	-0.41	0.109727	22.3	0.362	0.324053	0.310232
12	9013886	C	G	.	A2ML1	ENSG00000166535	ENST00000299698	ENSP00000299698	A8K2U0	A2ML1_HUMAN	I1165M	Likely_benign	0	0.004	1.43	0.223	0.092	0.609	-0.117	0.2812	-0.62	0.054065	21.6	0.863	0.459707	0.27282
12	9016437	A	T	rs143603619	A2ML1	ENSG00000166535	ENST00000299698	ENSP00000299698	A8K2U0	A2ML1_HUMAN	S1184C	Benign	0.001026	0.062	1.34	0.206	0.043	-3.32	-0.155	0.2109	-0.6	0.052917	20.4	0.937	0.480322	0.260648
12	9020600	G	A	rs61746590	A2ML1	ENSG00000166535	ENST00000299698	ENSP00000299698	A8K2U0	A2ML1_HUMAN	V1294I	Benign	0.001279	1	1.53	0.059	0.007	-3.39	-0.895	0.0574	-0.67	0.014693	0.025	0.011	0.0847404	0.288071
12	9020623	G	C	rs77431272	A2ML1	ENSG00000166535	ENST00000299698	ENSP00000299698	A8K2U0	A2ML1_HUMAN	E1301D	Benign/Likely_benign	0.000268716	0.101	1.42	0.261	0.069	0.458	-0.065	0.0943	-0.52	0.139966	21.4	0.87	0.357335	0.265414
12	12037474	C	T	.	ETV6	ENSG00000139083	ENST00000396373	ENSP00000379658	P41212	ETV6_HUMAN	R369W	Likely_pathogenic	0	0	2.31	0.947	0.566	5.63	6.032	0.7918	0.12	0.85638	32	1	2.77571	0.870345
12	12871099	T	A	rs2066827	CDKN1B	ENSG00000111276	ENST00000228872	ENSP00000228872	P46527	CDN1B_HUMAN	V109D	Likely_benign	0.000160864	0.074	0.37	0.263	0.118	-0.898	1.192	0.1978	-0.31	0.182929	19.9	0.024	0.124967	0.457335
12	13715756	A	C	.	GRIN2B	ENSG00000273079	ENST00000609686	ENSP00000477455	Q13224	NMDE2_HUMAN	H1472Q	Likely_benign	0	.	.	0.575	0.235	3.68	3.614	0.3102	0.04	0.777171	24.3	0.831	1.58527	0.784245
12	13715937	G	T	rs1314346300	GRIN2B	ENSG00000273079	ENST00000609686	ENSP00000477455	Q13224	NMDE2_HUMAN	A1412E	Likely_benign	0	.	.	0.553	0.122	5.23	7.621	0.1378	-0.16	0.427651	22.6	0.209	0.736736	0.640193
12	13716070	C	T	rs1043559346	GRIN2B	ENSG00000273079	ENST00000609686	ENSP00000477455	Q13224	NMDE2_HUMAN	G1368S	Likely_benign	3.97725e-06	.	.	0.268	0.037	2.47	1.32	0.1093	-0.41	0.191921	18.85	0.061	0.593535	0.446068
12	13716223	G	C	.	GRIN2B	ENSG00000273079	ENST00000609686	ENSP00000477455	Q13224	NMDE2_HUMAN	L1317V	Likely_benign	0	.	.	0.274	0.118	-4.61	-0.022	0.068	-0.38	0.306747	14.18	0.475	0.606778	0.597638
12	13716354	G	T	rs531747728	GRIN2B	ENSG00000273079	ENST00000609686	ENSP00000477455	Q13224	NMDE2_HUMAN	T1273K	Likely_benign	0.00033816	.	.	0.118	0.138	4.7	2.658	0.0051	-0.6	0.101557	12.81	0.02	0.733662	0.427445
12	13716375	G	A	rs201947553	GRIN2B	ENSG00000273079	ENST00000609686	ENSP00000477455	Q13224	NMDE2_HUMAN	P1266L	Likely_benign	3.57978e-05	.	.	0.406	0.034	3.79	5.217	0.1822	-0.27	0.267744	20.2	0.058	0.605699	0.614372
12	13716783	C	T	rs148625092	GRIN2B	ENSG00000273079	ENST00000609686	ENSP00000477455	Q13224	NMDE2_HUMAN	R1130Q	Likely_benign	9.55635e-05	.	.	0.541	0.156	5.52	4.527	0.1587	0.11	0.401559	25.4	0.722	1.63587	0.750005
12	13716837	C	T	.	GRIN2B	ENSG00000273079	ENST00000609686	ENSP00000477455	Q13224	NMDE2_HUMAN	R1112Q	Likely_benign	0	.	.	0.244	0.085	5.66	5.028	0.092	-0.27	0.303047	23.4	0.325	2.20355	0.570659
12	13716897	C	T	.	GRIN2B	ENSG00000273079	ENST00000609686	ENSP00000477455	Q13224	NMDE2_HUMAN	R1092Q	Likely_benign	0	.	.	0.673	0.351	5.4	7.492	0.5194	0.28	0.615161	31	1	2.55511	0.867897
12	13717026	T	C	rs201866998	GRIN2B	ENSG00000273079	ENST00000609686	ENSP00000477455	Q13224	NMDE2_HUMAN	Y1049C	Likely_benign	3.97776e-06	.	.	0.691	0.353	4.31	3.819	0.6652	0.14	0.456798	25.6	0.988	2.58628	0.606125
12	13717061	G	T	rs754878801	GRIN2B	ENSG00000273079	ENST00000609686	ENSP00000477455	Q13224	NMDE2_HUMAN	D1037E	Likely_benign	7.95456e-06	.	.	0.378	0.139	4.49	2.621	0.0004	-0.03	0.176523	22.8	0.474	1.91959	0.739747
12	13717197	T	C	.	GRIN2B	ENSG00000273079	ENST00000609686	ENSP00000477455	Q13224	NMDE2_HUMAN	H992R	Benign	0	.	.	0.207	0.117	5.58	3.285	0.2042	-0.27	0.530242	17.42	0.004	1.42	0.665641
12	13717422	G	A	.	GRIN2B	ENSG00000273079	ENST00000609686	ENSP00000477455	Q13224	NMDE2_HUMAN	S917L	Likely_pathogenic	0	.	.	0.576	0.59	5.43	9.996	0.8317	0.39	0.540182	25.9	0.995	2.28023	0.782665
12	13720042	C	T	rs1085307547	GRIN2B	ENSG00000273079	ENST00000609686	ENSP00000477455	Q13224	NMDE2_HUMAN	E839K	Likely_pathogenic	0	.	.	0.959	0.743	5.43	7.9	0.7734	0.38	0.927716	31	0.999	2.52956	0.936186
12	13720099	C	G	.	GRIN2B	ENSG00000273079	ENST00000609686	ENSP00000477455	Q13224	NMDE2_HUMAN	G820R	Pathogenic	0	.	.	0.98	0.912	5.43	7.9	0.8616	0.45	0.926954	26.9	1	2.58628	0.943758
12	13722782	G	C	rs1064796752	GRIN2B	ENSG00000273079	ENST00000609686	ENSP00000477455	Q13224	NMDE2_HUMAN	L781V	Likely_pathogenic	0	.	.	0.812	0.312	4.54	3.998	0.5323	0.34	0.286445	21.9	0.159	1.25748	0.871219
12	13722872	T	G	rs879254013	GRIN2B	ENSG00000273079	ENST00000609686	ENSP00000477455	Q13224	NMDE2_HUMAN	I751L	Likely_pathogenic	0	.	.	0.543	0.272	5.55	8.012	0.4781	0.19	0.777024	23.9	0.051	1.19609	0.789388
12	13722898	C	A	.	GRIN2B	ENSG00000273079	ENST00000609686	ENSP00000477455	Q13224	NMDE2_HUMAN	R742I	Likely_pathogenic	0	.	.	0.626	0.472	5.55	4.163	0.7957	0.31	0.879989	27.8	0.827	2.79815	0.894583
12	13722907	A	C	.	GRIN2B	ENSG00000273079	ENST00000609686	ENSP00000477455	Q13224	NMDE2_HUMAN	M739R	Likely_pathogenic	0	.	.	0.907	0.541	5.75	9.32	0.8118	0.38	0.919215	26.9	0.658	2.73403	0.915087
12	13724825	A	C	.	GRIN2B	ENSG00000273079	ENST00000609686	ENSP00000477455	Q13224	NMDE2_HUMAN	I695S	Likely_pathogenic	0	.	.	0.97	0.739	5.73	9.32	0.9692	0.4	0.935753	30	1	2.8253	0.848324
12	13724844	C	T	rs869312868	GRIN2B	ENSG00000273079	ENST00000609686	ENSP00000477455	Q13224	NMDE2_HUMAN	G689S	Pathogenic/Likely_pathogenic	0	.	.	0.722	0.46	5.73	7.9	0.7336	0.21	0.910406	31	1	2.39109	0.882378
12	13724883	C	T	.	GRIN2B	ENSG00000273079	ENST00000609686	ENSP00000477455	Q13224	NMDE2_HUMAN	D676N	Likely_pathogenic	0	.	.	0.498	0.104	5.63	4.004	0.1464	-0.41	0.487046	26.8	0.129	1.19765	0.869651
12	13761592	G	C	rs879253912	GRIN2B	ENSG00000273079	ENST00000609686	ENSP00000477455	Q13224	NMDE2_HUMAN	A652G	Likely_pathogenic	0	.	.	0.814	0.693	5.57	9.996	0.5938	0.41	0.930955	28.4	1	2.16667	0.808934
12	13761593	C	G	.	GRIN2B	ENSG00000273079	ENST00000609686	ENSP00000477455	Q13224	NMDE2_HUMAN	A652P	Pathogenic	0	.	.	0.967	0.804	5.57	7.9	0.8262	0.44	0.982191	29.6	1	2.62426	0.851522
12	13761631	G	A	rs797044930	GRIN2B	ENSG00000273079	ENST00000609686	ENSP00000477455	Q13224	NMDE2_HUMAN	A639V	Pathogenic	0	.	.	0.778	0.645	5.57	9.996	0.7072	0.27	0.921959	29.6	1	2.39109	0.909588
12	13768126	A	G	rs1131691702	GRIN2B	ENSG00000273079	ENST00000609686	ENSP00000477455	Q13224	NMDE2_HUMAN	S526P	Pathogenic	0	.	.	0.962	0.723	6.17	9.32	0.8408	0.41	0.955397	28.2	0.764	1.72421	0.873109
12	13769437	C	A	.	GRIN2B	ENSG00000273079	ENST00000609686	ENSP00000477455	Q13224	NMDE2_HUMAN	G427V	Likely_pathogenic	0	.	.	0.676	0.358	5.53	6.124	0.7088	0.22	0.776132	31	0.897	2.36727	0.808089
12	13906449	G	T	rs138098032	GRIN2B	ENSG00000273079	ENST00000609686	ENSP00000477455	Q13224	NMDE2_HUMAN	A271E	Likely_benign	7.97099e-06	.	.	0.137	0.091	4.97	4.746	0.0377	-0.45	0.223644	18.68	0.006	1.47593	0.526628
12	14019091	C	T	rs201094029	GRIN2B	ENSG00000273079	ENST00000609686	ENSP00000477455	Q13224	NMDE2_HUMAN	V18I	Likely_benign	4.44869e-05	.	.	0.174	0.097	5.7	1.739	0.0223	-0.35	0.27039	19.86	0.012	0.974042	0.442319
12	15677829	C	T	rs150159022	PTPRO	ENSG00000151490	ENST00000281171	ENSP00000281171	Q16827	PTPRO_HUMAN	T658M	Likely_benign	0.000366338	0.069	0.57	0.58	0.136	4.38	4.682	0.1521	-0.28	0.315094	20.4	0.115	0.443967	0.490447
12	15784582	T	C	rs74888964	EPS8	ENSG00000151491	ENST00000642278	ENSP00000494689	Q12929	EPS8_HUMAN	Y613C	Likely_benign	0.00101186	.	.	.	0.092	4.62	2.366	0.2073	-0.24	0.206855	24.1	0.227	.	0.746904
12	21331860	A	G	rs201722521	SLCO1B1	ENSG00000134538	ENST00000256958	ENSP00000256958	Q9Y6L6	SO1B1_HUMAN	I211M	Likely_benign	0.00357899	0.02	0.67	0.345	0.12	-0.246	0.478	0.0926	-0.48	0.146103	13.27	0.821	0.0120747	0.265578
12	21624372	G	T	rs202203602	RECQL	ENSG00000004700	ENST00000444129	ENSP00000416739	P46063	RECQ1_HUMAN	Q553K	Likely_benign	0.000263755	0.115	1.04	0.57	0.153	5.52	5.135	0.1545	-0.36	0.531554	22.9	0.032	0.0867564	0.512125
12	21628620	T	C	rs138663409	RECQL	ENSG00000004700	ENST00000444129	ENSP00000416739	P46063	RECQ1_HUMAN	N363S	Likely_benign	0.000890682	0.088	-1.01	0.402	0.238	2.97	4.732	0.4491	-0.39	0.266479	21.9	0.006	0.0489801	0.391693
12	21630771	G	C	rs372732456	RECQL	ENSG00000004700	ENST00000444129	ENSP00000416739	P46063	RECQ1_HUMAN	T278R	Benign	0.00200259	0.884	-1.57	0.901	0.462	4.7	9.374	0.4833	0.09	0.727393	22.1	0.025	0.0796025	0.585071
12	21693496	C	T	rs186184722	GYS2	ENSG00000111713	ENST00000261195	ENSP00000261195	P54840	GYS2_HUMAN	V553I	Likely_benign	1.98934e-05	0.162	-1.25	0.491	0.212	5.1	4.016	0.1261	-0.26	0.380555	23	0.327	0.302362	0.654093
12	21699305	A	C	rs1064793143	GYS2	ENSG00000111713	ENST00000261195	ENSP00000261195	P54840	GYS2_HUMAN	Y508D	Likely_pathogenic	0	0	-0.74	0.934	0.892	4.52	9.254	0.9421	0.32	0.940461	26.8	0.905	0.39577	0.925529
12	21699352	T	A	rs1064793142	GYS2	ENSG00000111713	ENST00000261195	ENSP00000261195	P54840	GYS2_HUMAN	D492V	Likely_pathogenic	0	0	-0.77	0.985	0.867	4.52	7.958	0.7627	0.33	0.890135	25.8	1	0.642858	0.828833
12	21699400	A	T	rs863224039	GYS2	ENSG00000111713	ENST00000261195	ENSP00000261195	P54840	GYS2_HUMAN	I476N	Likely_pathogenic	0	0	-0.44	0.933	0.799	4.48	9.254	0.8341	0.19	0.923086	27.1	0.878	0.515121	0.765054
12	21727200	T	A	rs376889935	GYS2	ENSG00000111713	ENST00000261195	ENSP00000261195	P54840	GYS2_HUMAN	I186F	Likely_benign	5.1766e-05	0.001	-0.15	0.191	0.134	5.28	1.816	0.1771	-0.39	0.482385	17.56	0.128	0.238051	0.279528
12	21728900	C	T	rs541099681	GYS2	ENSG00000111713	ENST00000261195	ENSP00000261195	P54840	GYS2_HUMAN	G132D	Likely_benign	4.77639e-05	0.052	-0.92	0.842	0.426	5.03	5.698	0.0492	-0.07	0.738369	24.4	0.627	0.642375	0.709031
12	21960322	A	C	rs1057521820	ABCC9	ENSG00000069431	ENST00000261200	ENSP00000261200	O60706-2	ABCC9_HUMAN	I1469M	Likely_pathogenic	0	0.001	-3.56	0.902	0.789	-2.05	0.903	0.4352	0.2	0.524315	22.6	0.998	1.67296	0.877167
12	21970217	C	T	.	ABCC9	ENSG00000069431	ENST00000261200	ENSP00000261200	O60706-2	ABCC9_HUMAN	V1266M	Likely_pathogenic	0	0.001	-3.49	0.49	0.812	4.52	7.892	0.6684	0.26	0.790969	27.4	0.861	1.66928	0.798629
12	21981905	A	C	rs1064794780	ABCC9	ENSG00000069431	ENST00000261200	ENSP00000261200	O60706-2	ABCC9_HUMAN	L1219R	Likely_pathogenic	0	0.001	-2.79	0.986	0.955	4.25	8.875	0.8572	0.45	0.972807	32	0.969	2.05898	0.790984
12	21981911	C	T	rs12298510	ABCC9	ENSG00000069431	ENST00000261200	ENSP00000261200	O60706-2	ABCC9_HUMAN	R1217K	Likely_pathogenic	0	0.033	-2.63	0.806	0.815	4.25	5.785	0.6557	0.08	0.803461	27.1	0.482	1.56041	0.84697
12	21981924	A	C	rs1064794779	ABCC9	ENSG00000069431	ENST00000261200	ENSP00000261200	O60706-2	ABCC9_HUMAN	S1213A	Likely_pathogenic	0	0.335	-2.22	0.527	0.434	4.2	4.698	0.1915	-0.06	0.654778	22.4	0.039	0.561855	0.841502
12	21995260	C	T	rs387907209	ABCC9	ENSG00000069431	ENST00000261200	ENSP00000261200	O60706-2	ABCC9_HUMAN	R1154Q	Pathogenic	0	0.049	-2.52	0.68	0.82	5.15	7.843	0.4051	0.35	0.670503	32	0.802	1.78074	0.771393
12	21995261	G	C	rs387907208	ABCC9	ENSG00000069431	ENST00000261200	ENSP00000261200	O60706-2	ABCC9_HUMAN	R1154G	Pathogenic	0	0.021	-2.41	0.823	0.758	4.1	3.662	0.6839	0.3	0.846533	23.7	0.108	1.4106	0.806898
12	21995374	C	A	rs387907227	ABCC9	ENSG00000069431	ENST00000261200	ENSP00000261200	O60706-2	ABCC9_HUMAN	R1116L	Likely_pathogenic	0	0.099	-2.51	0.887	0.737	5.31	7.866	0.3856	0.31	0.869682	23.7	0.07	0.864914	0.810503
12	22013951	T	A	rs1057521640	ABCC9	ENSG00000069431	ENST00000261200	ENSP00000261200	O60706-2	ABCC9_HUMAN	D793V	Likely_pathogenic	0	0	-2.6	0.927	0.935	5.03	7.932	0.9967	0.39	0.952213	29.1	0.998	2.03905	0.851214
12	22059083	A	G	rs934763013	ABCC9	ENSG00000069431	ENST00000261200	ENSP00000261200	O60706-2	ABCC9_HUMAN	F532S	Likely_benign	0	0.142	-2.48	0.892	0.783	4.96	9.244	0.3937	0.27	0.739868	23.4	0.091	3.07362	0.849045
12	22061081	A	G	rs1001916923	ABCC9	ENSG00000069431	ENST00000261200	ENSP00000261200	O60706-2	ABCC9_HUMAN	V462A	Likely_pathogenic	0	0.001	-2.61	0.669	0.842	5.29	9.244	0.5635	0.18	0.87176	24.1	0.438	1.36097	0.817978
12	23689544	G	C	rs869312867	SOX5	ENSG00000134532	ENST00000451604	ENSP00000398273	P35711	SOX5_HUMAN	R611G	Likely_pathogenic	0	0	-4.7	0.826	0.878	5.6	5.52	0.9619	0.53	0.909824	31	0.999	3.21115	0.871611
12	23696152	C	G	.	SOX5	ENSG00000134532	ENST00000451604	ENSP00000398273	P35711	SOX5_HUMAN	K588N	Likely_pathogenic	0	0.004	-5.12	0.825	0.868	5.14	2.029	0.7597	0.25	0.851209	26.2	0.768	3.04366	0.895849
12	23696205	G	A	.	SOX5	ENSG00000134532	ENST00000451604	ENSP00000398273	P35711	SOX5_HUMAN	R571W	Likely_pathogenic	0	0	-5.11	0.917	0.951	4.22	4.054	0.8867	0.54	0.877513	29.5	1	2.80145	0.927045
12	25362830	A	C	rs397517042	KRAS	ENSG00000133703	ENST00000311936	ENSP00000308495	P01116-2	RASK_HUMAN	F156V	Pathogenic/Likely_pathogenic	0	0	-1.72	0.893	0.929	5.43	8.891	0.8872	0.42	0.939148	16.73	.	.	.
12	25362839	C	T	.	KRAS	ENSG00000133703	ENST00000311936	ENSP00000308495	P01116-2	RASK_HUMAN	D153N	Pathogenic	0	0.14	-1.02	0.719	0.357	5.87	7.523	0.1714	-0.25	0.86684	17.34	.	.	.
12	25362842	C	A	rs397517041	KRAS	ENSG00000133703	ENST00000311936	ENSP00000308495	P01116-2	RASK_HUMAN	V152F	Likely_pathogenic	0	0	-1.59	0.925	0.839	5.87	7.523	0.6914	0.4	0.926862	16.81	.	.	.
12	25368487	T	A	.	KRAS	ENSG00000133703	ENST00000256078	ENSP00000256078	P01116	RASK_HUMAN	E153V	Likely_pathogenic	0	0.008	-1.25	0.891	0.779	5.9	7.631	0.3242	0.25	0.968731	29.9	0.427	0.254645	0.808668
12	25378558	T	C	rs1135401776	KRAS	ENSG00000133703	ENST00000256078	ENSP00000256078	P01116	RASK_HUMAN	K147R	Pathogenic	0	0.001	-0.77	0.842	0.686	5.52	8.003	0.3548	0.12	0.917924	24.9	0.629	0.365058	0.876095
12	25378562	C	A	rs121913527	KRAS	ENSG00000133703	ENST00000256078	ENSP00000256078	P01116	RASK_HUMAN	A146S	Likely_pathogenic	0	0.001	-2.4	0.854	0.875	5.52	7.891	0.4739	0.29	0.92487	28.9	0.992	0.383352	0.862169
12	25378643	C	T	rs730880471	KRAS	ENSG00000133703	ENST00000256078	ENSP00000256078	P01116	RASK_HUMAN	D119N	Likely_pathogenic	0	0	-2.57	0.958	0.873	5.52	7.891	0.6115	0.14	0.935151	32	0.992	0.393561	0.89576
12	25380244	T	A	rs727504662	KRAS	ENSG00000133703	ENST00000256078	ENSP00000256078	P01116	RASK_HUMAN	M72L	Pathogenic	0	0.029	-0.94	0.755	0.658	5.77	8.004	0.3258	0.27	0.897511	24.1	0.398	1.59547	0.892317
12	25380247	A	C	rs387907205	KRAS	ENSG00000133703	ENST00000256078	ENSP00000256078	P01116	RASK_HUMAN	Y71D	Likely_pathogenic	0	0	-0.79	0.928	0.886	5.77	9.309	0.8793	0.43	0.981154	28.9	1	3.96448	0.936886
12	25380269	C	A	.	KRAS	ENSG00000133703	ENST00000256078	ENSP00000256078	P01116	RASK_HUMAN	E63D	Likely_pathogenic	0	0.126	-1.16	0.802	0.459	3.52	1.1	0.3664	-0.04	0.901221	21.8	0.04	1.35489	0.907948
12	25380276	T	A	rs121913240	KRAS	ENSG00000133703	ENST00000256078	ENSP00000256078	P01116	RASK_HUMAN	Q61L	Pathogenic	0	0.002	-1.79	0.829	0.885	5.77	8.004	0.6941	0.37	0.941385	28	0.69	2.60485	0.874013
12	25380277	G	T	rs121913238	KRAS	ENSG00000133703	ENST00000256078	ENSP00000256078	P01116	RASK_HUMAN	Q61K	Pathogenic	0	0.01	-1.73	0.781	0.63	5.77	9.985	0.5133	0.36	0.931288	26.9	0.105	2.12493	0.896441
12	25380283	C	A	rs121913528	KRAS	ENSG00000133703	ENST00000256078	ENSP00000256078	P01116	RASK_HUMAN	A59S	Likely_pathogenic	0	0.02	-2.4	0.845	0.783	4.87	7.892	0.4308	0.09	0.809815	25.2	0.817	2.26841	0.886173
12	25398251	A	C	rs730880472	KRAS	ENSG00000133703	ENST00000256078	ENSP00000256078	P01116	RASK_HUMAN	L23R	Likely_pathogenic	0	0	-1.12	0.978	0.87	5.68	9.309	0.8194	0.35	0.975733	27.7	0.998	3.04366	0.939348
12	25398254	T	A	rs727503110	KRAS	ENSG00000133703	ENST00000256078	ENSP00000256078	P01116	RASK_HUMAN	Q22L	Pathogenic	0	0	-0.44	0.935	0.888	5.68	8.004	0.6721	0.35	0.963601	27	0.992	2.66345	0.875557
12	25398275	C	A	.	KRAS	ENSG00000133703	ENST00000256078	ENSP00000256078	P01116	RASK_HUMAN	G15V	Likely_pathogenic	0	0	-4.54	0.998	0.964	5.33	7.892	0.9811	0.61	0.973252	26.5	0.999	3.06746	0.934855
12	32717080	C	G	rs187853007	FGD4	ENSG00000139132	ENST00000525053	ENSP00000433666	E9PJX4	E9PJX4_HUMAN	T34S	Likely_benign	7.32354e-06	0.332	-0.29	0.148	0.115	-0.646	0.035	.	-0.6	0.067974	14.55	.	.	.
12	32751465	A	G	rs147969494	FGD4	ENSG00000139132	ENST00000525053	ENSP00000433666	E9PJX4	E9PJX4_HUMAN	N324S	Likely_benign	0.000191313	0.305	-0.05	0.219	0.044	2.31	0.58	.	-0.48	0.148458	16.18	.	.	0.260062
12	32755151	T	G	rs63749871	FGD4	ENSG00000139132	ENST00000525053	ENSP00000433666	E9PJX4	E9PJX4_HUMAN	M410R	Pathogenic	0	0	-0.1	0.916	0.805	5.02	7.752	.	0.32	0.657004	32	.	.	0.908933
12	32832392	G	C	rs1057523007	DNM1L	ENSG00000087470	ENST00000553257	ENSP00000449089	O00429-6	DNM1L_HUMAN	G32A	Likely_pathogenic	0	0.003	-8.17	0.954	0.958	4.42	9.309	.	0.6	0.878725	27.9	0.982	.	0.899761
12	32863908	G	A	rs150170255	DNM1L	ENSG00000087470	ENST00000553257	ENSP00000449089	O00429-6	DNM1L_HUMAN	V152I	Likely_benign	0.000171046	0	-4.27	0.689	0.794	5.47	9.709	.	0.17	0.657378	27.4	.	.	0.698408
12	32863915	A	G	rs138620818	DNM1L	ENSG00000087470	ENST00000553257	ENSP00000449089	O00429-6	DNM1L_HUMAN	N154S	Likely_benign	0.000175017	0.11	-3.81	0.897	0.803	5.47	9.053	.	-0.01	0.723462	23.5	.	.	0.697283
12	32863929	G	A	rs1057523861	DNM1L	ENSG00000087470	ENST00000553257	ENSP00000449089	O00429-6	DNM1L_HUMAN	D159N	Likely_pathogenic	0	0	-7.83	0.993	0.92	5.47	9.709	.	0.19	0.891483	30	.	.	0.803453
12	32884381	G	A	rs1064794656	DNM1L	ENSG00000087470	ENST00000553257	ENSP00000449089	O00429-6	DNM1L_HUMAN	C444Y	Likely_pathogenic	0	0.001	-0.94	0.852	0.817	4.25	9.743	.	0.35	0.959796	25.1	.	.	0.933349
12	32890842	C	T	rs146565893	DNM1L	ENSG00000087470	ENST00000553257	ENSP00000449089	O00429-6	DNM1L_HUMAN	P560L	Likely_benign	0.000123305	0.313	-2.6	0.417	0.221	4.64	3.961	.	-0.14	0.176627	22.6	.	.	0.633713
12	32890851	C	A	rs143236486	DNM1L	ENSG00000087470	ENST00000553257	ENSP00000449089	O00429-6	DNM1L_HUMAN	A563D	Likely_benign	7.95634e-05	0.652	-2.67	0.751	0.482	5.53	5.55	.	0.3	0.201306	22.6	.	.	0.719099
12	32893124	A	T	rs138133550	DNM1L	ENSG00000087470	ENST00000553257	ENSP00000449089	O00429-6	DNM1L_HUMAN	I625F	Likely_benign	0.000509027	0.177	-2.59	0.237	0.331	3.84	1.056	.	-0.16	0.397085	21.2	.	.	0.439
12	32895600	A	G	.	DNM1L	ENSG00000087470	ENST00000553257	ENSP00000449089	O00429-6	DNM1L_HUMAN	Y704C	Pathogenic/Likely_pathogenic	0	0	0.24	0.849	0.679	5.52	9.081	.	0.23	0.855797	28.4	.	.	0.851413
12	32900176	T	C	rs863224270	YARS2	ENSG00000139131	ENST00000324868	ENSP00000320658	Q9Y2Z4	SYYM_HUMAN	K466E	Likely_pathogenic	0	0.003	-1.58	0.85	0.891	6.07	7.12	0.7825	0.38	0.814933	27.8	0.957	1.5992	0.722974
12	32906916	C	T	rs760072286	YARS2	ENSG00000139131	ENST00000324868	ENSP00000320658	Q9Y2Z4	SYYM_HUMAN	D295N	Likely_benign	3.57887e-05	0.525	0.65	0.253	0.092	4.44	3.868	0.0045	-0.58	0.350311	22.5	0.001	0.454874	0.516163
12	32908435	C	G	rs863224272	YARS2	ENSG00000139131	ENST00000324868	ENSP00000320658	Q9Y2Z4	SYYM_HUMAN	R125P	Likely_pathogenic	0	0.002	0.99	0.691	0.339	3.74	3.798	0.764	-0.18	0.776111	28.4	0.985	1.63883	0.785914
12	32908573	C	A	rs863224271	YARS2	ENSG00000139131	ENST00000324868	ENSP00000320658	Q9Y2Z4	SYYM_HUMAN	G79V	Likely_pathogenic	3.97722e-06	0	-1.67	0.924	0.922	4.92	7.072	0.9747	0.42	0.885161	31	1	1.53062	0.687142
12	32945389	G	A	rs370599966	PKP2	ENSG00000057294	ENST00000070846	ENSP00000070846	Q99959	PKP2_HUMAN	T872I	Benign	7.9533e-06	0.035	-1.39	0.7	0.609	5.12	6.138	0.7257	0.28	0.356192	26	.	0.69287	0.778765
12	32945624	A	G	rs794729100	PKP2	ENSG00000057294	ENST00000070846	ENSP00000070846	Q99959	PKP2_HUMAN	L844P	Likely_pathogenic	0	0	-0.23	0.936	0.765	5.42	6.095	0.9256	0.29	0.868599	25.8	.	0.858553	0.733979
12	32945633	G	A	rs794729099	PKP2	ENSG00000057294	ENST00000070846	ENSP00000070846	Q99959	PKP2_HUMAN	S841F	Likely_pathogenic	3.18451e-05	0.004	0.79	0.774	0.374	4.63	4.801	0.7543	0.13	0.507822	25.1	.	0.699426	0.57221
12	32949050	C	T	rs750119363	PKP2	ENSG00000057294	ENST00000070846	ENSP00000070846	Q99959	PKP2_HUMAN	G828S	Likely_benign	0.000111355	0.252	1	0.212	0.052	3.24	3.45	0.2675	-0.61	0.050891	10.13	.	0.176005	0.364443
12	32975540	A	C	rs794729111	PKP2	ENSG00000057294	ENST00000070846	ENSP00000070846	Q99959	PKP2_HUMAN	L611R	Likely_pathogenic	0	0	-0.32	0.886	0.839	5.05	5.879	0.9722	0.29	0.789161	27	.	0.724819	0.819829
12	32994014	C	T	rs368740836	PKP2	ENSG00000057294	ENST00000070846	ENSP00000070846	Q99959	PKP2_HUMAN	A546T	Likely_benign	0.000362114	0.432	-0.87	0.146	0.117	3.37	1.865	0.1794	-0.29	0.070422	20.9	.	0.172875	0.446631
12	32994076	A	C	rs397516998	PKP2	ENSG00000057294	ENST00000070846	ENSP00000070846	Q99959	PKP2_HUMAN	L525R	Likely_benign	3.18276e-05	0.601	0.84	0.447	0.168	3.93	3.148	0.4376	-0.37	0.173678	16.08	.	0.357657	0.483291
12	33003700	C	G	rs794729106	PKP2	ENSG00000057294	ENST00000070846	ENSP00000070846	Q99959	PKP2_HUMAN	D460H	Pathogenic	0	.	.	.	.	.	.	0.0253	-0.21	0.120511	35	.	nan	nan
12	33003700	C	G	rs794729106	PKP2	ENSG00000057294	ENST00000340811	ENSP00000342800	Q99959-2	PKP2_HUMAN	G460R	Pathogenic	0	.	.	.	.	.	.	0.828	-0.21	0.513857	35	0.469	nan	nan
12	33021936	C	T	rs770333863	PKP2	ENSG00000057294	ENST00000070846	ENSP00000070846	Q99959	PKP2_HUMAN	M365I	Likely_benign	7.95747e-06	0.341	-1.23	0.104	0.209	-9.36	-3.414	0.0567	-0.58	0.013802	0.002	0	0.172688	0.286496
12	33031255	C	T	rs200095747	PKP2	ENSG00000057294	ENST00000070846	ENSP00000070846	Q99959	PKP2_HUMAN	A187T	Likely_benign	5.99195e-05	1	-1.19	0.042	0.131	-1.98	0.253	0.0265	-0.59	0.015132	2.508	0	0.150454	0.298738
12	33031408	C	T	rs567795321	PKP2	ENSG00000057294	ENST00000070846	ENSP00000070846	Q99959	PKP2_HUMAN	V136M	Benign/Likely_benign	0.000430176	0.343	-1.48	0.086	0.109	-0.0557	0.122	0.0579	-0.49	0.030278	8.84	0.004	0.156697	0.375411
12	33049454	G	A	rs796597346	PKP2	ENSG00000057294	ENST00000070846	ENSP00000070846	Q99959	PKP2_HUMAN	S71F	Likely_benign	5.44692e-06	0.292	-1.59	0.126	0.203	-2.75	0.747	0.3587	-0.45	0.029848	13.66	0.002	0.172267	0.351662
12	39696936	A	C	rs142038295	KIF21A	ENSG00000139116	ENST00000361418	ENSP00000354878	Q7Z4S6	KI21A_HUMAN	M1521R	Likely_benign	8.37969e-05	0.003	0.19	0.933	0.623	5.42	8.987	0.4121	0.21	0.854083	26.1	.	0.491139	0.842385
12	39733990	C	T	rs869025264	KIF21A	ENSG00000139116	ENST00000361418	ENSP00000354878	Q7Z4S6	KI21A_HUMAN	V763M	Likely_benign	0	0.004	1.6	0.682	0.289	5.61	5.822	0.5461	-0.16	0.225417	26.7	.	0.888852	0.856057
12	39734827	A	G	.	KIF21A	ENSG00000139116	ENST00000361418	ENSP00000354878	Q7Z4S6	KI21A_HUMAN	L664P	Likely_pathogenic	0	0	0.77	0.901	0.634	5.5	8.608	0.899	0.22	0.924046	27.9	.	1.19601	0.919327
12	39735342	C	A	rs765856120	KIF21A	ENSG00000139116	ENST00000361418	ENSP00000354878	Q7Z4S6	KI21A_HUMAN	S629I	Likely_benign	0.000124869	0.002	-0.29	0.601	0.4	4.6	6.829	0.7575	0.03	0.248729	24.5	.	1.01126	0.710458
12	40619382	T	A	rs150422099	LRRK2	ENSG00000188906	ENST00000298910	ENSP00000298910	Q5S007	LRRK2_HUMAN	N59K	Likely_benign	9.9432e-05	0.077	1.25	0.261	0.066	1.65	0.419	0.165	-0.59	0.323682	22.6	0.002	0.100021	0.533535
12	40637381	A	C	rs150050676	LRRK2	ENSG00000188906	ENST00000298910	ENSP00000298910	Q5S007	LRRK2_HUMAN	N246H	Benign	0.000278742	0.062	-0.63	0.577	0.214	5.02	4.746	0.2166	-0.24	0.452422	23.2	0.928	0.400695	0.708776
12	40761466	G	A	rs150062967	LRRK2	ENSG00000188906	ENST00000298910	ENSP00000298910	Q5S007	LRRK2_HUMAN	V2495I	Likely_benign	0.00115112	0.183	1.32	0.105	0.022	1.26	1.717	0.0313	-0.51	0.089009	16.34	0.027	0.161546	0.259789
12	41327600	T	C	rs548330075	CNTN1	ENSG00000018236	ENST00000551295	ENSP00000447006	Q12860	CNTN1_HUMAN	L302P	Likely_benign	0.00010788	0.047	1.64	0.347	0.073	5.24	2.815	0.5861	-0.48	0.826561	22.5	0.006	0.49096	0.620526
12	42853913	C	T	rs150287042	PRICKLE1	ENSG00000139174	ENST00000345127	ENSP00000345064	Q96MT3	PRIC1_HUMAN	G732R	Likely_benign	0.00026271	0.508	-0.85	0.218	0.091	2.36	0.78	0.097	-0.39	0.272948	12.31	0	.	0.478485
12	42854122	T	C	rs769599129	PRICKLE1	ENSG00000139174	ENST00000345127	ENSP00000345064	Q96MT3	PRIC1_HUMAN	N662S	Likely_benign	2.38646e-05	0.949	-1.83	0.085	0.274	5.53	4.54	0.0039	-0.47	0.097536	18.36	0.001	.	0.496459
12	48368571	C	T	rs748248022	COL2A1	ENSG00000139219	ENST00000380518	ENSP00000369889	P02458	CO2A1_HUMAN	E1321K	Likely_benign	7.9526e-06	0.003	-0.9	0.697	0.703	3.09	6.133	0.084	-0.02	0.870776	24.7	0.675	0.352969	0.744134
12	48369331	C	A	rs760093841	COL2A1	ENSG00000139219	ENST00000380518	ENSP00000369889	P02458	CO2A1_HUMAN	D1219Y	Likely_pathogenic	0	0.001	-2.63	0.927	0.784	4.68	4.938	0.7654	0.41	0.877437	29.2	0.996	0.385662	0.862745
12	48369360	C	A	rs1131692022	COL2A1	ENSG00000139219	ENST00000380518	ENSP00000369889	P02458	CO2A1_HUMAN	G1209V	Likely_pathogenic	0	0.001	-6.29	0.948	0.995	4.55	7.905	0.9428	0.59	0.951971	28.7	0.999	0.392034	0.945092
12	48370314	C	G	rs1057518911	COL2A1	ENSG00000139219	ENST00000380518	ENSP00000369889	P02458	CO2A1_HUMAN	G1158R	Likely_pathogenic	0	0	-5.77	0.996	0.951	5.43	7.905	0.3817	0.6	0.960371	32	1	0.374381	0.910175
[truncated: 9,891 more rows]

## Sheet: column_descriptions
Column number	Description
1	hg19_chr - hg19 chromosome number
2	hg19_pos- hg19 position
3	ref - reference nucleotide
[truncated: 24 more rows]
