# Supplementary material for: Calibration of computational tools for missense variant pathogenicity classification and ClinGen recommendations for PP3/BP4 criteria
Source: Am J Hum Genet. 2022 Nov 21;109(12):2163–77. doi: 10.1016/j.ajhg.2022.10.013 (PMC9748256; doi:10.1016/j.ajhg.2022.10.013)
Supplement: Data S2. gnomAD data set [file mmc3.xlsx]

## Sheet: merged_gnomad
hg19_chr	hg19_pos(1-based)	ref	alt	rs_dbSNP151	genename	Ensembl_geneid	Ensembl_transcriptid	Ensembl_proteinid	Uniprot_acc	Uniprot_entry	aavar	MAF	SIFT_score	FATHMM_score	VEST4_score	REVEL_score	GERP++_RS	phyloP100way_vertebrate	EA_1.0	BayesDel_nsfp33a_noAF	MutPred2.0_score	CADDv1.6_PHRED	pph2_prob	MPC_score	PrimateAI_score
1	949377	C	T	rs199853706	ISG15	ENSG00000187608	ENST00000379389	ENSP00000368699	P05161	ISG15_HUMAN	T6M	0.000105816	0.024	1.48	0.136	0.16	-8.5	-1.31	0.1736	-0.59	0.272837	8.049	0.305	0.509516	0.393972
1	949391	G	A	rs1241025790	ISG15	ENSG00000187608	ENST00000379389	ENSP00000368699	P05161	ISG15_HUMAN	A11T	4.02703e-06	0.2	-0.58	0.08	0.154	0.655	0.025	0.1474	-0.6	0.118128	12.76	0	0.198877	0.312137
1	949428	T	C	rs1160940574	ISG15	ENSG00000187608	ENST00000379389	ENSP00000368699	P05161	ISG15_HUMAN	M23T	3.99087e-06	0.995	-0.54	0.139	0.071	1.8	-0.244	0.5361	-0.45	0.127141	9.135	0.098	0.248068	0.413163
1	949431	C	T	rs138885601	ISG15	ENSG00000187608	ENST00000379389	ENSP00000368699	P05161	ISG15_HUMAN	S24L	3.59178e-05	0.186	-0.87	0.051	0.164	-4.42	-0.842	0.5182	-0.58	0.038336	5.696	0	0.181569	0.297324
1	949461	A	G	rs375520098	ISG15	ENSG00000187608	ENST00000379389	ENSP00000368699	P05161	ISG15_HUMAN	Q34R	7.97773e-06	0.065	-0.76	0.099	0.128	0.252	-0.197	0.2119	-0.46	0.114672	12.18	0.003	0.223977	0.264619
1	949462	G	C	rs760267370	ISG15	ENSG00000187608	ENST00000379389	ENSP00000368699	P05161	ISG15_HUMAN	Q34H	3.98944e-06	0.05	-0.75	0.133	0.23	4.25	1.225	0.1761	-0.36	0.14145	16.98	0.005	0.202018	0.269291
1	949468	C	G	rs1126625	ISG15	ENSG00000187608	ENST00000379389	ENSP00000368699	P05161	ISG15_HUMAN	I36M	3.99049e-06	0.076	-0.75	0.058	0.29	-8.5	-2.162	0.1011	-0.51	0.089521	9.145	0.876	0.252382	0.318469
1	949476	A	G	rs1422581357	ISG15	ENSG00000187608	ENST00000379389	ENSP00000368699	P05161	ISG15_HUMAN	H39R	3.9908e-06	0.331	-0.67	0.081	0.145	3.31	1.195	0.2824	-0.41	0.39143	19.51	0.12	0.252195	0.361163
1	949490	C	G	rs779734087	ISG15	ENSG00000187608	ENST00000379389	ENSP00000368699	P05161	ISG15_HUMAN	R44G	3.99189e-06	0.006	-1.18	0.578	0.474	2.34	1.189	0.8121	-0.11	0.574449	24.2	0.971	0.865874	0.309598
1	949497	C	A	rs747711892	ISG15	ENSG00000187608	ENST00000379389	ENSP00000368699	P05161	ISG15_HUMAN	A46D	7.58756e-05	0.003	-0.73	0.246	0.329	0.823	-0.878	0.7336	-0.26	0.455872	21.8	0.996	0.950519	0.291737
1	949505	C	T	rs1295556116	ISG15	ENSG00000187608	ENST00000379389	ENSP00000368699	P05161	ISG15_HUMAN	P49S	7.98958e-06	0.684	1.64	0.076	0.015	-0.461	0.212	0.2505	-0.69	0.115734	7.483	0.004	0.228358	0.243326
1	949644	C	T	rs756218931	ISG15	ENSG00000187608	ENST00000379389	ENSP00000368699	P05161	ISG15_HUMAN	T95I	3.99345e-06	0.163	-0.94	0.072	0.131	-0.678	0.445	0.4505	-0.5	0.253687	6.96	0.003	0.225928	0.297141
1	949662	C	A	rs776045519	ISG15	ENSG00000187608	ENST00000379389	ENSP00000368699	P05161	ISG15_HUMAN	T101K	7.98779e-06	0.215	-0.82	0.264	0.193	1.58	0.896	0.3676	-0.36	0.435091	14.82	0.068	0.482878	0.411878
1	949684	G	C	rs1281687274	ISG15	ENSG00000187608	ENST00000379389	ENSP00000368699	P05161	ISG15_HUMAN	K108N	7.97652e-06	0.004	-2.97	0.625	0.6	4.21	5.536	0.7195	0	0.230926	24	1	0.862237	0.524388
1	949767	C	T	rs750013833	ISG15	ENSG00000187608	ENST00000379389	ENSP00000368699	P05161	ISG15_HUMAN	P136L	1.19978e-05	0.314	-0.79	0.099	0.17	-8.43	-2.877	0.4486	-0.55	0.092289	1.677	0.01	0.217776	0.224123
1	949775	G	A	rs1209286463	ISG15	ENSG00000187608	ENST00000379389	ENSP00000368699	P05161	ISG15_HUMAN	E139K	4.0008e-06	0.022	-1.07	0.108	0.476	3.3	2.75	0.5747	-0.28	0.285955	23.4	0.603	0.676554	0.386735
1	949776	A	C	rs1455808970	ISG15	ENSG00000187608	ENST00000379389	ENSP00000368699	P05161	ISG15_HUMAN	E139A	3.18715e-05	0.016	-1.08	0.191	0.375	4.21	1.927	0.612	-0.25	0.23572	24.8	0.531	0.568474	0.361438
1	949790	C	G	rs1474510081	ISG15	ENSG00000187608	ENST00000379389	ENSP00000368699	P05161	ISG15_HUMAN	P144A	4.01233e-06	0.206	1.54	0.134	0.068	-2.93	-2.259	0.1768	-0.63	0.078208	6.397	0.016	0.201793	0.32564
1	949802	G	A	rs202194159	ISG15	ENSG00000187608	ENST00000379389	ENSP00000368699	P05161	ISG15_HUMAN	V148M	0.00013256	0.003	1.22	0.413	0.182	2.3	1.161	0.5925	-0.32	0.380632	22.1	0.938	0.77982	0.519149
1	949809	T	C	rs1325354107	ISG15	ENSG00000187608	ENST00000379389	ENSP00000368699	P05161	ISG15_HUMAN	M150T	4.02411e-06	0.007	1.47	0.675	0.205	3.05	2.406	0.5214	-0.21	0.76195	22.8	0.848	0.83222	0.676485
1	949818	G	A	.	ISG15	ENSG00000187608	ENST00000379389	ENSP00000368699	P05161	ISG15_HUMAN	R153H	4.04073e-06	0	-1.04	0.61	0.549	2.97	3.708	0.6509	-0.01	0.64648	24.8	0.953	0.862313	0.53372
1	949832	G	C	rs139357483	ISG15	ENSG00000187608	ENST00000379389	ENSP00000368699	P05161	ISG15_HUMAN	G158R	8.1242e-06	0.004	1.56	0.142	0.035	-5.64	-0.363	0.2511	-0.6	0.27676	0.778	0.008	0.248718	0.363324
1	957585	G	A	rs774003955	AGRN	ENSG00000188157	ENST00000379370	ENSP00000368678	O00468-6	AGRIN_HUMAN	R69Q	8.00391e-06	0	1.1	0.554	0.307	3.14	7.498	0.2723	-0.27	0.40396	24.2	0.974	0.498024	0.917906
1	957593	C	T	rs142684737	AGRN	ENSG00000188157	ENST00000379370	ENSP00000368678	O00468-6	AGRIN_HUMAN	R72W	1.19904e-05	0	1.03	0.733	0.322	3.14	2.798	0.5857	-0.16	0.726331	24.4	0.998	0.447269	0.869512
1	957623	C	T	rs573358968	AGRN	ENSG00000188157	ENST00000379370	ENSP00000368678	O00468-6	AGRIN_HUMAN	R82W	1.19697e-05	0.019	1.34	0.337	0.139	2.96	2.115	0.1016	-0.45	0.272221	23.9	0.663	1.21595	0.30789
1	957630	G	C	rs755100104	AGRN	ENSG00000188157	ENST00000379370	ENSP00000368678	O00468-6	AGRIN_HUMAN	S84T	3.18593e-05	0.231	1.19	0.33	0.145	-0.604	3.408	0.0169	-0.49	0.208519	15.61	0.111	0.697569	0.447284
1	957641	G	T	rs781159362	AGRN	ENSG00000188157	ENST00000379370	ENSP00000368678	O00468-6	AGRIN_HUMAN	G88C	1.19558e-05	0	0.84	0.713	0.45	3.88	6.331	0.5294	-0.17	0.873888	26.2	0.999	1.32411	0.639068
1	957656	G	T	rs1212567531	AGRN	ENSG00000188157	ENST00000379370	ENSP00000368678	O00468-6	AGRIN_HUMAN	V93L	7.96737e-06	0.082	1.21	0.307	0.071	3.88	4.848	0.1309	-0.46	0.561733	23	0.113	0.469506	0.572636
1	957660	T	C	rs1318423442	AGRN	ENSG00000188157	ENST00000379370	ENSP00000368678	O00468-6	AGRIN_HUMAN	I94T	3.98352e-06	0.004	1.01	0.585	0.319	4.28	7.489	0.3649	-0.29	0.906739	25.9	0.997	1.08813	0.756931
1	957662	A	G	rs1202969499	AGRN	ENSG00000188157	ENST00000379370	ENSP00000368678	O00468-6	AGRIN_HUMAN	S95G	3.98336e-06	1	1.52	0.107	0.075	1.06	3.478	0.1437	-0.71	0.187976	15.4	0.005	0.700029	0.369048
1	957665	G	A	rs761473040	AGRN	ENSG00000188157	ENST00000379370	ENSP00000368678	O00468-6	AGRIN_HUMAN	G96S	7.96616e-06	0	0.74	0.622	0.428	4.28	7.537	0.6062	-0.24	0.869489	27.4	1	1.27675	0.651041
1	957677	C	G	rs773486550	AGRN	ENSG00000188157	ENST00000379370	ENSP00000368678	O00468-6	AGRIN_HUMAN	P100A	3.98222e-06	0	1.05	0.625	0.222	4.28	7.359	0.3544	-0.26	0.792282	23.6	0.29	0.635851	0.703328
1	957701	T	A	rs1403219344	AGRN	ENSG00000188157	ENST00000379370	ENSP00000368678	O00468-6	AGRIN_HUMAN	S108T	3.9827e-06	0.015	1.19	0.422	0.099	4.28	2.603	0.0418	-0.47	0.433674	23.3	0.27	0.464884	0.782254
1	957726	T	C	rs754384811	AGRN	ENSG00000188157	ENST00000379370	ENSP00000368678	O00468-6	AGRIN_HUMAN	F116S	3.98333e-06	0	1.11	0.785	0.321	4.24	5.694	0.5963	0.03	0.919935	28.4	0.984	1.54507	0.861415
1	957728	G	T	rs1279788754	AGRN	ENSG00000188157	ENST00000379370	ENSP00000368678	O00468-6	AGRIN_HUMAN	V117L	3.98343e-06	0.162	1.44	0.203	0.16	4.24	6.931	0.1503	-0.49	0.475985	22.5	0.071	0.515361	0.827929
1	957740	C	A	rs373066821	AGRN	ENSG00000188157	ENST00000379370	ENSP00000368678	O00468-6	AGRIN_HUMAN	P121T	3.9846e-06	0.009	1.01	0.675	0.209	4.24	3.735	0.3007	-0.34	0.568734	23.1	0.419	1.15619	0.764006
1	957741	C	A	rs533320704	AGRN	ENSG00000188157	ENST00000379370	ENSP00000368678	O00468-6	AGRIN_HUMAN	P121H	0.000107589	0.001	0.97	0.718	0.292	4.24	3.758	0.3321	-0.28	0.615292	25.5	0.963	1.35977	0.773386
1	957753	G	T	rs1219093310	AGRN	ENSG00000188157	ENST00000379370	ENSP00000368678	O00468-6	AGRIN_HUMAN	W125L	3.986e-06	0.424	1.11	0.581	0.236	4.24	6.218	0.4231	-0.32	0.585102	24.4	0.163	1.4055	0.788719
1	957755	C	T	rs750241246	AGRN	ENSG00000188157	ENST00000379370	ENSP00000368678	O00468-6	AGRIN_HUMAN	P126S	3.98667e-06	0	1.04	0.705	0.308	3.28	7.391	0.4815	-0.27	0.726523	25.2	0.999	1.09	0.721319
1	957797	C	G	rs543486876	AGRN	ENSG00000188157	ENST00000379370	ENSP00000368678	O00468-6	AGRIN_HUMAN	R140G	4.00086e-06	0.748	1.07	0.82	0.176	2.89	3.022	0.6346	-0.34	0.873912	21.6	0.039	0.561054	0.811802
1	957809	C	T	rs369812653	AGRN	ENSG00000188157	ENST00000379370	ENSP00000368678	O00468-6	AGRIN_HUMAN	R144W	2.40836e-05	0.002	1.03	0.788	0.34	3.84	1.602	0.5502	-0.11	0.717488	26.5	0.956	0.55656	0.813712
1	957814	C	A	rs752866873	AGRN	ENSG00000188157	ENST00000379370	ENSP00000368678	O00468-6	AGRIN_HUMAN	N145K	2.00931e-05	0.011	1.24	0.76	0.191	0.87	1.518	0.4484	-0.43	0.784453	22.7	0.9	0.551105	0.803029
1	957822	A	T	rs1439884601	AGRN	ENSG00000188157	ENST00000379370	ENSP00000368678	O00468-6	AGRIN_HUMAN	E148V	3.20369e-05	0.163	1.03	0.444	0.205	2.69	4.726	0.1553	-0.4	0.578526	23.1	0.677	0.505859	0.582796
1	970677	A	C	rs1250043774	AGRN	ENSG00000188157	ENST00000379370	ENSP00000368678	O00468-6	AGRIN_HUMAN	T162P	3.98559e-06	0.013	-1.04	0.354	0.373	2.83	-0.284	0.6936	-0.21	0.507177	19.04	0.132	0.997764	0.516004
1	970683	G	A	rs756975268	AGRN	ENSG00000188157	ENST00000379370	ENSP00000368678	O00468-6	AGRIN_HUMAN	V164M	1.59426e-05	0.115	-0.99	0.239	0.156	2.98	-0.11	0.0512	-0.45	0.248108	20.2	0.706	0.920114	0.526724
1	970693	C	T	rs745711705	AGRN	ENSG00000188157	ENST00000379370	ENSP00000368678	O00468-6	AGRIN_HUMAN	T167M	7.9727e-06	0.34	-1.03	0.232	0.192	-1.62	-0.817	0.2046	-0.45	0.193133	5.861	0.067	1.11105	0.449284
1	976087	C	G	rs1439165940	AGRN	ENSG00000188157	ENST00000379370	ENSP00000368678	O00468-6	AGRIN_HUMAN	P185R	2.05499e-05	0.797	-0.79	0.235	0.12	1.39	1.64	0.273	-0.39	0.204703	12.37	0.014	1.13632	0.739156
1	976107	C	T	rs1056434535	AGRN	ENSG00000188157	ENST00000379370	ENSP00000368678	O00468-6	AGRIN_HUMAN	R192W	1.38009e-05	0.003	-1.1	0.358	0.389	2.67	1.661	0.3361	-0.17	0.255548	24.4	0.96	1.01694	0.663787
1	976577	T	C	rs779170859	AGRN	ENSG00000188157	ENST00000379370	ENSP00000368678	O00468-6	AGRIN_HUMAN	V251A	0.000101572	0.105	-0.9	0.442	0.349	4.68	5.653	0.3729	-0.19	0.299012	23.3	0.84	0.636644	0.898919
1	976860	C	A	rs1445446461	AGRN	ENSG00000188157	ENST00000379370	ENSP00000368678	O00468-6	AGRIN_HUMAN	P319T	4.80742e-06	0.006	-1.1	0.631	0.426	4.41	5.026	0.8022	-0.12	0.500239	23.3	0.972	1.01972	0.719356
1	976860	C	T	rs1445446461	AGRN	ENSG00000188157	ENST00000379370	ENSP00000368678	O00468-6	AGRIN_HUMAN	P319S	4.80742e-06	0.044	-1.02	0.551	0.381	4.41	5.026	0.7692	-0.18	0.492186	24.8	0.954	0.953756	0.700089
1	976872	G	A	rs746773249	AGRN	ENSG00000188157	ENST00000379370	ENSP00000368678	O00468-6	AGRIN_HUMAN	A323T	1.41149e-05	0.561	-0.99	0.074	0.127	-3.73	0.049	0.018	-0.59	0.047946	0.557	0.009	0.800358	0.480318
1	976878	C	T	rs891174893	AGRN	ENSG00000188157	ENST00000379370	ENSP00000368678	O00468-6	AGRIN_HUMAN	P325S	4.64309e-06	0.848	-0.92	0.082	0.078	-9.3	-0.332	0.007	-0.57	0.051757	0.001	0.003	0.953756	0.512439
1	976881	G	A	rs781180196	AGRN	ENSG00000188157	ENST00000379370	ENSP00000368678	O00468-6	AGRIN_HUMAN	D326N	4.63147e-06	0.224	-0.99	0.429	0.157	4.65	2.828	0.0862	-0.48	0.130313	20.9	0.039	0.840773	0.656625
1	976885	C	A	rs774941993	AGRN	ENSG00000188157	ENST00000379370	ENSP00000368678	O00468-6	AGRIN_HUMAN	P327Q	6.9192e-05	0.581	-0.94	0.233	0.118	-2.8	-1.785	0.0528	-0.47	0.119404	4.203	0.016	1.12978	0.443417
1	976885	C	G	rs774941993	AGRN	ENSG00000188157	ENST00000379370	ENSP00000368678	O00468-6	AGRIN_HUMAN	P327R	9.2256e-06	0.517	-0.94	0.187	0.119	-2.8	-1.785	0.0802	-0.47	0.153775	3.131	0.004	1.21509	0.471856
1	976885	C	T	rs774941993	AGRN	ENSG00000188157	ENST00000379370	ENSP00000368678	O00468-6	AGRIN_HUMAN	P327L	9.2256e-06	0.318	-0.96	0.173	0.095	-2.8	-1.785	0.2022	-0.61	0.049792	2.731	0.001	1.04043	0.45632
1	976900	G	T	rs762223640	AGRN	ENSG00000188157	ENST00000379370	ENSP00000368678	O00468-6	AGRIN_HUMAN	R332L	1.34789e-05	0.142	-0.99	0.645	0.369	4.5	4.179	0.6738	-0.19	0.310793	25.6	0.762	0.73745	0.669048
1	976932	C	T	rs1423453030	AGRN	ENSG00000188157	ENST00000379370	ENSP00000368678	O00468-6	AGRIN_HUMAN	L343F	8.62158e-06	0.536	-0.9	0.287	0.077	3.59	2.912	0.2161	-0.44	0.130116	15.78	0.137	1.19881	0.632546
1	976941	C	T	rs879928015	AGRN	ENSG00000188157	ENST00000379370	ENSP00000368678	O00468-6	AGRIN_HUMAN	P346S	4.278e-06	0.262	-0.88	0.395	0.2	2.53	1.823	0.3238	-0.36	0.217698	11.69	0.289	1.17686	0.586868
1	976944	G	A	rs761304801	AGRN	ENSG00000188157	ENST00000379370	ENSP00000368678	O00468-6	AGRIN_HUMAN	E347K	4.26359e-06	0.043	-0.85	0.412	0.357	4.5	4.534	0.5763	-0.19	0.383658	23.5	0.826	1.01896	0.638508
1	976965	G	A	rs532709921	AGRN	ENSG00000188157	ENST00000379370	ENSP00000368678	O00468-6	AGRIN_HUMAN	A354T	2.10528e-05	0.701	-0.86	0.096	0.039	0.41	0.811	0.0794	-0.59	0.07942	5.729	0.01	1.06345	0.40481
1	976998	G	A	rs1174013498	AGRN	ENSG00000188157	ENST00000379370	ENSP00000368678	O00468-6	AGRIN_HUMAN	E365K	4.16497e-06	0.615	-0.88	0.312	0.22	0.403	2.725	0.2261	-0.37	0.197879	9.516	0.196	1.01896	0.645857
1	977029	C	T	rs1197540536	AGRN	ENSG00000188157	ENST00000379370	ENSP00000368678	O00468-6	AGRIN_HUMAN	A375V	4.19625e-06	0.097	-0.84	0.358	0.194	4.66	1.314	0.2253	-0.43	0.32637	14.97	0.212	1.08012	0.635768
1	977031	G	A	rs1455286726	AGRN	ENSG00000188157	ENST00000379370	ENSP00000368678	O00468-6	AGRIN_HUMAN	A376T	1.25933e-05	0.588	-0.83	0.085	0.135	0.217	-0.578	0.0272	-0.61	0.087869	8.577	0.045	1.07319	0.507353
1	977032	C	T	rs1193916995	AGRN	ENSG00000188157	ENST00000379370	ENSP00000368678	O00468-6	AGRIN_HUMAN	A376V	4.19882e-06	0.291	-0.9	0.11	0.051	3.74	1.108	0.0739	-0.53	0.118256	13.16	0.09	1.08012	0.537955
1	977034	C	T	rs550153624	AGRN	ENSG00000188157	ENST00000379370	ENSP00000368678	O00468-6	AGRIN_HUMAN	R377W	2.09864e-05	0.009	-0.97	0.58	0.395	3.73	2.904	0.2852	-0.22	0.292691	22.9	0.873	1.21595	0.607975
1	977037	G	T	rs1437531311	AGRN	ENSG00000188157	ENST00000379370	ENSP00000368678	O00468-6	AGRIN_HUMAN	G378C	4.19988e-06	0.02	-1.07	0.778	0.59	4.66	5.298	0.4812	0.12	0.674992	24.4	0.998	1.32766	0.71916
1	977065	G	C	rs1374970786	AGRN	ENSG00000188157	ENST00000379370	ENSP00000368678	O00468-6	AGRIN_HUMAN	G387A	4.27186e-06	0.061	-2.21	0.585	0.705	4.62	6.519	0.5326	-0.07	0.49493	24.3	0.992	1.28374	0.701805
1	977336	A	G	rs1251468066	AGRN	ENSG00000188157	ENST00000379370	ENSP00000368678	O00468-6	AGRIN_HUMAN	D393G	8.15408e-06	0.212	-1.01	0.599	0.218	4.89	3.672	0.5198	-0.26	0.465886	22.6	0.058	1.03569	0.684908
1	977340	G	C	rs1343857691	AGRN	ENSG00000188157	ENST00000379370	ENSP00000368678	O00468-6	AGRIN_HUMAN	Q394H	4.07239e-06	0.164	-1.01	0.364	0.185	4.89	0.508	0.1176	-0.35	0.217653	23	0.706	0.554772	0.547246
1	977344	C	T	rs1208458628	AGRN	ENSG00000188157	ENST00000379370	ENSP00000368678	O00468-6	AGRIN_HUMAN	P396S	4.07385e-06	0.428	-0.86	0.14	0.078	2.95	0.166	0.1171	-0.47	0.165664	13.88	0.064	0.444331	0.508379
1	977345	C	T	rs374230348	AGRN	ENSG00000188157	ENST00000379370	ENSP00000368678	O00468-6	AGRIN_HUMAN	P396L	0.000232526	0.108	-0.96	0.159	0.158	-2.3	0.074	0.3061	-0.46	0.087852	3.465	0.041	0.439824	0.548649
1	977350	C	A	rs138165746	AGRN	ENSG00000188157	ENST00000379370	ENSP00000368678	O00468-6	AGRIN_HUMAN	P398T	4.0711e-06	0.641	-0.86	0.091	0.16	-5.44	0.07	0.0141	-0.57	0.140786	0.023	0.024	1.01972	0.423659
1	977380	C	T	rs775310667	AGRN	ENSG00000188157	ENST00000379370	ENSP00000368678	O00468-6	AGRIN_HUMAN	R408C	1.62579e-05	0.005	-1.14	0.678	0.472	4.89	1.977	0.3612	-0.14	0.478425	26.2	0.96	1.20431	0.749603
1	977409	C	A	rs1157375846	AGRN	ENSG00000188157	ENST00000379370	ENSP00000368678	O00468-6	AGRIN_HUMAN	D417E	4.08694e-06	0.415	-0.86	0.362	0.267	1.94	0.034	0.2463	-0.36	0.238804	18.97	0.733	0.997764	0.765376
1	977416	A	G	rs777791014	AGRN	ENSG00000188157	ENST00000379370	ENSP00000368678	O00468-6	AGRIN_HUMAN	T420A	4.09645e-06	0.565	1.64	0.084	0.037	-0.00385	0.035	0.2331	-0.6	0.165116	10.35	0.069	0.829418	0.527656
1	977434	A	G	rs774432144	AGRN	ENSG00000188157	ENST00000379370	ENSP00000368678	O00468-6	AGRIN_HUMAN	R426G	4.12511e-06	0.008	-0.91	0.518	0.388	-1.01	0.705	0.6595	-0.24	0.510501	22.5	0.897	0.905169	0.598524
1	977446	G	A	rs1175834859	AGRN	ENSG00000188157	ENST00000379370	ENSP00000368678	O00468-6	AGRIN_HUMAN	A430T	8.28452e-06	0.039	1.43	0.202	0.142	3.96	3.742	0.3474	-0.48	0.300504	22.8	0.349	1.06345	0.654138
1	977455	G	A	rs373754480	AGRN	ENSG00000188157	ENST00000379370	ENSP00000368678	O00468-6	AGRIN_HUMAN	G433R	2.07916e-05	0.076	0.99	0.415	0.318	4.61	2.187	0.6609	-0.19	0.709587	24.2	0.997	1.40537	0.697366
1	977456	G	A	rs1416361848	AGRN	ENSG00000188157	ENST00000379370	ENSP00000368678	O00468-6	AGRIN_HUMAN	G433E	4.15762e-06	0.018	1	0.722	0.478	4.61	6.258	0.659	-0.09	0.682501	24.9	0.992	1.46175	0.689121
1	977473	G	A	rs758713569	AGRN	ENSG00000188157	ENST00000379370	ENSP00000368678	O00468-6	AGRIN_HUMAN	D439N	1.67301e-05	0.026	-0.91	0.343	0.371	3.62	5.003	0.3587	-0.39	0.260311	23.2	0.926	1.10129	0.643422
1	977486	A	G	rs1317497955	AGRN	ENSG00000188157	ENST00000379370	ENSP00000368678	O00468-6	AGRIN_HUMAN	Q443R	4.2177e-06	0.383	1.67	0.264	0.035	4.61	1.156	0.3509	-0.63	0.198282	16.43	0.042	0.631212	0.558795
1	977500	C	T	rs146770768	AGRN	ENSG00000188157	ENST00000379370	ENSP00000368678	O00468-6	AGRIN_HUMAN	R448W	4.67357e-05	0.154	-0.94	0.258	0.214	2.73	0.63	0.2754	-0.37	0.142034	19.72	0.019	1.21595	0.375084
1	977509	C	T	rs974149667	AGRN	ENSG00000188157	ENST00000379370	ENSP00000368678	O00468-6	AGRIN_HUMAN	R451C	4.26577e-06	0.029	-0.99	0.51	0.352	2.85	0.756	0.2568	-0.22	0.225474	23.7	0.938	1.41087	0.474631
1	977518	C	T	rs776352508	AGRN	ENSG00000188157	ENST00000379370	ENSP00000368678	O00468-6	AGRIN_HUMAN	P454S	4.27493e-06	0.245	-0.75	0.403	0.246	4.88	0.248	0.5046	-0.45	0.176578	21.2	0.932	1.17686	0.517995
1	978634	C	T	rs1199284352	AGRN	ENSG00000188157	ENST00000379370	ENSP00000368678	O00468-6	AGRIN_HUMAN	P467L	4.20458e-06	0.004	-1.15	0.649	0.325	4.63	2.573	0.8087	-0.2	0.413886	24	0.978	1.02931	0.580523
1	978639	C	T	rs752078908	AGRN	ENSG00000188157	ENST00000379370	ENSP00000368678	O00468-6	AGRIN_HUMAN	L469F	1.66457e-05	0.062	-0.93	0.223	0.186	2.71	0.269	0.1205	-0.5	0.100653	16.27	0.836	0.362516	0.263292
1	978661	G	C	rs986280294	AGRN	ENSG00000188157	ENST00000379370	ENSP00000368678	O00468-6	AGRIN_HUMAN	G476A	4.09329e-06	0.015	-1.01	0.745	0.529	4.63	6.596	0.7447	-0.01	0.655348	23.5	0.999	0.471192	0.558629
1	978664	C	A	rs772421157	AGRN	ENSG00000188157	ENST00000379370	ENSP00000368678	O00468-6	AGRIN_HUMAN	A477E	4.09383e-06	0.002	-0.87	0.805	0.486	4.63	3.688	0.9626	0.23	0.730033	23.9	0.999	0.453235	0.589958
1	978675	G	A	.	AGRN	ENSG00000188157	ENST00000379370	ENSP00000368678	O00468-6	AGRIN_HUMAN	V481M	4.08223e-06	0.038	-0.94	0.643	0.459	4.63	3.766	0.5467	-0.19	0.265992	24.1	0.986	0.355799	0.599387
1	978694	C	A	rs139302553	AGRN	ENSG00000188157	ENST00000379370	ENSP00000368678	O00468-6	AGRIN_HUMAN	A487E	4.12368e-06	0.749	-0.85	0.154	0.191	-5.63	-0.055	0.1077	-0.53	0.120767	0.288	0.006	0.453235	0.261624
1	978711	G	A	rs1413523887	AGRN	ENSG00000188157	ENST00000379370	ENSP00000368678	O00468-6	AGRIN_HUMAN	A493T	4.21351e-06	0.466	-0.89	0.191	0.23	3.72	4.679	0.392	-0.36	0.075947	13.44	0.119	0.292608	0.274557
1	978729	G	A	rs778233185	AGRN	ENSG00000188157	ENST00000379370	ENSP00000368678	O00468-6	AGRIN_HUMAN	D499N	1.23831e-05	0.044	3.58	0.44	0.233	3.85	4.58	0.3084	-0.47	0.357303	23.1	0.991	0.466752	0.553995
1	978741	G	A	rs776919703	AGRN	ENSG00000188157	ENST00000379370	ENSP00000368678	O00468-6	AGRIN_HUMAN	G503S	4.16406e-06	0.05	-2.62	0.67	0.719	4.76	9.653	0.6245	0.09	0.765048	23.8	0.998	0.550584	0.59275
1	978751	G	A	rs767345344	AGRN	ENSG00000188157	ENST00000379370	ENSP00000368678	O00468-6	AGRIN_HUMAN	G506D	8.31276e-06	0.08	2.71	0.451	0.255	4.76	2.988	0.5977	-0.25	0.649803	17.4	0.38	0.644564	0.464565
1	978768	G	T	rs780205618	AGRN	ENSG00000188157	ENST00000379370	ENSP00000368678	O00468-6	AGRIN_HUMAN	A512S	8.41878e-06	0.722	3.6	0.196	0.019	-6.6	-1.546	0.0133	-0.75	0.095106	0.022	0.154	0.438615	0.21359
1	978787	C	T	rs746322262	AGRN	ENSG00000188157	ENST00000379370	ENSP00000368678	O00468-6	AGRIN_HUMAN	T518M	2.96316e-05	0.145	3.64	0.215	0.027	1.61	0.361	0.2674	-0.73	0.077069	9.638	0.203	0.547987	0.302719
1	978814	A	C	rs1489534034	AGRN	ENSG00000188157	ENST00000379370	ENSP00000368678	O00468-6	AGRIN_HUMAN	Q527P	3.18918e-05	0.11	3.53	0.502	0.073	-3.78	-0.998	0.4869	-0.61	0.494898	7.692	0.433	0.309993	0.247446
1	978816	G	A	rs764702249	AGRN	ENSG00000188157	ENST00000379370	ENSP00000368678	O00468-6	AGRIN_HUMAN	V528M	3.39325e-05	0.082	3.49	0.562	0.108	3.84	0.779	0.3807	-0.46	0.272641	22.8	0.672	0.491398	0.51194
1	978823	G	T	rs139590454	AGRN	ENSG00000188157	ENST00000379370	ENSP00000368678	O00468-6	AGRIN_HUMAN	R530L	9.56206e-05	0.534	3.59	0.644	0.119	2.87	1.199	0.325	-0.51	0.360949	19.79	0.915	0.156817	0.338998
1	978924	G	A	rs1210743694	AGRN	ENSG00000188157	ENST00000379370	ENSP00000368678	O00468-6	AGRIN_HUMAN	C537Y	4.20154e-06	0.004	-1.3	0.928	0.746	4.17	7.038	0.4944	0.26	0.844361	25.2	0.973	0.373427	0.74925
1	978926	G	A	rs558214372	AGRN	ENSG00000188157	ENST00000379370	ENSP00000368678	O00468-6	AGRIN_HUMAN	G538R	2.51893e-05	0.195	-1.08	0.743	0.408	4.17	3.944	0.5545	-0.09	0.50775	26.1	0.963	0.601369	0.587351
1	978945	C	T	rs767182533	AGRN	ENSG00000188157	ENST00000379370	ENSP00000368678	O00468-6	AGRIN_HUMAN	A544V	1.25642e-05	0.006	-1.09	0.479	0.462	4.17	3.005	0.3103	-0.15	0.399036	24.9	0.953	0.297993	0.526521
1	978950	T	C	rs1312141722	AGRN	ENSG00000188157	ENST00000379370	ENSP00000368678	O00468-6	AGRIN_HUMAN	C546R	4.19115e-06	0.001	-1.44	0.966	0.884	4.17	5.754	0.8822	0.34	0.909938	24.8	0.999	0.577011	0.820687
1	978953	G	A	rs749437093	AGRN	ENSG00000188157	ENST00000379370	ENSP00000368678	O00468-6	AGRIN_HUMAN	E547K	3.35157e-05	0.01	-1.06	0.656	0.499	4.17	7.453	0.5542	-0.08	0.49147	24	0.988	0.393846	0.671136
1	978965	G	A	rs1343254867	AGRN	ENSG00000188157	ENST00000379370	ENSP00000368678	O00468-6	AGRIN_HUMAN	G551R	4.19474e-06	0.004	-1.23	0.896	0.7	4.17	6.25	0.755	0.07	0.691503	24.2	0.997	0.622957	0.686942
1	978971	T	C	rs778071200	AGRN	ENSG00000188157	ENST00000379370	ENSP00000368678	O00468-6	AGRIN_HUMAN	C553R	4.19308e-06	0.002	-1.53	0.967	0.934	4.17	4.463	0.9673	0.38	0.953344	24.6	0.999	0.577011	0.752725
1	979025	G	A	rs777677036	AGRN	ENSG00000188157	ENST00000379370	ENSP00000368678	O00468-6	AGRIN_HUMAN	G571R	2.96507e-05	0.001	-1.26	0.794	0.736	4.17	6.081	0.9699	0.15	0.846593	26.7	1	0.622957	0.799297
1	979031	A	T	rs751832415	AGRN	ENSG00000188157	ENST00000379370	ENSP00000368678	O00468-6	AGRIN_HUMAN	T573S	4.23872e-06	0.012	-2	0.611	0.693	4.04	5.661	0.5029	-0.1	0.582683	23.6	0.997	0.339728	0.557635
1	979043	G	A	rs370516291	AGRN	ENSG00000188157	ENST00000379370	ENSP00000368678	O00468-6	AGRIN_HUMAN	E577K	3.39628e-05	0.075	-1.15	0.702	0.618	4.04	7.37	0.6726	-0.04	0.543671	24.8	0.974	0.393846	0.724009
1	979081	C	G	rs1199309539	AGRN	ENSG00000188157	ENST00000379370	ENSP00000368678	O00468-6	AGRIN_HUMAN	I589M	4.26341e-06	0.169	-0.86	0.292	0.092	1.03	0.21	0.0137	-0.49	0.073156	11.67	0.262	0.128254	0.454662
1	979091	G	C	rs764287273	AGRN	ENSG00000188157	ENST00000379370	ENSP00000368678	O00468-6	AGRIN_HUMAN	V593L	4.26803e-06	0.048	-0.82	0.547	0.473	4.04	9.262	0.6063	-0.17	0.303825	23.2	0.999	0.278092	0.695591
1	979097	T	C	rs767861466	AGRN	ENSG00000188157	ENST00000379370	ENSP00000368678	O00468-6	AGRIN_HUMAN	S595P	8.5357e-05	0.259	-0.96	0.616	0.462	-0.204	0.778	0.5004	-0.24	0.545511	22.7	0.979	0.581183	0.573505
1	979098	C	T	rs750603697	AGRN	ENSG00000188157	ENST00000379370	ENSP00000368678	O00468-6	AGRIN_HUMAN	S595L	8.96348e-05	0.224	-0.94	0.52	0.439	4.04	4.477	0.6693	-0.22	0.309151	24.2	0.932	0.483085	0.571457
1	979106	C	T	rs758236932	AGRN	ENSG00000188157	ENST00000379370	ENSP00000368678	O00468-6	AGRIN_HUMAN	P598S	1.70758e-05	0.39	-0.92	0.143	0.323	4.04	4.106	0.0861	-0.42	0.139432	19.94	0.796	0.56239	0.364354
1	979109	T	C	rs777407413	AGRN	ENSG00000188157	ENST00000379370	ENSP00000368678	O00468-6	AGRIN_HUMAN	C599R	8.54146e-06	0.002	-4.85	0.842	0.878	4.04	5.479	0.8944	0.52	0.926458	24.5	0.999	0.720835	0.798696
1	979226	G	A	rs1204633968	AGRN	ENSG00000188157	ENST00000379370	ENSP00000368678	O00468-6	AGRIN_HUMAN	A608T	4.14755e-06	0.627	-1.03	0.212	0.098	1.19	0.222	0.0608	-0.48	0.134137	16.47	0.223	0.462265	0.593621
1	979259	G	A	rs761043604	AGRN	ENSG00000188157	ENST00000379370	ENSP00000368678	O00468-6	AGRIN_HUMAN	V619M	8.25226e-06	0.025	1.5	0.362	0.06	2.61	2.477	0.574	-0.56	0.173023	17.69	0.131	0.508755	0.585946
1	979265	C	T	rs766495676	AGRN	ENSG00000188157	ENST00000379370	ENSP00000368678	O00468-6	AGRIN_HUMAN	P621S	4.1278e-06	0.009	1.57	0.479	0.089	3.58	4.794	0.5537	-0.49	0.303948	23.4	0.898	0.56239	0.560161
1	979284	C	T	rs749918192	AGRN	ENSG00000188157	ENST00000379370	ENSP00000368678	O00468-6	AGRIN_HUMAN	P627L	1.66171e-05	0.044	1.62	0.32	0.089	3.07	1.693	0.5955	-0.47	0.414546	18.5	0.955	0.571626	0.521962
1	979310	G	C	rs1042435801	AGRN	ENSG00000188157	ENST00000379370	ENSP00000368678	O00468-6	AGRIN_HUMAN	G636R	8.35185e-06	0.101	2.7	0.792	0.346	3.52	4.273	0.6971	-0.35	0.452469	22.9	1	0.628843	0.816217
1	979334	G	A	rs767435056	AGRN	ENSG00000188157	ENST00000379370	ENSP00000368678	O00468-6	AGRIN_HUMAN	E644K	8.54891e-06	0.064	3.61	0.534	0.256	3.51	4.833	0.6405	-0.42	0.379032	23.4	0.953	0.546805	0.693111
1	979340	C	T	rs373141392	AGRN	ENSG00000188157	ENST00000379370	ENSP00000368678	O00468-6	AGRIN_HUMAN	R646W	2.5796e-05	0.002	3.6	0.53	0.136	4.44	1.369	0.6493	-0.28	0.470825	24.1	0.998	0.573839	0.703446
1	979349	G	A	rs555209196	AGRN	ENSG00000188157	ENST00000379370	ENSP00000368678	O00468-6	AGRIN_HUMAN	A649T	7.72791e-05	0.01	3.62	0.325	0.086	2.39	0.471	0.3346	-0.56	0.200672	22.6	0.906	0.538366	0.606143
1	979373	G	A	rs377567167	AGRN	ENSG00000188157	ENST00000379370	ENSP00000368678	O00468-6	AGRIN_HUMAN	E657K	2.54119e-05	0.312	3.79	0.383	0.183	3.48	1.907	0.4518	-0.47	0.203236	23.2	0.988	0.546805	0.552896
1	979382	C	T	rs534519250	AGRN	ENSG00000188157	ENST00000379370	ENSP00000368678	O00468-6	AGRIN_HUMAN	R660W	2.11272e-05	0.193	3.57	0.409	0.027	2.56	1.107	0.2759	-0.58	0.181412	22.3	0.052	0.573839	0.589034
1	979383	G	T	rs370983524	AGRN	ENSG00000188157	ENST00000379370	ENSP00000368678	O00468-6	AGRIN_HUMAN	R660L	1.26488e-05	0.644	3.59	0.54	0.074	1.44	1.329	0.2656	-0.59	0.234589	22.6	0.564	0.559285	0.533597
1	979386	C	T	rs767255310	AGRN	ENSG00000188157	ENST00000379370	ENSP00000368678	O00468-6	AGRIN_HUMAN	A661V	2.10316e-05	0.501	3.67	0.125	0.053	3.5	0.215	0.2115	-0.7	0.086227	22.9	0.739	0.544377	0.438411
1	979389	G	A	rs773168211	AGRN	ENSG00000188157	ENST00000379370	ENSP00000368678	O00468-6	AGRIN_HUMAN	G662E	4.19171e-06	0.003	2.83	0.802	0.394	3.51	4.707	0.8939	-0.13	0.623076	23.8	1	0.651997	0.713114
1	979491	G	A	rs199801106	AGRN	ENSG00000188157	ENST00000379370	ENSP00000368678	O00468-6	AGRIN_HUMAN	E668K	0.000104025	0.541	-1.02	0.672	0.373	4.6	6.623	0.1485	-0.21	0.29425	22	0.317	0.425013	0.763808
1	979494	T	A	rs749564777	AGRN	ENSG00000188157	ENST00000379370	ENSP00000368678	O00468-6	AGRIN_HUMAN	C669S	8.00096e-06	0.063	-0.98	0.839	0.55	4.6	4.885	0.3089	0.09	0.698907	23.7	0.985	0.338961	0.848655
1	979500	T	G	rs770574780	AGRN	ENSG00000188157	ENST00000379370	ENSP00000368678	O00468-6	AGRIN_HUMAN	S671A	3.99859e-06	0.218	-1.2	0.636	0.274	4.73	3.356	0.3331	-0.22	0.292128	22.8	0.932	0.214374	0.688904
1	979513	G	A	rs763831229	AGRN	ENSG00000188157	ENST00000379370	ENSP00000368678	O00468-6	AGRIN_HUMAN	G675D	3.99655e-06	0.044	-1.18	0.774	0.529	4.73	9.63	0.7501	-0.07	0.577166	24.5	1	0.64709	0.792489
1	979534	G	A	rs1449423380	AGRN	ENSG00000188157	ENST00000379370	ENSP00000368678	O00468-6	AGRIN_HUMAN	C682Y	3.18796e-05	0.105	-1.12	0.933	0.722	4.73	7.894	0.7598	0.27	0.754057	25.3	0.997	0.591629	0.786912
1	979560	G	A	rs762554040	AGRN	ENSG00000188157	ENST00000379370	ENSP00000368678	O00468-6	AGRIN_HUMAN	G691S	1.5972e-05	0.043	-1.11	0.673	0.406	4.58	7.759	0.5478	0.01	0.307631	23.5	0.734	0.556334	0.50344
1	979575	G	A	rs143010947	AGRN	ENSG00000188157	ENST00000379370	ENSP00000368678	O00468-6	AGRIN_HUMAN	E696K	1.99639e-05	0.134	-1.18	0.763	0.481	4.58	7.607	0.2735	0.05	0.426993	25.5	0.955	0.425013	0.627909
1	979587	G	A	rs1246526127	AGRN	ENSG00000188157	ENST00000379370	ENSP00000368678	O00468-6	AGRIN_HUMAN	D700N	3.99262e-06	0.14	1.56	0.603	0.129	4.58	9.664	0.3011	-0.42	0.415287	24.8	0.852	0.482067	0.562824
1	979590	G	A	rs147195498	AGRN	ENSG00000188157	ENST00000379370	ENSP00000368678	O00468-6	AGRIN_HUMAN	G701R	1.19788e-05	0.014	1.62	0.667	0.195	3.65	6.384	0.3554	-0.27	0.416142	24.3	0.892	0.623947	0.510881
1	979597	G	T	rs1185613317	AGRN	ENSG00000188157	ENST00000379370	ENSP00000368678	O00468-6	AGRIN_HUMAN	C703F	1.19785e-05	0	1.37	0.938	0.435	4.58	7.85	0.954	0.2	0.875887	25	0.958	0.516805	0.638226
1	979619	G	T	rs1445620099	AGRN	ENSG00000188157	ENST00000379370	ENSP00000368678	O00468-6	AGRIN_HUMAN	Q710H	3.99594e-06	0.231	3.66	0.448	0.049	3.65	1.033	0.1139	-0.5	0.233474	22.7	0.173	0.468011	0.358501
1	979624	T	C	rs1432217373	AGRN	ENSG00000188157	ENST00000379370	ENSP00000368678	O00468-6	AGRIN_HUMAN	V712A	3.9968e-06	0.108	3.73	0.475	0.111	2.27	2.181	0.3782	-0.46	0.269253	23.1	0.949	0.497382	0.545615
1	979629	G	A	rs755903720	AGRN	ENSG00000188157	ENST00000379370	ENSP00000368678	O00468-6	AGRIN_HUMAN	G714S	3.99821e-06	0.764	3.76	0.444	0.06	-2.12	1.739	0.0293	-0.6	0.10802	1.188	0.21	0.570554	0.278741
1	979727	A	G	rs764217646	AGRN	ENSG00000188157	ENST00000379370	ENSP00000368678	O00468-6	AGRIN_HUMAN	D721G	4.01004e-06	0	2.6	0.707	0.407	4.58	6.673	0.8275	-0.11	0.829459	24.7	0.99	0.632782	0.639941
1	979738	T	C	rs754737851	AGRN	ENSG00000188157	ENST00000379370	ENSP00000368678	O00468-6	AGRIN_HUMAN	Y725H	8.0224e-06	0	2.26	0.749	0.331	4.58	3.723	0.5709	-0.1	0.754201	24.6	0.803	0.61204	0.73931
1	979745	C	T	rs778732825	AGRN	ENSG00000188157	ENST00000379370	ENSP00000368678	O00468-6	AGRIN_HUMAN	T727I	4.01239e-06	0.006	3.59	0.555	0.133	3.57	1.563	0.3705	-0.42	0.337396	22.8	0.898	0.569328	0.532295
1	979747	G	A	rs757879583	AGRN	ENSG00000188157	ENST00000379370	ENSP00000368678	O00468-6	AGRIN_HUMAN	E728K	2.40817e-05	0.166	3.79	0.757	0.249	4.58	7.176	0.3758	-0.18	0.482874	25	0.647	0.546805	0.603893
1	979763	A	C	rs1286678569	AGRN	ENSG00000188157	ENST00000379370	ENSP00000368678	O00468-6	AGRIN_HUMAN	K733T	8.03774e-06	0.119	3.68	0.679	0.254	4.58	6.506	0.6648	-0.24	0.665101	25.6	0.997	0.585053	0.683761
1	979784	G	A	rs146863919	AGRN	ENSG00000188157	ENST00000379370	ENSP00000368678	O00468-6	AGRIN_HUMAN	R740Q	0.000242736	1	3.74	0.194	0.019	-7.91	-0.442	0.0468	-0.87	0.029835	0.004	0.021	0.531154	0.308138
1	979799	C	T	rs767861303	AGRN	ENSG00000188157	ENST00000379370	ENSP00000368678	O00468-6	AGRIN_HUMAN	A745V	.	1	3.82	0.149	0.061	-2.1	0.105	0.1121	-0.79	0.061569	0.556	0.032	0.546142	0.423516
1	979806	G	C	rs144361725	AGRN	ENSG00000188157	ENST00000379370	ENSP00000368678	O00468-6	AGRIN_HUMAN	Q747H	4.56011e-05	0.148	3.66	0.596	0.165	2.84	1.42	0.3487	-0.54	0.323438	23.4	0.993	0.468011	0.556729
1	980556	C	T	rs202172924	AGRN	ENSG00000188157	ENST00000379370	ENSP00000368678	O00468-6	AGRIN_HUMAN	P757L	0.000341866	0.003	-1.06	0.504	0.406	4.5	2.094	0.5732	-0.15	0.390112	22.4	0.306	0.419393	0.536484
1	980600	G	A	rs1038647532	AGRN	ENSG00000188157	ENST00000379370	ENSP00000368678	O00468-6	AGRIN_HUMAN	G772S	8.18264e-06	0.008	-1.21	0.732	0.467	4.91	4.648	0.6903	0.04	0.333321	25.2	0.999	0.489956	0.65498
1	980616	A	G	rs1455963259	AGRN	ENSG00000188157	ENST00000379370	ENSP00000368678	O00468-6	AGRIN_HUMAN	N777S	8.22125e-06	0.169	-0.98	0.402	0.254	3.62	2.268	0.4253	-0.33	0.177809	16.92	0.132	0.184875	0.553583
1	980628	C	A	rs868527594	AGRN	ENSG00000188157	ENST00000379370	ENSP00000368678	O00468-6	AGRIN_HUMAN	A781D	4.15683e-06	0	-1.24	0.749	0.535	4.74	4.084	0.9794	0.25	0.659919	25.1	0.991	0.491642	0.683301
1	980636	G	A	rs139778596	AGRN	ENSG00000188157	ENST00000379370	ENSP00000368678	O00468-6	AGRIN_HUMAN	V784M	6.2475e-05	0.062	-1.11	0.731	0.511	3.83	5.557	0.573	-0.11	0.136464	23.9	0.979	0.36312	0.540966
1	980648	G	C	rs772968639	AGRN	ENSG00000188157	ENST00000379370	ENSP00000368678	O00468-6	AGRIN_HUMAN	G788R	8.34181e-06	0.002	-1.5	0.76	0.594	4.74	4.872	0.8931	0.16	0.667159	28.1	1	0.599325	0.668007
1	980657	A	G	rs200457562	AGRN	ENSG00000188157	ENST00000379370	ENSP00000368678	O00468-6	AGRIN_HUMAN	S791G	.	0.042	-1.08	0.3	0.273	3.61	0.772	0.6656	-0.24	0.301801	21	0.047	0.156817	0.418573
1	980753	A	G	rs1197688803	AGRN	ENSG00000188157	ENST00000379370	ENSP00000368678	O00468-6	AGRIN_HUMAN	N796D	4.06587e-06	0.01	0.05	0.527	0.353	5.18	4.532	0.6126	-0.26	0.453937	23.5	0.969	0.389215	0.599466
1	980757	C	G	rs770988590	AGRN	ENSG00000188157	ENST00000379370	ENSP00000368678	O00468-6	AGRIN_HUMAN	P797R	1.62583e-05	1	0.01	0.414	0.162	4.26	0.283	0.4232	-0.36	0.247842	18.45	0.324	0.556259	0.446404
1	980763	G	A	rs1245296364	AGRN	ENSG00000188157	ENST00000379370	ENSP00000368678	O00468-6	AGRIN_HUMAN	G799D	4.06977e-06	0	0.34	0.893	0.487	4.27	9.212	0.9072	0.22	0.666253	24.1	0.998	0.644564	0.653152
1	980766	C	T	rs745382992	AGRN	ENSG00000188157	ENST00000379370	ENSP00000368678	O00468-6	AGRIN_HUMAN	S800F	4.13942e-06	0	-0.17	0.549	0.421	4.27	5.652	0.876	-0.12	0.407334	24.3	0.972	0.472169	0.508185
1	980771	G	A	rs762481817	AGRN	ENSG00000188157	ENST00000379370	ENSP00000368678	O00468-6	AGRIN_HUMAN	G802S	4.97694e-05	1	0.21	0.148	0.109	-2.96	0.315	0.2001	-0.57	0.087418	9.418	0.302	0.550584	0.33739
1	980778	C	T	rs1407938596	AGRN	ENSG00000188157	ENST00000379370	ENSP00000368678	O00468-6	AGRIN_HUMAN	T804I	4.12732e-06	0.004	0.04	0.233	0.234	2.08	1.445	0.5529	-0.39	0.21066	22.8	0.783	0.476054	0.370814
1	980793	C	T	rs1366119256	AGRN	ENSG00000188157	ENST00000379370	ENSP00000368678	O00468-6	AGRIN_HUMAN	T809I	3.18553e-05	0.002	-0.18	0.44	0.371	5.18	4.53	0.8121	-0.25	0.305755	24.2	0.972	0.476054	0.526666
1	980804	T	C	rs766418996	AGRN	ENSG00000188157	ENST00000379370	ENSP00000368678	O00468-6	AGRIN_HUMAN	S813P	4.03424e-06	0.035	0.06	0.726	0.421	5.36	3.774	0.7047	-0.03	0.816656	25.3	0.996	0.424749	0.605505
1	980816	G	A	rs552479945	AGRN	ENSG00000188157	ENST00000379370	ENSP00000368678	O00468-6	AGRIN_HUMAN	G817S	2.00987e-05	0	-0.03	0.854	0.39	4.45	9.245	0.7224	0.02	0.547675	23.4	0.969	0.549358	0.679533
1	980826	G	A	rs1173806573	AGRN	ENSG00000188157	ENST00000379370	ENSP00000368678	O00468-6	AGRIN_HUMAN	G820D	4.01123e-06	0.025	-2	0.92	0.804	4.45	7.488	0.8729	0.07	0.781033	23.9	0.997	0.644564	0.671449
1	980853	G	A	rs767830695	AGRN	ENSG00000188157	ENST00000379370	ENSP00000368678	O00468-6	AGRIN_HUMAN	G829D	3.9991e-06	0	-0.24	0.903	0.593	4.43	7.524	0.877	0.03	0.590565	24.1	0.998	0.644564	0.775265
1	980875	C	G	rs148864199	AGRN	ENSG00000188157	ENST00000379370	ENSP00000368678	O00468-6	AGRIN_HUMAN	I836M	4.00038e-06	0.052	0.54	0.51	0.299	-10.7	-1.199	0.4927	-0.34	0.409994	15.54	0.999	0.441427	0.627108
1	980880	C	T	rs1157940115	AGRN	ENSG00000188157	ENST00000379370	ENSP00000368678	O00468-6	AGRIN_HUMAN	T838I	4.00195e-06	0.004	-1.07	0.687	0.564	4.42	5.676	0.5792	0	0.389299	24.8	0.998	0.476054	0.752758
1	980882	G	A	rs148315419	AGRN	ENSG00000188157	ENST00000379370	ENSP00000368678	O00468-6	AGRIN_HUMAN	D839N	.	0.078	-1.02	0.344	0.316	4.45	3.748	0.1858	-0.46	0.206634	23.3	0.495	0.466752	0.474519
1	980892	G	A	rs1403162275	AGRN	ENSG00000188157	ENST00000379370	ENSP00000368678	O00468-6	AGRIN_HUMAN	S842N	4.00827e-06	0.111	-0.99	0.493	0.299	5.36	7.492	0.4427	-0.24	0.34742	24.8	0.987	0.300308	0.577693
1	981136	G	A	rs746627016	AGRN	ENSG00000188157	ENST00000379370	ENSP00000368678	O00468-6	AGRIN_HUMAN	A854T	3.9874e-05	0.012	0.12	0.532	0.145	3.38	2.361	0.4289	-0.3	0.208721	23.4	0.906	0.446595	0.487156
1	981145	G	A	rs749388728	AGRN	ENSG00000188157	ENST00000379370	ENSP00000368678	O00468-6	AGRIN_HUMAN	D857N	1.19602e-05	0.003	0.04	0.656	0.342	5.46	9.286	0.4956	-0.31	0.357771	31	0.999	0.461522	0.665827
1	981164	C	T	rs766149292	AGRN	ENSG00000188157	ENST00000379370	ENSP00000368678	O00468-6	AGRIN_HUMAN	T863M	1.59552e-05	0.001	-0.19	0.581	0.242	4.54	4.707	0.672	-0.17	0.1959	25	0.985	0.547987	0.621262
1	981226	C	T	rs539990009	AGRN	ENSG00000188157	ENST00000379370	ENSP00000368678	O00468-6	AGRIN_HUMAN	R884C	1.20739e-05	0.004	0.1	0.435	0.215	3.43	1.716	0.2816	-0.37	0.191634	23.5	0.964	0.605277	0.402795
1	981232	C	A	rs1343116368	AGRN	ENSG00000188157	ENST00000379370	ENSP00000368678	O00468-6	AGRIN_HUMAN	L886M	4.03327e-06	0.296	-1.13	0.446	0.19	2.59	1.819	0.1546	-0.32	0.111283	16.47	0.45	0.497826	0.476121
1	981242	C	T	rs532395667	AGRN	ENSG00000188157	ENST00000379370	ENSP00000368678	O00468-6	AGRIN_HUMAN	A889V	3.23758e-05	0.312	-0.99	0.281	0.265	1.01	0.464	0.1336	-0.51	0.102773	17.05	0.608	0.453622	0.430396
1	981247	T	C	rs756577332	AGRN	ENSG00000188157	ENST00000379370	ENSP00000368678	O00468-6	AGRIN_HUMAN	C891R	8.09225e-06	0	-1.52	0.952	0.716	5.46	4.703	0.9423	0.31	0.8532	25.7	0.999	0.577011	0.590108
1	981359	C	T	rs201460027	AGRN	ENSG00000188157	ENST00000379370	ENSP00000368678	O00468-6	AGRIN_HUMAN	A899V	1.59803e-05	0.366	-1.03	0.06	0.112	-9.95	-0.359	0.1203	-0.61	0.035454	0.041	0.028	0.453622	0.308019
1	981362	C	T	rs748026509	AGRN	ENSG00000188157	ENST00000379370	ENSP00000368678	O00468-6	AGRIN_HUMAN	T900I	7.98703e-06	0.004	-1.06	0.432	0.292	5.46	3.498	0.5664	-0.32	0.195568	25.3	0.949	0.476054	0.562773
1	981376	C	A	rs199593375	AGRN	ENSG00000188157	ENST00000379370	ENSP00000368678	O00468-6	AGRIN_HUMAN	R905S	3.99205e-06	0.735	-0.9	0.125	0.201	4.48	0.679	0.036	-0.47	0.110142	14.19	0.009	0.138333	0.326137
1	981392	C	T	rs778548788	AGRN	ENSG00000188157	ENST00000379370	ENSP00000368678	O00468-6	AGRIN_HUMAN	A910V	3.99074e-06	0.004	-0.86	0.67	0.389	5.46	2.817	0.4719	-0.04	0.288718	23.6	0.951	0.305176	0.587087
1	981395	G	C	rs773144997	AGRN	ENSG00000188157	ENST00000379370	ENSP00000368678	O00468-6	AGRIN_HUMAN	R911P	3.99007e-06	0.208	-0.87	0.181	0.116	3.59	2.715	0.33	-0.39	0.543404	16.85	0.145	0.185421	0.425006
1	981409	T	C	rs759245681	AGRN	ENSG00000188157	ENST00000379370	ENSP00000368678	O00468-6	AGRIN_HUMAN	S916P	0	0.265	-0.85	0.268	0.123	4.68	3.219	0.3391	-0.36	0.395275	18.35	0.122	0.269728	0.388015
1	981415	T	A	rs765693278	AGRN	ENSG00000188157	ENST00000379370	ENSP00000368678	O00468-6	AGRIN_HUMAN	S918T	3.98727e-06	0.727	-1.04	0.334	0.19	4.45	1.154	0.0802	-0.44	0.167777	19.51	0.593	0.156119	0.346394
1	981419	C	T	rs370061386	AGRN	ENSG00000188157	ENST00000379370	ENSP00000368678	O00468-6	AGRIN_HUMAN	A919V	7.97467e-06	0.034	-0.88	0.449	0.46	5.6	3.39	0.7587	-0.01	0.529631	25.9	0.995	0.297993	0.487228
1	981442	A	G	rs756275790	AGRN	ENSG00000188157	ENST00000379370	ENSP00000368678	O00468-6	AGRIN_HUMAN	T927A	3.98575e-06	0.731	-0.8	0.171	0.093	-5.47	0.357	0.2217	-0.51	0.065381	0.66	0.272	0.18942	0.299107
1	981448	C	T	rs780257785	AGRN	ENSG00000188157	ENST00000379370	ENSP00000368678	O00468-6	AGRIN_HUMAN	P929S	3.98549e-06	0.122	3.31	0.18	0.089	4.66	1.131	0.3699	-0.65	0.133349	15.1	0.137	0.502898	0.269933
1	981454	G	A	rs1332038099	AGRN	ENSG00000188157	ENST00000379370	ENSP00000368678	O00468-6	AGRIN_HUMAN	A931T	7.97168e-06	0.364	3.67	0.222	0.071	1.26	1.713	0.3001	-0.65	0.154456	21.3	0.896	0.440589	0.345699
1	981461	C	T	rs375711798	AGRN	ENSG00000188157	ENST00000379370	ENSP00000368678	O00468-6	AGRIN_HUMAN	A933V	7.96959e-06	0.361	3.67	0.121	0.061	3.49	1.421	0.1322	-0.76	0.137172	10.96	0.086	0.447225	0.288831
1	981558	G	A	rs1448054808	AGRN	ENSG00000188157	ENST00000379370	ENSP00000368678	O00468-6	AGRIN_HUMAN	V942I	3.98048e-06	0.14	3.68	0.113	0.072	0.25	1.817	0.1714	-0.7	0.064696	13.06	0.401	0.190685	0.257735
1	981568	G	A	rs762373072	AGRN	ENSG00000188157	ENST00000379370	ENSP00000368678	O00468-6	AGRIN_HUMAN	G945D	3.98092e-06	0.332	3.65	0.598	0.161	3.51	4.218	0.5099	-0.43	0.633953	24	0.986	0.644564	0.438785
1	981600	C	T	rs751407693	AGRN	ENSG00000188157	ENST00000379370	ENSP00000368678	O00468-6	AGRIN_HUMAN	R956C	3.18644e-05	0	3.56	0.741	0.277	5.56	2.939	0.8454	-0.17	0.586369	32	0.999	0.605277	0.520994
1	981621	A	G	rs755615484	AGRN	ENSG00000188157	ENST00000379370	ENSP00000368678	O00468-6	AGRIN_HUMAN	I963V	3.98543e-06	1	3.78	0.099	0.061	2.19	1.915	0.0919	-0.75	0.021794	6.864	0.137	0.132091	0.232751
1	981627	A	C	rs1303940160	AGRN	ENSG00000188157	ENST00000379370	ENSP00000368678	O00468-6	AGRIN_HUMAN	S965R	3.98686e-06	0.384	3.76	0.444	0.064	2.06	2.59	0.2678	-0.53	0.219436	23.5	0.93	0.39382	0.410063
1	981630	C	G	rs768292074	AGRN	ENSG00000188157	ENST00000379370	ENSP00000368678	O00468-6	AGRIN_HUMAN	L966V	3.18997e-05	0.463	3.55	0.201	0.036	2.13	-0.397	0.1953	-0.65	0.069061	12.84	0.062	0.39917	0.246027
1	981637	C	A	rs772386655	AGRN	ENSG00000188157	ENST00000379370	ENSP00000368678	O00468-6	AGRIN_HUMAN	P968Q	3.98969e-06	0.337	3.66	0.362	0.052	4.58	2.48	0.254	-0.63	0.112225	19.28	0.228	0.536399	0.29276
1	981637	C	T	rs772386655	AGRN	ENSG00000188157	ENST00000379370	ENSP00000368678	O00468-6	AGRIN_HUMAN	P968L	7.97938e-06	0.031	3.61	0.507	0.095	4.58	2.48	0.4168	-0.45	0.256224	23.9	0.274	0.528087	0.320079
1	981783	T	C	rs766363215	AGRN	ENSG00000188157	ENST00000379370	ENSP00000368678	O00468-6	AGRIN_HUMAN	V973A	4.09353e-06	0.127	-0.95	0.194	0.108	1.9	-0.217	0.2788	-0.48	0.068365	9.731	0.014	0.200146	0.296919
1	981804	C	T	rs758046016	AGRN	ENSG00000188157	ENST00000379370	ENSP00000368678	O00468-6	AGRIN_HUMAN	T980I	8.12883e-06	0.279	-1.15	0.369	0.2	3.32	0.26	0.2769	-0.39	0.151678	14.72	0.177	0.323921	0.347439
1	981836	C	T	rs749588875	AGRN	ENSG00000188157	ENST00000379370	ENSP00000368678	O00468-6	AGRIN_HUMAN	L991F	7.34089e-05	0.713	-1	0.137	0.052	1.43	0.275	0.0523	-0.6	0.047546	5.608	0.006	0.362516	0.314147
1	981866	C	A	rs752212460	AGRN	ENSG00000188157	ENST00000379370	ENSP00000368678	O00468-6	AGRIN_HUMAN	P1001T	4.53171e-05	0.672	-0.9	0.211	0.083	3.64	0.023	0.0245	-0.42	0.077008	10.95	0.058	0.395236	0.343251
1	981866	C	T	rs752212460	AGRN	ENSG00000188157	ENST00000379370	ENSP00000368678	O00468-6	AGRIN_HUMAN	P1001S	8.23947e-06	0.729	-0.87	0.202	0.091	3.64	0.023	0.0115	-0.43	0.057587	12.23	0.005	0.373291	0.333429
1	981867	C	A	rs1461219611	AGRN	ENSG00000188157	ENST00000379370	ENSP00000368678	O00468-6	AGRIN_HUMAN	P1001H	4.12947e-06	0.306	-0.95	0.228	0.051	3.58	1.657	0.0408	-0.41	0.060069	15.61	0.005	0.5509	0.351373
1	981869	G	C	rs757677789	AGRN	ENSG00000188157	ENST00000379370	ENSP00000368678	O00468-6	AGRIN_HUMAN	G1002R	1.28246e-05	0.447	-0.88	0.284	0.117	-4.13	-0.971	0.0202	-0.47	0.063742	0.736	0.004	0.18518	0.355723
1	981888	C	T	rs1269791320	AGRN	ENSG00000188157	ENST00000379370	ENSP00000368678	O00468-6	AGRIN_HUMAN	P1008L	4.08567e-06	0.183	-1.13	0.535	0.232	3.37	0.527	0.3608	-0.37	0.130074	20.5	0.212	0.412041	0.429846
1	981899	G	A	rs144781935	AGRN	ENSG00000188157	ENST00000379370	ENSP00000368678	O00468-6	AGRIN_HUMAN	A1012T	5.30911e-05	0.645	-0.95	0.063	0.059	-5.08	-0.105	0.0312	-0.67	0.026745	0.004	0.001	0.299608	0.305489
1	981917	C	G	rs768059713	AGRN	ENSG00000188157	ENST00000379370	ENSP00000368678	O00468-6	AGRIN_HUMAN	P1018A	4.07375e-06	0.052	-0.94	0.191	0.116	0.292	-0.122	0.2449	-0.5	0.058209	4.736	0.001	0.317325	0.336868
1	981918	C	T	rs141306593	AGRN	ENSG00000188157	ENST00000379370	ENSP00000368678	O00468-6	AGRIN_HUMAN	P1018L	1.62876e-05	0.07	-0.97	0.298	0.076	2.61	1.652	0.4375	-0.39	0.072482	7.936	0.018	0.412041	0.354181
1	981921	C	T	rs756489447	AGRN	ENSG00000188157	ENST00000379370	ENSP00000368678	O00468-6	AGRIN_HUMAN	P1019L	8.98326e-05	0.313	-0.92	0.13	0.159	-0.719	-1.184	0.2339	-0.55	0.041467	3.328	0	0.419393	0.265525
1	981929	T	A	rs772191494	AGRN	ENSG00000188157	ENST00000379370	ENSP00000368678	O00468-6	AGRIN_HUMAN	S1022T	4.0817e-06	0.654	-0.96	0.161	0.08	-7.38	-1.941	0.0172	-0.6	0.057286	0.023	0.001	0.156119	0.303362
1	981930	C	T	rs777916390	AGRN	ENSG00000188157	ENST00000379370	ENSP00000368678	O00468-6	AGRIN_HUMAN	S1022L	3.26741e-05	0.302	-0.97	0.206	0.167	2.46	0.105	0.2229	-0.51	0.066334	13.06	0	0.206932	0.31584
1	981935	C	T	rs1040798880	AGRN	ENSG00000188157	ENST00000379370	ENSP00000368678	O00468-6	AGRIN_HUMAN	P1024S	8.19632e-06	0.75	-1	0.265	0.08	2.44	0.396	0.3609	-0.48	0.105979	11.46	0.008	0.373291	0.328035
1	981951	G	A	rs761318596	AGRN	ENSG00000188157	ENST00000379370	ENSP00000368678	O00468-6	AGRIN_HUMAN	S1029N	8.25852e-06	0.171	-1.05	0.376	0.217	4.49	2.601	0.0223	-0.5	0.16721	15.78	0.107	0.179918	0.357509
1	981952	C	G	rs767290327	AGRN	ENSG00000188157	ENST00000379370	ENSP00000368678	O00468-6	AGRIN_HUMAN	S1029R	4.13032e-06	0.446	-1.04	0.295	0.077	0.355	-0.944	0.0554	-0.48	0.19257	10.57	0.003	0.307264	0.359378
1	981953	G	C	rs199933532	AGRN	ENSG00000188157	ENST00000379370	ENSP00000368678	O00468-6	AGRIN_HUMAN	V1030L	1.23945e-05	0.606	-0.94	0.119	0.108	-4.27	-0.714	0.0888	-0.63	0.066026	0.107	0.001	0.11963	0.307969
1	981968	G	A	rs756015484	AGRN	ENSG00000188157	ENST00000379370	ENSP00000368678	O00468-6	AGRIN_HUMAN	V1035M	2.08739e-05	0.221	-0.99	0.162	0.075	2.09	-0.153	0.0396	-0.56	0.072033	8.442	0.007	0.36312	0.325746
1	981973	G	T	rs754427917	AGRN	ENSG00000188157	ENST00000379370	ENSP00000368678	O00468-6	AGRIN_HUMAN	W1036C	4.18235e-06	0.156	-0.93	0.452	0.179	3.3	0.029	0.2397	-0.35	0.237637	18.64	0.24	0.567177	0.275581
1	981996	C	G	rs200639334	AGRN	ENSG00000188157	ENST00000379370	ENSP00000368678	O00468-6	AGRIN_HUMAN	T1044R	8.52522e-06	0.048	-1.01	0.367	0.224	1.37	-0.342	0.3734	-0.33	0.279274	10.15	0.324	0.40909	0.331924
1	982233	C	A	rs1418628156	AGRN	ENSG00000188157	ENST00000379370	ENSP00000368678	O00468-6	AGRIN_HUMAN	T1095N	4.93983e-06	0.011	-1.09	0.566	0.227	4.19	3.079	0.4247	-0.24	0.162935	16.64	0.446	0.609454	0.468097
1	982250	G	A	rs371389185	AGRN	ENSG00000188157	ENST00000379370	ENSP00000368678	O00468-6	AGRIN_HUMAN	E1101K	1.97313e-05	0	-1.01	0.728	0.394	4.19	4.722	0.3183	-0.12	0.412861	22.9	0.306	0.604539	0.663927
1	982274	G	A	rs1221116957	AGRN	ENSG00000188157	ENST00000379370	ENSP00000368678	O00468-6	AGRIN_HUMAN	A1109T	1.01501e-05	0.015	-0.94	0.208	0.198	3.28	1.365	0.1682	-0.47	0.235541	19.52	0.022	0.393198	0.466988
1	982302	C	T	rs149159118	AGRN	ENSG00000188157	ENST00000379370	ENSP00000368678	O00468-6	AGRIN_HUMAN	T1118M	1.0482e-05	0.099	-1.23	0.687	0.382	4.18	3.499	0.2601	-0.06	0.510551	27.5	0.998	0.586627	0.597406
1	982305	C	T	rs1347900682	AGRN	ENSG00000188157	ENST00000379370	ENSP00000368678	O00468-6	AGRIN_HUMAN	P1119L	1.04875e-05	0.004	-0.94	0.366	0.274	4.18	4.29	0.4949	-0.21	0.635995	23.4	0.36	0.476023	0.512293
1	982310	C	A	rs1375998361	AGRN	ENSG00000188157	ENST00000379370	ENSP00000368678	O00468-6	AGRIN_HUMAN	L1121M	5.17309e-06	0.085	-0.99	0.386	0.278	2.31	0.887	0.0152	-0.32	0.120664	20.4	0.598	0.518754	0.384118
1	982316	G	T	rs760614585	AGRN	ENSG00000188157	ENST00000379370	ENSP00000368678	O00468-6	AGRIN_HUMAN	A1123S	5.16097e-06	0.772	-0.94	0.099	0.081	-1.56	-0.021	0.039	-0.51	0.074309	14.19	0.009	0.153001	0.286099
1	982323	G	T	rs1323845184	AGRN	ENSG00000188157	ENST00000379370	ENSP00000368678	O00468-6	AGRIN_HUMAN	G1125V	5.2008e-06	0.003	-1.09	0.627	0.621	4.71	7.033	0.7964	-0.1	0.533363	27.2	0.726	0.624697	0.442699
1	982712	A	C	rs1199250838	AGRN	ENSG00000188157	ENST00000379370	ENSP00000368678	O00468-6	AGRIN_HUMAN	K1132Q	4.15044e-06	0.048	1.2	0.439	0.12	4.16	5.78	0.2021	-0.42	0.407317	26	0.462	0.576536	0.392906
1	982804	C	G	rs752179442	AGRN	ENSG00000188157	ENST00000379370	ENSP00000368678	O00468-6	AGRIN_HUMAN	F1162L	4.00026e-06	0	0.72	0.594	0.254	-0.833	0.177	0.3631	-0.31	0.819237	23.3	0.998	0.618083	0.798274
1	982805	G	A	rs1390460146	AGRN	ENSG00000188157	ENST00000379370	ENSP00000368678	O00468-6	AGRIN_HUMAN	G1163R	4.00003e-06	0	1.24	0.786	0.414	4.16	6.258	0.6739	-0.18	0.880289	26.4	1	0.62949	0.855133
1	982828	G	C	rs1307807290	AGRN	ENSG00000188157	ENST00000379370	ENSP00000368678	O00468-6	AGRIN_HUMAN	E1170D	4.00432e-06	0	0.88	0.668	0.207	2.23	1.733	0.298	-0.39	0.673051	22.4	0.998	0.54758	0.665091
1	982960	A	G	rs536978031	AGRN	ENSG00000188157	ENST00000379370	ENSP00000368678	O00468-6	AGRIN_HUMAN	D1175G	0.000144051	0.016	1.1	0.668	0.074	3.04	2.897	0.4549	-0.44	0.455009	19.13	0.011	0.494919	0.415568
1	982984	A	G	rs1432373379	AGRN	ENSG00000188157	ENST00000379370	ENSP00000368678	O00468-6	AGRIN_HUMAN	K1183R	3.99096e-06	0.072	1.41	0.565	0.093	3.86	4.367	0.1096	-0.49	0.332345	22.7	0.705	0.447034	0.588017
1	982995	C	T	rs761546295	AGRN	ENSG00000188157	ENST00000379370	ENSP00000368678	O00468-6	AGRIN_HUMAN	R1187W	1.99518e-05	0.11	1.1	0.307	0.026	0.571	-0.288	0.1327	-0.54	0.219994	16.77	0.003	0.135755	0.313972
1	983011	G	T	rs200339732	AGRN	ENSG00000188157	ENST00000379370	ENSP00000368678	O00468-6	AGRIN_HUMAN	R1192L	3.98928e-06	0.005	1.42	0.681	0.163	1.85	4.124	0.6016	-0.32	0.498886	20.4	0.024	0.606375	0.562847
1	983043	A	G	rs778562449	AGRN	ENSG00000188157	ENST00000379370	ENSP00000368678	O00468-6	AGRIN_HUMAN	I1203V	7.98371e-06	0.19	1.17	0.275	0.062	3.86	1.135	0.1012	-0.49	0.137101	17.1	0.062	0.150936	0.521865
1	983044	T	C	rs747595220	AGRN	ENSG00000188157	ENST00000379370	ENSP00000368678	O00468-6	AGRIN_HUMAN	I1203T	1.59677e-05	0.107	1.25	0.434	0.086	2.73	1.212	0.4609	-0.36	0.393007	21.8	0.043	0.183978	0.65708
1	983198	G	A	rs1486462433	AGRN	ENSG00000188157	ENST00000379370	ENSP00000368678	O00468-6	AGRIN_HUMAN	R1225Q	1.34333e-05	0.378	1.41	0.261	0.084	0.782	0.908	0.0081	-0.56	0.198027	14.31	0.015	0.171435	0.538983
1	983213	C	G	rs758038475	AGRN	ENSG00000188157	ENST00000379370	ENSP00000368678	O00468-6	AGRIN_HUMAN	S1230C	3.18817e-05	0.001	0.83	0.712	0.278	4.01	4.509	0.3752	-0.2	0.660678	23.9	0.999	0.438902	0.671858
1	983218	C	T	rs777331097	AGRN	ENSG00000188157	ENST00000379370	ENSP00000368678	O00468-6	AGRIN_HUMAN	R1232C	4.39086e-05	0.019	1.1	0.43	0.207	3.01	1.468	0.1173	-0.39	0.164307	23.9	0.765	0.660276	0.614319
1	983222	G	A	rs746259185	AGRN	ENSG00000188157	ENST00000379370	ENSP00000368678	O00468-6	AGRIN_HUMAN	R1233Q	7.0258e-05	0.333	1.08	0.233	0.109	2.82	0.169	0.018	-0.52	0.147031	21.5	0.521	0.20635	0.40559
1	983271	C	G	rs763876666	AGRN	ENSG00000188157	ENST00000379370	ENSP00000368678	O00468-6	AGRIN_HUMAN	D1249E	4.54104e-05	0.013	-1.13	0.616	0.392	2.21	0.391	0.2032	-0.32	0.40041	20.1	0.656	0.505121	0.721022
1	983422	C	T	rs1196572046	AGRN	ENSG00000188157	ENST00000379370	ENSP00000368678	O00468-6	AGRIN_HUMAN	T1261M	4.89798e-06	0.035	-1.04	0.302	0.282	3.37	4.016	0.0737	-0.37	0.208184	22.8	0.535	0.546418	0.597368
1	983440	C	T	rs760130656	AGRN	ENSG00000188157	ENST00000379370	ENSP00000368678	O00468-6	AGRIN_HUMAN	A1267V	2.46359e-05	0.114	-0.95	0.344	0.155	3.86	2.693	0.2467	-0.36	0.245724	17.7	0.122	0.32558	0.586812
1	983443	G	A	rs755427684	AGRN	ENSG00000188157	ENST00000379370	ENSP00000368678	O00468-6	AGRIN_HUMAN	G1268E	0.000224311	0.502	-0.93	0.168	0.089	0.441	-0.266	0.0205	-0.5	0.307467	9.344	0.006	0.158488	0.551897
1	983449	C	T	rs779140262	AGRN	ENSG00000188157	ENST00000379370	ENSP00000368678	O00468-6	AGRIN_HUMAN	T1270M	1.98493e-05	0.068	-1.03	0.185	0.155	3.97	0.949	0.4647	-0.38	0.208292	16.69	0.022	0.216611	0.571781
1	983469	T	C	rs1345906902	AGRN	ENSG00000188157	ENST00000379370	ENSP00000368678	O00468-6	AGRIN_HUMAN	S1277P	1.06264e-05	0.036	-1	0.304	0.114	0.303	0.349	0.2078	-0.37	0.324244	8.418	0.047	0.393198	0.522023
1	983476	T	A	rs1429665905	AGRN	ENSG00000188157	ENST00000379370	ENSP00000368678	O00468-6	AGRIN_HUMAN	L1279Q	1.10778e-05	0.08	-1.05	0.258	0.252	-9.28	-2.526	0.1694	-0.34	0.156418	0.022	0.006	0.38842	0.457034
1	983499	C	T	rs776411371	AGRN	ENSG00000188157	ENST00000379370	ENSP00000368678	O00468-6	AGRIN_HUMAN	R1287W	3.91136e-05	0.04	-1.03	0.311	0.076	1.91	0.467	0.2668	-0.4	0.076723	15.49	0.005	0.134947	0.542733
1	983500	G	A	rs1236736432	AGRN	ENSG00000188157	ENST00000379370	ENSP00000368678	O00468-6	AGRIN_HUMAN	R1287Q	5.56068e-06	0.07	-0.96	0.188	0.128	3.99	0.566	0.048	-0.38	0.057502	16.02	0.006	0.238749	0.4528
1	983563	G	T	rs771823174	AGRN	ENSG00000188157	ENST00000379370	ENSP00000368678	O00468-6	AGRIN_HUMAN	R1308L	2.81696e-05	0.241	-0.97	0.449	0.208	-0.424	-0.284	0.5574	-0.36	0.142915	13.41	0.247	0.473492	0.494144
1	983575	C	A	rs764825185	AGRN	ENSG00000188157	ENST00000379370	ENSP00000368678	O00468-6	AGRIN_HUMAN	T1312N	1.81227e-05	0.216	-1.06	0.348	0.214	4.4	3.196	0.2275	-0.34	0.226413	18.55	0.368	0.471099	0.600838
1	983598	G	A	rs780180385	AGRN	ENSG00000188157	ENST00000379370	ENSP00000368678	O00468-6	AGRIN_HUMAN	G1320R	0.000160655	0.634	-1.02	0.266	0.203	-0.66	-0.072	0.1002	-0.48	0.234013	8.438	0.001	0.159047	0.508099
1	983605	G	A	rs1476141378	AGRN	ENSG00000188157	ENST00000379370	ENSP00000368678	O00468-6	AGRIN_HUMAN	R1322Q	3.19244e-05	0.486	-0.95	0.119	0.073	-2.78	-0.296	0.0957	-0.48	0.055769	1.126	0.003	0.158315	0.462462
1	983713	C	T	rs755205199	AGRN	ENSG00000188157	ENST00000379370	ENSP00000368678	O00468-6	AGRIN_HUMAN	P1358L	0.000165889	0.008	-3.44	0.271	0.54	4.11	4.556	0.3981	-0.04	0.373875	22.4	0.283	0.295338	0.578792
1	983730	G	A	rs375639071	AGRN	ENSG00000188157	ENST00000379370	ENSP00000368678	O00468-6	AGRIN_HUMAN	A1364T	3.98777e-05	0.785	-1.23	0.105	0.142	-4.54	-0.155	0.2358	-0.59	0.043816	0.496	0.008	0.144329	0.388306
1	984273	G	A	rs778758236	AGRN	ENSG00000188157	ENST00000379370	ENSP00000368678	O00468-6	AGRIN_HUMAN	E1378K	5.6773e-05	0.825	-1.23	0.131	0.214	0.13	1.62	0.074	-0.44	0.198985	14.17	0	0.141854	0.568228
1	984319	C	T	rs766462843	AGRN	ENSG00000188157	ENST00000379370	ENSP00000368678	O00468-6	AGRIN_HUMAN	T1393M	5.14862e-05	0.005	-1.3	0.646	0.622	4.49	7.28	0.5121	-0.07	0.547251	24.1	0.974	0.576378	0.848978
1	984342	C	T	rs758090504	AGRN	ENSG00000188157	ENST00000379370	ENSP00000368678	O00468-6	AGRIN_HUMAN	R1401W	3.8284e-05	0	-1.86	0.882	0.694	3.7	1.723	0.8432	0.3	0.653186	22.7	0.156	0.586708	0.845846
1	984354	C	T	rs777176463	AGRN	ENSG00000188157	ENST00000379370	ENSP00000368678	O00468-6	AGRIN_HUMAN	P1405S	1.56548e-05	0.724	-1	0.314	0.201	3.67	1.804	0.0606	-0.39	0.327253	14.86	0.138	0.149788	0.65696
1	984388	G	A	rs759552420	AGRN	ENSG00000188157	ENST00000379370	ENSP00000368678	O00468-6	AGRIN_HUMAN	R1416Q	4.60339e-05	0.343	-1.23	0.102	0.129	-1.08	0.052	0.114	-0.46	0.16985	11.66	0.005	0.20635	0.548828
1	984388	G	T	rs759552420	AGRN	ENSG00000188157	ENST00000379370	ENSP00000368678	O00468-6	AGRIN_HUMAN	R1416L	3.06893e-05	0.221	-1.29	0.421	0.153	-1.08	0.052	0.3537	-0.38	0.341997	11.13	0.005	0.259691	0.596075
1	984412	C	T	rs777530290	AGRN	ENSG00000188157	ENST00000379370	ENSP00000368678	O00468-6	AGRIN_HUMAN	A1424V	3.89434e-05	0.035	-1.1	0.248	0.206	2.62	2.972	0.5265	-0.4	0.319342	18.56	0.033	0.204686	0.703294
1	984427	G	A	rs756082014	AGRN	ENSG00000188157	ENST00000379370	ENSP00000368678	O00468-6	AGRIN_HUMAN	R1429H	3.7782e-05	0.418	-1.08	0.14	0.098	-3.89	-0.046	0.2162	-0.57	0.137835	4.541	0.005	0.162193	0.648817
1	984654	C	T	rs1027231298	AGRN	ENSG00000188157	ENST00000379370	ENSP00000368678	O00468-6	AGRIN_HUMAN	A1446V	1.3406e-05	0.331	-1.27	0.117	0.195	-0.339	0.763	0.1941	-0.55	0.169823	12.39	0.062	0.178391	0.64247
1	984656	G	T	rs201436229	AGRN	ENSG00000188157	ENST00000379370	ENSP00000368678	O00468-6	AGRIN_HUMAN	V1447L	4.44907e-06	0.226	-0.99	0.435	0.415	4.37	3.867	0.4427	-0.24	0.225243	22.5	0.982	0.346222	0.828031
1	984665	G	A	rs748275891	AGRN	ENSG00000188157	ENST00000379370	ENSP00000368678	O00468-6	AGRIN_HUMAN	E1450K	4.40556e-06	0.276	-1.24	0.352	0.168	1.27	1.037	0.1696	-0.38	0.279603	12.14	0.007	0.195948	0.652248
1	984684	G	T	rs372604628	AGRN	ENSG00000188157	ENST00000379370	ENSP00000368678	O00468-6	AGRIN_HUMAN	R1456L	4.34152e-06	0.023	-0.97	0.625	0.402	0.725	1.991	0.6354	-0.17	0.578946	20.7	0.392	0.557921	0.51523
1	984710	C	T	rs149011678	AGRN	ENSG00000188157	ENST00000379370	ENSP00000368678	O00468-6	AGRIN_HUMAN	R1465W	2.13376e-05	0.019	-0.99	0.389	0.207	2.31	3.295	0.2718	-0.28	0.298312	22.4	0.003	0.576932	0.396471
1	984713	G	A	rs373117366	AGRN	ENSG00000188157	ENST00000379370	ENSP00000368678	O00468-6	AGRIN_HUMAN	G1466S	4.25565e-06	0.066	-1.12	0.819	0.61	4.37	9.569	0.7783	-0.01	0.798438	24.3	0.935	0.574192	0.63486
1	984741	C	T	rs1250140651	AGRN	ENSG00000188157	ENST00000379370	ENSP00000368678	O00468-6	AGRIN_HUMAN	P1475L	4.21631e-06	0.095	-0.99	0.373	0.134	2.32	0.801	0.5631	-0.38	0.329852	14.64	0.012	0.143753	0.516318
1	984746	C	A	rs757439560	AGRN	ENSG00000188157	ENST00000379370	ENSP00000368678	O00468-6	AGRIN_HUMAN	L1477M	4.21365e-06	0.102	-0.94	0.294	0.069	-2.82	-0.795	0.0303	-0.45	0.057136	5.175	0.01	0.128402	0.379788
1	984770	G	A	rs760184240	AGRN	ENSG00000188157	ENST00000379370	ENSP00000368678	O00468-6	AGRIN_HUMAN	D1485N	3.36315e-05	0.042	-1.26	0.556	0.374	4.37	4.661	0.2803	-0.28	0.554468	24.7	0.999	0.548376	0.735487
1	984783	T	C	rs765692440	AGRN	ENSG00000188157	ENST00000379370	ENSP00000368678	O00468-6	AGRIN_HUMAN	L1489P	4.19875e-06	0.002	-1.18	0.905	0.823	4.37	5.94	0.9384	0.31	0.956451	24.9	1	0.731851	0.802375
1	984804	G	A	rs754800212	AGRN	ENSG00000188157	ENST00000379370	ENSP00000368678	O00468-6	AGRIN_HUMAN	G1496D	4.20083e-06	0	-4.99	0.946	0.91	4.33	7.764	0.9489	0.59	0.914798	24.3	1	0.65537	0.74042
1	984806	G	A	rs747881567	AGRN	ENSG00000188157	ENST00000379370	ENSP00000368678	O00468-6	AGRIN_HUMAN	G1497S	1.26082e-05	0.136	-4.36	0.91	0.74	3.42	2.731	0.6924	0.4	0.763395	22.4	0.691	0.458366	0.614034
1	984822	A	C	rs539635204	AGRN	ENSG00000188157	ENST00000379370	ENSP00000368678	O00468-6	AGRIN_HUMAN	Q1502P	4.19984e-06	0.122	-1.03	0.708	0.508	3.2	1.337	0.6059	-0.22	0.642076	19.52	0.767	0.27844	0.446092
1	984828	C	A	rs1295621066	AGRN	ENSG00000188157	ENST00000379370	ENSP00000368678	O00468-6	AGRIN_HUMAN	A1504D	4.20755e-06	0.322	-1.04	0.294	0.246	4.33	0.912	0.5031	-0.39	0.364236	18.08	0.012	0.19032	0.386067
1	984830	G	A	rs372918766	AGRN	ENSG00000188157	ENST00000379370	ENSP00000368678	O00468-6	AGRIN_HUMAN	V1505M	6.72732e-05	0.135	-1.02	0.184	0.217	2.23	0.525	0.0586	-0.37	0.115105	15.01	0.064	0.154397	0.441442
1	984960	C	A	rs867443634	AGRN	ENSG00000188157	ENST00000379370	ENSP00000368678	O00468-6	AGRIN_HUMAN	T1510N	4.88931e-06	0.038	-0.96	0.567	0.41	3.59	3.874	0.648	-0.31	0.403609	21.4	0.857	0.59547	0.560679
1	984993	G	A	rs371871999	AGRN	ENSG00000188157	ENST00000379370	ENSP00000368678	O00468-6	AGRIN_HUMAN	R1521H	5.27669e-05	0.056	-1.13	0.74	0.647	4.51	5.419	0.6785	0.05	0.569262	24.9	0.949	0.640083	0.615412
1	985016	C	T	rs1310239552	AGRN	ENSG00000188157	ENST00000379370	ENSP00000368678	O00468-6	AGRIN_HUMAN	R1529C	1.99058e-05	0.07	-0.98	0.286	0.225	2.3	-0.221	0.2564	-0.36	0.351425	19.35	0.347	0.64038	0.425072
1	985043	G	T	rs775550619	AGRN	ENSG00000188157	ENST00000379370	ENSP00000368678	O00468-6	AGRIN_HUMAN	A1538S	5.43726e-06	0.285	-0.92	0.092	0.058	-3.44	0.923	0.0924	-0.53	0.071121	5.077	0.005	0.11701	0.38926
1	985064	G	A	rs369276144	AGRN	ENSG00000188157	ENST00000379370	ENSP00000368678	O00468-6	AGRIN_HUMAN	V1545M	.	0.002	-1.31	0.549	0.381	3.7	4.673	0.618	-0.12	0.406433	23.8	0.94	0.566173	0.54515
1	985082	C	T	rs771455197	AGRN	ENSG00000188157	ENST00000379370	ENSP00000368678	O00468-6	AGRIN_HUMAN	H1551Y	2.80338e-05	0.012	-1.37	0.297	0.169	-0.415	0.875	0.0806	-0.39	0.144287	14.53	0.063	0.373427	0.470863
1	985083	A	C	rs377529093	AGRN	ENSG00000188157	ENST00000379370	ENSP00000368678	O00468-6	AGRIN_HUMAN	H1551P	5.20936e-05	0.017	-1.35	0.388	0.218	4.53	5.401	0.4353	-0.26	0.475312	19.97	0.043	0.395639	0.436084
1	985125	A	G	rs201818235	AGRN	ENSG00000188157	ENST00000379370	ENSP00000368678	O00468-6	AGRIN_HUMAN	Q1565R	0.000285816	0.104	-2.94	0.296	0.328	3.41	3.427	0.097	-0.23	0.148231	16.05	0.007	0.167328	0.432763
1	985143	G	A	rs553909476	AGRN	ENSG00000188157	ENST00000379370	ENSP00000368678	O00468-6	AGRIN_HUMAN	R1571K	3.61611e-05	0.921	-2.95	0.216	0.18	-5.45	0.285	0.0166	-0.37	0.105794	9.472	0.004	0.30769	0.309688
1	985169	C	T	rs756579775	AGRN	ENSG00000188157	ENST00000379370	ENSP00000368678	O00468-6	AGRIN_HUMAN	R1580C	3.79341e-05	0.139	-3.06	0.504	0.451	3.62	1.434	0.6294	-0.08	0.374241	23.3	0.761	0.660276	0.393331
1	985170	G	A	rs780013869	AGRN	ENSG00000188157	ENST00000379370	ENSP00000368678	O00468-6	AGRIN_HUMAN	R1580H	5.19044e-05	0.452	-3.04	0.234	0.136	1.57	0.703	0.3819	-0.29	0.146375	13.59	0.005	0.218936	0.349661
1	985172	G	A	rs376043332	AGRN	ENSG00000188157	ENST00000379370	ENSP00000368678	O00468-6	AGRIN_HUMAN	V1581I	5.59785e-05	0.393	-2.98	0.232	0.118	0.57	1.165	0.0342	-0.37	0.040557	8.954	0.028	0.282505	0.359426
1	985291	T	C	rs1430040198	AGRN	ENSG00000188157	ENST00000379370	ENSP00000368678	O00468-6	AGRIN_HUMAN	C1585R	4.14346e-06	0	-1.91	0.993	0.836	4.7	5.544	0.984	0.39	0.889449	24.1	0.997	0.766556	0.735274
1	985312	T	C	rs1287287968	AGRN	ENSG00000188157	ENST00000379370	ENSP00000368678	O00468-6	AGRIN_HUMAN	C1592R	4.15265e-06	0	-2.82	0.966	0.781	4.86	5.763	0.9917	0.28	0.912611	24.1	0.997	0.759486	0.71627
1	985324	C	T	rs777910926	AGRN	ENSG00000188157	ENST00000379370	ENSP00000368678	O00468-6	AGRIN_HUMAN	P1596S	1.24455e-05	0.004	-1.75	0.551	0.481	4.86	3.787	0.6019	-0.18	0.385441	24.1	0.895	0.476901	0.409522
1	985337	C	T	rs370833536	AGRN	ENSG00000188157	ENST00000379370	ENSP00000368678	O00468-6	AGRIN_HUMAN	A1600V	5.40469e-05	0.105	-0.96	0.482	0.211	3.75	3.611	0.2405	-0.33	0.252934	18.3	0.085	0.18365	0.441317
1	985385	C	T	rs764238368	AGRN	ENSG00000188157	ENST00000379370	ENSP00000368678	O00468-6	AGRIN_HUMAN	P1616L	4.26567e-06	0.115	-1.31	0.751	0.594	4.8	3.78	0.9569	-0.07	0.735968	24.7	0.997	0.569309	0.568709
1	985624	G	C	rs746088245	AGRN	ENSG00000188157	ENST00000379370	ENSP00000368678	O00468-6	AGRIN_HUMAN	D1631H	4.00548e-06	0.044	-1.14	0.427	0.232	2.93	3.414	0.0998	-0.32	0.256388	17.82	0.444	0.517718	0.394482
1	985637	C	A	rs145341123	AGRN	ENSG00000188157	ENST00000379370	ENSP00000368678	O00468-6	AGRIN_HUMAN	P1635H	1.60053e-05	0.073	-1.08	0.591	0.423	4.02	4.073	0.4908	-0.08	0.294968	23.1	0.918	0.612297	0.489715
1	985649	A	G	rs532777950	AGRN	ENSG00000188157	ENST00000379370	ENSP00000368678	O00468-6	AGRIN_HUMAN	D1639G	7.99962e-06	0.21	-1.21	0.547	0.33	3.77	1.699	0.3339	-0.24	0.265027	17.83	0.127	0.471115	0.546968
1	985657	G	A	rs200051701	AGRN	ENSG00000188157	ENST00000379370	ENSP00000368678	O00468-6	AGRIN_HUMAN	G1642S	0.0001081	0.025	-1.67	0.259	0.424	3.08	3.202	0.6335	-0.18	0.402165	16.19	0.2	0.538149	0.516087
1	985672	G	C	rs1404128392	AGRN	ENSG00000188157	ENST00000379370	ENSP00000368678	O00468-6	AGRIN_HUMAN	E1647Q	8.01712e-06	0.058	-1.27	0.459	0.376	3.01	5.704	0.4337	-0.13	0.268317	21.3	0.017	0.141208	0.691027
1	985687	C	T	rs1018857982	AGRN	ENSG00000188157	ENST00000379370	ENSP00000368678	O00468-6	AGRIN_HUMAN	H1652Y	8.02517e-06	0.057	-0.99	0.354	0.218	3.15	2.501	0.1744	-0.28	0.354734	18.78	0.001	0.145082	0.67835
1	985705	C	G	rs1362751936	AGRN	ENSG00000188157	ENST00000379370	ENSP00000368678	O00468-6	AGRIN_HUMAN	L1658V	8.04285e-06	0.077	-1.25	0.319	0.354	3.74	1.872	0.0602	-0.3	0.15968	19.16	0.086	0.159288	0.558608
1	985818	C	T	rs753922672	AGRN	ENSG00000188157	ENST00000379370	ENSP00000368678	O00468-6	AGRIN_HUMAN	A1663V	8.07265e-06	0.02	-1.25	0.14	0.197	1.39	1.013	0.3671	-0.32	0.172265	17.59	0.022	0.126415	0.566364
1	985829	G	A	rs770750909	AGRN	ENSG00000188157	ENST00000379370	ENSP00000368678	O00468-6	AGRIN_HUMAN	V1667M	2.8211e-05	0.061	-1.24	0.618	0.486	2.78	5.271	0.529	-0.19	0.301281	23.6	0.992	0.567409	0.736486
1	985838	G	A	rs1444588533	AGRN	ENSG00000188157	ENST00000379370	ENSP00000368678	O00468-6	AGRIN_HUMAN	A1670T	3.19693e-05	0.446	0.25	0.362	0.311	3.77	4.412	0.5501	-0.2	0.454622	21.9	0.992	0.236162	0.742487
1	985847	C	T	rs775009371	AGRN	ENSG00000188157	ENST00000379370	ENSP00000368678	O00468-6	AGRIN_HUMAN	P1673S	4.03118e-06	0.462	-1	0.194	0.269	4.68	3.444	0.3715	-0.31	0.288742	16.65	0.036	0.195447	0.464142
1	985901	G	A	rs752964147	AGRN	ENSG00000188157	ENST00000379370	ENSP00000368678	O00468-6	AGRIN_HUMAN	V1691M	3.21955e-05	0.003	-1.07	0.563	0.45	4.52	4.164	0.6478	-0.17	0.480054	23.9	0.981	0.57488	0.651179
1	985911	C	T	rs756083273	AGRN	ENSG00000188157	ENST00000379370	ENSP00000368678	O00468-6	AGRIN_HUMAN	A1694V	1.20823e-05	0.161	-1.1	0.557	0.502	4.28	2.94	0.4087	-0.21	0.372466	24.4	0.893	0.539779	0.525992
1	985922	C	A	rs771576402	AGRN	ENSG00000188157	ENST00000379370	ENSP00000368678	O00468-6	AGRIN_HUMAN	R1698S	8.06764e-06	0.117	-0.95	0.251	0.127	-2.23	2.1	0.6849	-0.38	0.422023	15.92	0.004	0.383124	0.229918
1	985962	C	T	rs749228236	AGRN	ENSG00000188157	ENST00000379370	ENSP00000368678	O00468-6	AGRIN_HUMAN	A1711V	4.08944e-06	0.026	-1.16	0.655	0.629	4.28	4.45	0.8327	-0.14	0.661254	26.4	0.999	0.516203	0.573368
1	986106	G	C	rs1444404935	AGRN	ENSG00000188157	ENST00000379370	ENSP00000368678	O00468-6	AGRIN_HUMAN	R1714S	1.33486e-05	0.088	-1	0.593	0.702	4.42	7.503	0.8637	0.01	0.78332	32	0.913	0.424944	0.545429
1	986111	G	A	rs1485164787	AGRN	ENSG00000188157	ENST00000379370	ENSP00000368678	O00468-6	AGRIN_HUMAN	R1716K	4.40583e-06	1	-1.19	0.122	0.126	0.441	1.174	0.0244	-0.55	0.041586	9.353	0.001	0.129628	0.395114
1	986116	C	A	rs375621931	AGRN	ENSG00000188157	ENST00000379370	ENSP00000368678	O00468-6	AGRIN_HUMAN	P1718T	8.76908e-06	0.094	-0.9	0.552	0.538	4.42	2.607	0.6616	-0.22	0.501248	23.9	0.943	0.529592	0.468007
1	986116	C	T	rs375621931	AGRN	ENSG00000188157	ENST00000379370	ENSP00000368678	O00468-6	AGRIN_HUMAN	P1718S	4.38454e-06	0.022	-0.93	0.515	0.555	4.42	2.607	0.6218	-0.21	0.462046	24.4	0.923	0.470109	0.448212
1	986123	C	T	rs752436249	AGRN	ENSG00000188157	ENST00000379370	ENSP00000368678	O00468-6	AGRIN_HUMAN	T1720I	8.69792e-06	0.126	-1.29	0.254	0.245	3.5	1.377	0.1467	-0.38	0.206233	20.2	0.043	0.422	0.470668
1	986131	G	A	rs1299884120	AGRN	ENSG00000188157	ENST00000379370	ENSP00000368678	O00468-6	AGRIN_HUMAN	A1723T	8.66746e-06	1	-0.88	0.078	0.06	-3.78	1.029	0.2051	-0.52	0.060379	2.761	0.002	0.133528	0.403169
1	986161	G	A	rs746321629	AGRN	ENSG00000188157	ENST00000379370	ENSP00000368678	O00468-6	AGRIN_HUMAN	G1733S	3.91856e-05	0.132	-1.03	0.479	0.337	4.42	2.605	0.3957	-0.4	0.480958	19.98	0.336	0.451514	0.582156
1	986174	C	T	rs374922434	AGRN	ENSG00000188157	ENST00000379370	ENSP00000368678	O00468-6	AGRIN_HUMAN	A1737V	2.65757e-05	1	-0.85	0.239	0.085	2.52	2.977	0.1785	-0.47	0.145825	9.449	0.022	0.131035	0.565726
1	986179	C	G	rs1361084400	AGRN	ENSG00000188157	ENST00000379370	ENSP00000368678	O00468-6	AGRIN_HUMAN	R1739G	4.50373e-06	0.036	-1	0.516	0.379	2.45	0.869	0.2993	-0.2	0.493268	21.8	0.219	0.568494	0.574853
1	986419	G	T	rs184022446	AGRN	ENSG00000188157	ENST00000620552	ENSP00000484607	A0A087X208	A0A087X208_HUMAN	R1616L	2.00256e-05	.	.	0.373	0.07	2.73	-0.027	.	-0.3	0.171166	17.98	.	.	.
1	986421	A	G	rs900275249	AGRN	ENSG00000188157	ENST00000620552	ENSP00000484607	A0A087X208	A0A087X208_HUMAN	K1617E	6.6672e-06	.	.	0.439	0.07	2.29	1.2	.	-0.32	0.215826	18.78	.	.	.
1	986664	C	T	rs764764048	AGRN	ENSG00000188157	ENST00000379370	ENSP00000368678	O00468-6	AGRIN_HUMAN	P1762L	2.65305e-05	0.002	-0.98	0.583	0.487	5.06	4.821	0.7247	-0.19	0.484954	26.4	0.983	0.534638	0.683124
1	986672	G	A	rs369850742	AGRN	ENSG00000188157	ENST00000379370	ENSP00000368678	O00468-6	AGRIN_HUMAN	V1765I	1.08445e-05	0.379	-1.25	0.236	0.078	-0.299	1.223	0.245	-0.4	0.170639	6.617	0.021	0.141956	0.41534
1	986678	G	T	rs1426112549	AGRN	ENSG00000188157	ENST00000379370	ENSP00000368678	O00468-6	AGRIN_HUMAN	G1767C	3.19326e-05	0.002	-4.39	0.809	0.812	5.06	5.564	0.87	0.47	0.944197	26.1	1	0.594872	0.697303
1	986702	G	T	rs1367719443	AGRN	ENSG00000188157	ENST00000379370	ENSP00000368678	O00468-6	AGRIN_HUMAN	A1775S	3.19428e-05	0.276	-1	0.432	0.389	5.06	5.594	0.2305	-0.19	0.382326	25.4	0.999	0.497628	0.638585
1	986878	C	T	rs757150379	AGRN	ENSG00000188157	ENST00000379370	ENSP00000368678	O00468-6	AGRIN_HUMAN	R1806W	2.17569e-05	0.008	-1.31	0.533	0.211	3.04	1.419	0.4234	-0.22	0.22481	22.7	0.439	0.528458	0.470443
1	986918	C	G	rs72900459	AGRN	ENSG00000188157	ENST00000379370	ENSP00000368678	O00468-6	AGRIN_HUMAN	T1819S	3.18756e-05	0.531	-0.94	0.392	0.255	5	1.327	0.2009	-0.47	0.10363	19.25	0.191	0.224433	0.512539
1	986921	G	A	rs1170138989	AGRN	ENSG00000188157	ENST00000379370	ENSP00000368678	O00468-6	AGRIN_HUMAN	R1820Q	3.18776e-05	1	-0.99	0.109	0.143	-0.21	-1.159	0.0554	-0.53	0.027079	12.3	0.002	0.141912	0.350431
1	986950	G	T	rs1337930867	AGRN	ENSG00000188157	ENST00000379370	ENSP00000368678	O00468-6	AGRIN_HUMAN	A1830S	3.18837e-05	0.015	-3.39	0.419	0.316	4.96	3.678	0.3812	-0.11	0.451956	22.9	0.197	0.463938	0.454439
1	986959	G	A	rs377622440	AGRN	ENSG00000188157	ENST00000379370	ENSP00000368678	O00468-6	AGRIN_HUMAN	V1833I	3.89216e-05	0.655	-3.04	0.083	0.177	-7.34	-1.619	0.0214	-0.43	0.064594	0.11	0.002	0.0979166	0.361423
1	986995	G	A	rs750311204	AGRN	ENSG00000188157	ENST00000379370	ENSP00000368678	O00468-6	AGRIN_HUMAN	G1845R	2.86072e-05	0.801	-2.96	0.246	0.279	0.694	0.497	0.1625	-0.3	0.34394	9.877	0.013	0.164695	0.494397
1	986999	G	A	rs1348481671	AGRN	ENSG00000188157	ENST00000379370	ENSP00000368678	O00468-6	AGRIN_HUMAN	G1846E	4.07004e-06	0.007	-4.74	0.797	0.748	4.96	2.727	0.6664	0.27	0.878026	24.8	1	0.649349	0.767
1	987008	G	A	rs1215751206	AGRN	ENSG00000188157	ENST00000379370	ENSP00000368678	O00468-6	AGRIN_HUMAN	G1849E	4.054e-06	0.002	-4.75	0.92	0.804	4.96	2.842	0.9871	0.53	0.915467	25.5	1	0.655252	0.762864
1	987025	G	A	rs963844927	AGRN	ENSG00000188157	ENST00000379370	ENSP00000368678	O00468-6	AGRIN_HUMAN	G1855R	4.03307e-06	0.452	-1.23	0.662	0.316	4.96	2.848	0.1889	-0.21	0.556262	27.6	0.495	0.380324	0.568594
1	987134	G	A	rs774612575	AGRN	ENSG00000188157	ENST00000379370	ENSP00000368678	O00468-6	AGRIN_HUMAN	V1864M	7.97779e-06	0.13	-0.99	0.182	0.14	1.76	-0.25	0.0546	-0.48	0.138305	14.88	0.058	0.342761	0.348344
1	987137	G	C	rs772233026	AGRN	ENSG00000188157	ENST00000379370	ENSP00000368678	O00468-6	AGRIN_HUMAN	D1865H	3.98842e-06	0.019	-1	0.453	0.369	4.78	6.438	0.1685	-0.21	0.284494	24.5	0.541	0.552729	0.490707
1	987141	C	A	rs938582420	AGRN	ENSG00000188157	ENST00000379370	ENSP00000368678	O00468-6	AGRIN_HUMAN	T1866N	3.98839e-06	0.091	-1.35	0.227	0.176	3.83	3.344	0.1202	-0.44	0.260963	16.13	0.051	0.179166	0.320513
1	987144	T	G	rs764880343	AGRN	ENSG00000188157	ENST00000379370	ENSP00000368678	O00468-6	AGRIN_HUMAN	L1867W	7.97639e-06	0.002	-1.4	0.751	0.549	4.78	0.235	0.3575	-0.18	0.591012	24.5	0.841	0.722463	0.510743
1	987161	A	T	rs756650249	AGRN	ENSG00000188157	ENST00000379370	ENSP00000368678	O00468-6	AGRIN_HUMAN	T1873S	1.19714e-05	0.087	-0.84	0.543	0.455	4.78	2.936	0.4761	-0.21	0.549139	23.1	0.988	0.313428	0.474501
1	987170	G	A	rs367790694	AGRN	ENSG00000188157	ENST00000379370	ENSP00000368678	O00468-6	AGRIN_HUMAN	E1876K	2.79325e-05	0.016	-1.27	0.824	0.6	4.96	3.333	0.3428	0.09	0.706427	26.1	0.997	0.547728	0.624111
1	987195	G	A	rs1396153605	AGRN	ENSG00000188157	ENST00000379370	ENSP00000368678	O00468-6	AGRIN_HUMAN	S1884N	3.18715e-05	0.034	-1.25	0.549	0.352	5.11	5.64	0.3277	-0.21	0.494786	33	0.891	0.27385	0.628986
1	987374	G	A	rs574687616	AGRN	ENSG00000188157	ENST00000620552	ENSP00000484607	A0A087X208	A0A087X208_HUMAN	E1751K	1.31898e-05	.	.	0.454	0.03	3.06	2.176	.	-0.25	0.211009	19.5	.	.	.
1	987380	G	A	rs1379615147	AGRN	ENSG00000188157	ENST00000620552	ENSP00000484607	A0A087X208	A0A087X208_HUMAN	A1753T	6.59665e-06	.	.	0.215	0.01	2.76	1.328	.	-0.47	0.078615	13.89	.	.	.
1	988845	G	A	rs748066540	AGRN	ENSG00000188157	ENST00000620552	ENSP00000484607	A0A087X208	A0A087X208_HUMAN	E1760K	3.44059e-05	.	.	0.115	0.074	2.62	1.829	.	-0.41	0.193578	15.43	.	.	.
1	988866	C	T	rs1315364700	AGRN	ENSG00000188157	ENST00000620552	ENSP00000484607	A0A087X208	A0A087X208_HUMAN	L1767F	3.18756e-05	.	.	0.039	0.018	-0.115	0.816	.	-0.55	0.096956	8.535	.	.	.
1	989134	G	A	rs374127077	AGRN	ENSG00000188157	ENST00000379370	ENSP00000368678	O00468-6	AGRIN_HUMAN	E1885K	3.96012e-05	0.03	-1.23	0.672	0.397	2.79	7.723	0.6158	-0.11	0.381783	23.4	0.111	0.577921	0.688286
1	989155	C	T	rs201518881	AGRN	ENSG00000188157	ENST00000379370	ENSP00000368678	O00468-6	AGRIN_HUMAN	H1892Y	9.18036e-05	0.109	-1.24	0.384	0.192	3.02	2.878	0.1016	-0.34	0.246728	16.24	0.001	0.144841	0.500383
1	989174	G	A	rs142132521	AGRN	ENSG00000188157	ENST00000379370	ENSP00000368678	O00468-6	AGRIN_HUMAN	R1898H	2.0542e-05	0.002	-1.84	0.716	0.63	3.95	3.541	0.5689	-0.05	0.530318	24.7	0.971	0.637939	0.577875
1	989189	A	G	rs772593809	AGRN	ENSG00000188157	ENST00000379370	ENSP00000368678	O00468-6	AGRIN_HUMAN	Q1903R	8.17996e-06	0.03	-1.22	0.705	0.573	3.95	4.753	0.1783	-0.21	0.597476	23.7	0.969	0.562027	0.639152
1	989207	G	A	rs74685771	AGRN	ENSG00000188157	ENST00000379370	ENSP00000368678	O00468-6	AGRIN_HUMAN	S1909N	4.11039e-06	0.402	-1.22	0.609	0.351	-0.779	3.706	0.0909	-0.36	0.329626	14.69	0.803	0.174241	0.559562
1	989216	C	A	rs141178720	AGRN	ENSG00000188157	ENST00000379370	ENSP00000368678	O00468-6	AGRIN_HUMAN	A1912D	4.12014e-06	0.254	-0.92	0.612	0.248	0.656	2.944	0.1642	-0.35	0.435306	22.5	0.478	0.288722	0.483736
1	989219	C	T	rs201604787	AGRN	ENSG00000188157	ENST00000379370	ENSP00000368678	O00468-6	AGRIN_HUMAN	T1913M	4.94609e-05	0.102	-1.31	0.443	0.303	3.02	2.488	0.0383	-0.34	0.206638	22.8	0.727	0.568998	0.355772
1	989224	C	T	rs140892896	AGRN	ENSG00000188157	ENST00000379370	ENSP00000368678	O00468-6	AGRIN_HUMAN	R1915W	7.8368e-05	0.001	-1.08	0.635	0.566	3.95	2.378	0.5306	-0.12	0.531019	26.4	0.962	0.584731	0.49493
1	989242	C	G	rs766112771	AGRN	ENSG00000188157	ENST00000379370	ENSP00000368678	O00468-6	AGRIN_HUMAN	L1921V	4.11394e-06	0.005	-1.91	0.694	0.487	3.56	3.205	0.7894	-0.14	0.56695	22.2	0.882	0.509499	0.581479
1	989257	G	A	rs761747211	AGRN	ENSG00000188157	ENST00000379370	ENSP00000368678	O00468-6	AGRIN_HUMAN	G1926R	8.28961e-06	0	-3.45	0.949	0.924	4.47	7.83	0.9739	0.5	0.929874	25.6	1	0.62949	0.697596
1	989284	G	A	rs1308456779	AGRN	ENSG00000188157	ENST00000379370	ENSP00000368678	O00468-6	AGRIN_HUMAN	G1935S	4.18057e-06	0.015	-1.91	0.71	0.754	4.47	6.67	0.8609	0.02	0.815557	28.5	1	0.575491	0.636458
1	989285	G	A	rs1234155332	AGRN	ENSG00000188157	ENST00000379370	ENSP00000368678	O00468-6	AGRIN_HUMAN	G1935D	4.18358e-06	0.012	-1.89	0.751	0.84	4.47	6.666	0.9492	0.14	0.902741	27.9	1	0.656722	0.725889
1	989285	G	C	rs1234155332	AGRN	ENSG00000188157	ENST00000379370	ENSP00000368678	O00468-6	AGRIN_HUMAN	G1935A	4.18358e-06	0.022	-1.95	0.689	0.807	4.47	6.666	0.8474	0.06	0.806507	26.5	0.999	0.598202	0.642028
1	989299	G	A	rs778578529	AGRN	ENSG00000188157	ENST00000379370	ENSP00000368678	O00468-6	AGRIN_HUMAN	V1940M	4.2208e-06	0.03	-1.13	0.474	0.502	4.47	2.587	0.3461	-0.16	0.432705	26.2	0.996	0.566868	0.693432
1	989332	C	T	rs746117937	AGRN	ENSG00000188157	ENST00000379370	ENSP00000368678	O00468-6	AGRIN_HUMAN	R1951C	2.1651e-05	0.019	-1.09	0.641	0.722	4.47	2.93	0.4688	-0.11	0.506756	28.5	0.91	0.665311	0.413388
1	989841	G	A	rs764961289	AGRN	ENSG00000188157	ENST00000379370	ENSP00000368678	O00468-6	AGRIN_HUMAN	G1964S	3.18857e-05	0.129	-1.12	0.807	0.729	3.43	9.778	0.7257	0.03	0.692181	25.6	0.994	0.575491	0.632292
1	989859	A	G	rs1473312060	AGRN	ENSG00000188157	ENST00000379370	ENSP00000368678	O00468-6	AGRIN_HUMAN	N1970D	4.41435e-06	0.339	-1.16	0.511	0.527	4.35	5.157	0.4906	-0.28	0.695354	25.5	0.996	0.603067	0.793797
1	989860	A	G	rs1167765853	AGRN	ENSG00000188157	ENST00000379370	ENSP00000368678	O00468-6	AGRIN_HUMAN	N1970S	4.40401e-06	0.042	-1.25	0.499	0.529	4.35	5.168	0.4934	-0.28	0.627757	24.5	0.983	0.487922	0.702344
1	989865	G	T	rs139924386	AGRN	ENSG00000188157	ENST00000379370	ENSP00000368678	O00468-6	AGRIN_HUMAN	A1972S	3.18756e-05	0.087	-1.07	0.366	0.361	4.37	7.963	0.1287	-0.19	0.273136	25.5	0.913	0.536849	0.70466
1	989871	G	A	rs1370588973	AGRN	ENSG00000188157	ENST00000379370	ENSP00000368678	O00468-6	AGRIN_HUMAN	V1974M	4.33986e-06	0.002	-1.06	0.457	0.607	3.44	4.504	0.3299	-0.19	0.395645	25.1	0.986	0.57488	0.785557
1	989877	G	A	rs781607506	AGRN	ENSG00000188157	ENST00000379370	ENSP00000368678	O00468-6	AGRIN_HUMAN	G1976S	2.16422e-05	0.033	-1.01	0.601	0.646	4.37	9.674	0.586	-0.12	0.415416	26.8	0.997	0.575491	0.748077
1	989880	T	C	rs1245232925	AGRN	ENSG00000188157	ENST00000379370	ENSP00000368678	O00468-6	AGRIN_HUMAN	S1977P	4.33125e-06	0.022	-1.08	0.497	0.445	4.37	3.136	0.1521	-0.15	0.726253	25.7	0.988	0.643687	0.655535
1	989895	G	A	rs768666839	AGRN	ENSG00000188157	ENST00000379370	ENSP00000368678	O00468-6	AGRIN_HUMAN	A1982T	1.30541e-05	0.287	-1	0.312	0.26	3.42	2.797	0.4961	-0.29	0.296382	23.1	0.667	0.399052	0.599018
1	990293	C	T	rs1183244815	AGRN	ENSG00000188157	ENST00000379370	ENSP00000368678	O00468-6	AGRIN_HUMAN	R2024W	2.65453e-05	0.016	-1.31	0.217	0.24	1.58	2.512	0.1079	-0.26	0.300854	22.5	0.485	0.582583	0.292505
1	1147125	C	T	rs776902723	TNFRSF4	ENSG00000186827	ENST00000379236	ENSP00000368538	P43489	TNR4_HUMAN	R241Q	0.000108097	0.337	0.12	0.123	0.047	-0.337	-0.508	0.3259	-0.53	0.119287	11.27	0.012	0.183195	0.353549
1	1147195	T	A	.	TNFRSF4	ENSG00000186827	ENST00000379236	ENSP00000368538	P43489	TNR4_HUMAN	I218F	3.19346e-05	0.105	0.07	0.135	0.07	-7.59	-2.832	0.1306	-0.53	0.438906	12.5	0.005	0.244615	0.567699
1	1147343	G	A	rs773180013	TNFRSF4	ENSG00000186827	ENST00000379236	ENSP00000368538	P43489	TNR4_HUMAN	R205W	9.54271e-06	0.135	0.09	0.146	0.078	-1.06	-0.985	0.3679	-0.68	0.13842	10.36	0.001	0.15219	0.440041
1	1147376	C	A	rs374382066	TNFRSF4	ENSG00000186827	ENST00000379236	ENSP00000368538	P43489	TNR4_HUMAN	A194S	3.43109e-05	0.251	0.03	0.078	0.028	-0.455	-0.153	0.1182	-0.59	0.061454	6.615	0.024	0.156779	0.384429
1	1147426	T	C	rs1316831731	TNFRSF4	ENSG00000186827	ENST00000379236	ENSP00000368538	P43489	TNR4_HUMAN	Q177R	4.08801e-06	0.825	0.23	0.124	0.05	1.85	-1.247	0.1342	-0.58	0.033278	8.651	0.161	0.157456	0.247409
1	1147484	C	G	rs755162827	TNFRSF4	ENSG00000186827	ENST00000379236	ENSP00000368538	P43489	TNR4_HUMAN	A158P	8.06289e-06	0.017	-0.49	0.508	0.259	3.47	0.905	0.7237	-0.24	0.814714	22.3	0.888	0.704408	0.339443
1	1147518	G	C	rs779713650	TNFRSF4	ENSG00000186827	ENST00000379236	ENSP00000368538	P43489	TNR4_HUMAN	N146K	4.04024e-06	0.108	-0.39	0.338	0.068	1.31	-0.39	0.4979	-0.49	0.137486	16.51	0.005	0.169558	0.426399
1	1148384	T	G	rs1056773421	TNFRSF4	ENSG00000186827	ENST00000379236	ENSP00000368538	P43489	TNR4_HUMAN	K120Q	3.18959e-05	0.062	0.97	0.309	0.066	2.54	0.082	0.1414	-0.57	0.295572	16.41	0.119	0.377742	0.581196
1	1148404	G	A	rs764954719	TNFRSF4	ENSG00000186827	ENST00000379236	ENSP00000368538	P43489	TNR4_HUMAN	T113I	4.15797e-06	0.137	0.97	0.495	0.093	2.76	-0.07	0.1748	-0.42	0.419194	14.82	0.149	0.56681	0.628113
1	1148410	G	C	rs777266991	TNFRSF4	ENSG00000186827	ENST00000379236	ENSP00000368538	P43489	TNR4_HUMAN	A111G	4.1724e-06	0.129	0.98	0.259	0.034	3.69	0.407	0.4371	-0.57	0.291134	19.09	0.011	0.155916	0.516638
1	1148413	C	T	rs371978650	TNFRSF4	ENSG00000186827	ENST00000379236	ENSP00000368538	P43489	TNR4_HUMAN	R110Q	3.34306e-05	0.02	0.97	0.209	0.039	1.6	-0.609	0.2778	-0.45	0.204097	13.52	0.109	0.173827	0.456464
1	1148469	A	T	rs762686787	TNFRSF4	ENSG00000186827	ENST00000379236	ENSP00000368538	P43489	TNR4_HUMAN	S91R	0.000102837	0.134	0.98	0.554	0.195	1.41	0.034	0.6726	-0.38	0.444218	21.7	0.932	0.669524	0.518486
1	1149057	G	A	rs758841991	TNFRSF4	ENSG00000186827	ENST00000379236	ENSP00000368538	P43489	TNR4_HUMAN	T85M	3.75101e-05	0.087	-3	0.662	0.572	2.98	1.641	0.5648	0.05	0.365216	23.7	1	0.653338	0.51524
1	1149079	A	T	rs756177147	TNFRSF4	ENSG00000186827	ENST00000379236	ENSP00000368538	P43489	TNR4_HUMAN	S78T	4.58791e-06	0.383	-2.73	0.242	0.267	0.887	0.501	0.2662	-0.4	0.117609	8.713	0.018	0.134969	0.378549
1	1149088	C	T	rs201012235	TNFRSF4	ENSG00000186827	ENST00000379236	ENSP00000368538	P43489	TNR4_HUMAN	V75M	.	0.141	-2.86	0.221	0.233	0.0763	-0.019	0.2111	-0.44	0.06671	14.57	0.434	0.320742	0.306512
1	1149092	G	C	rs746769533	TNFRSF4	ENSG00000186827	ENST00000379236	ENSP00000368538	P43489	TNR4_HUMAN	N73K	4.51431e-06	0.092	-2.78	0.542	0.357	-3.92	-2.774	0.7636	-0.33	0.421373	15.63	0.99	0.68945	0.447213
1	1149093	T	C	rs770900616	TNFRSF4	ENSG00000186827	ENST00000379236	ENSP00000368538	P43489	TNR4_HUMAN	N73S	4.50402e-06	0.707	-2.68	0.303	0.178	2.12	0.778	0.442	-0.38	0.190594	11.91	0.058	0.194676	0.38449
1	1149114	G	A	rs370919067	TNFRSF4	ENSG00000186827	ENST00000379236	ENSP00000368538	P43489	TNR4_HUMAN	P66L	0.000137398	0.066	-0.29	0.254	0.117	-1.14	-0.122	0.791	-0.44	0.153519	9.588	0.007	0.192753	0.353592
1	1149117	C	T	rs767897638	TNFRSF4	ENSG00000186827	ENST00000379236	ENSP00000368538	P43489	TNR4_HUMAN	R65H	3.09792e-05	0.144	0.21	0.103	0.086	-6.5	-6.261	0.0034	-0.64	0.058467	0.037	0	0.18282	0.2043
1	1149140	G	T	rs1373497203	TNFRSF4	ENSG00000186827	ENST00000379236	ENSP00000368538	P43489	TNR4_HUMAN	S57R	3.18878e-05	0.097	-2.81	0.162	0.202	-4.38	-2.122	0.4407	-0.35	0.109608	3.622	0.004	0.166182	0.257582
1	1149450	C	G	rs753627787	TNFRSF4	ENSG00000186827	ENST00000379236	ENSP00000368538	P43489	TNR4_HUMAN	G20R	1.38791e-05	0.049	0.08	0.661	0.301	2.46	0.282	0.5108	-0.09	0.455001	20.2	0.931	0.175189	0.62556
1	1149473	G	A	rs771462465	TNFRSF4	ENSG00000186827	ENST00000379236	ENSP00000368538	P43489	TNR4_HUMAN	P12L	3.89989e-05	0.015	0.17	0.336	0.254	2.69	1.416	0.7419	-0.34	0.184875	16.77	0.995	0.148924	0.575659
1	1149477	C	T	rs376504072	TNFRSF4	ENSG00000186827	ENST00000379236	ENSP00000368538	P43489	TNR4_HUMAN	G11R	9.74801e-05	0.012	0.22	0.444	0.093	1.05	-0.235	0.5397	-0.43	0.278032	13.56	0.033	0.175189	0.560143
1	1149488	C	T	rs555329852	TNFRSF4	ENSG00000186827	ENST00000379236	ENSP00000368538	P43489	TNR4_HUMAN	R7Q	2.94901e-05	0	-0.31	0.085	0.137	-4.31	-2.623	0.0165	-0.6	0.118433	0.695	0.003	0.168762	0.520596
1	1149501	C	T	rs751046781	TNFRSF4	ENSG00000186827	ENST00000379236	ENSP00000368538	P43489	TNR4_HUMAN	V3M	1.00139e-05	0	0.02	0.396	0.078	0.978	0.027	0.2433	-0.44	0.287088	16.75	0.52	0.146048	0.732724
1	1167768	G	A	rs892958562	B3GALT6	ENSG00000176022	ENST00000647651	ENSP00000496787	Q96L58	B3GT6_HUMAN	G37E	0.0012706	.	.	.	0.03	-2.63	-3.766	0.0376	-0.7	0.179917	0.178	0.049	.	0.840369
1	1167941	G	T	rs1338210054	B3GALT6	ENSG00000176022	ENST00000647651	ENSP00000496787	Q96L58	B3GT6_HUMAN	A95S	0.000146724	.	.	.	0.14	3.11	4.134	0.287	-0.41	0.375813	22.6	0.324	.	0.94659
1	1168067	C	G	rs142133113	B3GALT6	ENSG00000176022	ENST00000647651	ENSP00000496787	Q96L58	B3GT6_HUMAN	L137V	4.59298e-05	.	.	.	0.243	2.97	1.308	0.393	-0.33	0.560791	22	0.759	.	0.890196
1	1168143	G	A	rs376811907	B3GALT6	ENSG00000176022	ENST00000647651	ENSP00000496787	Q96L58	B3GT6_HUMAN	R162Q	0.000676077	.	.	.	0.373	3.65	4.565	0.5307	-0.14	0.61402	24.7	0.981	.	0.934569
1	1168244	G	A	rs1281884750	B3GALT6	ENSG00000176022	ENST00000647651	ENSP00000496787	Q96L58	B3GT6_HUMAN	G196R	1.93329e-05	.	.	.	0.629	3.78	6.484	0.9611	-0.02	0.874563	26.4	1	.	0.895017
1	1168323	C	T	rs1319134678	B3GALT6	ENSG00000176022	ENST00000647651	ENSP00000496787	Q96L58	B3GT6_HUMAN	A222V	0.000127877	.	.	.	0.106	2.99	5.911	0.2998	-0.43	0.493887	20.2	0.138	.	0.885827
1	1168364	C	A	rs752525239	B3GALT6	ENSG00000176022	ENST00000647651	ENSP00000496787	Q96L58	B3GT6_HUMAN	R236S	5.32393e-05	.	.	.	0.057	2.96	2.884	0.4155	-0.56	0.378042	22.5	0.089	.	0.741907
1	1168382	G	A	rs1235776788	B3GALT6	ENSG00000176022	ENST00000647651	ENSP00000496787	Q96L58	B3GT6_HUMAN	D242N	3.19264e-05	.	.	.	0.828	3.63	7.633	0.7405	-0.07	0.882866	31	1	.	0.926437
1	1168389	C	T	rs1381077083	B3GALT6	ENSG00000176022	ENST00000647651	ENSP00000496787	Q96L58	B3GT6_HUMAN	S244F	1.25956e-05	.	.	.	0.343	3.63	5.63	0.8214	-0.08	0.87454	29.5	0.997	.	0.925997
1	1168463	C	T	rs1277368428	B3GALT6	ENSG00000176022	ENST00000647651	ENSP00000496787	Q96L58	B3GT6_HUMAN	R269C	6.29026e-06	.	.	.	0.45	3.11	1.67	0.7715	-0.04	0.680764	24.9	0.999	.	0.892785
1	1168476	A	G	rs759357299	B3GALT6	ENSG00000176022	ENST00000647651	ENSP00000496787	Q96L58	B3GT6_HUMAN	N273S	4.81157e-05	.	.	.	0.24	3.18	4.142	0.4013	-0.48	0.319001	23.6	0.574	.	0.717641
1	1168542	G	T	rs756566189	B3GALT6	ENSG00000176022	ENST00000647651	ENSP00000496787	Q96L58	B3GT6_HUMAN	R295L	9.18053e-05	.	.	.	0.058	-2.45	0.42	0.296	-0.62	0.312554	15.7	0.014	.	0.420656
1	1271536	C	T	rs1412879227	DVL1	ENSG00000107404	ENST00000378888	ENSP00000368166	O14640	DVL1_HUMAN	V692M	1.0463e-05	0	2.45	0.705	0.334	4.51	4.484	.	-0.13	0.720606	27.2	.	.	0.889429
1	1271540	G	T	rs539920742	DVL1	ENSG00000107404	ENST00000378888	ENSP00000368166	O14640	DVL1_HUMAN	F690L	5.24538e-06	0.004	2.7	0.882	0.3	1.61	1.219	.	-0.08	0.784931	23.4	.	.	0.913494
1	1271551	G	T	rs765583811	DVL1	ENSG00000107404	ENST00000378888	ENSP00000368166	O14640	DVL1_HUMAN	P687T	2.67174e-05	0.001	2.3	0.933	0.614	4.51	9.345	.	0.09	0.734672	26.8	.	.	0.893853
1	1271559	A	T	rs1416683906	DVL1	ENSG00000107404	ENST00000378888	ENSP00000368166	O14640	DVL1_HUMAN	M684K	5.44111e-06	0.001	3.13	0.869	0.673	4.51	6.793	.	0.06	0.924244	28.4	.	.	0.8913
1	1271562	G	A	rs1170646081	DVL1	ENSG00000107404	ENST00000378888	ENSP00000368166	O14640	DVL1_HUMAN	A683V	1.09367e-05	0.001	2.18	0.92	0.392	3.6	9.345	.	-0.15	0.764882	27	.	.	0.884383
1	1271581	G	A	rs781175326	DVL1	ENSG00000107404	ENST00000378888	ENSP00000368166	O14640	DVL1_HUMAN	R677C	3.00915e-05	0	2.57	0.791	0.359	4.51	5.207	.	-0.16	0.681398	32	.	.	0.916327
1	1271598	G	C	rs925302561	DVL1	ENSG00000107404	ENST00000378888	ENSP00000368166	O14640	DVL1_HUMAN	P671R	3.1904e-05	0.004	3.33	0.642	0.4	4.51	9.136	.	-0.23	0.261681	25.7	.	.	0.847673
1	1271611	C	G	rs1280961716	DVL1	ENSG00000107404	ENST00000378888	ENSP00000368166	O14640	DVL1_HUMAN	A667P	3.18878e-05	0.1	3.41	0.149	0.116	4.21	2.318	.	-0.41	0.422193	24	.	.	0.765552
1	1271649	A	G	rs761979060	DVL1	ENSG00000107404	ENST00000378888	ENSP00000368166	O14640	DVL1_HUMAN	V654A	0.000232254	0.849	3.65	0.085	0.033	-0.692	0.321	.	-0.71	0.147611	0.518	.	.	0.709272
1	1271662	C	T	rs551930213	DVL1	ENSG00000107404	ENST00000378888	ENSP00000368166	O14640	DVL1_HUMAN	A650T	0.000291251	0.101	3.47	0.053	0.044	4.51	0.806	.	-0.54	0.229619	18.86	.	.	0.630912
1	1271673	G	A	rs562753230	DVL1	ENSG00000107404	ENST00000378888	ENSP00000368166	O14640	DVL1_HUMAN	P646L	2.38149e-05	0.655	3.5	0.177	0.095	4.51	1.942	.	-0.52	0.152231	19.44	.	.	0.648452
1	1271682	G	C	rs780834482	DVL1	ENSG00000107404	ENST00000378888	ENSP00000368166	O14640	DVL1_HUMAN	P643R	5.857e-06	0.094	3.35	0.415	0.161	4.51	5.747	.	-0.39	0.260117	19.37	.	.	0.709085
1	1271686	G	A	rs1410041869	DVL1	ENSG00000107404	ENST00000378888	ENSP00000368166	O14640	DVL1_HUMAN	P642S	2.34519e-05	0.136	3.49	0.36	0.222	4.51	5.032	.	-0.39	0.151312	23	.	.	0.734744
1	1271733	C	T	rs748424414	DVL1	ENSG00000107404	ENST00000378888	ENSP00000368166	O14640	DVL1_HUMAN	R626H	6.95965e-05	0.222	3.59	0.083	0.166	2.82	0.352	.	-0.73	0.080869	14.08	.	.	0.5333
1	1271760	C	A	rs140108185	DVL1	ENSG00000107404	ENST00000378888	ENSP00000368166	O14640	DVL1_HUMAN	R617L	4.49095e-06	0.398	3.49	0.248	0.08	3.78	4.005	.	-0.5	0.234359	19.8	.	.	0.715979
1	1271784	G	A	rs146143161	DVL1	ENSG00000107404	ENST00000378888	ENSP00000368166	O14640	DVL1_HUMAN	P609L	8.91075e-06	0.32	3.47	0.072	0.021	1.53	0.985	.	-0.74	0.168225	12.64	.	.	0.752151
1	1271814	C	T	rs753145330	DVL1	ENSG00000107404	ENST00000378888	ENSP00000368166	O14640	DVL1_HUMAN	G599D	4.21787e-05	0.287	3.31	0.225	0.104	4.57	5.229	.	-0.41	0.236636	19.65	.	.	0.870385
1	1271826	G	A	rs771450757	DVL1	ENSG00000107404	ENST00000378888	ENSP00000368166	O14640	DVL1_HUMAN	A595V	1.00193e-05	0.048	3.54	0.1	0.061	4.01	3.188	.	-0.59	0.086234	15.8	.	.	0.775289
1	1271841	T	C	rs771937584	DVL1	ENSG00000107404	ENST00000378888	ENSP00000368166	O14640	DVL1_HUMAN	K590R	0.000123566	0.244	3.45	0.196	0.086	4.25	2.958	.	-0.68	0.197397	18.42	.	.	0.685216
1	1271847	C	T	rs375813716	DVL1	ENSG00000107404	ENST00000378888	ENSP00000368166	O14640	DVL1_HUMAN	R588H	0.000175781	0.023	3.49	0.198	0.116	4.46	1.555	.	-0.46	0.172566	23.4	.	.	0.763435
1	1271848	G	A	rs202097902	DVL1	ENSG00000107404	ENST00000378888	ENSP00000368166	O14640	DVL1_HUMAN	R588C	0.000382209	0.024	3.45	0.242	0.107	4.46	2.041	.	-0.42	0.299276	24.6	.	.	0.802351
1	1271863	G	A	rs781647592	DVL1	ENSG00000107404	ENST00000378888	ENSP00000368166	O14640	DVL1_HUMAN	R583C	4.04451e-05	0.027	3.45	0.241	0.095	4.57	3.548	.	-0.4	0.193221	24	.	.	0.649305
1	1271895	C	T	rs1360551778	DVL1	ENSG00000107404	ENST00000378888	ENSP00000368166	O14640	DVL1_HUMAN	G572E	3.18857e-05	0.138	3.28	0.407	0.273	4.57	4.136	.	-0.19	0.153964	24.8	.	.	0.838677
1	1273378	T	G	rs770136685	DVL1	ENSG00000107404	ENST00000378888	ENSP00000368166	O14640	DVL1_HUMAN	T565P	1.26699e-05	0.143	3.51	0.314	0.044	2.13	2.342	.	-0.54	0.216126	18.24	.	.	0.585973
1	1273383	C	T	rs764152783	DVL1	ENSG00000107404	ENST00000378888	ENSP00000368166	O14640	DVL1_HUMAN	G563D	4.19861e-06	0.063	3.42	0.854	0.351	3.63	7.66	.	-0.07	0.425488	24.1	.	.	0.846747
1	1273395	C	T	rs755026350	DVL1	ENSG00000107404	ENST00000378888	ENSP00000368166	O14640	DVL1_HUMAN	S559N	1.25113e-05	0.098	3.28	0.615	0.148	4.57	7.771	.	-0.48	0.203893	22.6	.	.	0.739774
1	1273396	T	C	rs1287619401	DVL1	ENSG00000107404	ENST00000378888	ENSP00000368166	O14640	DVL1_HUMAN	S559G	4.16972e-06	0.125	3.3	0.419	0.107	2.21	4.098	.	-0.48	0.15716	16.1	.	.	0.671413
1	1273401	C	T	rs1288992035	DVL1	ENSG00000107404	ENST00000378888	ENSP00000368166	O14640	DVL1_HUMAN	G557D	4.16966e-06	0.076	3.46	0.558	0.149	3.39	4.691	.	-0.33	0.421956	19.67	.	.	0.671686
1	1273402	C	G	rs144724672	DVL1	ENSG00000107404	ENST00000378888	ENSP00000368166	O14640	DVL1_HUMAN	G557R	4.16885e-06	0.071	3.47	0.565	0.155	1.44	0.199	.	-0.42	0.420006	15.54	.	.	0.66239
1	1273416	G	A	rs1471360955	DVL1	ENSG00000107404	ENST00000378888	ENSP00000368166	O14640	DVL1_HUMAN	A552V	8.33035e-06	0.44	3.51	0.51	0.091	3.39	2.461	.	-0.48	0.188413	20.8	.	.	0.696158
1	1273422	G	A	rs375584920	DVL1	ENSG00000107404	ENST00000378888	ENSP00000368166	O14640	DVL1_HUMAN	P550L	2.92297e-05	0.051	3.31	0.734	0.255	3.86	9.417	.	-0.31	0.302219	23.6	.	.	0.800287
1	1273456	G	T	rs141914568	DVL1	ENSG00000107404	ENST00000378888	ENSP00000368166	O14640	DVL1_HUMAN	P539T	4.21159e-06	0.086	2.55	0.677	0.122	3.45	4.838	.	-0.4	0.535239	21.7	.	.	0.755995
1	1273461	C	T	rs760842641	DVL1	ENSG00000107404	ENST00000378888	ENSP00000368166	O14640	DVL1_HUMAN	G537D	1.27e-05	0.275	2.52	0.544	0.114	2.29	2.626	.	-0.43	0.617418	17.53	.	.	0.635708
1	1273473	G	A	rs1213904561	DVL1	ENSG00000107404	ENST00000378888	ENSP00000368166	O14640	DVL1_HUMAN	P533L	3.19407e-05	0.046	2.65	0.698	0.305	4.39	9.832	.	-0.28	0.52406	25.5	.	.	0.716518
1	1273480	G	A	rs751211931	DVL1	ENSG00000107404	ENST00000378888	ENSP00000368166	O14640	DVL1_HUMAN	P531S	8.52173e-06	0.072	2.63	0.42	0.14	1.01	5.599	.	-0.46	0.29534	13.63	.	.	0.604791
1	1273488	G	A	rs780834416	DVL1	ENSG00000107404	ENST00000378888	ENSP00000368166	O14640	DVL1_HUMAN	P528L	5.55086e-05	0.001	2.79	0.397	0.172	3.45	6.517	.	-0.46	0.453685	22.8	.	.	0.624709
1	1273491	T	G	rs749864968	DVL1	ENSG00000107404	ENST00000378888	ENSP00000368166	O14640	DVL1_HUMAN	H527P	0.000136797	0.417	2.58	0.384	0.081	3.15	0.746	.	-0.49	0.477166	17.16	.	.	0.519173
1	1273492	G	T	rs755677662	DVL1	ENSG00000107404	ENST00000378888	ENSP00000368166	O14640	DVL1_HUMAN	H527N	8.53898e-06	0.41	2.57	0.55	0.13	4.39	6.587	.	-0.53	0.284567	20.8	.	.	0.574091
1	1273543	T	C	rs748486151	DVL1	ENSG00000107404	ENST00000378888	ENSP00000368166	O14640	DVL1_HUMAN	N510D	1.68802e-05	0.238	2.54	0.634	0.153	1.22	1.156	.	-0.66	0.192164	15.8	.	.	0.495241
1	1273548	T	C	rs368987984	DVL1	ENSG00000107404	ENST00000378888	ENSP00000368166	O14640	DVL1_HUMAN	N508S	0.000139817	0.971	2.58	0.315	0.103	1.34	1.93	.	-0.74	0.124658	12.65	.	.	0.506911
1	1273670	C	T	rs762553903	DVL1	ENSG00000107404	ENST00000378888	ENSP00000368166	O14640	DVL1_HUMAN	V496I	8.00467e-06	0.716	1.97	0.262	0.093	3.48	2.589	.	-0.54	0.213876	16.61	.	.	0.521796
1	1273685	C	G	rs368887966	DVL1	ENSG00000107404	ENST00000378888	ENSP00000368166	O14640	DVL1_HUMAN	E491Q	7.99035e-06	0.001	2.34	0.95	0.412	3.48	7.783	.	-0.22	0.711174	27.4	.	.	0.734348
1	1273702	T	G	rs780909370	DVL1	ENSG00000107404	ENST00000378888	ENSP00000368166	O14640	DVL1_HUMAN	N485T	3.99406e-06	0.001	2.4	0.896	0.343	3.48	7.894	.	-0.26	0.781067	26.5	.	.	0.673258
1	1273709	T	C	rs1023115744	DVL1	ENSG00000107404	ENST00000378888	ENSP00000368166	O14640	DVL1_HUMAN	T483A	3.99549e-06	0.001	2.59	0.962	0.238	3.48	7.894	.	-0.28	0.43788	23.7	.	.	0.66713
1	1273753	C	T	rs766540058	DVL1	ENSG00000107404	ENST00000378888	ENSP00000368166	O14640	DVL1_HUMAN	R468Q	0	.	.	.	.	.	.	.	-0.04	0.517229	26.3	.	nan	nan
1	1273754	G	C	rs754108481	DVL1	ENSG00000107404	ENST00000378888	ENSP00000368166	O14640	DVL1_HUMAN	R468G	0	.	.	.	.	.	.	.	0.04	0.67784	23.3	.	nan	nan
1	1273763	G	C	rs778929271	DVL1	ENSG00000107404	ENST00000378888	ENSP00000368166	O14640	DVL1_HUMAN	R465G	4.00933e-06	0.001	1.88	0.896	0.313	0.224	3.3	.	-0.02	0.43393	22.5	.	.	0.492274
1	1273784	C	T	rs1463876886	DVL1	ENSG00000107404	ENST00000378888	ENSP00000368166	O14640	DVL1_HUMAN	V458M	8.02684e-06	0.001	1.9	0.482	0.145	2.65	3.321	.	-0.34	0.470173	25.2	.	.	0.478392
1	1273800	G	C	rs375510995	DVL1	ENSG00000107404	ENST00000378888	ENSP00000368166	O14640	DVL1_HUMAN	D452E	4.02872e-06	0.116	2.11	0.519	0.19	3.58	2.86	.	-0.29	0.313688	22.9	.	.	0.612182
1	1273813	G	A	rs773789094	DVL1	ENSG00000107404	ENST00000378888	ENSP00000368166	O14640	DVL1_HUMAN	A448V	8.09238e-06	0.098	1.89	0.702	0.144	3.52	7.863	.	-0.39	0.317475	20.7	.	.	0.65261
1	1273913	T	C	rs756176832	DVL1	ENSG00000107404	ENST00000378888	ENSP00000368166	O14640	DVL1_HUMAN	N443S	2.00119e-05	0.024	1.7	0.52	0.155	3.76	5.055	.	-0.52	0.582679	22.3	.	.	0.571322
1	1273926	T	A	rs1179711798	DVL1	ENSG00000107404	ENST00000378888	ENSP00000368166	O14640	DVL1_HUMAN	I439F	4.00109e-06	0	2.48	0.96	0.617	3.82	7.965	.	0.14	0.684878	26.5	.	.	0.844204
1	1273936	C	T	rs1244789938	DVL1	ENSG00000107404	ENST00000378888	ENSP00000368166	O14640	DVL1_HUMAN	M435I	4.00224e-06	0.004	1.98	0.887	0.402	3.82	7.854	.	-0.07	0.370942	24.2	.	.	0.835116
1	1273940	C	T	rs867732546	DVL1	ENSG00000107404	ENST00000378888	ENSP00000368166	O14640	DVL1_HUMAN	R434H	4.00381e-06	0.001	1.73	0.949	0.718	3.82	7.854	.	0.12	0.539925	26	.	.	0.851943
1	1273948	G	C	rs375888432	DVL1	ENSG00000107404	ENST00000378888	ENSP00000368166	O14640	DVL1_HUMAN	I431M	8.00487e-06	0.001	2.09	0.7	0.37	0.764	0.694	.	-0.24	0.271593	21.2	.	.	0.779918
1	1273956	G	C	rs770238250	DVL1	ENSG00000107404	ENST00000378888	ENSP00000368166	O14640	DVL1_HUMAN	L429V	4.00288e-06	0.001	2.25	0.859	0.277	1.8	4.953	.	-0.27	0.709797	22.7	.	.	0.749359
1	1273959	C	G	rs201616962	DVL1	ENSG00000107404	ENST00000378888	ENSP00000368166	O14640	DVL1_HUMAN	G428R	5.60529e-05	0	1.46	0.912	0.679	3.71	7.85	.	0.19	0.810728	24.3	.	.	0.868864
1	1273997	A	T	rs756786864	DVL1	ENSG00000107404	ENST00000378888	ENSP00000368166	O14640	DVL1_HUMAN	M415K	2.41055e-05	0.054	2.56	0.956	0.41	3.82	9.262	.	0.04	0.796212	22.8	.	.	0.824295
1	1274012	G	A	rs768931734	DVL1	ENSG00000107404	ENST00000378888	ENSP00000368166	O14640	DVL1_HUMAN	T410M	1.6155e-05	0.001	2.47	0.392	0.24	2.91	7.965	.	-0.47	0.217924	22.8	.	.	0.677782
1	1274031	G	T	rs535995430	DVL1	ENSG00000107404	ENST00000378888	ENSP00000368166	O14640	DVL1_HUMAN	L404M	4.07368e-06	0.04	3.36	0.383	0.05	2.83	3.237	.	-0.56	0.086777	21.7	.	.	0.646596
1	1274678	G	A	rs1041124766	DVL1	ENSG00000107404	ENST00000378888	ENSP00000368166	O14640	DVL1_HUMAN	P399L	3.18715e-05	0.09	3.35	0.439	0.227	3.59	7.439	.	-0.3	0.197745	20.5	.	.	.
1	1274714	G	T	rs1398232750	DVL1	ENSG00000107404	ENST00000378888	ENSP00000368166	O14640	DVL1_HUMAN	T387K	3.18715e-05	0.028	3.31	0.448	0.13	3.59	5.157	.	-0.4	0.452357	15.88	.	.	.
1	1274741	C	T	rs540896617	DVL1	ENSG00000107404	ENST00000378888	ENSP00000368166	O14640	DVL1_HUMAN	G378D	0	.	.	.	.	.	.	.	0.66	0.500871	32	.	nan	nan
1	1274747	C	T	rs764290807	DVL1	ENSG00000107404	ENST00000378888	ENSP00000368166	O14640	DVL1_HUMAN	R376H	2.58622e-05	0.217	3.51	0.098	0.045	2.65	0.405	.	-0.61	0.222113	22.4	0.006	.	0.494477
1	1274751	G	A	rs777887039	DVL1	ENSG00000107404	ENST00000378888	ENSP00000368166	O14640	DVL1_HUMAN	P375S	1.93961e-05	0.051	3.24	0.67	0.236	3.59	8.068	.	-0.32	0.284647	26.1	0.835	.	0.777462
1	1274757	C	T	rs915704394	DVL1	ENSG00000107404	ENST00000378888	ENSP00000368166	O14640	DVL1_HUMAN	A373T	3.23524e-05	0.872	3.48	0.04	0.072	2.67	0.389	.	-0.76	0.205177	21	0.113	.	0.573482
1	1274774	G	T	rs1281682617	DVL1	ENSG00000107404	ENST00000378888	ENSP00000368166	O14640	DVL1_HUMAN	T367K	3.18918e-05	0.001	3.13	0.828	0.329	3.59	9.933	.	-0.29	0.840601	26	0.935	.	0.829987
1	1274807	C	T	rs11583882	DVL1	ENSG00000107404	ENST00000378888	ENSP00000368166	O14640	DVL1_HUMAN	R356Q	6.58788e-06	0.168	3.2	0.422	0.161	3.49	4.97	.	-0.43	0.301443	25.1	0.766	.	0.784908
1	1274808	G	A	rs1451551708	DVL1	ENSG00000107404	ENST00000378888	ENSP00000368166	O14640	DVL1_HUMAN	R356W	6.59022e-06	0	3.1	0.832	0.17	2.52	0.7	.	-0.32	0.52488	25.9	0.997	.	0.874109
1	1274813	G	A	rs1047862834	DVL1	ENSG00000107404	ENST00000378888	ENSP00000368166	O14640	DVL1_HUMAN	P354L	6.60249e-06	0.001	2.78	0.792	0.323	3.59	8.059	.	-0.28	0.54274	25.3	0.989	.	0.819036
1	1274968	G	C	rs764678820	DVL1	ENSG00000107404	ENST00000378888	ENSP00000368166	O14640	DVL1_HUMAN	P350A	3.19163e-05	0	2.65	0.664	0.363	3.19	9.741	.	-0.33	0.462134	23.3	0.989	.	0.789346
1	1274985	C	T	rs372544077	DVL1	ENSG00000107404	ENST00000378888	ENSP00000368166	O14640	DVL1_HUMAN	R344Q	8.15774e-06	0.393	1.09	0.493	0.211	2.26	3.242	.	-0.37	0.138073	18.25	0.167	.	0.762458
1	1274989	G	A	rs889149726	DVL1	ENSG00000107404	ENST00000378888	ENSP00000368166	O14640	DVL1_HUMAN	P343S	2.84137e-05	0	1.1	0.7	0.348	3.19	7.794	.	-0.24	0.299963	23.3	0.953	.	0.781483
1	1274998	C	T	rs777796134	DVL1	ENSG00000107404	ENST00000378888	ENSP00000368166	O14640	DVL1_HUMAN	D340N	4.04419e-06	0.002	1.09	0.56	0.323	3.19	5.981	.	-0.41	0.383285	24.5	0.924	.	0.815915
1	1275001	A	G	rs1187309273	DVL1	ENSG00000107404	ENST00000378888	ENSP00000368166	O14640	DVL1_HUMAN	W339R	4.03714e-06	0	1.18	0.942	0.44	3.19	9.083	.	-0.09	0.398816	24.5	0.975	.	0.912565
1	1275023	G	C	rs769410417	DVL1	ENSG00000107404	ENST00000378888	ENSP00000368166	O14640	DVL1_HUMAN	I331M	8.06185e-06	0	1.41	0.802	0.27	2.06	0.251	.	-0.27	0.359654	22.7	0.997	.	0.669435
1	1275119	G	T	rs759500388	DVL1	ENSG00000107404	ENST00000378888	ENSP00000368166	O14640	DVL1_HUMAN	T328K	7.99469e-06	0.002	1.19	0.564	0.207	3.19	7.748	.	-0.3	0.251075	24.3	0.502	.	0.726804
1	1275137	C	T	rs767570616	DVL1	ENSG00000107404	ENST00000378888	ENSP00000368166	O14640	DVL1_HUMAN	R322Q	1.19896e-05	0	1.58	0.682	0.265	3.19	5.983	.	-0.27	0.49228	26.3	0.712	.	0.694769
1	1275167	A	T	rs377132750	DVL1	ENSG00000107404	ENST00000378888	ENSP00000368166	O14640	DVL1_HUMAN	M312K	4.00834e-06	0	1.53	0.932	0.451	3.19	9.067	.	-0.05	0.705547	24.6	0.963	.	0.807572
1	1275178	G	C	rs775640866	DVL1	ENSG00000107404	ENST00000378888	ENSP00000368166	O14640	DVL1_HUMAN	N308K	4.02013e-06	0.001	1.72	0.886	0.235	3.19	1.51	.	-0.35	0.609183	23.6	0.821	.	0.757124
1	1275183	C	T	rs1465734388	DVL1	ENSG00000107404	ENST00000378888	ENSP00000368166	O14640	DVL1_HUMAN	V307M	8.06894e-06	0.195	1.52	0.651	0.133	2.26	0.688	.	-0.48	0.406964	23.6	0.669	.	0.596223
1	1275186	C	T	rs767515570	DVL1	ENSG00000107404	ENST00000378888	ENSP00000368166	O14640	DVL1_HUMAN	D306N	8.08538e-06	0.001	1.77	0.596	0.316	3.19	7.673	.	-0.45	0.428666	25.2	0.835	.	0.668605
1	1275429	T	C	rs999900069	DVL1	ENSG00000107404	ENST00000378888	ENSP00000368166	O14640	DVL1_HUMAN	M300V	4.01287e-06	0	1.8	0.929	0.352	3.43	7.889	.	-0.11	0.452643	21.6	0.159	.	0.654056
1	1275437	G	A	rs143804486	DVL1	ENSG00000107404	ENST00000378888	ENSP00000368166	O14640	DVL1_HUMAN	P297L	4.00779e-06	0	1.59	0.599	0.414	3.43	9.836	.	-0.1	0.532478	23	0.159	.	0.779681
1	1275437	G	T	rs143804486	DVL1	ENSG00000107404	ENST00000378888	ENSP00000368166	O14640	DVL1_HUMAN	P297H	4.00779e-06	0	1.57	0.573	0.539	3.43	9.836	.	0	0.595415	24.4	0.973	.	0.766932
1	1275442	G	C	rs148365797	DVL1	ENSG00000107404	ENST00000378888	ENSP00000368166	O14640	DVL1_HUMAN	I295M	4.00548e-05	0	1.05	0.873	0.398	-3.37	-0.421	.	-0.2	0.689048	17.17	0.991	.	0.60463
1	1275444	T	A	rs775107336	DVL1	ENSG00000107404	ENST00000378888	ENSP00000368166	O14640	DVL1_HUMAN	I295F	4.00513e-06	0	1.05	0.901	0.483	3.43	6.163	.	0.09	0.853401	24	0.976	.	0.646435
1	1275444	T	C	rs775107336	DVL1	ENSG00000107404	ENST00000378888	ENSP00000368166	O14640	DVL1_HUMAN	I295V	4.00513e-06	0.027	1.15	0.672	0.279	3.43	6.163	.	-0.26	0.419328	21.5	0.413	.	0.554785
1	1275446	C	T	rs141522166	DVL1	ENSG00000107404	ENST00000378888	ENSP00000368166	O14640	DVL1_HUMAN	R294H	2.00719e-05	0.001	0.92	0.854	0.313	2.49	6.048	.	-0.23	0.797137	24.2	0.992	.	0.683309
1	1275450	C	T	rs1358617213	DVL1	ENSG00000107404	ENST00000378888	ENSP00000368166	O14640	DVL1_HUMAN	G293S	6.37267e-05	0.002	0.18	0.918	0.657	3.43	7.779	.	0.16	0.875319	24.5	0.991	.	0.82876
1	1275451	G	C	rs560603838	DVL1	ENSG00000107404	ENST00000378888	ENSP00000368166	O14640	DVL1_HUMAN	D292E	4.00753e-06	0.001	1.57	0.969	0.306	-6.86	-1.801	.	-0.28	0.799605	14.75	0.992	.	0.754696
1	1275486	C	A	rs1250264130	DVL1	ENSG00000107404	ENST00000378888	ENSP00000368166	O14640	DVL1_HUMAN	G281C	3.99422e-06	0	1.68	0.903	0.329	2.49	6.048	.	-0.11	0.855088	24.4	0.967	.	0.849463
1	1275486	C	T	rs1250264130	DVL1	ENSG00000107404	ENST00000378888	ENSP00000368166	O14640	DVL1_HUMAN	G281S	3.99422e-06	0.003	2.01	0.722	0.266	2.49	6.048	.	-0.32	0.62439	22.7	0.33	.	0.810787
1	1275497	C	T	rs762764492	DVL1	ENSG00000107404	ENST00000378888	ENSP00000368166	O14640	DVL1_HUMAN	G277D	4.79222e-05	0	1.32	0.99	0.635	3.43	7.779	.	0.21	0.883407	24	0.71	.	0.887001
1	1275498	C	T	rs369424360	DVL1	ENSG00000107404	ENST00000378888	ENSP00000368166	O14640	DVL1_HUMAN	G277S	1.99676e-05	0	1.42	0.951	0.594	3.43	7.779	.	0.13	0.719097	24.5	0.963	.	0.834765
1	1275501	C	T	rs1440229512	DVL1	ENSG00000107404	ENST00000378888	ENSP00000368166	O14640	DVL1_HUMAN	G276S	3.18695e-05	0.002	1.73	0.909	0.316	3.43	7.779	.	-0.28	0.715099	22.3	0.23	.	0.85217
1	1275525	C	T	rs1322747772	DVL1	ENSG00000107404	ENST00000378888	ENSP00000368166	O14640	DVL1_HUMAN	G268R	1.1976e-05	0.001	0.66	0.981	0.753	3.43	7.779	.	0.25	0.930507	26.8	0.999	.	0.921503
1	1275551	T	C	rs1429126074	DVL1	ENSG00000107404	ENST00000378888	ENSP00000368166	O14640	DVL1_HUMAN	H259R	1.59755e-05	0.028	1.2	0.36	0.187	3.43	7.889	.	-0.43	0.405599	23.4	0.674	.	0.78457
1	1275630	T	C	rs903941906	DVL1	ENSG00000107404	ENST00000378888	ENSP00000368166	O14640	DVL1_HUMAN	M256V	3.99007e-06	0.001	1.17	0.844	0.404	3.61	7.887	.	-0.09	0.41255	24	0.434	.	0.781172
1	1275636	G	A	rs1158841864	DVL1	ENSG00000107404	ENST00000378888	ENSP00000368166	O14640	DVL1_HUMAN	L254F	3.98947e-06	0.001	0.57	0.884	0.434	3.61	9.832	.	-0.11	0.752971	25.6	0.988	.	0.776009
1	1275647	A	G	rs778941776	DVL1	ENSG00000107404	ENST00000378888	ENSP00000368166	O14640	DVL1_HUMAN	V250A	3.9888e-06	0.001	1.08	0.601	0.238	3.61	9.168	.	-0.39	0.31292	23	0.349	.	0.5769
1	1275648	C	T	rs1140336	DVL1	ENSG00000107404	ENST00000378888	ENSP00000368166	O14640	DVL1_HUMAN	V250I	1.99448e-05	1	1.13	0.411	0.088	0.99	3.417	.	-0.61	0.11206	13.71	0.017	.	0.512992
1	1275651	T	C	rs371052835	DVL1	ENSG00000107404	ENST00000378888	ENSP00000368166	O14640	DVL1_HUMAN	I249V	6.38177e-05	0.071	1.19	0.721	0.127	3.43	7.887	.	-0.32	0.138173	22.1	0.239	.	0.766288
1	1275653	T	C	rs776213683	DVL1	ENSG00000107404	ENST00000378888	ENSP00000368166	O14640	DVL1_HUMAN	N248S	6.78074e-05	0.033	1.13	0.845	0.272	3.61	7.887	.	-0.47	0.231987	22.7	0.413	.	0.81909
1	1275661	C	G	rs763193745	DVL1	ENSG00000107404	ENST00000378888	ENSP00000368166	O14640	DVL1_HUMAN	M245I	3.98924e-06	0.002	1.19	0.765	0.297	3.61	7.776	.	-0.21	0.286031	22.8	0.28	.	0.798235
1	1275663	T	C	rs1197273714	DVL1	ENSG00000107404	ENST00000378888	ENSP00000368166	O14640	DVL1_HUMAN	M245V	3.98934e-06	0.001	1.22	0.753	0.216	2.48	7.887	.	-0.21	0.301982	19.52	0.093	.	0.757795
1	1275669	A	G	rs1471604031	DVL1	ENSG00000107404	ENST00000378888	ENSP00000368166	O14640	DVL1_HUMAN	S243P	3.98991e-06	0.001	1.07	0.779	0.427	3.61	9.168	.	-0.08	0.582453	25.6	0.991	.	0.811698
1	1275672	C	T	rs767735434	DVL1	ENSG00000107404	ENST00000378888	ENSP00000368166	O14640	DVL1_HUMAN	D242N	2.39406e-05	0.002	1.13	0.711	0.36	3.61	7.776	.	-0.39	0.38925	25.5	0.996	.	0.870996
1	1275678	T	C	rs765064694	DVL1	ENSG00000107404	ENST00000378888	ENSP00000368166	O14640	DVL1_HUMAN	I240V	3.99046e-06	0.329	1.13	0.546	0.097	2.48	5.016	.	-0.43	0.10609	15.91	0.135	.	0.737238
1	1275692	G	A	rs756926819	DVL1	ENSG00000107404	ENST00000378888	ENSP00000368166	O14640	DVL1_HUMAN	S235F	5.19066e-05	0	1.02	0.808	0.341	2.67	9.832	.	-0.21	0.3777	23.8	0.996	.	0.716855
1	1275792	G	C	rs745907818	DVL1	ENSG00000107404	ENST00000378888	ENSP00000368166	O14640	DVL1_HUMAN	R233G	4.20016e-06	0.001	3.16	0.836	0.128	2.82	0.763	.	-0.38	0.511947	24.3	0.993	.	0.707211
1	1275803	C	G	rs766033367	DVL1	ENSG00000107404	ENST00000378888	ENSP00000368166	O14640	DVL1_HUMAN	R229P	4.08804e-06	1	3.55	0.352	0.167	3.79	0.984	.	-0.49	0.429404	18.19	0.395	.	0.54072
1	1275809	C	T	rs201122929	DVL1	ENSG00000107404	ENST00000378888	ENSP00000368166	O14640	DVL1_HUMAN	R227H	1.22584e-05	0.088	3.3	0.444	0.065	3.79	2.046	.	-0.53	0.151725	22.3	0.386	.	0.741593
1	1275818	C	T	rs531645827	DVL1	ENSG00000107404	ENST00000378888	ENSP00000368166	O14640	DVL1_HUMAN	R224K	2.86224e-05	0.152	3.3	0.524	0.146	2.84	7.387	.	-0.44	0.183802	22.3	0.717	.	0.821094
1	1275821	C	T	rs746147610	DVL1	ENSG00000107404	ENST00000378888	ENSP00000368166	O14640	DVL1_HUMAN	R223Q	1.63792e-05	0.047	3.27	0.565	0.189	3.79	7.387	.	-0.37	0.262876	25.4	0.979	.	0.753355
1	1275825	G	A	rs1423455706	DVL1	ENSG00000107404	ENST00000378888	ENSP00000368166	O14640	DVL1_HUMAN	R222W	1.23031e-05	0	3.24	0.57	0.094	1.68	1.333	.	-0.38	0.291981	24.3	0.996	.	0.828155
1	1275830	T	G	rs749413431	DVL1	ENSG00000107404	ENST00000378888	ENSP00000368166	O14640	DVL1_HUMAN	K220T	4.09531e-06	0.043	3.36	0.536	0.16	3.79	5.517	.	-0.4	0.294029	24.1	0.994	.	0.789222
1	1275839	C	T	rs770699503	DVL1	ENSG00000107404	ENST00000378888	ENSP00000368166	O14640	DVL1_HUMAN	R217Q	1.6442e-05	0.337	3.41	0.535	0.094	3.79	2.799	.	-0.46	0.144306	23.3	0.525	.	0.671163
1	1275851	G	A	rs764899652	DVL1	ENSG00000107404	ENST00000378888	ENSP00000368166	O14640	DVL1_HUMAN	S213F	4.15224e-06	0.023	3.19	0.533	0.119	2.85	6.031	.	-0.47	0.462412	22	0.025	.	0.673697
1	1275851	G	C	rs764899652	DVL1	ENSG00000107404	ENST00000378888	ENSP00000368166	O14640	DVL1_HUMAN	S213C	4.15224e-06	0.001	3.18	0.571	0.204	2.85	6.031	.	-0.35	0.445522	23.1	0.906	.	0.646913
1	1275859	G	T	rs1180300096	DVL1	ENSG00000107404	ENST00000378888	ENSP00000368166	O14640	DVL1_HUMAN	S210R	3.18573e-05	0.015	3.3	0.77	0.236	0.635	1.174	.	-0.07	0.241816	17.95	0.084	.	0.752477
1	1275860	C	G	rs879471134	DVL1	ENSG00000107404	ENST00000378888	ENSP00000368166	O14640	DVL1_HUMAN	S210T	8.40174e-06	0.212	3.4	0.716	0.245	3.79	7.387	.	-0.41	0.099922	22.4	0.717	.	0.709394
1	1275862	C	G	rs752153261	DVL1	ENSG00000107404	ENST00000378888	ENSP00000368166	O14640	DVL1_HUMAN	Q209H	4.214e-06	0.089	3.34	0.459	0.106	1.78	1.002	.	-0.49	0.141271	15.52	0.007	.	0.651341
1	1275876	T	C	rs1380913811	DVL1	ENSG00000107404	ENST00000378888	ENSP00000368166	O14640	DVL1_HUMAN	S205G	4.41302e-06	0.003	3.3	0.595	0.281	3.79	5.993	.	-0.38	0.195402	24.1	0.969	.	0.617891
1	1275882	G	A	rs148942048	DVL1	ENSG00000107404	ENST00000378888	ENSP00000368166	O14640	DVL1_HUMAN	L203F	.	1	3.56	0.381	0.145	1.81	1.484	.	-0.51	0.092605	17.56	0.948	.	0.640832
1	1277067	G	C	rs141682898	DVL1	ENSG00000107404	ENST00000378888	ENSP00000368166	O14640	DVL1_HUMAN	D195E	4.02333e-06	0.332	3.44	0.154	0.014	-7.05	-1.324	.	-0.81	0.102258	0.002	0.002	.	0.442514
1	1277068	T	C	rs758508750	DVL1	ENSG00000107404	ENST00000378888	ENSP00000368166	O14640	DVL1_HUMAN	D195G	6.43438e-05	0.001	3.23	0.377	0.23	3.26	7.461	.	-0.4	0.316576	23.1	0.136	.	0.437172
1	1277072	A	T	rs202244160	DVL1	ENSG00000107404	ENST00000378888	ENSP00000368166	O14640	DVL1_HUMAN	S194T	1.20597e-05	0.097	3.23	0.701	0.127	3.82	3.549	.	-0.42	0.092779	22.7	0.969	.	0.560303
1	1277073	G	C	rs745863226	DVL1	ENSG00000107404	ENST00000378888	ENSP00000368166	O14640	DVL1_HUMAN	D193E	4.01968e-06	0.222	3.12	0.775	0.218	2.9	1.305	.	-0.45	0.175447	22.5	0.986	.	0.657348
1	1277077	A	G	rs779645908	DVL1	ENSG00000107404	ENST00000378888	ENSP00000368166	O14640	DVL1_HUMAN	V192A	4.01836e-06	0.205	3.53	0.173	0.105	3.82	3.062	.	-0.66	0.130161	20.2	0.034	.	0.346456
1	1277083	C	T	rs768146490	DVL1	ENSG00000107404	ENST00000378888	ENSP00000368166	O14640	DVL1_HUMAN	S190N	4.02081e-06	0.002	3.17	0.621	0.179	3.82	4.93	.	-0.49	0.211633	24.1	0.979	.	0.672055
1	1277091	C	G	rs199864327	DVL1	ENSG00000107404	ENST00000378888	ENSP00000368166	O14640	DVL1_HUMAN	E187D	0.000169128	0.249	3.31	0.449	0.082	0.588	0.379	.	-0.62	0.081693	14.77	0.011	.	0.694519
1	1277099	C	T	rs1230118648	DVL1	ENSG00000107404	ENST00000378888	ENSP00000368166	O14640	DVL1_HUMAN	E185K	4.03392e-06	0.004	3.27	0.849	0.435	3.82	7.517	.	-0.06	0.176935	25.1	0.988	.	0.747768
1	1277110	G	A	rs759991844	DVL1	ENSG00000107404	ENST00000378888	ENSP00000368166	O14640	DVL1_HUMAN	A181V	4.06362e-06	0.451	3.67	0.067	0.048	-1.36	2.947	.	-0.75	0.072156	0.588	0	.	0.345801
1	1277111	C	T	rs150591074	DVL1	ENSG00000107404	ENST00000378888	ENSP00000368166	O14640	DVL1_HUMAN	A181T	3.66131e-05	0.126	3.58	0.113	0.104	2.9	-0.523	.	-0.67	0.081661	14.25	0.016	.	0.356748
1	1277119	G	A	rs139645212	DVL1	ENSG00000107404	ENST00000378888	ENSP00000368166	O14640	DVL1_HUMAN	A178V	0.000172107	0.009	3.46	0.182	0.113	3.82	3.749	.	-0.55	0.122042	20.4	0.036	.	0.407855
1	1277122	C	T	rs1398330461	DVL1	ENSG00000107404	ENST00000378888	ENSP00000368166	O14640	DVL1_HUMAN	S177N	4.10482e-06	0.007	3.33	0.583	0.205	2.86	5.786	.	-0.57	0.215314	18.75	0.346	.	0.63292
1	1277132	G	A	rs146637134	DVL1	ENSG00000107404	ENST00000378888	ENSP00000368166	O14640	DVL1_HUMAN	P174S	4.15977e-06	0.369	3.63	0.466	0.094	4.09	2.821	.	-0.55	0.242122	14.98	0.126	.	0.547261
1	1277147	G	A	rs777231256	DVL1	ENSG00000107404	ENST00000378888	ENSP00000368166	O14640	DVL1_HUMAN	R169W	0	0.009	3.42	0.726	0.11	4.09	3.233	.	-0.39	0.429659	23.4	0.016	.	0.780294
1	1277179	C	T	rs150617550	DVL1	ENSG00000107404	ENST00000378888	ENSP00000368166	O14640	DVL1_HUMAN	R158Q	.	0.026	3.41	0.697	0.204	3.17	7.324	.	-0.22	0.370542	24.5	0.944	.	0.724497
1	1277441	C	T	rs758604532	DVL1	ENSG00000107404	ENST00000378888	ENSP00000368166	O14640	DVL1_HUMAN	R153H	5.101e-05	0.36	3.48	0.484	0.162	3.66	6.881	.	-0.51	0.177889	18.26	0.182	.	0.585398
1	1277451	G	A	rs769077276	DVL1	ENSG00000107404	ENST00000378888	ENSP00000368166	O14640	DVL1_HUMAN	R150C	5.92868e-05	0.01	3.37	0.485	0.14	3.66	2.013	.	-0.45	0.410057	25.5	0.649	.	0.800911
1	1277453	C	T	rs998424030	DVL1	ENSG00000107404	ENST00000378888	ENSP00000368166	O14640	DVL1_HUMAN	R149Q	1.48428e-05	0.098	3.43	0.51	0.145	3.66	5.767	.	-0.43	0.236906	23.6	0.979	.	0.609024
1	1277475	T	C	rs775632645	DVL1	ENSG00000107404	ENST00000378888	ENSP00000368166	O14640	DVL1_HUMAN	S142G	9.12259e-06	0.017	3.26	0.279	0.124	3.59	0.872	.	-0.48	0.184966	23.2	0.953	.	0.656796
1	1277489	G	A	rs544689996	DVL1	ENSG00000107404	ENST00000378888	ENSP00000368166	O14640	DVL1_HUMAN	T137M	2.31958e-05	0.001	3.35	0.252	0.215	3.35	6.179	.	-0.39	0.10837	23.6	0.548	.	0.658965
1	1277503	G	T	rs772290424	DVL1	ENSG00000107404	ENST00000378888	ENSP00000368166	O14640	DVL1_HUMAN	D132E	9.71666e-06	0.262	3.48	0.435	0.12	1.73	3.739	.	-0.45	0.193466	21.6	0.978	.	0.695495
1	1277534	G	A	rs750112275	DVL1	ENSG00000107404	ENST00000378888	ENSP00000368166	O14640	DVL1_HUMAN	P122L	2.31965e-05	0.018	3.45	0.496	0.153	2.68	4.529	.	-0.54	0.216346	18.98	0.217	.	0.722538
1	1277758	C	T	rs1375565508	DVL1	ENSG00000107404	ENST00000378888	ENSP00000368166	O14640	DVL1_HUMAN	R116Q	1.58594e-05	0.047	3.24	0.665	0.207	3.8	7.813	.	-0.36	0.082391	25.2	0.979	.	0.714621
1	1277774	C	T	rs1021940894	DVL1	ENSG00000107404	ENST00000378888	ENSP00000368166	O14640	DVL1_HUMAN	G111S	1.93643e-05	0.048	3.34	0.729	0.178	2.88	7.813	.	-0.49	0.142812	17.35	0.172	.	0.703857
1	1277798	G	T	rs752252677	DVL1	ENSG00000107404	ENST00000378888	ENSP00000368166	O14640	DVL1_HUMAN	P103T	4.77127e-06	0.049	3.43	0.322	0.212	3.71	6.75	.	-0.37	0.195145	23.4	0.996	.	0.581192
1	1277804	C	A	rs751949453	DVL1	ENSG00000107404	ENST00000378888	ENSP00000368166	O14640	DVL1_HUMAN	D101Y	2.81751e-05	0.04	3.41	0.538	0.194	3.97	7.621	.	-0.4	0.353709	23.4	0.731	.	0.493498
1	1277808	G	T	rs757734049	DVL1	ENSG00000107404	ENST00000378888	ENSP00000368166	O14640	DVL1_HUMAN	H99Q	4.59965e-06	0.663	3.6	0.239	0.088	3.05	0.411	.	-0.55	0.106394	12.1	0.01	.	0.521677
1	1277830	C	A	rs756375414	DVL1	ENSG00000107404	ENST00000378888	ENSP00000368166	O14640	DVL1_HUMAN	G92V	4.26381e-06	0.236	3.46	0.589	0.181	3.97	5.861	.	-0.4	0.203692	18.03	0.174	.	0.614888
1	1277833	G	A	rs145496306	DVL1	ENSG00000107404	ENST00000378888	ENSP00000368166	O14640	DVL1_HUMAN	A91V	.	0.342	3.49	0.102	0.031	3.05	2.198	.	-0.76	0.127905	15.33	0.002	.	0.412696
1	1277833	G	T	rs145496306	DVL1	ENSG00000107404	ENST00000378888	ENSP00000368166	O14640	DVL1_HUMAN	A91E	1.27753e-05	0.914	3.56	0.239	0.04	3.05	2.198	.	-0.62	0.235129	13.59	0.186	.	0.428757
1	1277839	G	A	rs1418499998	DVL1	ENSG00000107404	ENST00000378888	ENSP00000368166	O14640	DVL1_HUMAN	S89L	4.20752e-06	0.031	3.3	0.322	0.18	3.05	6.762	.	-0.53	0.291039	17.12	0.025	.	0.68192
1	1277857	A	G	rs769513469	DVL1	ENSG00000107404	ENST00000378888	ENSP00000368166	O14640	DVL1_HUMAN	L83P	4.16556e-06	0.099	1.03	0.853	0.255	3.91	2.583	.	-0.07	0.749408	22.9	0.943	.	0.561982
1	1278082	C	A	rs750153032	DVL1	ENSG00000107404	ENST00000378888	ENSP00000368166	O14640	DVL1_HUMAN	R76L	8.00045e-06	0.001	0.8	0.741	0.536	3.44	5.774	.	-0.08	0.510158	24.4	0.988	.	0.751755
1	1278106	G	A	rs778529281	DVL1	ENSG00000107404	ENST00000378888	ENSP00000368166	O14640	DVL1_HUMAN	A68V	4.0001e-06	0.042	0.79	0.305	0.272	2.51	5.444	.	-0.28	0.383754	19.99	0.126	.	0.740659
1	1278120	G	C	rs747684599	DVL1	ENSG00000107404	ENST00000378888	ENSP00000368166	O14640	DVL1_HUMAN	I63M	4.00208e-06	0	0.58	0.72	0.295	1.44	0.85	.	-0.25	0.538387	22.3	0.802	.	0.745271
1	1278123	C	G	rs1417323645	DVL1	ENSG00000107404	ENST00000378888	ENSP00000368166	O14640	DVL1_HUMAN	E62D	4.00288e-06	0	0.12	0.531	0.534	3.44	1.851	.	-0.2	0.508039	23.5	0.971	.	0.798956
1	1284294	G	A	rs1359542325	DVL1	ENSG00000107404	ENST00000378888	ENSP00000368166	O14640	DVL1_HUMAN	S51F	8.55256e-06	0	0.84	0.322	0.399	3.67	4.706	.	-0.14	0.651628	25.7	0.991	.	0.905218
1	1284303	A	T	rs757757453	DVL1	ENSG00000107404	ENST00000378888	ENSP00000368166	O14640	DVL1_HUMAN	F48Y	4.24121e-06	0.019	0.9	0.382	0.22	3.63	2.287	.	-0.4	0.36813	23.8	0.579	.	0.906808
1	1284313	A	G	rs775845727	DVL1	ENSG00000107404	ENST00000378888	ENSP00000368166	O14640	DVL1_HUMAN	Y45H	4.21788e-06	0.003	0.65	0.64	0.33	3.63	2.218	.	-0.27	0.619572	24.3	0.696	.	0.935343
1	1284379	C	A	rs572226696	DVL1	ENSG00000107404	ENST00000378888	ENSP00000368166	O14640	DVL1_HUMAN	V23L	1.26831e-05	0.423	0.94	0.447	0.087	3.73	1.232	.	-0.49	0.263868	19.54	0.211	.	0.871887
1	1284382	G	A	rs756617893	DVL1	ENSG00000107404	ENST00000378888	ENSP00000368166	O14640	DVL1_HUMAN	P22S	4.22568e-06	0.188	0.87	0.09	0.101	2.79	2.273	.	-0.61	0.344346	14.76	0.002	.	0.814021
1	1284412	C	T	rs1441825655	DVL1	ENSG00000107404	ENST00000378888	ENSP00000368166	O14640	DVL1_HUMAN	E12K	4.368e-06	0.007	0.98	0.285	0.195	2.81	2.345	.	-0.36	0.404174	22.2	0.056	.	0.909053
1	1452547	A	G	rs1441780936	ATAD3A	ENSG00000197785	ENST00000378755	ENSP00000368030	Q9NVI7	ATD3A_HUMAN	M95V	6.5116e-06	1	-1.93	0.051	0.12	-4.25	-1.511	0.0649	-0.51	0.079559	0.009	0	0.338002	0.255736
1	1452581	T	C	rs1474794295	ATAD3A	ENSG00000197785	ENST00000378755	ENSP00000368030	Q9NVI7	ATD3A_HUMAN	L106P	6.48904e-06	0.101	2.86	0.123	0.039	-3.77	-1.45	0.1157	-0.7	0.429821	0.657	0	0.534674	0.239179
1	1452592	T	C	rs1619815	ATAD3A	ENSG00000197785	ENST00000378755	ENSP00000368030	Q9NVI7	ATD3A_HUMAN	W110R	0.00255706	0.857	2.38	0.093	0.008	-2.86	-0.705	0.0214	-0.72	0.073286	0.449	0	0.587943	0.222241
1	1452679	T	C	rs1433439091	ATAD3A	ENSG00000197785	ENST00000378755	ENSP00000368030	Q9NVI7	ATD3A_HUMAN	C139R	1.93716e-05	0	1.6	0.077	0.043	2.8	-0.036	0.0669	-0.56	0.221809	12.26	0.069	0.588613	0.394287
1	1452683	C	G	rs1315102014	ATAD3A	ENSG00000197785	ENST00000378755	ENSP00000368030	Q9NVI7	ATD3A_HUMAN	A140G	3.87532e-05	0	0.6	0.061	0.067	-3.36	0.297	0.1041	-0.54	0.097068	1.439	0.039	0.332585	0.319663
1	1452722	G	A	rs1204743820	ATAD3A	ENSG00000197785	ENST00000378755	ENSP00000368030	Q9NVI7	ATD3A_HUMAN	S153N	6.51389e-06	0.616	1.54	0.052	0.037	1.3	1.275	0.0445	-0.71	0.121141	13.67	0.003	0.309747	0.422556
1	1452770	A	G	rs1436869694	ATAD3A	ENSG00000197785	ENST00000378755	ENSP00000368030	Q9NVI7	ATD3A_HUMAN	E169G	2.6915e-05	0.021	1.45	0.496	0.305	3.74	8.635	0.4682	-0.01	0.719316	28.1	0.793	0.924713	0.724689
1	1453098	G	C	rs1255854821	ATAD3A	ENSG00000197785	ENST00000378755	ENSP00000368030	Q9NVI7	ATD3A_HUMAN	R177S	2.19865e-05	0.004	1.67	0.811	0.23	1.42	1.161	0.4818	-0.13	0.664076	24.4	0.974	1.11931	0.78544
1	1453100	C	T	rs1183298355	ATAD3A	ENSG00000197785	ENST00000378755	ENSP00000368030	Q9NVI7	ATD3A_HUMAN	A178V	1.61929e-05	0.003	1.53	0.593	0.266	3.87	5.919	0.4104	-0.24	0.488762	26.3	0.995	1.02563	0.819865
1	1453123	C	T	rs375517057	ATAD3A	ENSG00000197785	ENST00000378755	ENSP00000368030	Q9NVI7	ATD3A_HUMAN	R186W	5.82602e-05	0.001	1.5	0.779	0.443	3.87	0.545	0.7191	-0.14	0.590495	29.1	1	1.10721	0.8135
1	1453124	G	A	rs778091985	ATAD3A	ENSG00000197785	ENST00000378755	ENSP00000368030	Q9NVI7	ATD3A_HUMAN	R186Q	2.12515e-05	0.053	1.61	0.602	0.268	3.87	5.649	0.5995	-0.26	0.409325	28.5	0.968	1.12801	0.697412
1	1454355	G	A	rs1474967843	ATAD3A	ENSG00000197785	ENST00000378755	ENSP00000368030	Q9NVI7	ATD3A_HUMAN	E215K	3.9839e-06	0.002	-2.02	0.868	0.425	3.83	7.637	0.8257	0.08	0.769854	29.6	0.952	1.129	0.811575
1	1454365	G	A	rs758391776	ATAD3A	ENSG00000197785	ENST00000378755	ENSP00000368030	Q9NVI7	ATD3A_HUMAN	R218Q	1.19558e-05	0.002	-2.04	0.638	0.307	3.76	5.892	0.7262	-0.06	0.484461	28.2	0.978	1.11752	0.799872
1	1455527	T	A	rs750196319	ATAD3A	ENSG00000197785	ENST00000378755	ENSP00000368030	Q9NVI7	ATD3A_HUMAN	V222E	4.13145e-06	0.074	-1.81	0.687	0.258	4.15	7.457	0.674	-0.06	0.648177	23.4	0.444	1.0009	0.816799
1	1455527	T	G	rs750196319	ATAD3A	ENSG00000197785	ENST00000378755	ENSP00000368030	Q9NVI7	ATD3A_HUMAN	V222G	4.13145e-06	0.002	-1.98	0.53	0.297	4.15	7.457	0.7108	-0.04	0.489675	24.8	0.735	0.976764	0.742422
1	1455532	C	T	rs760449673	ATAD3A	ENSG00000197785	ENST00000378755	ENSP00000368030	Q9NVI7	ATD3A_HUMAN	R224W	2.05447e-05	0.021	-2.1	0.654	0.258	3.23	4.562	0.4086	-0.12	0.416741	25	0.86	0.34943	0.741171
1	1455553	A	C	rs1193481758	ATAD3A	ENSG00000197785	ENST00000378755	ENSP00000368030	Q9NVI7	ATD3A_HUMAN	K231Q	4.05039e-06	0.112	2.32	0.708	0.212	4.15	8.66	0.2253	-0.29	0.379611	22.3	0.629	0.514436	0.819911
1	1455557	A	G	rs778279368	ATAD3A	ENSG00000197785	ENST00000378755	ENSP00000368030	Q9NVI7	ATD3A_HUMAN	N232S	2.42644e-05	0.105	-1.95	0.657	0.242	4.15	6.881	0.4457	-0.23	0.152213	16.87	0.219	0.341656	0.745788
1	1455574	G	C	rs1261319224	ATAD3A	ENSG00000197785	ENST00000378755	ENSP00000368030	Q9NVI7	ATD3A_HUMAN	E238Q	4.03528e-06	0.247	2.23	0.721	0.182	4.15	9.253	0.1639	-0.28	0.30958	23.1	0.771	0.405251	0.689108
1	1455580	G	A	rs773159341	ATAD3A	ENSG00000197785	ENST00000378755	ENSP00000368030	Q9NVI7	ATD3A_HUMAN	E240K	8.07526e-06	0.083	1.52	0.882	0.303	4.15	9.268	0.7782	-0.02	0.713558	24.8	0.844	0.623573	0.793385
1	1455583	G	T	rs766323501	ATAD3A	ENSG00000197785	ENST00000378755	ENSP00000368030	Q9NVI7	ATD3A_HUMAN	A241S	4.04129e-06	0.336	2.36	0.414	0.048	2.93	2.174	0.2045	-0.22	0.190212	15.51	0.081	0.364912	0.599544
1	1455587	G	T	rs144578623	ATAD3A	ENSG00000197785	ENST00000378755	ENSP00000368030	Q9NVI7	ATD3A_HUMAN	R242L	4.03959e-06	0.037	-2.04	0.668	0.181	2.24	4.054	0.3785	-0.18	0.293577	11.79	0.101	0.424749	0.588714
1	1455622	A	C	rs1372246068	ATAD3A	ENSG00000197785	ENST00000378755	ENSP00000368030	Q9NVI7	ATD3A_HUMAN	I254L	4.00224e-06	0.597	2.25	0.44	0.082	1.97	2.244	0.2579	-0.57	0.225749	12.89	0.019	0.338733	0.623701
1	1455628	C	T	rs201410640	ATAD3A	ENSG00000197785	ENST00000378755	ENSP00000368030	Q9NVI7	ATD3A_HUMAN	R256C	6.80016e-05	0.017	2.21	0.863	0.27	3.44	2.635	0.6839	-0.02	0.763143	23.4	0.791	1.18416	0.77626
1	1455629	G	A	rs776584627	ATAD3A	ENSG00000197785	ENST00000378755	ENSP00000368030	Q9NVI7	ATD3A_HUMAN	R256H	1.60004e-05	0.009	2.25	0.779	0.281	4.43	9.274	0.47	-0.14	0.643402	23.7	0.806	1.08583	0.7322
1	1470796	C	A	rs778842287	TMEM240	ENSG00000205090	ENST00000378733	ENSP00000368007	Q5SV17	TM240_HUMAN	M155I	1.34831e-05	0.026	.	0.68	0.261	2.85	4.297	0.3329	-0.2	0.26247	21.2	0.016	.	0.938563
1	1470848	C	T	rs1470073232	TMEM240	ENSG00000205090	ENST00000378733	ENSP00000368007	Q5SV17	TM240_HUMAN	R138Q	3.44386e-05	0.015	.	0.11	0.232	2.83	2.436	0.1439	-0.36	0.185309	19.17	0.108	.	0.888446
1	1471008	G	A	rs1403010179	TMEM240	ENSG00000205090	ENST00000378733	ENSP00000368007	Q5SV17	TM240_HUMAN	H112Y	3.19081e-05	0	.	0.964	0.498	3.36	9.021	0.3844	0.12	0.68797	25.3	0.888	.	0.857408
1	1471107	C	G	rs1479036962	TMEM240	ENSG00000205090	ENST00000378733	ENSP00000368007	Q5SV17	TM240_HUMAN	V79L	3.18959e-05	0.095	.	0.535	0.29	3.36	4.516	0.4245	-0.13	0.193622	21.7	0.452	.	0.738706
1	1471134	C	T	rs916649408	TMEM240	ENSG00000205090	ENST00000378733	ENSP00000368007	Q5SV17	TM240_HUMAN	V70M	6.4355e-06	0.011	.	0.476	0.125	2.52	2.2	0.1929	-0.32	0.138155	16.55	0.128	.	0.626687
1	1475131	G	C	rs1394121646	TMEM240	ENSG00000205090	ENST00000378733	ENSP00000368007	Q5SV17	TM240_HUMAN	R33G	6.66516e-06	0	.	0.755	0.405	1.34	4.114	0.6035	0.3	0.253815	25.1	0.988	.	0.822422
1	1718835	C	T	rs754236544	GNB1	ENSG00000078369	ENST00000610897	ENSP00000481878	P62873	GBB1_HUMAN	V320M	7.96248e-06	.	.	0.748	0.35	4.84	7.734	0.3302	0	0.777021	26.5	0.947	.	0.923976
1	1720521	A	G	rs1336078126	GNB1	ENSG00000078369	ENST00000610897	ENSP00000481878	P62873	GBB1_HUMAN	V296A	3.97833e-06	.	.	0.699	0.485	5.71	9.171	0.4682	0.11	0.891646	23.2	0.396	.	0.928582
1	1721883	A	G	rs1306862146	GNB1	ENSG00000078369	ENST00000610897	ENSP00000481878	P62873	GBB1_HUMAN	M217T	3.18431e-05	.	.	0.708	0.317	5.43	9.101	0.0082	-0.01	0.842629	22.6	0.001	.	0.901013
1	1721997	G	A	rs909047058	GNB1	ENSG00000078369	ENST00000610897	ENSP00000481878	P62873	GBB1_HUMAN	T179M	3.98e-06	.	.	0.514	0.26	5.11	7.899	0.0808	-0.01	0.847728	24.4	0.151	.	0.789597
1	1722013	C	T	rs779612138	GNB1	ENSG00000078369	ENST00000610897	ENSP00000481878	P62873	GBB1_HUMAN	G174S	3.98153e-05	.	.	0.822	0.287	5.11	7.72	0.486	-0.21	0.936526	25	0.519	.	0.905906
1	1724713	C	G	rs1379882820	GNB1	ENSG00000078369	ENST00000610897	ENSP00000481878	P62873	GBB1_HUMAN	Q156H	3.18593e-05	.	.	0.516	0.24	2.58	0.347	0.0087	-0.07	0.898147	19.75	0.027	.	0.885373
1	1735902	C	T	rs1452987372	GNB1	ENSG00000078369	ENST00000610897	ENSP00000481878	P62873	GBB1_HUMAN	R129H	3.97712e-06	.	.	0.615	0.226	4.61	7.732	0.1147	-0.19	0.863038	24.2	0.058	.	0.930598
1	1747276	C	T	rs1292499455	GNB1	ENSG00000078369	ENST00000610897	ENSP00000481878	P62873	GBB1_HUMAN	G41E	3.97773e-06	.	.	0.893	0.424	5.91	7.671	0.0474	0.09	0.930541	24.2	0.972	.	0.924707
1	1756856	G	T	rs763955562	GNB1	ENSG00000078369	ENST00000610897	ENSP00000481878	P62873	GBB1_HUMAN	Q13K	0	.	.	0.586	0.204	5.29	9.307	0.0118	-0.07	0.91268	21.8	0	.	0.82787
1	2160432	T	C	rs753070477	SKI	ENSG00000157933	ENST00000378536	ENSP00000367797	P12755	SKI_HUMAN	L76P	3.81607e-05	0.077	-3.92	0.547	0.525	2.61	3.322	0.5527	0	0.378916	24.1	0.921	2.1341	0.936155
1	2160465	C	T	rs1183118109	SKI	ENSG00000157933	ENST00000378536	ENSP00000367797	P12755	SKI_HUMAN	P87L	4.45629e-06	0.012	-1.64	0.554	0.504	3.2	5.689	0.5298	-0.16	0.189066	24.3	0.481	2.5965	0.935242
1	2160468	G	T	rs745444860	SKI	ENSG00000157933	ENST00000378536	ENSP00000367797	P12755	SKI_HUMAN	G88V	4.4028e-06	0.007	-1.78	0.682	0.783	3.2	9.456	0.7993	0.15	0.330066	24.3	0.991	3.09918	0.95308
1	2160483	C	G	rs749071609	SKI	ENSG00000157933	ENST00000378536	ENSP00000367797	P12755	SKI_HUMAN	P93R	4.2588e-06	0	-1.54	0.863	0.711	2.26	5.476	0.8412	0.09	0.521842	23.3	0.982	2.79815	0.941532
1	2160515	G	C	rs1294100167	SKI	ENSG00000157933	ENST00000378536	ENSP00000367797	P12755	SKI_HUMAN	V104L	4.12596e-06	0.36	-1.62	0.237	0.199	2.04	2.325	0.3046	-0.32	0.197086	14.72	0.004	1.57354	0.881115
1	2160576	C	T	rs1335830288	SKI	ENSG00000157933	ENST00000378536	ENSP00000367797	P12755	SKI_HUMAN	P124L	4.09252e-06	0	-2.36	0.866	0.866	3.2	7.532	0.9294	0.27	0.812174	26	1	2.76339	0.892069
1	2160589	C	G	rs768420010	SKI	ENSG00000157933	ENST00000378536	ENSP00000367797	P12755	SKI_HUMAN	N128K	4.09813e-06	0	-1.86	0.955	0.715	2.78	0.628	0.9242	-0.11	0.757231	25	0.997	2.95024	0.906965
1	2160627	C	T	rs762205602	SKI	ENSG00000157933	ENST00000378536	ENSP00000367797	P12755	SKI_HUMAN	A141V	3.32544e-05	0.079	-1.64	0.222	0.276	3.48	7.519	0.4678	-0.25	0.328521	23.6	0.013	1.7855	0.826625
1	2160773	C	G	rs573863671	SKI	ENSG00000157933	ENST00000378536	ENSP00000367797	P12755	SKI_HUMAN	L190V	4.71596e-06	0.003	-1.8	0.476	0.533	4.14	3.718	0.5154	-0.19	0.499263	22.1	0.003	0.23147	0.915401
1	2160842	C	T	rs777216862	SKI	ENSG00000157933	ENST00000378536	ENSP00000367797	P12755	SKI_HUMAN	L213F	8.45916e-06	0.22	-3.8	0.348	0.377	4.3	2.471	0.2391	-0.13	0.31715	26.7	0.797	0.234092	0.879555
1	2160896	C	G	rs1191109372	SKI	ENSG00000157933	ENST00000378536	ENSP00000367797	P12755	SKI_HUMAN	L231V	4.10317e-06	0.027	-3.92	0.619	0.721	4.3	2.793	0.5633	0.01	0.418629	23.9	0.968	0.784832	0.827887
1	2160924	C	T	rs770479657	SKI	ENSG00000157933	ENST00000378536	ENSP00000367797	P12755	SKI_HUMAN	P240L	4.12103e-06	0.001	-3.93	0.751	0.875	4.3	7.632	0.8539	0.23	0.686152	27	0.987	0.790129	0.86571
1	2160938	A	C	rs370180564	SKI	ENSG00000157933	ENST00000378536	ENSP00000367797	P12755	SKI_HUMAN	I245L	4.07664e-06	0.004	-4.87	0.772	0.91	4.3	8.991	0.6055	0.19	0.762384	26	0.981	0.547802	0.8521
1	2160952	C	G	rs1269332134	SKI	ENSG00000157933	ENST00000378536	ENSP00000367797	P12755	SKI_HUMAN	D249E	4.08067e-06	1	-3.63	0.665	0.649	3.27	4.714	0.4504	-0.03	0.599437	22.6	0.968	0.754756	0.874887
1	2160962	A	C	rs767352419	SKI	ENSG00000157933	ENST00000378536	ENSP00000367797	P12755	SKI_HUMAN	M253L	8.1592e-06	0.108	-3.7	0.347	0.805	4.39	3.807	0.3682	0.14	0.565823	23.4	0.582	0.194454	0.829927
1	2160974	C	T	rs777799799	SKI	ENSG00000157933	ENST00000378536	ENSP00000367797	P12755	SKI_HUMAN	H257Y	4.06531e-06	0.002	-3.83	0.672	0.85	4.39	5.74	0.4293	0.15	0.737732	26	0.983	0.838998	0.881534
1	2161052	G	A	rs764229946	SKI	ENSG00000157933	ENST00000378536	ENSP00000367797	P12755	SKI_HUMAN	A283T	8.1034e-06	0.018	-3.85	0.458	0.747	4.39	4.045	0.4864	0.06	0.472969	24.4	0.575	0.623859	0.863236
1	2161053	C	T	rs931048225	SKI	ENSG00000157933	ENST00000378536	ENSP00000367797	P12755	SKI_HUMAN	A283V	3.18451e-05	0.011	-3.86	0.301	0.829	4.39	3.827	0.4567	0.15	0.559661	23.6	0.657	0.449888	0.882888
1	2161098	C	T	rs1233215789	SKI	ENSG00000157933	ENST00000378536	ENSP00000367797	P12755	SKI_HUMAN	A298V	4.16289e-06	0.2	-3.87	0.224	0.373	4.39	2.47	0.2879	-0.16	0.173398	19.16	0.086	0.666914	0.837946
1	2161160	C	T	rs1178674782	SKI	ENSG00000157933	ENST00000378536	ENSP00000367797	P12755	SKI_HUMAN	R319W	6.04873e-06	0.063	-4.12	0.679	0.825	3.38	3.621	0.5513	0.2	0.582777	29.1	0.99	0.778937	0.874247
1	2161172	C	T	rs1365734743	SKI	ENSG00000157933	ENST00000378536	ENSP00000367797	P12755	SKI_HUMAN	R323W	6.47643e-06	0.006	-3.88	0.23	0.558	3.38	1.668	0.2622	0	0.341695	26.8	0.93	0.771015	0.866201
1	2234430	C	T	rs777251951	SKI	ENSG00000157933	ENST00000378536	ENSP00000367797	P12755	SKI_HUMAN	P328L	1.19404e-05	0.024	-3.87	0.455	0.397	4.86	3.523	0.3486	0	0.294538	23	0.14	0.759546	0.679832
1	2234472	A	C	rs377336741	SKI	ENSG00000157933	ENST00000378536	ENSP00000367797	P12755	SKI_HUMAN	Q342P	3.18383e-05	0.15	-3.9	0.672	0.497	3.65	3.524	0.2121	0.14	0.37289	20.3	0.005	0.258246	0.522156
1	2234483	C	T	rs376881638	SKI	ENSG00000157933	ENST00000378536	ENSP00000367797	P12755	SKI_HUMAN	P346S	7.95944e-06	1	-3.6	0.114	0.167	-4.34	0.389	0.0438	-0.37	0.040087	0.449	0	0.202151	0.377679
1	2234489	G	A	rs370217718	SKI	ENSG00000157933	ENST00000378536	ENSP00000367797	P12755	SKI_HUMAN	E348K	3.58223e-05	0.294	-3.8	0.517	0.538	4.86	7.783	0.1425	0.12	0.266277	22.8	0.15	0.4074	0.705178
1	2234490	A	T	rs780767199	SKI	ENSG00000157933	ENST00000378536	ENSP00000367797	P12755	SKI_HUMAN	E348V	0	0.052	-3.9	0.544	0.546	4.86	7.488	0.3564	0.07	0.377415	25.4	0.446	0.635557	0.628216
1	2234507	A	C	rs1404618770	SKI	ENSG00000157933	ENST00000378536	ENSP00000367797	P12755	SKI_HUMAN	S354R	3.18532e-05	0.075	-3.8	0.37	0.238	2.58	3.704	0.1352	-0.17	0.174196	17.61	0.029	0.243944	0.545457
1	2234517	G	A	rs200874294	SKI	ENSG00000157933	ENST00000378536	ENSP00000367797	P12755	SKI_HUMAN	R357Q	1.99143e-05	0.568	-3.71	0.386	0.246	4.86	3.819	0.1711	-0.05	0.249141	22.2	0.009	0.239131	0.497367
1	2234733	T	C	rs1424259768	SKI	ENSG00000157933	ENST00000378536	ENSP00000367797	P12755	SKI_HUMAN	C369R	6.37227e-05	0.81	-3.78	0.824	0.492	4.42	2.926	0.4295	-0.01	0.684728	17.61	0.078	0.748519	0.735986
1	2234737	T	C	rs138088528	SKI	ENSG00000157933	ENST00000378536	ENSP00000367797	P12755	SKI_HUMAN	V370A	3.97997e-05	0.258	-3.9	0.229	0.172	0.0588	1.745	0.1436	-0.27	0.163773	12.71	0.002	0.242871	0.656024
1	2234750	G	T	rs373068351	SKI	ENSG00000157933	ENST00000378536	ENSP00000367797	P12755	SKI_HUMAN	Q374H	3.97896e-06	0.003	-4.04	0.639	0.689	3.5	3.723	0.2888	0.06	0.591178	25.1	0.993	0.756785	0.81106
1	2234752	G	A	rs762209697	SKI	ENSG00000157933	ENST00000378536	ENSP00000367797	P12755	SKI_HUMAN	R375H	7.9588e-06	0.004	-4	0.673	0.816	4.42	7.433	0.3251	0.15	0.556142	29.1	0.996	0.864799	0.848069
1	2234781	G	A	rs758235470	SKI	ENSG00000157933	ENST00000378536	ENSP00000367797	P12755	SKI_HUMAN	A385T	1.99003e-05	0.723	-3.81	0.301	0.187	3.17	3.551	0.0797	-0.26	0.186951	13.3	0.005	0.197976	0.660478
1	2234790	G	A	rs376736872	SKI	ENSG00000157933	ENST00000378536	ENSP00000367797	P12755	SKI_HUMAN	A388T	2.38789e-05	0.584	-3.78	0.149	0.19	-8.17	-0.437	0.1161	-0.47	0.074709	0.058	0.001	0.194569	0.410422
1	2234811	C	T	rs773512836	SKI	ENSG00000157933	ENST00000378536	ENSP00000367797	P12755	SKI_HUMAN	P395S	3.98397e-06	0.471	-3.57	0.192	0.248	2.65	0.31	0.0078	-0.38	0.198421	17.58	0.001	0.202577	0.494753
1	2234814	C	A	rs761228623	SKI	ENSG00000157933	ENST00000378536	ENSP00000367797	P12755	SKI_HUMAN	H396N	3.98457e-06	0.289	-3.81	0.734	0.38	3.77	4.847	0.0729	-0.13	0.401439	23.4	0.533	0.24444	0.631105
1	2234833	G	C	rs557289756	SKI	ENSG00000157933	ENST00000378536	ENSP00000367797	P12755	SKI_HUMAN	R402P	3.99441e-06	0.017	-4.04	0.875	0.824	3.95	8.589	0.6135	0.28	0.821725	26.6	0.878	0.94251	0.82309
1	2235281	T	C	rs1157376273	SKI	ENSG00000157933	ENST00000378536	ENSP00000367797	P12755	SKI_HUMAN	F405S	4.13798e-06	0.113	-3.88	0.804	0.754	4.61	5.668	0.5127	0.18	0.508035	24.7	0.941	1.03682	0.857538
1	2235338	C	T	rs764317955	SKI	ENSG00000157933	ENST00000378536	ENSP00000367797	P12755	SKI_HUMAN	P424L	1.64677e-05	0.053	-3.78	0.277	0.265	4.61	2.098	0.313	-0.2	0.27104	21.5	0.008	0.22063	0.697082
1	2235362	G	A	rs756659435	SKI	ENSG00000157933	ENST00000378536	ENSP00000367797	P12755	SKI_HUMAN	S432N	4.13216e-06	0.455	-3.8	0.14	0.227	4.08	1.024	0.0898	-0.29	0.193013	16.97	0.003	0.186425	0.594383
1	2235385	T	C	rs1184378281	SKI	ENSG00000157933	ENST00000378536	ENSP00000367797	P12755	SKI_HUMAN	S440P	4.15645e-06	0.407	-3.96	0.238	0.233	-0.143	1.03	0.12	-0.3	0.237367	13.73	0.001	0.255229	0.64053
1	2235397	G	A	rs747693633	SKI	ENSG00000157933	ENST00000378536	ENSP00000367797	P12755	SKI_HUMAN	E444K	8.23927e-06	0.03	-3.78	0.537	0.362	4.08	4.9	0.0466	-0.01	0.127562	19.24	0.041	0.467827	0.688751
1	2235401	C	G	rs771669801	SKI	ENSG00000157933	ENST00000378536	ENSP00000367797	P12755	SKI_HUMAN	P445R	4.09279e-06	0.32	-3.78	0.466	0.239	3.17	1.178	0.0289	-0.16	0.122558	15.34	0.216	0.341587	0.56735
1	2235416	C	T	rs776555446	SKI	ENSG00000157933	ENST00000378536	ENSP00000367797	P12755	SKI_HUMAN	T450I	4.06554e-06	0.324	-3.73	0.108	0.213	2.96	1.816	0.0489	-0.32	0.021369	11.23	0	0.215439	0.505393
1	2235420	G	C	rs1261830369	SKI	ENSG00000157933	ENST00000378536	ENSP00000367797	P12755	SKI_HUMAN	Q451H	4.06448e-06	0.017	-3.83	0.248	0.31	3.14	2.675	0.1052	-0.11	0.131519	16.62	0.109	0.19036	0.576316
1	2235448	A	G	rs761057696	SKI	ENSG00000157933	ENST00000378536	ENSP00000367797	P12755	SKI_HUMAN	T461A	4.06501e-06	0.759	-3.73	0.09	0.13	1.33	-0.007	0.1574	-0.38	0.065446	0.93	0	0.196393	0.394335
1	2235465	G	T	rs1319885450	SKI	ENSG00000157933	ENST00000378536	ENSP00000367797	P12755	SKI_HUMAN	E466D	8.1277e-06	0.248	-3.8	0.095	0.149	2.13	0.529	0.0175	-0.36	0.055636	9.75	0	0.181116	0.458519
1	2235473	C	T	rs746659856	SKI	ENSG00000157933	ENST00000378536	ENSP00000367797	P12755	SKI_HUMAN	A469V	4.89612e-05	0.3	-3.83	0.073	0.196	0.356	0.299	0.1105	-0.39	0.035775	6.476	0	0.199615	0.370968
1	2235478	G	T	rs745717087	SKI	ENSG00000157933	ENST00000378536	ENSP00000367797	P12755	SKI_HUMAN	V471L	1.22252e-05	0.47	-3.7	0.147	0.154	0.825	0.766	0.033	-0.33	0.028444	5.466	0.001	0.197571	0.385769
1	2235484	G	A	rs371772366	SKI	ENSG00000157933	ENST00000378536	ENSP00000367797	P12755	SKI_HUMAN	A473T	1.62994e-05	0.64	-3.79	0.136	0.111	2.19	1.851	0.1311	-0.3	0.061022	10.59	0.003	0.196434	0.39845
1	2235491	A	C	rs760799232	SKI	ENSG00000157933	ENST00000378536	ENSP00000367797	P12755	SKI_HUMAN	E475A	4.06861e-06	0.02	-3.84	0.412	0.215	2.95	1.449	0.1289	-0.14	0.098087	16.53	0.002	0.317477	0.466649
1	2235495	G	C	rs776816870	SKI	ENSG00000157933	ENST00000378536	ENSP00000367797	P12755	SKI_HUMAN	E476D	1.21871e-05	0.524	-3.85	0.137	0.241	-2.42	-0.842	0.0916	-0.34	0.048675	11.61	0	0.181888	0.441271
1	2235512	C	T	rs372475723	SKI	ENSG00000157933	ENST00000378536	ENSP00000367797	P12755	SKI_HUMAN	A482V	8.13088e-06	0.349	-3.79	0.206	0.221	4.08	1.672	0.1523	-0.21	0.099811	17.71	0.002	0.225981	0.572968
1	2235523	G	A	rs200717031	SKI	ENSG00000157933	ENST00000378536	ENSP00000367797	P12755	SKI_HUMAN	V486I	9.55779e-05	0.096	-3.91	0.421	0.31	4.08	5.95	0.1581	-0.11	0.051133	21.1	0.292	0.68035	0.529106
1	2235540	A	T	rs1266460001	SKI	ENSG00000157933	ENST00000378536	ENSP00000367797	P12755	SKI_HUMAN	E491D	4.07548e-06	0.108	-3.85	0.246	0.318	0.218	0.045	0.1474	-0.18	0.104332	21.9	0.444	0.516031	0.592191
1	2235759	C	A	rs1185606795	SKI	ENSG00000157933	ENST00000378536	ENSP00000367797	P12755	SKI_HUMAN	S501Y	6.44263e-06	0.059	-3.97	0.409	0.495	4.24	4.407	0.6129	0.04	0.310655	28	0.996	0.88554	0.774923
1	2235785	G	T	rs61735580	SKI	ENSG00000157933	ENST00000378536	ENSP00000367797	P12755	SKI_HUMAN	A510S	6.43509e-06	0.627	-3.81	0.386	0.301	4.53	5.941	0.204	-0.11	0.107746	20.9	0.549	0.740148	0.685395
1	2235797	G	A	rs1322707289	SKI	ENSG00000157933	ENST00000378536	ENSP00000367797	P12755	SKI_HUMAN	G514S	6.42748e-06	1	-3.44	0.067	0.294	3.42	3.425	0.1085	-0.34	0.020671	13.89	0	0.199341	0.466798
1	2235815	G	A	rs368770641	SKI	ENSG00000157933	ENST00000378536	ENSP00000367797	P12755	SKI_HUMAN	A520T	6.39517e-06	0.552	-3.84	0.034	0.391	4.37	2.949	0.1356	-0.13	0.037139	17.23	0.06	0.195694	0.464579
1	2235819	T	C	rs1161295504	SKI	ENSG00000157933	ENST00000378536	ENSP00000367797	P12755	SKI_HUMAN	L521P	3.18898e-05	0.327	-3.77	0.074	0.315	1.4	1.379	0.2557	-0.23	0.031504	13.6	0	0.321433	0.399525
1	2235822	C	T	rs1364653973	SKI	ENSG00000157933	ENST00000378536	ENSP00000367797	P12755	SKI_HUMAN	P522L	3.18857e-05	0.165	-3.79	0.201	0.141	2.33	2.155	0.1128	-0.18	0.049529	11.9	0.016	0.206847	0.444629
1	2235846	C	T	rs1202147041	SKI	ENSG00000157933	ENST00000378536	ENSP00000367797	P12755	SKI_HUMAN	A530V	3.18776e-05	0.225	-3.85	0.124	0.204	3.45	0.873	0.1979	-0.2	0.058316	16.35	0.014	0.201934	0.449072
1	2235854	G	A	rs1410289192	SKI	ENSG00000157933	ENST00000378536	ENSP00000367797	P12755	SKI_HUMAN	D533N	6.24977e-06	0.36	-3.74	0.205	0.236	4.37	5.045	0.0129	-0.27	0.045757	15.47	0.059	0.231604	0.553751
1	2235876	C	T	rs764786977	SKI	ENSG00000157933	ENST00000378536	ENSP00000367797	P12755	SKI_HUMAN	A540V	1.78096e-05	0.036	-3.77	0.319	0.457	4.37	5.927	0.2017	-0.02	0.111777	23	0.466	0.691324	0.701441
1	2235893	C	T	rs774648274	SKI	ENSG00000157933	ENST00000378536	ENSP00000367797	P12755	SKI_HUMAN	R546W	4.49832e-05	0.001	-3.99	0.692	0.691	2.21	0.453	0.3876	0.17	0.268325	25	0.893	0.788903	0.752868
1	2235894	G	A	rs748681103	SKI	ENSG00000157933	ENST00000378536	ENSP00000367797	P12755	SKI_HUMAN	R546Q	1.12419e-05	0.114	-3.9	0.324	0.508	4.37	5.706	0.1682	0.02	0.160761	22.2	0.289	0.780609	0.630166
1	2235908	G	A	rs1225179301	SKI	ENSG00000157933	ENST00000378536	ENSP00000367797	P12755	SKI_HUMAN	G551S	1.08956e-05	0.928	-3.65	0.038	0.25	3.27	2.742	0.0688	-0.29	0.082845	16.72	0.007	0.202443	0.560525
1	2235917	G	A	.	SKI	ENSG00000157933	ENST00000378536	ENSP00000367797	P12755	SKI_HUMAN	D554N	5.21213e-06	0.172	-4.01	0.4	0.457	4.37	6.539	0.2216	-0.18	0.198653	23.2	0.631	0.768488	0.766717
1	2235935	G	C	rs1409258473	SKI	ENSG00000157933	ENST00000378536	ENSP00000367797	P12755	SKI_HUMAN	E560Q	5.05107e-06	0.187	-3.97	0.479	0.524	4.37	9.16	0.2771	0.05	0.342324	22.8	0.339	0.772811	0.768375
1	2235965	C	A	rs377517039	SKI	ENSG00000157933	ENST00000378536	ENSP00000367797	P12755	SKI_HUMAN	R570S	1.01132e-05	0.063	-3.97	0.865	0.631	3.4	3.994	0.608	0.25	0.528168	23.5	0.987	0.827548	0.80706
1	2235965	C	T	rs377517039	SKI	ENSG00000157933	ENST00000378536	ENSP00000367797	P12755	SKI_HUMAN	R570C	2.02263e-05	0.007	-4.04	0.769	0.69	3.4	3.994	0.679	0.24	0.472141	26.3	0.993	0.917508	0.850001
1	2235968	G	A	rs190373826	SKI	ENSG00000157933	ENST00000378536	ENSP00000367797	P12755	SKI_HUMAN	V571M	2.02733e-05	0.006	-4.03	0.561	0.574	4.37	7.554	0.2554	0.11	0.205807	24.4	0.994	0.780862	0.792177
1	2235972	A	G	rs759323347	SKI	ENSG00000157933	ENST00000378536	ENSP00000367797	P12755	SKI_HUMAN	K572R	1.02607e-05	0.2	-3.92	0.112	0.316	3.16	4.859	0.2242	-0.21	0.111208	17.64	0.011	0.165499	0.632565
1	2235996	C	T	rs1397350089	SKI	ENSG00000157933	ENST00000378536	ENSP00000367797	P12755	SKI_HUMAN	A580V	1.69543e-05	0.428	-3.98	0.55	0.486	4.37	5.695	0.4039	0.02	0.150994	24	0.985	0.775145	0.702365
1	2236014	G	C	rs1181324706	SKI	ENSG00000157933	ENST00000378536	ENSP00000367797	P12755	SKI_HUMAN	S586T	3.18512e-05	0.087	-3.9	0.22	0.541	4.37	7.281	0.2053	0.04	0.257556	24.5	0.952	1.01077	0.731735
1	2237462	C	G	rs1263507704	SKI	ENSG00000157933	ENST00000378536	ENSP00000367797	P12755	SKI_HUMAN	L591V	5.34228e-06	0.412	-4.49	0.635	0.466	2.03	2.449	0.4269	0.02	0.323237	19.02	0.991	2.08177	0.809177
1	2237486	A	G	rs761706108	SKI	ENSG00000157933	ENST00000378536	ENSP00000367797	P12755	SKI_HUMAN	K599E	9.20853e-06	0.042	-4.27	0.62	0.593	3.93	5.72	0.4368	0.09	0.340627	23.1	0.219	2.63092	0.855583
1	2237514	C	G	rs1244086928	SKI	ENSG00000157933	ENST00000378536	ENSP00000367797	P12755	SKI_HUMAN	A608G	4.41462e-06	0.214	-3.96	0.521	0.589	4.09	5.477	0.4427	0.01	0.263099	24.2	0.991	1.11622	0.772676
1	2237539	C	G	rs1044806468	SKI	ENSG00000157933	ENST00000378536	ENSP00000367797	P12755	SKI_HUMAN	I616M	4.50422e-06	0.039	-4.09	0.694	0.505	-4.23	-1.538	0.385	-0.04	0.231009	13.41	0.968	2.0805	0.711676
1	2237543	C	T	rs757791217	SKI	ENSG00000157933	ENST00000378536	ENSP00000367797	P12755	SKI_HUMAN	R618C	4.51904e-06	0.038	-3.99	0.822	0.639	4.09	5.616	0.5765	0.22	0.330363	24.5	0.987	2.50879	0.771949
1	2237568	A	T	rs774106502	SKI	ENSG00000157933	ENST00000378536	ENSP00000367797	P12755	SKI_HUMAN	K626M	7.83172e-05	0.001	-4.32	0.515	0.526	2.88	3.912	0.5739	0.02	0.201618	22.5	0.341	2.5965	0.665608
1	2237604	A	G	rs921915068	SKI	ENSG00000157933	ENST00000378536	ENSP00000367797	P12755	SKI_HUMAN	K638R	3.18492e-05	0.159	-4.02	0.259	0.358	1.63	2.314	0.2337	-0.21	0.128175	20.1	0.004	0.914573	0.514134
1	2237619	A	G	rs1288017380	SKI	ENSG00000157933	ENST00000378536	ENSP00000367797	P12755	SKI_HUMAN	Q643R	1.0067e-05	0.276	-3.9	0.391	0.324	4.03	3.983	0.4144	-0.14	0.253196	22	0.012	1.70894	0.687521
1	2237624	C	G	.	SKI	ENSG00000157933	ENST00000378536	ENSP00000367797	P12755	SKI_HUMAN	R645G	5.10824e-06	0.004	-4.19	0.916	0.684	4.03	0.62	0.6743	0.35	0.336763	27.2	0.947	2.10648	0.644542
1	2237630	G	A	rs1312365709	SKI	ENSG00000157933	ENST00000378536	ENSP00000367797	P12755	SKI_HUMAN	A647T	5.27604e-06	0.59	-3.76	0.1	0.191	1.95	1.079	0.1448	-0.38	0.032364	17.86	0	1.06375	0.343186
1	2237633	C	G	rs555623960	SKI	ENSG00000157933	ENST00000378536	ENSP00000367797	P12755	SKI_HUMAN	R648G	3.69881e-05	0.097	-4.06	0.816	0.808	4.03	1.91	0.6359	0.27	0.289012	24.5	0.947	2.10648	0.73605
1	2237636	G	C	rs1194917358	SKI	ENSG00000157933	ENST00000378536	ENSP00000367797	P12755	SKI_HUMAN	V649L	5.29644e-06	0.051	-3.87	0.538	0.389	3.11	5.343	0.2885	-0.07	0.055398	22.7	0.034	1.15822	0.709944
1	2238064	C	G	rs1425076302	SKI	ENSG00000157933	ENST00000378536	ENSP00000367797	P12755	SKI_HUMAN	Q683E	1.44735e-05	0.973	-3.83	0.329	0.483	4.19	5.702	0.4784	-0.01	0.485395	19.25	0.931	2.31234	0.875311
1	2238073	G	A	rs756553942	SKI	ENSG00000157933	ENST00000378536	ENSP00000367797	P12755	SKI_HUMAN	A686T	7.23066e-06	0.164	-3.82	0.222	0.271	4.19	4.563	0.1817	-0.1	0.159678	19.46	0.005	1.1097	0.826583
1	2238142	C	A	rs1478769141	SKI	ENSG00000157933	ENST00000378536	ENSP00000367797	P12755	SKI_HUMAN	L709M	3.20739e-05	0.118	-4.33	0.432	0.541	4.19	7.443	0.1886	0.04	0.066836	23.1	0.983	2.24294	0.923667
1	2337234	T	G	rs762351770	PEX10	ENSG00000157911	ENST00000288774	ENSP00000288774	O60683-2	PEX10_HUMAN	K338Q	8.7581e-06	0.067	-0.29	0.348	0.317	4.81	3.468	0.3555	-0.21	0.342265	23.8	.	0.487262	0.590064
1	2337939	G	A	rs78620392	PEX10	ENSG00000157911	ENST00000288774	ENSP00000288774	O60683-2	PEX10_HUMAN	A319V	0.000276591	0.031	-0.25	0.202	0.115	3.88	3.11	0.3519	-0.46	0.100266	23.2	.	0.169218	0.291338
1	2337940	C	T	rs371030713	PEX10	ENSG00000157911	ENST00000288774	ENSP00000288774	O60683-2	PEX10_HUMAN	A319T	9.21814e-05	0.061	-0.26	0.156	0.164	4.1	4.829	0.3727	-0.48	0.092219	22.6	.	0.165492	0.29578
1	2337993	C	T	rs1413473403	PEX10	ENSG00000157911	ENST00000288774	ENSP00000288774	O60683-2	PEX10_HUMAN	R301K	0.00012747	0.265	-0.26	0.403	0.256	5.02	4.618	0.188	-0.26	0.29464	23.4	.	0.123141	0.659352
1	2337996	C	T	rs758678654	PEX10	ENSG00000157911	ENST00000288774	ENSP00000288774	O60683-2	PEX10_HUMAN	R300H	9.59263e-05	0.011	-0.26	0.756	0.448	5.02	5.71	0.5693	-0.06	0.358579	29.8	.	0.549581	0.727028
1	2338000	C	T	rs62641225	PEX10	ENSG00000157911	ENST00000288774	ENSP00000288774	O60683-2	PEX10_HUMAN	E299K	7.99035e-06	0.139	-1.9	0.302	0.425	5.02	3.614	0.1334	-0.17	0.205048	23.6	.	0.118899	0.670175
1	2338018	A	G	rs747389749	PEX10	ENSG00000157911	ENST00000288774	ENSP00000288774	O60683-2	PEX10_HUMAN	C293R	3.99402e-06	0	-8.66	0.928	0.952	5.02	6.949	0.922	0.59	0.895274	24.9	.	0.657816	0.828248
1	2338039	C	T	rs1373651508	PEX10	ENSG00000157911	ENST00000288774	ENSP00000288774	O60683-2	PEX10_HUMAN	A286T	3.99594e-06	0.279	-0.35	0.078	0.074	3.05	-0.112	0.0253	-0.57	0.056364	12.85	.	0.096103	0.353867
1	2338041	C	G	rs1477758591	PEX10	ENSG00000157911	ENST00000288774	ENSP00000288774	O60683-2	PEX10_HUMAN	R285T	7.99182e-06	0.572	-0.28	0.314	0.048	2.78	0.047	0.0631	-0.51	0.148728	10.75	.	0.150913	0.402305
1	2338050	A	G	rs748829349	PEX10	ENSG00000157911	ENST00000288774	ENSP00000288774	O60683-2	PEX10_HUMAN	L282S	3.9983e-06	0.354	-0.33	0.195	0.031	-1.44	-0.259	0.0443	-0.49	0.221257	6.602	.	0.134426	0.312511
1	2338051	A	C	rs768340395	PEX10	ENSG00000157911	ENST00000288774	ENSP00000288774	O60683-2	PEX10_HUMAN	L282V	3.99811e-06	1	-0.3	0.086	0.051	-3.93	-2.206	0.0193	-0.63	0.042158	0.004	.	0.0947005	0.303012
1	2338053	G	C	rs1208669638	PEX10	ENSG00000157911	ENST00000288774	ENSP00000288774	O60683-2	PEX10_HUMAN	S281C	6.3743e-05	0.03	-0.36	0.153	0.139	2.69	0.696	0.1724	-0.35	0.180093	16.66	.	0.390474	0.350417
1	2338186	C	T	rs372509245	PEX10	ENSG00000157911	ENST00000288774	ENSP00000288774	O60683-2	PEX10_HUMAN	R270K	2.93147e-05	0.884	-0.25	0.116	0.056	0.241	-0.046	0.0452	-0.54	0.051465	12.19	.	0.0950197	0.282681
1	2338198	C	G	rs1335499698	PEX10	ENSG00000157911	ENST00000288774	ENSP00000288774	O60683-2	PEX10_HUMAN	R266T	4.18985e-06	0.175	-0.31	0.512	0.277	2.06	0.757	0.5224	-0.21	0.193615	17.02	.	0.29568	0.329884
1	2338202	C	T	rs747771124	PEX10	ENSG00000157911	ENST00000288774	ENSP00000288774	O60683-2	PEX10_HUMAN	A265T	4.19748e-06	0.008	-0.31	0.605	0.308	5.02	4.848	0.5145	-0.08	0.202736	24.1	.	0.347841	0.516323
1	2338210	C	T	rs142257121	PEX10	ENSG00000157911	ENST00000288774	ENSP00000288774	O60683-2	PEX10_HUMAN	R262Q	7.91014e-05	0.119	-0.34	0.379	0.341	4.09	1.813	0.2285	-0.23	0.199808	22.5	.	0.279136	0.381024
1	2338223	C	T	rs61736380	PEX10	ENSG00000157911	ENST00000288774	ENSP00000288774	O60683-2	PEX10_HUMAN	G258S	2.89479e-05	1	-1.46	0.157	0.147	-0.228	0.469	0.2573	-0.5	0.082583	11.43	.	0.0940562	0.341724
1	2338237	C	T	rs372574195	PEX10	ENSG00000157911	ENST00000288774	ENSP00000288774	O60683-2	PEX10_HUMAN	G253E	4.11685e-06	0.36	-1.61	0.498	0.484	3.06	1.383	0.1797	-0.19	0.152781	13.35	.	0.27608	0.473077
1	2338256	G	C	rs777541029	PEX10	ENSG00000157911	ENST00000288774	ENSP00000288774	O60683-2	PEX10_HUMAN	H247D	4.12507e-06	0.036	-1.63	0.735	0.604	5.02	6.619	0.6571	0.04	0.491474	23.6	.	0.482544	0.537004
1	2338258	A	G	rs746710198	PEX10	ENSG00000157911	ENST00000288774	ENSP00000288774	O60683-2	PEX10_HUMAN	L246P	2.47264e-05	0.007	-1.77	0.841	0.745	3.89	4.912	0.529	0.19	0.494792	23.4	.	0.534727	0.546256
1	2338294	C	A	rs368143757	PEX10	ENSG00000157911	ENST00000288774	ENSP00000288774	O60683-2	PEX10_HUMAN	R234L	4.16594e-06	0.021	-0.24	0.738	0.358	3.01	2.871	0.6775	-0.13	0.204036	16.77	.	0.153076	0.358804
1	2338295	G	A	rs536486149	PEX10	ENSG00000157911	ENST00000288774	ENSP00000288774	O60683-2	PEX10_HUMAN	R234C	6.26619e-05	0.022	-0.32	0.406	0.278	3.96	0.705	0.6866	-0.18	0.166424	18.51	.	0.161432	0.388465
1	2338308	C	A	.	PEX10	ENSG00000157911	ENST00000288774	ENSP00000288774	O60683-2	PEX10_HUMAN	E229D	4.1769e-06	0.412	-0.35	0.207	0.188	1.72	0.873	0.1704	-0.39	0.114333	13.44	.	0.0859195	0.372236
1	2338324	C	A	rs199934621	PEX10	ENSG00000157911	ENST00000288774	ENSP00000288774	O60683-2	PEX10_HUMAN	R224L	4.2003e-06	0.433	-0.18	0.394	0.283	-3.13	-1.211	0.2868	-0.25	0.156205	0.658	.	0.183099	0.279886
1	2338330	C	T	rs371979619	PEX10	ENSG00000157911	ENST00000288774	ENSP00000288774	O60683-2	PEX10_HUMAN	R222H	8.39433e-05	0.181	-0.3	0.227	0.092	0.921	0.443	0.3531	-0.37	0.13337	13.11	.	0.120438	0.313421
1	2338331	G	A	rs149615608	PEX10	ENSG00000157911	ENST00000288774	ENSP00000288774	O60683-2	PEX10_HUMAN	R222C	.	0.001	-0.32	0.324	0.596	4.89	3.005	0.5976	-0.08	0.284705	24	.	0.142719	0.341129
1	2338343	C	T	rs777833967	PEX10	ENSG00000157911	ENST00000288774	ENSP00000288774	O60683-2	PEX10_HUMAN	A218T	4.26497e-06	0.246	-0.32	0.181	0.01	-3.91	0.709	0.0251	-0.59	0.072603	3.385	.	0.102706	0.30485
1	2338352	C	G	rs149822209	PEX10	ENSG00000157911	ENST00000288774	ENSP00000288774	O60683-2	PEX10_HUMAN	A215P	2.16604e-05	0.293	-0.3	0.219	0.091	0.28	0.02	0.0563	-0.47	0.195567	0.2	.	0.122363	0.298224
1	2338358	T	G	rs759790014	PEX10	ENSG00000157911	ENST00000288774	ENSP00000288774	O60683-2	PEX10_HUMAN	S213R	4.37986e-06	0.136	-0.21	0.206	0.058	0.706	0.184	0.0254	-0.52	0.138172	2.332	.	0.104621	0.35648
1	2338359	C	T	rs1209346667	PEX10	ENSG00000157911	ENST00000288774	ENSP00000288774	O60683-2	PEX10_HUMAN	M212I	4.40933e-06	0.272	-0.17	0.225	0.061	1.59	-0.662	0.0278	-0.62	0.108112	7.742	.	0.105448	0.40311
1	2338373	G	A	rs1469160710	PEX10	ENSG00000157911	ENST00000288774	ENSP00000288774	O60683-2	PEX10_HUMAN	L208F	3.18431e-05	0.649	-1.66	0.075	0.067	1.57	0.017	0.0294	-0.46	0.095138	9.975	.	0.105902	0.332392
1	2339941	T	G	rs756342887	PEX10	ENSG00000157911	ENST00000288774	ENSP00000288774	O60683-2	PEX10_HUMAN	I184L	8.02691e-06	0.298	-1.34	0.377	0.238	2.4	0.995	0.3414	-0.3	0.127932	15.42	0.241	0.10345	0.633578
1	2339983	C	T	rs766015781	PEX10	ENSG00000157911	ENST00000288774	ENSP00000288774	O60683-2	PEX10_HUMAN	G170S	8.0503e-06	0.885	-1.59	0.203	0.179	3.74	0.874	0.117	-0.42	0.109319	15.33	0.027	0.0984024	0.34334
1	2339985	T	C	rs776308498	PEX10	ENSG00000157911	ENST00000288774	ENSP00000288774	O60683-2	PEX10_HUMAN	Q169R	4.02657e-06	0.079	-1.62	0.354	0.315	2.32	3.471	0.3772	-0.26	0.158887	14.53	0.096	0.111681	0.370114
1	2339997	A	G	rs758364619	PEX10	ENSG00000157911	ENST00000288774	ENSP00000288774	O60683-2	PEX10_HUMAN	F165S	8.06953e-06	0.4	-1.52	0.193	0.171	-5.1	-0.437	0.0527	-0.49	0.145102	5.964	0.005	0.171652	0.320201
1	2340020	C	A	rs748545159	PEX10	ENSG00000157911	ENST00000288774	ENSP00000288774	O60683-2	PEX10_HUMAN	R157S	2.02357e-05	0.01	-1.66	0.435	0.427	1.75	2.958	0.1769	-0.19	0.203495	18.4	0.419	0.357501	0.372215
1	2340027	T	C	rs1353676867	PEX10	ENSG00000157911	ENST00000288774	ENSP00000288774	O60683-2	PEX10_HUMAN	Q155R	3.18878e-05	0.074	-1.47	0.511	0.268	-1.99	0.111	0.1242	-0.28	0.131095	8.603	0.492	0.103264	0.48854
1	2340036	A	T	rs746497851	PEX10	ENSG00000157911	ENST00000288774	ENSP00000288774	O60683-2	PEX10_HUMAN	L152Q	8.12955e-06	0.002	-1.87	0.82	0.74	4.76	6.752	0.778	0.35	0.501878	23.2	0.99	0.502531	0.539999
1	2340046	T	C	rs775373821	PEX10	ENSG00000157911	ENST00000288774	ENSP00000288774	O60683-2	PEX10_HUMAN	T149A	4.07987e-06	0.31	-0.21	0.078	0.093	-3.67	-0.218	0.1514	-0.56	0.056438	1.148	0.001	0.091799	0.372321
1	2340047	G	T	rs1442218906	PEX10	ENSG00000157911	ENST00000288774	ENSP00000288774	O60683-2	PEX10_HUMAN	H148Q	3.26576e-05	0.468	-0.16	0.121	0.051	-9.33	-2.091	0.0067	-0.57	0.079707	0.031	0.003	0.0950654	0.420053
1	2340054	C	T	rs1471507257	PEX10	ENSG00000157911	ENST00000288774	ENSP00000288774	O60683-2	PEX10_HUMAN	R146H	1.23591e-05	0.23	-0.31	0.194	0.073	0.0807	1.155	0.1261	-0.39	0.053061	9.703	0.011	0.122009	0.299709
1	2340060	C	G	rs760785367	PEX10	ENSG00000157911	ENST00000288774	ENSP00000288774	O60683-2	PEX10_HUMAN	W144S	4.14082e-05	0.128	-0.19	0.561	0.515	4.76	7.337	0.7477	0.27	0.326083	23.1	0.644	0.430708	0.618074
1	2340063	C	T	rs766596553	PEX10	ENSG00000157911	ENST00000288774	ENSP00000288774	O60683-2	PEX10_HUMAN	R143H	9.14221e-05	0.271	-0.34	0.2	0.104	-1.7	-0.283	0.0615	-0.41	0.068941	12.3	0.031	0.122606	0.371429
1	2340070	C	T	rs747538698	PEX10	ENSG00000157911	ENST00000288774	ENSP00000288774	O60683-2	PEX10_HUMAN	A141T	4.14521e-06	0.315	-0.32	0.174	0.03	-1.09	-1.04	0.0517	-0.5	0.03586	6.285	0.012	0.0919931	0.361487
1	2340101	G	C	rs1425257705	PEX10	ENSG00000157911	ENST00000288774	ENSP00000288774	O60683-2	PEX10_HUMAN	S130R	3.1902e-05	0.272	-1.57	0.467	0.242	1.7	2.773	0.6256	-0.3	0.081653	12.29	0.393	0.1107	0.486732
1	2340111	A	G	rs775041092	PEX10	ENSG00000157911	ENST00000288774	ENSP00000288774	O60683-2	PEX10_HUMAN	L127S	8.21146e-06	0.746	-1.45	0.092	0.135	-1.61	-2.512	0.1509	-0.59	0.027082	2.863	0.001	0.131623	0.402609
1	2340120	C	T	rs1169193497	PEX10	ENSG00000157911	ENST00000288774	ENSP00000288774	O60683-2	PEX10_HUMAN	G124E	8.14471e-06	0.838	-1.63	0.232	0.148	-1.88	-0.235	0.0131	-0.47	0.061359	8.968	0.039	0.151232	0.399559
1	2340124	T	C	rs1431316349	PEX10	ENSG00000157911	ENST00000288774	ENSP00000288774	O60683-2	PEX10_HUMAN	S123G	4.06121e-06	0.522	-1.69	0.118	0.13	-1.35	-0.44	0.1249	-0.56	0.024746	0.199	0.003	0.0851288	0.396846
1	2340130	G	T	rs1056200158	PEX10	ENSG00000157911	ENST00000288774	ENSP00000288774	O60683-2	PEX10_HUMAN	P121T	8.09749e-06	0.592	-1.62	0.104	0.091	0.342	0.041	0.0221	-0.5	0.068782	0.202	0.009	0.105448	0.377231
1	2340148	G	C	rs1381697695	PEX10	ENSG00000157911	ENST00000288774	ENSP00000288774	O60683-2	PEX10_HUMAN	Q115E	4.02878e-06	0.295	-1.6	0.312	0.207	2.95	4.735	0.0543	-0.28	0.076075	15.6	0.039	0.139624	0.449878
1	2340237	T	C	rs775448187	PEX10	ENSG00000157911	ENST00000288774	ENSP00000288774	O60683-2	PEX10_HUMAN	H85R	7.96718e-06	1	-1.41	0.114	0.261	-8.75	-0.839	0.2369	-0.65	0.030086	0.001	0	0.115026	0.198861
1	2340246	G	A	rs762111818	PEX10	ENSG00000157911	ENST00000288774	ENSP00000288774	O60683-2	PEX10_HUMAN	S82L	3.98356e-06	0.003	-1.78	0.402	0.347	4.62	4.103	0.5028	-0.14	0.13312	19.33	0.789	0.416336	0.413037
1	2340261	A	T	rs753282581	PEX10	ENSG00000157911	ENST00000288774	ENSP00000288774	O60683-2	PEX10_HUMAN	I77N	7.96667e-06	0.001	-1.67	0.508	0.577	4.48	5.635	0.4853	-0.15	0.406906	23.6	0.916	0.597808	0.329534
1	2341816	G	A	rs772275107	PEX10	ENSG00000157911	ENST00000288774	ENSP00000288774	O60683-2	PEX10_HUMAN	L63F	7.96394e-06	0.345	-1.69	0.315	0.15	-3.86	0.529	0.2922	-0.41	0.098678	8.564	0.015	0.105902	0.304128
1	2341836	G	C	rs1200333124	PEX10	ENSG00000157911	ENST00000288774	ENSP00000288774	O60683-2	PEX10_HUMAN	A56G	3.98165e-06	0.04	-1.73	0.748	0.645	3.8	7.326	0.4834	-0.06	0.262468	23.9	0.953	0.193808	0.490877
1	2341860	T	A	rs1188334561	PEX10	ENSG00000157911	ENST00000288774	ENSP00000288774	O60683-2	PEX10_HUMAN	E48V	3.98406e-06	0	-2.83	0.914	0.858	4.73	7.338	0.8254	0.47	0.680247	24.1	0.999	0.531974	0.527038
1	2341861	C	T	rs1241657365	PEX10	ENSG00000157911	ENST00000288774	ENSP00000288774	O60683-2	PEX10_HUMAN	E48K	3.98419e-06	0	-2.79	0.919	0.832	4.73	7.236	0.7178	0.46	0.60264	24.2	0.999	0.522854	0.605323
1	2341863	T	C	rs764783812	PEX10	ENSG00000157911	ENST00000288774	ENSP00000288774	O60683-2	PEX10_HUMAN	K47R	3.98476e-06	0.535	-1.62	0.314	0.087	-0.2	0.542	0.0786	-0.41	0.067198	13.79	0.028	0.0904168	0.418777
1	2341881	T	C	rs112163061	PEX10	ENSG00000157911	ENST00000288774	ENSP00000288774	O60683-2	PEX10_HUMAN	K41R	3.18613e-05	0.594	-1.54	0.254	0.157	0.967	0.56	0.0513	-0.42	0.15049	11.12	0.007	0.0784968	0.621529
1	2341883	C	A	rs1363831554	PEX10	ENSG00000157911	ENST00000288774	ENSP00000288774	O60683-2	PEX10_HUMAN	R40S	7.96978e-06	0.011	-1.89	0.549	0.36	2.79	1.28	0.6814	-0.18	0.509233	21.3	0.138	0.29411	0.635444
1	3102722	C	T	rs770517714	PRDM16	ENSG00000142611	ENST00000270722	ENSP00000270722	Q9HAZ2	PRD16_HUMAN	P24L	4.05587e-06	0.002	1.74	0.453	0.067	5.1	5.151	0.3095	-0.49	0.385261	22.6	0.032	0.358015	0.474177
1	3102725	A	G	rs1239281386	PRDM16	ENSG00000142611	ENST00000270722	ENSP00000270722	Q9HAZ2	PRD16_HUMAN	N25S	8.10997e-06	0.016	1.62	0.205	0.112	5.1	8.084	0.016	-0.66	0.135688	16.18	0.009	0.280193	0.415237
1	3102734	T	A	rs1169589214	PRDM16	ENSG00000142611	ENST00000270722	ENSP00000270722	Q9HAZ2	PRD16_HUMAN	L28Q	4.04881e-06	0.003	1.34	0.779	0.237	5.1	4.712	0.5971	-0.15	0.808752	24.1	0.974	1.08227	0.487902
1	3102752	C	A	rs779535977	PRDM16	ENSG00000142611	ENST00000270722	ENSP00000270722	Q9HAZ2	PRD16_HUMAN	A34E	4.04321e-06	0.004	1.55	0.523	0.2	3.22	4.282	0.2988	-0.4	0.376142	19.37	0.998	0.826985	0.47204
1	3102752	C	T	rs779535977	PRDM16	ENSG00000142611	ENST00000270722	ENSP00000270722	Q9HAZ2	PRD16_HUMAN	A34V	2.42593e-05	0.007	1.49	0.315	0.141	3.22	4.282	0.2218	-0.62	0.178498	15.6	0.994	0.887394	0.447025
1	3102754	G	A	rs777374351	PRDM16	ENSG00000142611	ENST00000270722	ENSP00000270722	Q9HAZ2	PRD16_HUMAN	E35K	1.2123e-05	0.007	1.53	0.784	0.264	5.1	8.927	0.4747	-0.31	0.512087	24.5	0.994	0.523361	0.509564
1	3102766	G	A	rs775285788	PRDM16	ENSG00000142611	ENST00000270722	ENSP00000270722	Q9HAZ2	PRD16_HUMAN	E39K	8.08211e-05	0.002	1.56	0.946	0.214	5.1	8.927	0.3369	-0.16	0.592976	24.9	0.859	0.82857	0.527876
1	3102780	G	A	rs1170712675	PRDM16	ENSG00000142611	ENST00000270722	ENSP00000270722	Q9HAZ2	PRD16_HUMAN	M43I	4.04207e-06	0.169	1.21	0.473	0.072	5.1	6.068	0.0243	-0.54	0.129185	16.75	0.013	0.391518	0.372576
1	3102797	G	A	rs754043874	PRDM16	ENSG00000142611	ENST00000270722	ENSP00000270722	Q9HAZ2	PRD16_HUMAN	G49E	4.05052e-05	0.189	0.96	0.649	0.319	4.85	6.937	0.3891	-0.34	0.387975	22.4	0.713	0.607371	0.70066
1	3102803	C	T	rs765652014	PRDM16	ENSG00000142611	ENST00000270722	ENSP00000270722	Q9HAZ2	PRD16_HUMAN	P51L	1.21606e-05	0.011	1.01	0.538	0.073	4.85	3.756	0.2291	-0.43	0.193002	22.6	0.75	0.496083	0.565472
1	3102814	C	T	rs1450785663	PRDM16	ENSG00000142611	ENST00000270722	ENSP00000270722	Q9HAZ2	PRD16_HUMAN	P55S	4.0542e-06	0.046	1.04	0.471	0.141	5.1	6.938	0.3079	-0.34	0.3122	23.8	0.859	0.51936	0.62964
1	3102825	G	C	rs780483759	PRDM16	ENSG00000142611	ENST00000270722	ENSP00000270722	Q9HAZ2	PRD16_HUMAN	E58D	4.05818e-05	0.104	0.78	0.401	0.14	4.98	6.117	0.3204	-0.45	0.177717	22.3	0.829	0.359666	0.680235
1	3102848	C	T	rs374012976	PRDM16	ENSG00000142611	ENST00000270722	ENSP00000270722	Q9HAZ2	PRD16_HUMAN	S66L	2.4429e-05	0.101	0.66	0.808	0.226	5.1	7.454	0.7783	0.09	0.482373	24.3	0.852	1.06043	0.720843
1	3102863	C	T	rs749093354	PRDM16	ENSG00000142611	ENST00000270722	ENSP00000270722	Q9HAZ2	PRD16_HUMAN	P71L	4.0702e-06	0.001	0.55	0.814	0.371	5.29	7.454	0.3137	-0.02	0.821515	24.7	0.999	1.09026	0.880043
1	3102871	A	G	rs774220044	PRDM16	ENSG00000142611	ENST00000270722	ENSP00000270722	Q9HAZ2	PRD16_HUMAN	I74V	8.14326e-06	0.068	0.72	0.441	0.147	5.29	7.026	0.2613	-0.31	0.325176	23.4	0.978	0.308232	0.736953
1	3102898	G	T	.	PRDM16	ENSG00000142611	ENST00000270722	ENSP00000270722	Q9HAZ2	PRD16_HUMAN	D83Y	4.07777e-06	0.002	-1.04	0.661	0.27	5.29	6.271	0.3954	-0.14	0.732509	23.8	0.77	1.07611	0.565274
1	3102904	G	C	rs1165923625	PRDM16	ENSG00000142611	ENST00000270722	ENSP00000270722	Q9HAZ2	PRD16_HUMAN	E85Q	4.08483e-06	0.002	-0.67	0.84	0.228	5.29	9.423	0.3924	-0.04	0.810472	24.5	0.998	1.07586	0.694383
1	3102911	G	A	rs764659440	PRDM16	ENSG00000142611	ENST00000270722	ENSP00000270722	Q9HAZ2	PRD16_HUMAN	R87Q	8.17528e-06	0.002	0.73	0.821	0.246	5.29	7.585	0.4194	-0.07	0.745337	25.2	0.996	1.16019	0.667934
1	3103003	C	T	rs777345264	PRDM16	ENSG00000142611	ENST00000270722	ENSP00000270722	Q9HAZ2	PRD16_HUMAN	R118W	5.11724e-06	0.002	-1.81	0.606	0.342	2.52	4.433	0.3808	-0.09	0.34823	21.4	0.528	0.779063	0.438464
1	3103010	C	T	rs770130107	PRDM16	ENSG00000142611	ENST00000270722	ENSP00000270722	Q9HAZ2	PRD16_HUMAN	A120V	2.10975e-05	0.223	-0.68	0.277	0.145	3.85	4.38	0.0701	-0.41	0.170077	13.88	0.014	0.374096	0.321952
1	3160694	T	A	rs757284038	PRDM16	ENSG00000142611	ENST00000270722	ENSP00000270722	Q9HAZ2	PRD16_HUMAN	I144N	2.00491e-05	0.022	3.4	0.89	0.105	3.89	3.137	0.251	-0.17	0.633819	22.6	0.444	0.916643	0.51339
1	3301753	A	T	rs1202036077	PRDM16	ENSG00000142611	ENST00000270722	ENSP00000270722	Q9HAZ2	PRD16_HUMAN	D159V	4.013e-06	0	-2.46	0.451	0.436	3.38	4.188	0.9163	0	0.550017	18.42	0.031	0.737279	0.440932
1	3301767	G	A	rs770235387	PRDM16	ENSG00000142611	ENST00000270722	ENSP00000270722	Q9HAZ2	PRD16_HUMAN	G164R	1.20363e-05	0.003	-0.63	0.502	0.503	4.52	5.739	0.3695	-0.04	0.641467	22.5	0.975	0.974091	0.514302
1	3301806	T	C	rs772909540	PRDM16	ENSG00000142611	ENST00000270722	ENSP00000270722	Q9HAZ2	PRD16_HUMAN	S177P	4.01158e-06	0.04	-2	0.32	0.635	4.67	4.075	0.2988	-0.04	0.831061	22.2	0.905	1.03116	0.55413
1	3313055	A	G	rs1414358883	PRDM16	ENSG00000142611	ENST00000270722	ENSP00000270722	Q9HAZ2	PRD16_HUMAN	I192V	3.18918e-05	0.147	-1.06	0.116	0.071	3.75	3.461	0.2064	-0.39	0.15299	14.21	0.033	0.299806	0.553824
1	3313106	C	T	rs533353039	PRDM16	ENSG00000142611	ENST00000270722	ENSP00000270722	Q9HAZ2	PRD16_HUMAN	H209Y	4.21124e-06	1	-1.03	0.123	0.18	3.95	5.958	0.078	-0.38	0.396021	16.25	0.003	0.404719	0.515619
1	3313109	G	A	rs760972158	PRDM16	ENSG00000142611	ENST00000270722	ENSP00000270722	Q9HAZ2	PRD16_HUMAN	V210M	8.44039e-06	1	-0.67	0.036	0.018	-0.465	0.674	0.2622	-0.58	0.104316	8.635	0.012	0.353335	0.349566
1	3313121	G	A	rs754256903	PRDM16	ENSG00000142611	ENST00000270722	ENSP00000270722	Q9HAZ2	PRD16_HUMAN	V214I	2.57239e-05	0.491	3.62	0.031	0.034	3.1	1.639	0.0132	-0.74	0.049849	9.052	0.008	0.287004	0.331032
1	3313127	C	T	rs368140002	PRDM16	ENSG00000142611	ENST00000270722	ENSP00000270722	Q9HAZ2	PRD16_HUMAN	P216S	3.18512e-05	0.663	3.56	0.049	0.034	1.29	1.063	0.1833	-0.75	0.078127	10.79	0.014	0.354174	0.35946
1	3313148	G	A	rs745679180	PRDM16	ENSG00000142611	ENST00000270722	ENSP00000270722	Q9HAZ2	PRD16_HUMAN	G223S	1.98554e-05	0.405	3.57	0.024	0.094	-9.49	1.243	0.0505	-0.79	0.057479	0.001	0.007	0.348074	0.309067
1	3313149	G	T	rs1202885373	PRDM16	ENSG00000142611	ENST00000270722	ENSP00000270722	Q9HAZ2	PRD16_HUMAN	G223V	3.18451e-05	0.021	3.47	0.165	0.068	-1.34	1.932	0.273	-0.71	0.183899	5.295	0.148	0.463634	0.322014
1	3319357	G	A	rs267598556	PRDM16	ENSG00000142611	ENST00000270722	ENSP00000270722	Q9HAZ2	PRD16_HUMAN	E227K	8.06927e-06	0.038	-0.06	0.524	0.297	4.14	7.667	0.4576	-0.24	0.697156	23.2	0.019	0.401843	0.462118
1	3319360	C	G	rs1182820916	PRDM16	ENSG00000142611	ENST00000270722	ENSP00000270722	Q9HAZ2	PRD16_HUMAN	P228A	4.03385e-06	0.163	0.23	0.312	0.165	2.22	5.956	0.1572	-0.46	0.245187	9.862	0.02	0.348646	0.380093
1	3319368	C	G	rs747166916	PRDM16	ENSG00000142611	ENST00000270722	ENSP00000270722	Q9HAZ2	PRD16_HUMAN	F230L	4.02781e-06	0.003	-0.17	0.606	0.223	3.39	1.855	0.3134	-0.27	0.771327	23.9	0.217	0.694655	0.639122
1	3319370	G	A	rs1407647352	PRDM16	ENSG00000142611	ENST00000270722	ENSP00000270722	Q9HAZ2	PRD16_HUMAN	R231H	4.02745e-06	0.037	1.51	0.829	0.191	4.31	7.9	0.5282	-0.32	0.615796	26.4	0.949	0.787424	0.603116
1	3319370	G	T	rs1407647352	PRDM16	ENSG00000142611	ENST00000270722	ENSP00000270722	Q9HAZ2	PRD16_HUMAN	R231L	4.02745e-06	0.001	1.58	0.902	0.402	4.31	7.9	0.7424	0.01	0.801771	30	0.511	0.595161	0.609134
1	3319387	G	A	rs764674939	PRDM16	ENSG00000142611	ENST00000270722	ENSP00000270722	Q9HAZ2	PRD16_HUMAN	E237K	6.03583e-05	0.664	1.91	0.804	0.22	4.31	7.735	0.3205	-0.21	0.755012	26.1	0.422	0.860828	0.695212
1	3319390	C	T	rs761381300	PRDM16	ENSG00000142611	ENST00000270722	ENSP00000270722	Q9HAZ2	PRD16_HUMAN	L238F	8.0468e-06	0.027	1.48	0.751	0.177	4.31	5.914	0.4222	-0.35	0.603852	26.4	0.929	1.15238	0.662475
1	3319412	T	C	rs1195275808	PRDM16	ENSG00000142611	ENST00000270722	ENSP00000270722	Q9HAZ2	PRD16_HUMAN	L245P	4.02321e-06	0.001	0.56	0.935	0.683	4.31	7.765	0.9055	0.23	0.966235	28.3	0.973	1.45423	0.796783
1	3319438	G	A	rs1276760887	PRDM16	ENSG00000142611	ENST00000270722	ENSP00000270722	Q9HAZ2	PRD16_HUMAN	G254S	4.02473e-06	1	1.71	0.091	0.047	-2.74	0.122	0.161	-0.72	0.15256	0.413	0.003	0.352804	0.479407
1	3319456	C	G	rs762328436	PRDM16	ENSG00000142611	ENST00000270722	ENSP00000270722	Q9HAZ2	PRD16_HUMAN	L260V	5.23472e-05	0.829	3.52	0.197	0.029	3.37	1.889	0.1448	-0.66	0.378953	14.48	0.228	0.354328	0.601304
1	3319465	G	A	rs1478144781	PRDM16	ENSG00000142611	ENST00000270722	ENSP00000270722	Q9HAZ2	PRD16_HUMAN	G263S	4.02765e-06	0.694	3.44	0.11	0.083	3.25	2.107	0.1199	-0.67	0.159456	18.21	0.004	0.349758	0.544248
1	3319517	C	G	rs1207614341	PRDM16	ENSG00000142611	ENST00000270722	ENSP00000270722	Q9HAZ2	PRD16_HUMAN	A280G	4.03841e-06	0.3	3.15	0.229	0.104	2.06	4.877	0.1586	-0.71	0.147303	15.98	0.054	0.352131	0.508768
1	3319533	C	G	rs1385218971	PRDM16	ENSG00000142611	ENST00000270722	ENSP00000270722	Q9HAZ2	PRD16_HUMAN	D285E	1.21302e-05	1	3.2	0.354	0.114	1.34	3.186	0.3104	-0.51	0.466333	15.86	0.093	0.345015	0.782934
1	3319535	G	A	rs1295398622	PRDM16	ENSG00000142611	ENST00000270722	ENSP00000270722	Q9HAZ2	PRD16_HUMAN	C286Y	4.04793e-06	0	0.38	0.976	0.572	4.32	9.673	0.9278	0.22	0.934107	25.8	0.861	1.46863	0.870015
1	3319539	G	C	rs1391060762	PRDM16	ENSG00000142611	ENST00000270722	ENSP00000270722	Q9HAZ2	PRD16_HUMAN	E287D	4.04947e-06	1	3.18	0.33	0.068	2.42	1.836	0.2812	-0.57	0.555198	13.07	0.19	0.325924	0.744596
1	3319544	T	G	rs765044618	PRDM16	ENSG00000142611	ENST00000270722	ENSP00000270722	Q9HAZ2	PRD16_HUMAN	M289R	8.11649e-06	0.086	3.25	0.696	0.136	4.32	6.032	0.3157	-0.45	0.704779	22.3	0.146	0.755322	0.631818
1	3319553	A	C	rs369442806	PRDM16	ENSG00000142611	ENST00000270722	ENSP00000270722	Q9HAZ2	PRD16_HUMAN	N292T	4.07634e-06	0.092	3.21	0.254	0.056	1.83	0.959	0.2959	-0.73	0.254689	16.4	0.002	0.357072	0.334742
1	3319553	A	T	rs369442806	PRDM16	ENSG00000142611	ENST00000270722	ENSP00000270722	Q9HAZ2	PRD16_HUMAN	N292I	8.15268e-06	0.017	3.26	0.631	0.053	1.83	0.959	0.5613	-0.54	0.490395	22.2	0.047	0.471394	0.36984
1	3321308	A	T	rs771349507	PRDM16	ENSG00000142611	ENST00000270722	ENSP00000270722	Q9HAZ2	PRD16_HUMAN	E297V	4.03018e-06	0.061	3.14	0.691	0.205	4.79	7.163	0.5777	-0.4	0.614011	28	0.014	1.18931	0.597972
1	3321316	A	G	rs780699187	PRDM16	ENSG00000142611	ENST00000270722	ENSP00000270722	Q9HAZ2	PRD16_HUMAN	M300V	1.20784e-05	0.141	2.86	0.875	0.248	4.79	6.922	0.3601	-0.23	0.423089	23.6	0.552	0.376856	0.609425
1	3321338	G	A	rs373162966	PRDM16	ENSG00000142611	ENST00000270722	ENSP00000270722	Q9HAZ2	PRD16_HUMAN	R307H	4.02075e-06	0.001	2.08	0.77	0.344	4.79	9.84	0.5779	-0.07	0.802242	26.5	0.614	1.10936	0.829362
1	3321338	G	T	rs373162966	PRDM16	ENSG00000142611	ENST00000270722	ENSP00000270722	Q9HAZ2	PRD16_HUMAN	R307L	3.18857e-05	0.001	2.09	0.927	0.43	4.79	9.84	0.8094	0.09	0.910737	26.3	0.235	1.04517	0.830914
1	3321352	G	A	rs191798831	PRDM16	ENSG00000142611	ENST00000270722	ENSP00000270722	Q9HAZ2	PRD16_HUMAN	D312N	0.000216901	0.16	3.2	0.825	0.146	4.79	7.846	0.3703	-0.58	0.597065	27.6	0.52	0.561512	0.787594
1	3321352	G	T	rs191798831	PRDM16	ENSG00000142611	ENST00000270722	ENSP00000270722	Q9HAZ2	PRD16_HUMAN	D312Y	1.205e-05	0	3.17	0.931	0.356	4.79	7.846	0.7881	-0.11	0.855625	27.8	0.793	1.1881	0.791343
1	3321386	A	T	.	PRDM16	ENSG00000142611	ENST00000270722	ENSP00000270722	Q9HAZ2	PRD16_HUMAN	N323I	4.01623e-06	0.004	3.18	0.954	0.348	4.63	9.175	0.7781	-0.25	0.760883	27.4	0.402	0.563366	0.861562
1	3321395	G	A	rs757773480	PRDM16	ENSG00000142611	ENST00000270722	ENSP00000270722	Q9HAZ2	PRD16_HUMAN	R326H	4.01687e-06	0.009	3.17	0.839	0.349	4.63	7.846	0.6183	-0.21	0.649474	31	0.972	1.23504	0.917953
1	3321418	G	A	rs1382162421	PRDM16	ENSG00000142611	ENST00000270722	ENSP00000270722	Q9HAZ2	PRD16_HUMAN	G334S	3.18654e-05	0.066	2.47	0.747	0.242	4.63	9.84	0.3535	-0.37	0.709463	25.3	0.088	0.598181	0.891727
1	3321430	G	A	rs1238631051	PRDM16	ENSG00000142611	ENST00000270722	ENSP00000270722	Q9HAZ2	PRD16_HUMAN	E338K	3.18939e-05	0.212	3.2	0.927	0.309	4.63	9.84	0.5631	-0.05	0.838215	26.1	0.325	0.684306	0.926931
1	3321449	A	C	rs773068904	PRDM16	ENSG00000142611	ENST00000270722	ENSP00000270722	Q9HAZ2	PRD16_HUMAN	K344T	1.61793e-05	0.003	0.2	0.899	0.494	4.56	9.159	0.9366	0.03	0.846039	29	0.779	1.14537	0.930588
1	3322059	G	A	rs1208561696	PRDM16	ENSG00000142611	ENST00000270722	ENSP00000270722	Q9HAZ2	PRD16_HUMAN	V345M	3.18857e-05	0.001	0.63	0.761	0.299	4.56	8.01	0.706	-0.24	0.560833	29.1	0.983	1.12978	0.930886
1	3322092	A	C	rs768571449	PRDM16	ENSG00000142611	ENST00000270722	ENSP00000270722	Q9HAZ2	PRD16_HUMAN	I356L	1.26484e-05	0.152	0.71	0.652	0.242	4.56	9.152	0.6452	-0.32	0.356924	24.3	0.832	1.04517	0.88742
1	3322116	C	T	rs1419881652	PRDM16	ENSG00000142611	ENST00000270722	ENSP00000270722	Q9HAZ2	PRD16_HUMAN	R364W	3.19061e-05	0	2.3	0.954	0.349	2.54	3.118	0.8897	0.06	0.870038	26.8	0.998	1.14846	0.932554
1	3322197	G	A	rs771381295	PRDM16	ENSG00000142611	ENST00000270722	ENSP00000270722	Q9HAZ2	PRD16_HUMAN	V391M	0	0.009	0.14	0.72	0.357	4.56	9.842	0.6308	-0.18	0.695921	26.7	0.491	1.12465	0.928678
1	3322209	A	C	rs1364504688	PRDM16	ENSG00000142611	ENST00000270722	ENSP00000270722	Q9HAZ2	PRD16_HUMAN	I395L	3.18817e-05	0.11	0.24	0.387	0.215	4.56	8.798	0.2202	-0.3	0.331658	22.8	0.319	0.389253	0.900644
1	3327953	G	C	rs1480697001	PRDM16	ENSG00000142611	ENST00000270722	ENSP00000270722	Q9HAZ2	PRD16_HUMAN	V398L	3.18695e-05	0.075	0.22	0.819	0.324	5.26	9.853	0.715	-0.07	0.593935	26	0.853	1.03888	0.891838
1	3328013	G	A	rs781605949	PRDM16	ENSG00000142611	ENST00000270722	ENSP00000270722	Q9HAZ2	PRD16_HUMAN	D418N	1.20094e-05	0.071	3.26	0.778	0.25	5.26	9.86	0.3365	-0.58	0.822294	29.4	0.951	1.08903	0.934971
1	3328017	G	A	rs746196584	PRDM16	ENSG00000142611	ENST00000270722	ENSP00000270722	Q9HAZ2	PRD16_HUMAN	C419Y	4.00176e-06	0.001	3.35	0.869	0.49	5.26	9.86	0.8489	0.06	0.710658	28.8	0.992	1.49189	0.947117
1	3328042	C	G	rs551202646	PRDM16	ENSG00000142611	ENST00000270722	ENSP00000270722	Q9HAZ2	PRD16_HUMAN	D427E	3.99984e-06	0.257	0.55	0.683	0.262	4.34	4.948	0.494	-0.19	0.734146	25.4	0.973	1.08417	0.928988
1	3328053	T	A	rs769167530	PRDM16	ENSG00000142611	ENST00000270722	ENSP00000270722	Q9HAZ2	PRD16_HUMAN	M431K	3.9999e-06	0.023	0.78	0.841	0.268	5.26	6.18	0.6419	-0.19	0.811981	26.8	0.206	1.04412	0.911068
1	3328061	A	G	rs773840841	PRDM16	ENSG00000142611	ENST00000270722	ENSP00000270722	Q9HAZ2	PRD16_HUMAN	T434A	4.00042e-06	0.055	0.61	0.851	0.369	5.26	9.193	0.7761	-0.08	0.508397	26.1	0.99	1.11554	0.850323
1	3328065	C	T	rs1189754262	PRDM16	ENSG00000142611	ENST00000270722	ENSP00000270722	Q9HAZ2	PRD16_HUMAN	T435I	4.00163e-06	0.015	0.68	0.796	0.269	5.26	7.797	0.6281	-0.25	0.620696	27.6	0.997	1.14559	0.897785
1	3328097	G	A	rs754951137	PRDM16	ENSG00000142611	ENST00000270722	ENSP00000270722	Q9HAZ2	PRD16_HUMAN	E446K	4.00574e-06	0.004	3.37	0.849	0.378	5.26	9.86	0.6976	-0.03	0.800682	29.7	0.997	1.20022	0.873279
1	3328103	A	G	rs1403464335	PRDM16	ENSG00000142611	ENST00000270722	ENSP00000270722	Q9HAZ2	PRD16_HUMAN	K448E	3.18573e-05	0.214	3.42	0.77	0.396	5.36	9.193	0.5376	-0.05	0.844373	27.1	0.999	1.3433	0.80267
1	3328109	C	A	rs751661453	PRDM16	ENSG00000142611	ENST00000270722	ENSP00000270722	Q9HAZ2	PRD16_HUMAN	H450N	4.00875e-06	0.094	3.37	0.769	0.168	5.36	7.797	0.372	-0.38	0.547935	23.3	0.998	0.43455	0.788431
1	3328116	C	T	rs781154573	PRDM16	ENSG00000142611	ENST00000270722	ENSP00000270722	Q9HAZ2	PRD16_HUMAN	T452M	3.61011e-05	0.013	3.43	0.244	0.061	4.38	1.474	0.1097	-0.67	0.166141	20.3	0.462	0.514248	0.391174
1	3328119	C	T	rs1202650948	PRDM16	ENSG00000142611	ENST00000270722	ENSP00000270722	Q9HAZ2	PRD16_HUMAN	P453L	1.20389e-05	0.057	3.26	0.744	0.214	5.36	4.807	0.544	-0.44	0.722948	22	0.296	0.383517	0.621613
1	3328124	G	A	rs536908705	PRDM16	ENSG00000142611	ENST00000270722	ENSP00000270722	Q9HAZ2	PRD16_HUMAN	G455S	.	0.128	3.35	0.172	0.071	-1.43	1.59	0.2581	-0.74	0.157336	8.663	0.383	0.455247	0.372515
1	3328127	A	G	rs748673433	PRDM16	ENSG00000142611	ENST00000270722	ENSP00000270722	Q9HAZ2	PRD16_HUMAN	I456V	4.01436e-06	0.257	3.58	0.187	0.095	-2.44	-0.025	0.0391	-0.65	0.104224	8.921	0.157	0.294636	0.424472
1	3328137	C	T	rs766003870	PRDM16	ENSG00000142611	ENST00000270722	ENSP00000270722	Q9HAZ2	PRD16_HUMAN	P459L	8.0362e-06	0.072	3.31	0.527	0.186	5.36	6.012	0.5152	-0.44	0.296799	23.8	0.745	0.539108	0.582039
1	3328145	C	A	rs546992141	PRDM16	ENSG00000142611	ENST00000270722	ENSP00000270722	Q9HAZ2	PRD16_HUMAN	P462T	4.01958e-06	0.035	3.26	0.347	0.101	4.32	3.171	0.4492	-0.54	0.241987	17.23	0.973	1.0177	0.618181
1	3328160	C	T	rs370407029	PRDM16	ENSG00000142611	ENST00000270722	ENSP00000270722	Q9HAZ2	PRD16_HUMAN	P467S	1.60788e-05	0.186	3.26	0.124	0.031	3.25	2.014	0.5108	-0.7	0.130724	14.5	0.021	0.372525	0.403794
1	3328168	G	A	rs1486335994	PRDM16	ENSG00000142611	ENST00000270722	ENSP00000270722	Q9HAZ2	PRD16_HUMAN	M469I	4.02262e-06	0.109	3.5	0.264	0.048	4.45	4.028	0.2085	-0.59	0.144171	17.78	0.008	0.388574	0.526197
1	3328172	A	C	rs780210180	PRDM16	ENSG00000142611	ENST00000270722	ENSP00000270722	Q9HAZ2	PRD16_HUMAN	K471Q	4.02414e-06	0.025	3.34	0.57	0.148	5.18	7.404	0.3313	-0.46	0.260081	23.5	0.973	1.15335	0.547438
1	3328202	G	T	rs377240759	PRDM16	ENSG00000142611	ENST00000270722	ENSP00000270722	Q9HAZ2	PRD16_HUMAN	A481S	4.02885e-06	0.327	3.51	0.192	0.006	-0.961	0.101	0.0319	-0.75	0.140906	0.136	0.017	0.340599	0.300954
1	3328239	C	G	rs368384353	PRDM16	ENSG00000142611	ENST00000270722	ENSP00000270722	Q9HAZ2	PRD16_HUMAN	P493R	2.42597e-05	0.976	3.43	0.426	0.212	5.14	6.051	0.3618	-0.43	0.612204	22.2	0.943	0.422318	0.64276
1	3328243	C	G	rs755193238	PRDM16	ENSG00000142611	ENST00000270722	ENSP00000270722	Q9HAZ2	PRD16_HUMAN	H494Q	4.0475e-06	0.088	3.41	0.21	0.076	1.64	0.261	0.385	-0.64	0.343865	14.01	0.004	0.397035	0.470245
1	3328252	C	G	rs758937404	PRDM16	ENSG00000142611	ENST00000270722	ENSP00000270722	Q9HAZ2	PRD16_HUMAN	S497R	4.05364e-06	0.003	3.44	0.322	0.04	2.2	0.313	0.2539	-0.62	0.160658	20.5	0.452	0.612447	0.382629
1	3328271	C	A	rs1399965437	PRDM16	ENSG00000142611	ENST00000270722	ENSP00000270722	Q9HAZ2	PRD16_HUMAN	P504T	8.12018e-06	0.012	3.27	0.569	0.084	2.31	2.534	0.4765	-0.56	0.341525	15.09	0.732	0.84493	0.586444
1	3328289	C	T	.	PRDM16	ENSG00000142611	ENST00000270722	ENSP00000270722	Q9HAZ2	PRD16_HUMAN	L510F	4.06045e-06	0.882	3.38	0.338	0.158	5.33	3.762	0.1705	-0.49	0.265283	21	0.992	0.407896	0.624989
1	3328293	C	A	rs768610114	PRDM16	ENSG00000142611	ENST00000270722	ENSP00000270722	Q9HAZ2	PRD16_HUMAN	T511N	1.21949e-05	0.047	3.49	0.323	0.133	5.33	7.741	0.1322	-0.61	0.279041	17.1	0.433	0.482019	0.571944
1	3328310	A	G	rs759740047	PRDM16	ENSG00000142611	ENST00000270722	ENSP00000270722	Q9HAZ2	PRD16_HUMAN	I517V	8.09697e-06	0.146	3.44	0.159	0.067	4.19	2.251	0.11	-0.55	0.08449	18.62	0.332	0.296363	0.60168
1	3328338	C	T	rs1212640513	PRDM16	ENSG00000142611	ENST00000270722	ENSP00000270722	Q9HAZ2	PRD16_HUMAN	P526L	4.05597e-06	0.001	3.2	0.62	0.336	5.33	7.791	0.7383	-0.2	0.632068	28.9	0.995	1.13297	0.802961
1	3328358	T	G	rs870124	PRDM16	ENSG00000142611	ENST00000270722	ENSP00000270722	Q9HAZ2	PRD16_HUMAN	S533A	.	0.089	3.46	0.148	0.074	5.33	2.031	0.1551	-0.7	0.133153	22.1	0.007	0.295152	0.602976
1	3328362	T	C	rs1188025398	PRDM16	ENSG00000142611	ENST00000270722	ENSP00000270722	Q9HAZ2	PRD16_HUMAN	L534P	4.05108e-06	0.33	3.23	0.836	0.251	5.33	6.008	0.5373	-0.2	0.7637	24	0.988	0.672371	0.84285
1	3328373	C	T	rs1476625243	PRDM16	ENSG00000142611	ENST00000270722	ENSP00000270722	Q9HAZ2	PRD16_HUMAN	P538S	4.05154e-06	0.488	3.17	0.67	0.147	5.33	4.947	0.3617	-0.41	0.257161	24.3	0.977	1.12563	0.741437
1	3328392	A	G	rs765421823	PRDM16	ENSG00000142611	ENST00000270722	ENSP00000270722	Q9HAZ2	PRD16_HUMAN	D544G	2.02636e-05	0.057	3.49	0.561	0.081	5.33	7.104	0.2951	-0.53	0.290621	21.6	0.364	0.725514	0.627929
1	3328394	G	A	rs763268700	PRDM16	ENSG00000142611	ENST00000270722	ENSP00000270722	Q9HAZ2	PRD16_HUMAN	A545T	2.0298e-05	0.678	3.46	0.156	0.157	5.33	5.652	0.1498	-0.52	0.133751	22.2	0.808	0.374319	0.614831
1	3328434	T	C	rs1261779350	PRDM16	ENSG00000142611	ENST00000270722	ENSP00000270722	Q9HAZ2	PRD16_HUMAN	L558P	4.04865e-06	0.39	3.28	0.635	0.214	5.33	6.145	0.4987	-0.2	0.745598	23.1	0.904	1.44787	0.803329
1	3328436	G	A	rs1444958560	PRDM16	ENSG00000142611	ENST00000270722	ENSP00000270722	Q9HAZ2	PRD16_HUMAN	V559I	8.10136e-06	0.405	3.41	0.059	0.077	4.31	2.625	0.0507	-0.77	0.036022	16	0.004	0.287451	0.516171
1	3328505	C	T	rs374451451	PRDM16	ENSG00000142611	ENST00000270722	ENSP00000270722	Q9HAZ2	PRD16_HUMAN	R582C	4.02036e-06	0.018	3.44	0.188	0.043	0.529	1.47	0.2972	-0.62	0.116335	15.61	0.002	0.477467	0.318581
1	3328520	T	C	.	PRDM16	ENSG00000142611	ENST00000270722	ENSP00000270722	Q9HAZ2	PRD16_HUMAN	C587R	4.01545e-06	0.325	3.62	0.149	0.079	3.95	4.122	0.0532	-0.72	0.173372	13.06	0.001	0.623925	0.354556
1	3328550	G	C	rs753255714	PRDM16	ENSG00000142611	ENST00000270722	ENSP00000270722	Q9HAZ2	PRD16_HUMAN	D597H	2.00739e-05	0	2.62	0.884	0.339	5.1	7.858	0.6302	-0.16	0.526806	26.6	0.999	1.23209	0.698397
1	3328553	A	C	rs752353194	PRDM16	ENSG00000142611	ENST00000270722	ENSP00000270722	Q9HAZ2	PRD16_HUMAN	M598L	8.02749e-06	0.458	3.62	0.173	0.048	-5.81	-0.305	0.1029	-0.83	0.041651	6.829	0.002	0.327546	0.346509
1	3328562	G	A	rs773915002	PRDM16	ENSG00000142611	ENST00000270722	ENSP00000270722	Q9HAZ2	PRD16_HUMAN	G601S	1.60587e-05	0.901	3.51	0.565	0.227	5.1	9.451	0.3235	-0.39	0.51765	24.1	0.982	0.485785	0.587064
1	3328584	A	G	rs1394308404	PRDM16	ENSG00000142611	ENST00000270722	ENSP00000270722	Q9HAZ2	PRD16_HUMAN	N608S	4.01706e-06	1	3.67	0.29	0.135	5.1	5.234	0.3635	-0.63	0.386685	22.3	0.964	0.323722	0.573925
1	3328587	C	T	rs1328982704	PRDM16	ENSG00000142611	ENST00000270722	ENSP00000270722	Q9HAZ2	PRD16_HUMAN	T609I	8.03768e-06	0	2.84	0.801	0.291	5.1	7.791	0.817	-0.24	0.579749	24.9	0.995	1.17139	0.745381
1	3328605	T	A	rs763805297	PRDM16	ENSG00000142611	ENST00000270722	ENSP00000270722	Q9HAZ2	PRD16_HUMAN	L615Q	8.06562e-06	0	2.1	0.671	0.229	5.1	6.162	0.8602	-0.21	0.709715	26.7	0.999	1.14057	0.742788
1	3328607	G	A	rs751328307	PRDM16	ENSG00000142611	ENST00000270722	ENSP00000270722	Q9HAZ2	PRD16_HUMAN	D616N	4.03414e-06	0.005	3.22	0.421	0.227	5.1	9.852	0.259	-0.57	0.330124	27.1	0.988	1.00698	0.813584
1	3328608	A	G	rs757127206	PRDM16	ENSG00000142611	ENST00000270722	ENSP00000270722	Q9HAZ2	PRD16_HUMAN	D616G	4.03551e-06	0.068	3.18	0.475	0.191	5.1	7.162	0.6113	-0.37	0.539862	23.9	0.988	1.18891	0.780777
1	3328617	C	T	rs756015827	PRDM16	ENSG00000142611	ENST00000270722	ENSP00000270722	Q9HAZ2	PRD16_HUMAN	T619M	1.21705e-05	0	3.18	0.635	0.174	4.57	6.063	0.4127	-0.36	0.304244	24.8	0.996	1.08596	0.715868
1	3328638	A	T	rs876657958	PRDM16	ENSG00000142611	ENST00000270722	ENSP00000270722	Q9HAZ2	PRD16_HUMAN	D626V	1.24435e-05	0.001	3.23	0.625	0.299	5.09	9.186	0.7146	-0.32	0.487973	24.5	0.988	1.19551	0.665573
1	3328643	G	A	rs199895459	PRDM16	ENSG00000142611	ENST00000270722	ENSP00000270722	Q9HAZ2	PRD16_HUMAN	D628N	0.000227443	0.001	2.91	0.599	0.161	5.09	9.772	0.2926	-0.53	0.288457	26.2	0.984	1.08564	0.735396
1	3328646	G	A	rs568518616	PRDM16	ENSG00000142611	ENST00000270722	ENSP00000270722	Q9HAZ2	PRD16_HUMAN	V629M	2.96733e-05	0.13	3.45	0.159	0.153	3.1	4.042	0.0305	-0.66	0.136254	19.37	0.406	0.374034	0.555777
1	3328655	G	A	rs767279028	PRDM16	ENSG00000142611	ENST00000270722	ENSP00000270722	Q9HAZ2	PRD16_HUMAN	D632N	1.30222e-05	0.001	3.03	0.25	0.181	4.13	8.01	0.1296	-0.65	0.123739	22.6	0.894	0.401196	0.628691
1	3328668	A	G	rs752799586	PRDM16	ENSG00000142611	ENST00000270722	ENSP00000270722	Q9HAZ2	PRD16_HUMAN	D636G	8.81702e-06	0.52	3.54	0.104	0.026	-2.92	-0.614	0.0525	-0.82	0.076835	13.5	0	0.459209	0.422693
1	3328682	A	G	rs1432756595	PRDM16	ENSG00000142611	ENST00000270722	ENSP00000270722	Q9HAZ2	PRD16_HUMAN	K641E	4.68305e-06	0.115	3.1	0.318	0.068	0.779	2.792	0.6065	-0.45	0.229476	15.1	0.798	0.508975	0.619133
1	3328691	G	A	rs61756438	PRDM16	ENSG00000142611	ENST00000270722	ENSP00000270722	Q9HAZ2	PRD16_HUMAN	E644K	2.84199e-05	0.853	3.57	0.319	0.104	4.15	2.241	0.262	-0.49	0.138848	18.23	0.611	0.398658	0.628681
1	3328712	G	A	rs770305450	PRDM16	ENSG00000142611	ENST00000270722	ENSP00000270722	Q9HAZ2	PRD16_HUMAN	G651S	2.92957e-05	0.47	3.61	0.124	0.062	3.96	0.956	0.1606	-0.75	0.110002	16.41	0.005	0.349758	0.447878
1	3328719	T	C	rs371011963	PRDM16	ENSG00000142611	ENST00000270722	ENSP00000270722	Q9HAZ2	PRD16_HUMAN	L653S	1.9313e-05	0.748	3.42	0.1	0.076	3.18	3.29	0.0373	-0.77	0.073879	4.481	0.002	0.49015	0.376529
1	3328754	G	A	rs781311082	PRDM16	ENSG00000142611	ENST00000270722	ENSP00000270722	Q9HAZ2	PRD16_HUMAN	V665M	8.24497e-06	0.111	3.48	0.23	0.055	1.86	1.051	0.1092	-0.67	0.113154	15.6	0.223	0.521112	0.695432
1	3328760	G	A	rs756425455	PRDM16	ENSG00000142611	ENST00000270722	ENSP00000270722	Q9HAZ2	PRD16_HUMAN	V667I	1.22788e-05	0.483	3.56	0.18	0.055	1.89	3.561	0.0014	-0.7	0.056009	14.08	0.029	0.305557	0.570433
1	3328779	C	T	rs1270179748	PRDM16	ENSG00000142611	ENST00000270722	ENSP00000270722	Q9HAZ2	PRD16_HUMAN	S673L	3.18695e-05	0.001	2.85	0.385	0.138	4.73	5.831	0.8285	-0.44	0.290369	23.2	0.08	0.722657	0.710507
1	3328784	T	C	rs1419308750	PRDM16	ENSG00000142611	ENST00000270722	ENSP00000270722	Q9HAZ2	PRD16_HUMAN	F675L	4.03815e-06	0.049	3.48	0.379	0.128	5.09	4.15	0.5298	-0.44	0.367913	21.6	0.19	0.501982	0.838434
1	3328799	G	A	rs528536647	PRDM16	ENSG00000142611	ENST00000270722	ENSP00000270722	Q9HAZ2	PRD16_HUMAN	E680K	8.05607e-06	0.001	3.13	0.907	0.299	5.09	7.79	0.5879	-0.14	0.672298	25.4	0.819	1.17334	0.813387
1	3328821	G	C	rs876657959	PRDM16	ENSG00000142611	ENST00000270722	ENSP00000270722	Q9HAZ2	PRD16_HUMAN	G687A	3.18776e-05	0.049	3.31	0.219	0.185	3.8	4.827	0.4134	-0.65	0.464699	13.93	0.481	0.70364	0.631996
1	3328827	C	G	rs577251077	PRDM16	ENSG00000142611	ENST00000270722	ENSP00000270722	Q9HAZ2	PRD16_HUMAN	A689G	2.00921e-05	0.308	3.49	0.358	0.054	4.73	3.869	0.2681	-0.63	0.30615	16.22	0.029	0.354009	0.564989
1	3328829	G	A	rs1408714731	PRDM16	ENSG00000142611	ENST00000270722	ENSP00000270722	Q9HAZ2	PRD16_HUMAN	G690R	8.04337e-06	0.01	3.51	0.376	0.102	2.7	6.117	0.2472	-0.55	0.50827	19.39	0.281	0.673382	0.656551
1	3328859	G	A	rs777339607	PRDM16	ENSG00000142611	ENST00000270722	ENSP00000270722	Q9HAZ2	PRD16_HUMAN	A700T	4.01555e-06	0.001	2.64	0.86	0.242	4.71	9.786	0.6145	-0.22	0.870048	26.8	0.628	0.6361	0.859045
1	3328862	G	A	rs770765641	PRDM16	ENSG00000142611	ENST00000270722	ENSP00000270722	Q9HAZ2	PRD16_HUMAN	E701K	8.03077e-06	0.001	2.99	0.886	0.391	4.94	9.786	0.6793	0.04	0.916763	28.5	0.974	1.06236	0.879986
1	3328880	G	A	rs767432596	PRDM16	ENSG00000142611	ENST00000270722	ENSP00000270722	Q9HAZ2	PRD16_HUMAN	G707S	2.00829e-05	0.071	1.71	0.857	0.152	4.94	7.983	0.5009	-0.17	0.680088	24.4	0.493	1.1095	0.723893
1	3328880	G	C	rs767432596	PRDM16	ENSG00000142611	ENST00000270722	ENSP00000270722	Q9HAZ2	PRD16_HUMAN	G707R	1.60663e-05	0.041	1.68	0.872	0.348	4.94	7.983	0.6832	0.08	0.825569	26.4	0.918	1.23559	0.797524
1	3328883	T	C	rs760878369	PRDM16	ENSG00000142611	ENST00000270722	ENSP00000270722	Q9HAZ2	PRD16_HUMAN	F708L	8.03045e-06	1	4.1	0.139	0.039	1.12	1.766	0.2587	-0.65	0.321531	15.4	0.015	0.408124	0.661492
1	3328888	G	C	rs754175753	PRDM16	ENSG00000142611	ENST00000270722	ENSP00000270722	Q9HAZ2	PRD16_HUMAN	M709I	4.01629e-06	0.19	3.73	0.179	0.019	4.02	3.765	0.0704	-0.62	0.258187	16.5	0.003	0.388574	0.46527
1	3328907	C	G	rs530296389	PRDM16	ENSG00000142611	ENST00000270722	ENSP00000270722	Q9HAZ2	PRD16_HUMAN	L716V	3.21569e-05	1	3.67	0.114	0.033	2.67	3.595	0.1048	-0.58	0.293842	15.98	0.014	0.361612	0.557496
1	3328911	G	T	rs746583494	PRDM16	ENSG00000142611	ENST00000270722	ENSP00000270722	Q9HAZ2	PRD16_HUMAN	G717V	4.02114e-06	0.001	2.91	0.825	0.227	3.81	7.555	0.7597	-0.32	0.692197	24.3	0.941	1.04949	0.56053
1	3328925	C	A	rs1444905889	PRDM16	ENSG00000142611	ENST00000270722	ENSP00000270722	Q9HAZ2	PRD16_HUMAN	H722N	4.0246e-06	0.385	3.32	0.813	0.11	4.74	7.404	0.1967	-0.43	0.498982	22.8	0.809	1.05874	0.647555
1	3328931	G	A	rs749126430	PRDM16	ENSG00000142611	ENST00000270722	ENSP00000270722	Q9HAZ2	PRD16_HUMAN	A724T	8.05432e-06	0.007	3.53	0.2	0.082	3.56	4.248	0.0919	-0.67	0.142258	22.8	0.047	0.353642	0.336567
1	3328940	T	G	rs1383137153	PRDM16	ENSG00000142611	ENST00000270722	ENSP00000270722	Q9HAZ2	PRD16_HUMAN	F727V	3.22126e-05	0.009	3.29	0.733	0.082	4.74	3.82	0.4206	-0.36	0.692422	27.2	0.2	0.72056	0.645684
1	3328989	G	C	rs532623381	PRDM16	ENSG00000142611	ENST00000270722	ENSP00000270722	Q9HAZ2	PRD16_HUMAN	R743P	4.03877e-06	0.001	2.86	0.91	0.255	4.37	9.386	0.6458	-0.3	0.847482	24.7	0.943	1.37169	0.664724
1	3329021	G	A	rs369599647	PRDM16	ENSG00000142611	ENST00000270722	ENSP00000270722	Q9HAZ2	PRD16_HUMAN	E754K	4.02521e-05	0.001	2.9	0.684	0.23	4.41	9.403	0.371	-0.32	0.602729	24.7	0.31	1.20022	0.824131
1	3329021	G	C	rs369599647	PRDM16	ENSG00000142611	ENST00000270722	ENSP00000270722	Q9HAZ2	PRD16_HUMAN	E754Q	4.02521e-06	0.002	2.89	0.538	0.211	4.41	9.403	0.2135	-0.35	0.439854	24	0.764	1.12284	0.761799
1	3329033	C	T	rs770119635	PRDM16	ENSG00000142611	ENST00000270722	ENSP00000270722	Q9HAZ2	PRD16_HUMAN	P758S	2.01202e-05	0.001	3.23	0.643	0.208	4.41	7.417	0.3711	-0.41	0.434329	23.6	0.818	1.08736	0.709481
1	3329042	G	C	rs200947814	PRDM16	ENSG00000142611	ENST00000270722	ENSP00000270722	Q9HAZ2	PRD16_HUMAN	A761P	4.0233e-06	0.151	3.46	0.296	0.07	-2.11	0.647	0.0478	-0.55	0.176821	13.64	0.306	0.726824	0.46184
1	3329046	T	C	rs1248519854	PRDM16	ENSG00000142611	ENST00000270722	ENSP00000270722	Q9HAZ2	PRD16_HUMAN	L762P	4.0224e-06	0.106	3.41	0.243	0.053	1.95	1.993	0.3673	-0.53	0.433416	16.7	0.004	0.570515	0.611186
1	3329057	G	A	rs199998420	PRDM16	ENSG00000142611	ENST00000270722	ENSP00000270722	Q9HAZ2	PRD16_HUMAN	G766S	.	0.504	3.6	0.125	0.072	3.47	3.423	0.1156	-0.58	0.103851	21.2	0.011	0.350697	0.476151
1	3329058	G	C	rs778681326	PRDM16	ENSG00000142611	ENST00000270722	ENSP00000270722	Q9HAZ2	PRD16_HUMAN	G766A	8.05795e-06	1	3.63	0.27	0.13	4.41	3.591	0.1711	-0.55	0.12542	22.3	0.008	0.378956	0.504573
1	3329061	C	T	rs1458359946	PRDM16	ENSG00000142611	ENST00000270722	ENSP00000270722	Q9HAZ2	PRD16_HUMAN	P767L	4.02703e-06	0.053	3.46	0.345	0.044	2.34	2.803	0.3291	-0.55	0.117819	20.5	0.073	0.446932	0.478837
1	3329069	G	A	rs769885024	PRDM16	ENSG00000142611	ENST00000270722	ENSP00000270722	Q9HAZ2	PRD16_HUMAN	E770K	1.20908e-05	0.001	3.09	0.688	0.233	3.49	9.403	0.5516	-0.41	0.275382	22.4	0.169	1.12139	0.628352
1	3329105	G	A	rs763116381	PRDM16	ENSG00000142611	ENST00000270722	ENSP00000270722	Q9HAZ2	PRD16_HUMAN	V782M	1.62866e-05	0.116	3.51	0.068	0.03	1.18	1.431	0.0386	-0.78	0.072319	7.851	0.008	0.352662	0.313179
1	3329124	T	A	rs1257108498	PRDM16	ENSG00000142611	ENST00000270722	ENSP00000270722	Q9HAZ2	PRD16_HUMAN	M788K	4.11553e-06	0.279	3.63	0.236	0.009	0.154	0.978	0.0278	-0.7	0.127944	2.474	0.002	0.555731	0.280989
1	3329139	C	T	rs753460866	PRDM16	ENSG00000142611	ENST00000270722	ENSP00000270722	Q9HAZ2	PRD16_HUMAN	S793L	2.11286e-05	0.611	3.47	0.124	0.106	3.4	3.867	0.1257	-0.77	0.075557	12.96	0.002	0.311836	0.302167
1	3329145	C	T	rs765002600	PRDM16	ENSG00000142611	ENST00000270722	ENSP00000270722	Q9HAZ2	PRD16_HUMAN	P795L	6.37186e-05	0.036	3.37	0.193	0.083	2.28	1.371	0.3438	-0.71	0.119414	13.03	0.052	0.358457	0.428654
1	3329164	G	C	rs774855381	PRDM16	ENSG00000142611	ENST00000270722	ENSP00000270722	Q9HAZ2	PRD16_HUMAN	Q801H	1.3159e-05	0	3.16	0.662	0.204	4.32	7.29	0.522	-0.32	0.569734	25.5	0.986	0.372365	0.571532
1	3329187	G	C	rs765866896	PRDM16	ENSG00000142611	ENST00000270722	ENSP00000270722	Q9HAZ2	PRD16_HUMAN	S809T	0.000256281	0.084	3.43	0.268	0.083	3.11	4.871	0.1914	-0.6	0.202687	20.9	0.028	0.441311	0.55206
1	3329192	G	T	rs759159465	PRDM16	ENSG00000142611	ENST00000270722	ENSP00000270722	Q9HAZ2	PRD16_HUMAN	A811S	4.38263e-05	1	3.68	0.139	0.089	2.38	3.492	0.0331	-0.71	0.086708	14.77	0.002	0.32083	0.460207
1	3329201	A	T	rs1360298417	PRDM16	ENSG00000142611	ENST00000270722	ENSP00000270722	Q9HAZ2	PRD16_HUMAN	S814C	3.18613e-05	0.001	3.29	0.575	0.194	4.32	3.293	0.3513	-0.25	0.472827	25.1	0.849	0.877803	0.665689
1	3329228	C	T	rs932569189	PRDM16	ENSG00000142611	ENST00000270722	ENSP00000270722	Q9HAZ2	PRD16_HUMAN	R823C	3.67042e-05	0	3.23	0.78	0.184	4.32	2.888	0.6162	-0.25	0.575444	25.5	0.95	1.30636	0.787787
1	3329292	C	T	rs753949982	PRDM16	ENSG00000142611	ENST00000270722	ENSP00000270722	Q9HAZ2	PRD16_HUMAN	P844L	2.64695e-05	0.006	3.45	0.155	0.06	3.04	1.842	0.3023	-0.64	0.225814	16.58	0.105	0.357537	0.506394
1	3329313	C	T	rs1414328567	PRDM16	ENSG00000142611	ENST00000270722	ENSP00000270722	Q9HAZ2	PRD16_HUMAN	P851L	3.18878e-05	0.032	3.25	0.609	0.258	4.32	7.417	0.2935	-0.36	0.530142	24.2	0.989	0.755322	0.726235
1	3329348	A	G	rs1489156449	PRDM16	ENSG00000142611	ENST00000270722	ENSP00000270722	Q9HAZ2	PRD16_HUMAN	M863V	3.18898e-05	0.001	3.31	0.755	0.244	3.18	6.982	0.7185	-0.36	0.452799	22.2	0.99	0.629356	0.776336
1	3331131	G	A	rs749811828	PRDM16	ENSG00000142611	ENST00000270722	ENSP00000270722	Q9HAZ2	PRD16_HUMAN	E871K	1.2223e-05	0.029	3.27	0.896	0.405	4.94	9.466	0.7066	-0.01	0.922068	31	.	1.11856	0.8411
1	3331137	C	T	rs754375101	PRDM16	ENSG00000142611	ENST00000270722	ENSP00000270722	Q9HAZ2	PRD16_HUMAN	R873W	4.88651e-05	0	3.28	0.88	0.403	4.94	5.933	0.7045	0.05	0.86797	32	.	1.14927	0.848809
1	3331143	G	C	.	PRDM16	ENSG00000142611	ENST00000270722	ENSP00000270722	Q9HAZ2	PRD16_HUMAN	V875L	4.06755e-06	0.93	3.73	0.24	0.122	4.94	5.424	0.2239	-0.6	0.373441	19.5	.	0.346862	0.592498
1	3331146	A	G	rs747737208	PRDM16	ENSG00000142611	ENST00000270722	ENSP00000270722	Q9HAZ2	PRD16_HUMAN	T876A	8.13385e-06	0.206	3.53	0.322	0.045	-4.89	0.788	0.2318	-0.72	0.198995	0.436	.	0.344517	0.45394
1	3331149	G	T	rs572014192	PRDM16	ENSG00000142611	ENST00000270722	ENSP00000270722	Q9HAZ2	PRD16_HUMAN	D877Y	4.06729e-06	0	3.31	0.832	0.424	4.94	9.466	0.788	0.05	0.890295	25.6	.	1.18899	0.711508
1	3331162	C	T	rs1321015846	PRDM16	ENSG00000142611	ENST00000270722	ENSP00000270722	Q9HAZ2	PRD16_HUMAN	A881V	4.06607e-06	0.344	3.4	0.25	0.038	1.21	3.615	0.1789	-0.71	0.058423	13.65	.	0.349735	0.368749
1	3331183	G	A	rs201119848	PRDM16	ENSG00000142611	ENST00000270722	ENSP00000270722	Q9HAZ2	PRD16_HUMAN	R888Q	3.66739e-05	0.028	3.31	0.885	0.365	4.94	9.466	0.4928	-0.07	0.556467	27.8	.	1.17466	0.685522
1	3331192	C	T	rs573567598	PRDM16	ENSG00000142611	ENST00000270722	ENSP00000270722	Q9HAZ2	PRD16_HUMAN	P891L	2.04135e-05	0	3.03	0.677	0.282	4.94	7.465	0.7932	-0.19	0.512638	26	.	0.942647	0.700682
1	3334394	G	A	rs759958364	PRDM16	ENSG00000142611	ENST00000270722	ENSP00000270722	Q9HAZ2	PRD16_HUMAN	M898I	4.02036e-06	0.085	3.39	0.633	0.164	4.19	9.348	0.1552	-0.31	0.432479	23.3	.	0.43592	0.637646
1	3334402	T	C	rs1482371535	PRDM16	ENSG00000142611	ENST00000270722	ENSP00000270722	Q9HAZ2	PRD16_HUMAN	I901T	4.01635e-06	0.001	3.36	0.737	0.168	4.59	7.55	0.4404	-0.25	0.511856	23.3	.	0.838637	0.720985
1	3334428	A	G	rs777457274	PRDM16	ENSG00000142611	ENST00000270722	ENSP00000270722	Q9HAZ2	PRD16_HUMAN	S910G	8.0309e-06	0.054	3.34	0.505	0.092	3.16	5.69	0.5394	-0.54	0.506094	18.99	.	0.329633	0.43848
1	3334440	A	G	rs757018869	PRDM16	ENSG00000142611	ENST00000270722	ENSP00000270722	Q9HAZ2	PRD16_HUMAN	M914V	1.20404e-05	0.003	3.62	0.34	0.024	-3.68	-0.157	0.2588	-0.63	0.248153	8.479	.	0.35774	0.33335
1	3334441	T	A	rs201304831	PRDM16	ENSG00000142611	ENST00000270722	ENSP00000270722	Q9HAZ2	PRD16_HUMAN	M914K	4.01329e-06	0.02	3.53	0.747	0.13	4.33	7.434	0.4055	-0.44	0.578451	22.7	.	0.547691	0.412524
1	3334469	G	C	rs771212094	PRDM16	ENSG00000142611	ENST00000270722	ENSP00000270722	Q9HAZ2	PRD16_HUMAN	Q923H	4.02201e-06	0.014	3.3	0.793	0.215	4.59	6.164	0.2884	-0.2	0.567862	24	.	0.356215	0.554744
1	3334479	C	A	rs1043747428	PRDM16	ENSG00000142611	ENST00000270722	ENSP00000270722	Q9HAZ2	PRD16_HUMAN	H927N	8.0538e-06	0.062	3.35	0.681	0.188	4.59	7.446	0.2517	-0.38	0.407518	24.1	.	0.457539	0.470524
1	3334484	C	G	rs377067594	PRDM16	ENSG00000142611	ENST00000270722	ENSP00000270722	Q9HAZ2	PRD16_HUMAN	H928Q	4.0332e-06	0.286	3.44	0.709	0.118	2.67	1.097	0.2181	-0.47	0.629581	22.7	.	0.51038	0.495706
1	3334506	C	T	rs1388592309	PRDM16	ENSG00000142611	ENST00000270722	ENSP00000270722	Q9HAZ2	PRD16_HUMAN	P936S	4.05045e-06	0.227	3.22	0.594	0.149	4.59	5.742	0.4779	-0.34	0.758857	24.6	.	0.437251	0.717235
1	3334507	C	G	rs749171035	PRDM16	ENSG00000142611	ENST00000270722	ENSP00000270722	Q9HAZ2	PRD16_HUMAN	P936R	4.05088e-06	0.001	3.16	0.772	0.298	4.59	7.446	0.6253	-0.09	0.807864	26.7	.	0.925815	0.771359
1	3334513	C	A	rs541102613	PRDM16	ENSG00000142611	ENST00000270722	ENSP00000270722	Q9HAZ2	PRD16_HUMAN	T938K	8.11603e-06	0.075	3.46	0.726	0.142	4.74	7.446	0.1419	-0.33	0.707536	23.7	.	0.786494	0.664069
1	3334513	C	T	rs541102613	PRDM16	ENSG00000142611	ENST00000270722	ENSP00000270722	Q9HAZ2	PRD16_HUMAN	T938M	0.000105508	0.019	3.37	0.595	0.168	4.74	7.446	0.1914	-0.37	0.524507	24.1	.	0.924361	0.633333
1	3334545	G	A	rs1348619414	PRDM16	ENSG00000142611	ENST00000270722	ENSP00000270722	Q9HAZ2	PRD16_HUMAN	E949K	4.07727e-06	0.256	0.48	0.912	0.294	4.64	9.441	0.6595	0.02	0.75709	32	.	0.508789	0.919137
1	3334549	G	C	rs755741214	PRDM16	ENSG00000142611	ENST00000270722	ENSP00000270722	Q9HAZ2	PRD16_HUMAN	R950P	1.22559e-05	0.196	0.46	0.936	0.465	4.64	9.441	0.9213	0.25	0.94179	31	.	1.29403	0.913103
1	3342231	A	G	rs755243341	PRDM16	ENSG00000142611	ENST00000270722	ENSP00000270722	Q9HAZ2	PRD16_HUMAN	K1009R	4.00818e-06	0.098	2.11	0.274	0.111	2.87	7.336	0.4326	-0.5	0.476026	21.6	.	1.5248	0.732089
1	3342249	G	A	rs758654133	PRDM16	ENSG00000142611	ENST00000270722	ENSP00000270722	Q9HAZ2	PRD16_HUMAN	R1015H	1.60344e-05	0	2.13	0.856	0.487	4.01	9.793	0.6922	-0.02	0.809022	29.2	.	3.0211	0.917591
1	3342284	C	T	rs769306210	PRDM16	ENSG00000142611	ENST00000270722	ENSP00000270722	Q9HAZ2	PRD16_HUMAN	L1027F	4.01056e-06	0.004	2.35	0.693	0.291	4.02	3.819	0.6012	-0.25	0.660051	24.8	.	0.298419	0.837146
1	3342296	G	A	rs373883664	PRDM16	ENSG00000142611	ENST00000270722	ENSP00000270722	Q9HAZ2	PRD16_HUMAN	E1031K	4.01284e-06	0.001	2.47	0.762	0.225	4.02	6.707	0.8053	-0.36	0.79188	25.2	.	0.160037	0.853152
1	3342302	G	A	rs554867627	PRDM16	ENSG00000142611	ENST00000270722	ENSP00000270722	Q9HAZ2	PRD16_HUMAN	E1033K	1.20458e-05	0.068	2.12	0.775	0.178	4.02	9.66	0.497	-0.25	0.755442	23.3	.	0.150965	0.778449
1	3342308	G	A	rs765394108	PRDM16	ENSG00000142611	ENST00000270722	ENSP00000270722	Q9HAZ2	PRD16_HUMAN	A1035T	5.22512e-05	0.185	3.43	0.262	0.081	3.03	5.845	0.0436	-0.7	0.229619	15.32	.	0.0768998	0.415519
1	3342311	C	T	rs375442968	PRDM16	ENSG00000142611	ENST00000270722	ENSP00000270722	Q9HAZ2	PRD16_HUMAN	P1036S	6.83631e-05	0.999	3.28	0.564	0.137	3.95	5.924	0.3247	-0.44	0.737918	22	.	0.127811	0.640917
1	3342641	A	T	rs1430503837	PRDM16	ENSG00000142611	ENST00000270722	ENSP00000270722	Q9HAZ2	PRD16_HUMAN	N1046Y	4.01249e-06	0.002	3.35	0.871	0.207	4.55	6.33	0.43	-0.19	0.708964	24.3	.	0.454397	0.726173
1	3342644	C	A	rs766964168	PRDM16	ENSG00000142611	ENST00000270722	ENSP00000270722	Q9HAZ2	PRD16_HUMAN	H1047N	2.40709e-05	0.075	3.41	0.407	0.116	4.55	5.02	0.1669	-0.44	0.518767	23.7	.	0.329924	0.657006
1	3342657	G	C	rs778590995	PRDM16	ENSG00000142611	ENST00000270722	ENSP00000270722	Q9HAZ2	PRD16_HUMAN	S1051T	4.0094e-06	0.16	3.47	0.381	0.071	3.63	4.745	0.1126	-0.6	0.098966	15.5	.	0.0656326	0.597037
1	3342660	C	T	rs777706969	PRDM16	ENSG00000142611	ENST00000270722	ENSP00000270722	Q9HAZ2	PRD16_HUMAN	A1052V	2.00476e-05	0.111	3.42	0.361	0.049	3.63	3.796	0.1739	-0.66	0.129107	19.83	.	0.0721562	0.528489
1	3342692	G	A	rs766687660	PRDM16	ENSG00000142611	ENST00000270722	ENSP00000270722	Q9HAZ2	PRD16_HUMAN	A1063T	2.00418e-05	0.002	3.28	0.816	0.204	4.48	9.502	0.6538	-0.2	0.5464	26.2	.	0.404254	0.753039
1	3342704	G	A	rs200946004	PRDM16	ENSG00000142611	ENST00000270722	ENSP00000270722	Q9HAZ2	PRD16_HUMAN	E1067K	0.000128274	0.004	3.37	0.804	0.31	4.48	9.502	0.5057	-0.12	0.756185	25.2	.	0.428623	0.855928
1	3342706	G	C	rs752323177	PRDM16	ENSG00000142611	ENST00000270722	ENSP00000270722	Q9HAZ2	PRD16_HUMAN	E1067D	4.00821e-06	0.611	3.42	0.507	0.079	2.14	3.764	0.2885	-0.45	0.614635	18.67	.	0.101058	0.809719
1	3342710	G	C	rs1423092285	PRDM16	ENSG00000142611	ENST00000270722	ENSP00000270722	Q9HAZ2	PRD16_HUMAN	E1069Q	3.18817e-05	0.001	3.29	0.855	0.25	4.48	9.502	0.4017	-0.28	0.779587	24.3	.	0.417855	0.802248
1	3342750	A	G	rs372177790	PRDM16	ENSG00000142611	ENST00000270722	ENSP00000270722	Q9HAZ2	PRD16_HUMAN	N1082S	4.00908e-06	0.077	3.39	0.62	0.149	4.48	7.042	0.4764	-0.6	0.541009	23.4	.	0.352179	0.479582
1	3342753	G	C	rs773415200	PRDM16	ENSG00000142611	ENST00000270722	ENSP00000270722	Q9HAZ2	PRD16_HUMAN	S1083T	1.20264e-05	0.112	3.42	0.441	0.105	4.48	4.515	0.2783	-0.46	0.419989	23.1	.	0.26115	0.591474
1	3342777	G	A	rs564269453	PRDM16	ENSG00000142611	ENST00000270722	ENSP00000270722	Q9HAZ2	PRD16_HUMAN	R1091Q	4.41639e-05	0.081	3.61	0.265	0.057	2.35	4.367	0.1811	-0.61	0.120251	16.8	.	0.171388	0.306342
1	3342788	C	T	rs201439415	PRDM16	ENSG00000142611	ENST00000270722	ENSP00000270722	Q9HAZ2	PRD16_HUMAN	R1095W	0.00015677	0.002	3.31	0.737	0.153	2.28	3.638	0.5487	-0.37	0.67209	25.2	.	0.426605	0.474176
1	3347438	C	T	rs753755785	PRDM16	ENSG00000142611	ENST00000270722	ENSP00000270722	Q9HAZ2	PRD16_HUMAN	A1096V	2.83598e-05	0.626	3.41	0.236	0.069	4.03	4.412	0.0704	-0.67	0.143704	19.84	.	0.0699851	0.321289
1	3347477	G	A	rs1490794781	PRDM16	ENSG00000142611	ENST00000270722	ENSP00000270722	Q9HAZ2	PRD16_HUMAN	G1109D	4.03564e-06	0.028	3.45	0.514	0.08	4.14	5.505	0.0854	-0.41	0.312545	21.9	.	0.231309	0.458042
1	3347497	G	C	rs1159811184	PRDM16	ENSG00000142611	ENST00000270722	ENSP00000270722	Q9HAZ2	PRD16_HUMAN	E1116Q	8.06816e-06	0.175	3.49	0.44	0.119	3.21	7.596	0.1606	-0.55	0.099018	13.95	.	0.074189	0.383802
1	3347503	G	T	rs542279737	PRDM16	ENSG00000142611	ENST00000270722	ENSP00000270722	Q9HAZ2	PRD16_HUMAN	V1118L	8.06823e-06	0.065	3.57	0.322	0.12	3.73	5.605	0.1713	-0.62	0.057278	14.02	.	0.0695731	0.255385
1	3347514	G	C	rs749724757	PRDM16	ENSG00000142611	ENST00000270722	ENSP00000270722	Q9HAZ2	PRD16_HUMAN	E1121D	3.23706e-05	0.177	3.27	0.445	0.066	1.76	1.526	0.4153	-0.52	0.224686	20.1	.	0.0670725	0.40299
1	3347593	G	A	rs746465588	PRDM16	ENSG00000142611	ENST00000270722	ENSP00000270722	Q9HAZ2	PRD16_HUMAN	E1148K	4.56256e-05	0.219	3.46	0.593	0.124	4.1	5.581	0.1154	-0.42	0.325413	18.36	.	0.080232	0.539066
1	3347603	C	T	rs1189491241	PRDM16	ENSG00000142611	ENST00000270722	ENSP00000270722	Q9HAZ2	PRD16_HUMAN	A1151V	3.18878e-05	0.016	3.48	0.279	0.057	2.16	3.794	0.1669	-0.59	0.063537	17.84	.	0.075153	0.339848
1	3348548	A	C	rs764468276	PRDM16	ENSG00000142611	ENST00000270722	ENSP00000270722	Q9HAZ2	PRD16_HUMAN	E1180D	4.01075e-06	0.204	3.38	0.173	0.038	2.78	1.402	0.0182	-0.62	0.082529	17.44	.	0.065176	0.310008
1	3348571	C	T	rs572604983	PRDM16	ENSG00000142611	ENST00000270722	ENSP00000270722	Q9HAZ2	PRD16_HUMAN	P1188L	2.40552e-05	0.073	3.57	0.322	0.056	4.12	1.984	0.4087	-0.54	0.342305	22.8	.	0.0926992	0.414565
1	3348575	G	A	rs1480507302	PRDM16	ENSG00000142611	ENST00000270722	ENSP00000270722	Q9HAZ2	PRD16_HUMAN	M1189I	4.00898e-06	1	3.87	0.253	0.068	4.19	3.701	0.0338	-0.56	0.279014	19.65	.	0.0773564	0.313315
1	3348577	C	T	rs755588843	PRDM16	ENSG00000142611	ENST00000270722	ENSP00000270722	Q9HAZ2	PRD16_HUMAN	P1190L	1.20272e-05	0.035	3.42	0.474	0.138	3.23	5.736	0.474	-0.49	0.332782	22.7	.	0.322191	0.541081
1	3348598	A	G	rs1426727129	PRDM16	ENSG00000142611	ENST00000270722	ENSP00000270722	Q9HAZ2	PRD16_HUMAN	D1197G	4.00824e-06	0.013	3.29	0.58	0.19	5.11	8.862	0.3613	-0.29	0.67956	25.8	.	0.432093	0.542441
1	3348600	C	A	rs778899500	PRDM16	ENSG00000142611	ENST00000270722	ENSP00000270722	Q9HAZ2	PRD16_HUMAN	L1198I	8.01635e-06	0.063	3.07	0.368	0.077	5.11	4.506	0.0851	-0.39	0.29608	22.7	.	0.340737	0.623354
1	3348666	G	A	rs764414998	PRDM16	ENSG00000142611	ENST00000270722	ENSP00000270722	Q9HAZ2	PRD16_HUMAN	A1220T	1.20312e-05	0.215	3.47	0.171	0.071	-3.01	1.041	0.0236	-0.74	0.053808	15.45	.	0.0691308	0.285797
1	3348682	T	C	rs768006911	PRDM16	ENSG00000142611	ENST00000270722	ENSP00000270722	Q9HAZ2	PRD16_HUMAN	L1225P	2.41266e-05	0.001	2.18	0.977	0.469	5.01	7.604	0.8594	0.11	0.906585	28.9	.	0.525709	0.692078
1	3348702	C	G	rs778840101	PRDM16	ENSG00000142611	ENST00000270722	ENSP00000270722	Q9HAZ2	PRD16_HUMAN	Q1232E	8.11379e-06	0	2.52	0.847	0.227	5.01	7.499	0.4881	-0.17	0.716867	29.9	.	0.434308	0.543354
1	3350243	A	G	rs774512717	PRDM16	ENSG00000142611	ENST00000511072	ENSP00000426975	D6RDW0	D6RDW0_HUMAN	H1176R	0	0.319	3.55	0.074	0.049	-2.65	0.138	.	-0.54	0.266534	10.37	.	.	.
1	3350244	T	C	rs1283581276	PRDM16	ENSG00000142611	ENST00000270722	ENSP00000270722	Q9HAZ2	PRD16_HUMAN	Y1234H	4.04279e-06	0	2.66	0.725	0.408	4.95	7.858	0.5059	-0.15	0.885717	27.6	.	0.161129	0.756185
1	3350252	G	A	rs550550637	PRDM16	ENSG00000142611	ENST00000270722	ENSP00000270722	Q9HAZ2	PRD16_HUMAN	M1236I	4.03278e-06	0	3.11	0.641	0.258	5.21	9.796	0.493	-0.2	0.702653	25.3	.	0.138491	0.616149
1	3350290	C	T	rs764863295	PRDM16	ENSG00000142611	ENST00000270722	ENSP00000270722	Q9HAZ2	PRD16_HUMAN	P1249L	4.01436e-06	0.02	3.41	0.119	0.076	5.38	7.748	0.0907	-0.52	0.104255	23.5	.	0.0914886	0.334765
1	3350296	A	C	rs1301606085	PRDM16	ENSG00000142611	ENST00000270722	ENSP00000270722	Q9HAZ2	PRD16_HUMAN	Q1251P	0	.	.	.	.	.	.	0.4856	-0.41	0.438879	21.6	.	nan	nan
1	3350326	C	T	.	PRDM16	ENSG00000142611	ENST00000270722	ENSP00000270722	Q9HAZ2	PRD16_HUMAN	T1261I	4.01065e-06	0.001	3.45	0.099	0.155	5.38	5.207	0.2109	-0.6	0.381727	20.2	.	0.0888076	0.492113
1	3350334	A	G	rs772246949	PRDM16	ENSG00000142611	ENST00000270722	ENSP00000270722	Q9HAZ2	PRD16_HUMAN	T1264A	4.01084e-06	1	4.03	0.029	0.078	-6.03	1.093	0.1384	-0.76	0.128815	0.166	.	0.0692597	0.322925
1	3350340	G	A	rs1328798528	PRDM16	ENSG00000142611	ENST00000270722	ENSP00000270722	Q9HAZ2	PRD16_HUMAN	E1266K	4.01204e-06	0	2.75	0.614	0.4	5.38	9.796	0.6489	-0.04	0.767111	25.4	.	0.426479	0.629648
1	3350349	G	A	rs1283509889	PRDM16	ENSG00000142611	ENST00000270722	ENSP00000270722	Q9HAZ2	PRD16_HUMAN	A1269T	3.18634e-05	0.073	3.21	0.033	0.033	4.43	2.225	0.3011	-0.69	0.205657	17.47	.	0.0742077	0.420326
1	3350357	C	A	.	PRDM16	ENSG00000142611	ENST00000270722	ENSP00000270722	Q9HAZ2	PRD16_HUMAN	H1271Q	0	1	3.66	0.133	0.06	4.31	1.634	0.1209	-0.7	0.208635	13.65	.	0.0718657	0.389607
1	3731995	T	C	rs771769043	CEP104	ENSG00000116198	ENST00000378230	ENSP00000367476	O60308	CE104_HUMAN	S917G	4.00718e-06	0.134	1.48	0.074	0.028	1.6	0.074	0.2328	-0.68	0.091911	11.17	0.003	0.155279	0.328029
1	3732007	C	T	rs201733773	CEP104	ENSG00000116198	ENST00000378230	ENSP00000367476	O60308	CE104_HUMAN	G913R	0.000240329	0.162	1.34	0.198	0.077	4.05	2.099	0.3323	-0.46	0.280154	24	0.981	0.364487	0.435883
1	3732862	C	A	rs185664269	CEP104	ENSG00000116198	ENST00000378230	ENSP00000367476	O60308	CE104_HUMAN	A882S	0.000540534	0.613	1.48	0.087	0.024	1.89	2.471	0.0506	-0.58	0.092908	12.25	0.007	0.156839	0.293842
1	3732897	G	A	rs376684648	CEP104	ENSG00000116198	ENST00000378230	ENSP00000367476	O60308	CE104_HUMAN	T870M	6.16606e-05	0.079	1.46	0.231	0.065	5.02	1.293	0.1834	-0.45	0.298331	24.7	0.804	0.561874	0.409764
1	3732915	A	G	rs764638504	CEP104	ENSG00000116198	ENST00000378230	ENSP00000367476	O60308	CE104_HUMAN	M864T	1.86867e-05	0.034	1.34	0.391	0.128	3.87	4.643	0.6246	-0.32	0.655927	20.9	0.011	0.262883	0.607227
1	3739736	A	T	rs1368411881	CEP104	ENSG00000116198	ENST00000461667	ENSP00000463605	J3QLL3	J3QLL3_HUMAN	V177E	0	.	.	.	.	.	.	.	0.66	0.142639	34	.	nan	nan
1	3739778	C	T	rs934935081	CEP104	ENSG00000116198	ENST00000378230	ENSP00000367476	O60308	CE104_HUMAN	R844Q	7.9526e-06	0.035	1.36	0.566	0.09	4.46	2.253	0.4309	-0.39	0.31695	23.8	0.313	0.576102	0.339506
1	3739993	C	T	rs755249443	CEP104	ENSG00000116198	ENST00000378230	ENSP00000367476	O60308	CE104_HUMAN	C833Y	3.97662e-06	0	0.06	0.965	0.544	5.68	7.126	0.9017	0.28	0.851658	24.8	0.998	0.925815	0.765938
1	3740006	T	C	rs1426161888	CEP104	ENSG00000116198	ENST00000378230	ENSP00000367476	O60308	CE104_HUMAN	K829E	3.97633e-06	0.128	1.5	0.594	0.053	3.32	3.11	0.2015	-0.41	0.213131	14.99	0.173	0.261408	0.463236
1	3740008	A	G	rs1354707796	CEP104	ENSG00000116198	ENST00000378230	ENSP00000367476	O60308	CE104_HUMAN	I828T	3.97633e-06	0.447	1.55	0.34	0.088	4.57	3.673	0.193	-0.47	0.170073	18.59	0.007	0.229724	0.421215
1	3740011	T	C	rs1311415693	CEP104	ENSG00000116198	ENST00000378230	ENSP00000367476	O60308	CE104_HUMAN	H827R	7.9526e-06	0.004	0.49	0.95	0.545	5.68	7.225	0.786	0.23	0.834241	24.8	0.997	0.775021	0.649287
1	3740024	C	T	rs746519565	CEP104	ENSG00000116198	ENST00000378230	ENSP00000367476	O60308	CE104_HUMAN	E823K	3.97621e-06	0.33	1.46	0.45	0.068	5.68	4.257	0.0884	-0.36	0.313021	24	0.066	0.239667	0.482791
1	3740038	G	A	rs770522288	CEP104	ENSG00000116198	ENST00000378230	ENSP00000367476	O60308	CE104_HUMAN	A818V	3.97621e-06	0.004	0.98	0.861	0.32	5.68	9.028	0.5719	0.06	0.542098	32	0.998	0.698013	0.539822
1	3740051	G	A	rs775269479	CEP104	ENSG00000116198	ENST00000378230	ENSP00000367476	O60308	CE104_HUMAN	R814C	1.9881e-05	0.009	1.29	0.705	0.455	5.68	7.202	0.7132	0.13	0.544055	32	0.982	0.822438	0.484832
1	3740063	C	T	rs751567703	CEP104	ENSG00000116198	ENST00000378230	ENSP00000367476	O60308	CE104_HUMAN	G810R	1.59048e-05	0.588	1.61	0.335	0.049	4.78	2.673	0.512	-0.43	0.260652	20.5	0.027	0.224907	0.440096
1	3740071	T	G	rs755261540	CEP104	ENSG00000116198	ENST00000378230	ENSP00000367476	O60308	CE104_HUMAN	D807A	0.000103382	0.241	1.54	0.37	0.141	4.57	3.067	0.2521	-0.4	0.262383	15.52	0.173	0.246486	0.366284
1	3740083	C	T	rs1249918522	CEP104	ENSG00000116198	ENST00000378230	ENSP00000367476	O60308	CE104_HUMAN	C803Y	3.18654e-05	0	-0.59	0.936	0.735	5.68	7.126	0.9457	0.32	0.909986	25.8	0.999	0.925815	0.758753
1	3740089	G	A	rs200311838	CEP104	ENSG00000116198	ENST00000378230	ENSP00000367476	O60308	CE104_HUMAN	T801M	2.38578e-05	0.01	1.38	0.382	0.172	5.68	2.693	0.2718	-0.31	0.204722	24.3	0.938	0.644079	0.427261
1	3740114	A	G	rs745318217	CEP104	ENSG00000116198	ENST00000378230	ENSP00000367476	O60308	CE104_HUMAN	S793P	3.97662e-06	0.022	1.31	0.712	0.155	0.679	0.682	0.9973	-0.33	0.723397	19.07	0.387	0.559798	0.41198
1	3740120	C	G	rs138340436	CEP104	ENSG00000116198	ENST00000378230	ENSP00000367476	O60308	CE104_HUMAN	E791Q	3.97716e-06	0	0.13	0.954	0.457	5.68	7.097	0.736	0.27	0.81398	25.3	0.999	0.697438	0.569139
1	3742347	A	C	rs1395562887	CEP104	ENSG00000116198	ENST00000378230	ENSP00000367476	O60308	CE104_HUMAN	L780R	3.97643e-06	0	-0.03	0.983	0.778	4.84	9.119	0.9777	0.31	0.957224	28.1	0.999	0.857044	0.783702
1	3742350	A	G	rs1397823320	CEP104	ENSG00000116198	ENST00000378230	ENSP00000367476	O60308	CE104_HUMAN	M779T	3.18451e-05	0.002	1.11	0.816	0.384	4.84	9.119	0.5238	0.04	0.804271	24	0.442	0.730047	0.776895
1	3742419	A	G	rs1205625419	CEP104	ENSG00000116198	ENST00000378230	ENSP00000367476	O60308	CE104_HUMAN	F756S	3.97659e-06	0	-0.19	0.995	0.695	4.84	8.864	0.9223	0.32	0.856697	25	0.997	0.942464	0.853828
1	3742423	T	C	rs760664863	CEP104	ENSG00000116198	ENST00000378230	ENSP00000367476	O60308	CE104_HUMAN	I755V	3.97684e-06	0	1.32	0.242	0.194	4.84	4.811	0.3393	-0.35	0.236583	21.8	0.978	0.310496	0.688188
1	3742950	C	T	rs774604746	CEP104	ENSG00000116198	ENST00000378230	ENSP00000367476	O60308	CE104_HUMAN	E747K	3.97712e-06	0.59	0.95	0.2	0.044	-1.81	-0.103	0.0027	-0.54	0.186877	10.55	0.058	0.213372	0.444151
1	3742959	T	G	rs748150347	CEP104	ENSG00000116198	ENST00000378230	ENSP00000367476	O60308	CE104_HUMAN	I744L	3.97697e-06	0.267	0.89	0.214	0.018	-0.487	-0.358	0.0637	-0.54	0.087219	8.739	0.033	0.188562	0.472646
1	3743278	T	C	rs144805659	CEP104	ENSG00000116198	ENST00000378230	ENSP00000367476	O60308	CE104_HUMAN	N728D	0.000266425	0.536	0.91	0.073	0.025	2.82	0.426	0.0195	-0.65	0.068373	10.82	0.004	0.19308	0.331202
1	3745844	G	C	rs1311531310	CEP104	ENSG00000116198	ENST00000378230	ENSP00000367476	O60308	CE104_HUMAN	Q713E	4.55378e-06	1	0.95	0.134	0.084	3.4	1.84	0.2349	-0.56	0.106808	11.31	0.225	0.18381	0.321659
1	3745853	T	G	rs142507755	CEP104	ENSG00000116198	ENST00000378230	ENSP00000367476	O60308	CE104_HUMAN	K710Q	2.71545e-05	0.145	0.88	0.101	0.067	1.38	2.284	0.2157	-0.51	0.09974	15.41	0.564	0.217396	0.272793
1	3745858	G	A	rs1305964478	CEP104	ENSG00000116198	ENST00000378230	ENSP00000367476	O60308	CE104_HUMAN	A708V	4.37782e-06	0.29	0.66	0.113	0.092	3.43	3.425	0.1959	-0.47	0.070956	17.93	0.603	0.199407	0.311053
1	3745870	C	A	rs139181137	CEP104	ENSG00000116198	ENST00000378230	ENSP00000367476	O60308	CE104_HUMAN	G704V	5.92347e-05	0.132	1.5	0.185	0.011	2.08	0.794	0.377	-0.55	0.098634	17.95	0.09	0.219066	0.331074
1	3745885	A	C	rs779930589	CEP104	ENSG00000116198	ENST00000378230	ENSP00000367476	O60308	CE104_HUMAN	I699R	4.19059e-06	0.033	1.32	0.491	0.162	4.16	4.451	0.3522	-0.26	0.309664	22.4	0.246	0.752559	0.404181
1	3745900	T	C	rs748254073	CEP104	ENSG00000116198	ENST00000378230	ENSP00000367476	O60308	CE104_HUMAN	Q694R	4.09477e-06	0.591	0.59	0.085	0.017	3.07	1.612	0.0876	-0.59	0.154088	17.37	0.009	0.181744	0.238942
1	3745933	C	T	rs140499832	CEP104	ENSG00000116198	ENST00000378230	ENSP00000367476	O60308	CE104_HUMAN	R683Q	6.11601e-05	1	1.29	0.084	0.065	4.23	1.473	0.0546	-0.61	0.01712	15.2	0	0.194848	0.212812
1	3746363	C	T	rs770322534	CEP104	ENSG00000116198	ENST00000378230	ENSP00000367476	O60308	CE104_HUMAN	E679K	3.9769e-06	0.016	0.94	0.399	0.102	5.46	5.635	0.5801	-0.41	0.20019	24.6	0.54	0.66723	0.41625
1	3746372	T	C	.	CEP104	ENSG00000116198	ENST00000378230	ENSP00000367476	O60308	CE104_HUMAN	T676A	3.97652e-06	0.022	0.87	0.053	0.062	2.98	0.746	0.2035	-0.63	0.117343	15.35	0.269	0.50648	0.305484
1	3746423	T	C	rs766224711	CEP104	ENSG00000116198	ENST00000378230	ENSP00000367476	O60308	CE104_HUMAN	I659V	7.95248e-06	1	2.26	0.028	0.007	-1.92	-0.388	0.0926	-0.85	0.016986	0.035	0.001	0.139978	0.248866
1	3746444	C	T	rs781109605	CEP104	ENSG00000116198	ENST00000378230	ENSP00000367476	O60308	CE104_HUMAN	D652N	1.19288e-05	0.003	2.17	0.275	0.144	5.46	3.147	0.461	-0.58	0.19955	22.3	0.252	0.260892	0.410242
1	3746453	G	A	rs1231726340	CEP104	ENSG00000116198	ENST00000378230	ENSP00000367476	O60308	CE104_HUMAN	P649S	7.95254e-06	0	2.33	0.672	0.301	5.46	9.535	0.8233	-0.22	0.446555	25.1	1	0.704355	0.405103
1	3746468	T	C	rs749599392	CEP104	ENSG00000116198	ENST00000378230	ENSP00000367476	O60308	CE104_HUMAN	I644V	3.97627e-06	1	-0.28	0.013	0.13	-5.83	-0.156	0.1701	-0.67	0.028894	0.001	0.001	0.139624	0.242422
1	3746515	G	A	rs148397021	CEP104	ENSG00000116198	ENST00000378230	ENSP00000367476	O60308	CE104_HUMAN	T628M	9.14578e-05	0.096	2.2	0.123	0.035	2.01	0.815	0.2945	-0.56	0.124186	12.64	0.023	0.183714	0.251882
1	3746533	A	C	rs755423485	CEP104	ENSG00000116198	ENST00000378230	ENSP00000367476	O60308	CE104_HUMAN	V622G	3.97734e-06	0.015	2.23	0.151	0.048	4.18	3.782	0.7747	-0.54	0.353576	18.41	0.011	0.225708	0.304763
1	3746549	C	T	rs777276331	CEP104	ENSG00000116198	ENST00000378230	ENSP00000367476	O60308	CE104_HUMAN	A617T	1.19411e-05	0.012	2.2	0.223	0.327	4.4	4.741	0.5461	-0.32	0.20093	24.2	0.975	0.254682	0.453965
1	3747618	C	T	rs983596324	CEP104	ENSG00000116198	ENST00000378230	ENSP00000367476	O60308	CE104_HUMAN	V610M	3.97921e-06	0.116	-0.37	0.522	0.294	5.33	4.864	0.4577	0.06	0.444039	22.9	0.59	0.284467	0.592412
1	3747630	T	C	rs1378099311	CEP104	ENSG00000116198	ENST00000378230	ENSP00000367476	O60308	CE104_HUMAN	T606A	7.95513e-06	0.005	-0.22	0.247	0.289	5.33	2.698	0.5704	-0.01	0.257369	21.2	0.26	0.578556	0.41313
1	3747648	T	C	rs1457446950	CEP104	ENSG00000116198	ENST00000378230	ENSP00000367476	O60308	CE104_HUMAN	T600A	3.97693e-06	0.173	2.22	0.193	0.113	4.18	2.074	0.3915	-0.38	0.240713	18.35	0.197	0.358816	0.341429
1	3747650	C	T	rs752102023	CEP104	ENSG00000116198	ENST00000378230	ENSP00000367476	O60308	CE104_HUMAN	G599D	7.95355e-06	0.002	-0.64	0.854	0.662	5.33	7.736	0.8639	0.26	0.713577	26.8	0.974	0.801484	0.556277
1	3747682	C	T	rs755820671	CEP104	ENSG00000116198	ENST00000378230	ENSP00000367476	O60308	CE104_HUMAN	M588I	7.95273e-06	0.24	2.27	0.132	0.013	3.44	0.176	0.1617	-0.66	0.143707	15.53	0.005	0.187303	0.278209
1	3747710	G	C	rs568192558	CEP104	ENSG00000116198	ENST00000378230	ENSP00000367476	O60308	CE104_HUMAN	S579C	3.97627e-06	0.125	2.21	0.143	0.042	2.3	2.144	0.2543	-0.66	0.116443	11.89	0.004	0.164435	0.315371
1	3747721	C	G	rs1472605624	CEP104	ENSG00000116198	ENST00000378230	ENSP00000367476	O60308	CE104_HUMAN	L575F	3.97633e-06	0.398	-0.75	0.138	0.063	-6.44	-0.679	0.3397	-0.49	0.164125	0.267	0.04	0.191979	0.406755
1	3747781	C	T	rs1302122611	CEP104	ENSG00000116198	ENST00000378230	ENSP00000367476	O60308	CE104_HUMAN	M555I	1.19737e-05	0.218	0.11	0.141	0.048	4.42	2.515	0.3721	-0.4	0.298206	20.9	0.004	0.193636	0.436168
1	3750449	C	T	rs199751526	CEP104	ENSG00000116198	ENST00000378230	ENSP00000367476	O60308	CE104_HUMAN	V546I	0.000489132	0.485	-0.19	0.061	0.01	0.593	-0.265	0.0553	-0.63	0.028923	5.783	0.003	0.135669	0.30426
1	3750451	C	T	rs1448095441	CEP104	ENSG00000116198	ENST00000378230	ENSP00000367476	O60308	CE104_HUMAN	R545H	1.19303e-05	0.278	-0.96	0.867	0.528	4.11	6.816	0.563	-0.01	0.340429	23.4	0.998	0.782382	0.506968
1	3750452	G	A	rs769805340	CEP104	ENSG00000116198	ENST00000378230	ENSP00000367476	O60308	CE104_HUMAN	R545C	1.98828e-05	0.001	-0.97	0.834	0.65	5.03	5.385	0.7495	0.26	0.532807	24.3	0.998	0.82303	0.561306
1	3750457	C	T	rs200715031	CEP104	ENSG00000116198	ENST00000378230	ENSP00000367476	O60308	CE104_HUMAN	R543H	2.38589e-05	0.051	-0.32	0.905	0.598	5.03	6.816	0.5894	0.24	0.522584	23.9	0.998	0.632423	0.537405
1	3750476	T	C	rs1288555090	CEP104	ENSG00000116198	ENST00000378230	ENSP00000367476	O60308	CE104_HUMAN	T537A	3.97643e-06	0.173	-0.19	0.379	0.069	3.86	4.134	0.4807	-0.32	0.301163	18.76	0.026	0.225136	0.531079
1	3750478	C	G	rs762115626	CEP104	ENSG00000116198	ENST00000378230	ENSP00000367476	O60308	CE104_HUMAN	R536T	3.9764e-06	0.004	2.06	0.842	0.421	5.03	5.124	0.8043	0.08	0.804583	25.8	0.996	0.852695	0.519409
1	3750497	T	C	rs561088543	CEP104	ENSG00000116198	ENST00000378230	ENSP00000367476	O60308	CE104_HUMAN	I530V	0.000182914	0.128	-0.32	0.054	0.073	-10.1	-0.967	0.1263	-0.66	0.04122	0.001	0	0.139624	0.292774
1	3751499	A	G	rs1391939003	CEP104	ENSG00000116198	ENST00000378230	ENSP00000367476	O60308	CE104_HUMAN	I492T	3.18471e-05	0.232	-0.15	0.114	0.132	4.75	4.129	0.4595	-0.48	0.317151	20.2	0.007	0.216257	0.39233
1	3751530	C	T	rs772261276	CEP104	ENSG00000116198	ENST00000378230	ENSP00000367476	O60308	CE104_HUMAN	V482I	3.30707e-05	1	-0.23	0.144	0.037	-3.41	-1.703	0.0905	-0.62	0.032714	0.292	0.002	0.138873	0.231479
1	3751563	T	C	rs1316704351	CEP104	ENSG00000116198	ENST00000378230	ENSP00000367476	O60308	CE104_HUMAN	K471E	3.18512e-05	0.004	2.15	0.401	0.182	4.75	5.429	0.5649	-0.31	0.372631	24.1	0.994	0.756815	0.366447
1	3751568	G	C	rs1380394223	CEP104	ENSG00000116198	ENST00000378230	ENSP00000367476	O60308	CE104_HUMAN	T469S	3.98546e-06	0.203	2.23	0.082	0.067	4.75	3.497	0.0994	-0.6	0.075765	15.26	0.025	0.175385	0.33543
1	3751572	C	T	rs1296115842	CEP104	ENSG00000116198	ENST00000378230	ENSP00000367476	O60308	CE104_HUMAN	G468R	3.98378e-06	0.106	2.25	0.214	0.121	4.75	1.792	0.1645	-0.52	0.175918	24	0.9	0.544928	0.343728
1	3751644	A	G	rs1229814888	CEP104	ENSG00000116198	ENST00000378230	ENSP00000367476	O60308	CE104_HUMAN	Y444H	3.99626e-06	0	2.16	0.762	0.425	4.8	8.397	0.5872	-0.03	0.471532	24.2	0.998	0.796605	0.722686
1	3751646	G	C	rs746437941	CEP104	ENSG00000116198	ENST00000378230	ENSP00000367476	O60308	CE104_HUMAN	A443G	7.99322e-06	0.13	-0.28	0.611	0.319	4.8	7.06	0.504	0.06	0.63185	25.7	0.996	0.69287	0.506191
1	3753063	G	A	.	CEP104	ENSG00000116198	ENST00000378230	ENSP00000367476	O60308	CE104_HUMAN	T438I	0	0.155	2.27	0.102	0.116	3.73	3.069	0.1762	-0.46	0.223117	15.87	0.219	0.247068	0.435665
1	3753081	A	G	rs201149833	CEP104	ENSG00000116198	ENST00000378230	ENSP00000367476	O60308	CE104_HUMAN	I432T	.	0.003	2.21	0.237	0.261	5.68	6.932	0.6646	-0.31	0.400476	21.7	0.178	0.284547	0.381071
1	3753106	C	A	rs1244244900	CEP104	ENSG00000116198	ENST00000378230	ENSP00000367476	O60308	CE104_HUMAN	A424S	3.99508e-06	0.321	2.16	0.381	0.203	4.77	5.693	0.3851	-0.35	0.199	22.2	0.951	0.440589	0.421308
1	3753130	C	G	rs756587465	CEP104	ENSG00000116198	ENST00000378230	ENSP00000367476	O60308	CE104_HUMAN	E416Q	3.97703e-06	0.121	2.02	0.131	0.048	4.75	3.549	0.2879	-0.55	0.118157	17.49	0.029	0.263978	0.373185
1	3753142	C	T	rs548273305	CEP104	ENSG00000116198	ENST00000378230	ENSP00000367476	O60308	CE104_HUMAN	G412S	3.97671e-06	0.126	2.25	0.041	0.059	4.58	2.217	0.1156	-0.56	0.08869	14.18	0.018	0.174398	0.295557
1	3753144	C	A	rs568253690	CEP104	ENSG00000116198	ENST00000378230	ENSP00000367476	O60308	CE104_HUMAN	G411V	3.97681e-06	0.181	1.49	0.092	0.041	-1.31	0.631	0.125	-0.45	0.086966	10.48	0.037	0.273723	0.27918
1	3753183	G	C	rs751693108	CEP104	ENSG00000116198	ENST00000378230	ENSP00000367476	O60308	CE104_HUMAN	P398R	3.97804e-06	0.563	1.46	0.204	0.122	1.63	1.519	0.1308	-0.45	0.132362	14.66	0.257	0.439622	0.29632
1	3753220	C	T	rs1426020617	CEP104	ENSG00000116198	ENST00000378230	ENSP00000367476	O60308	CE104_HUMAN	A386T	3.98226e-06	0.26	1.41	0.06	0.044	4.77	0.422	0.401	-0.49	0.131235	17.13	0.028	0.18891	0.268343
1	3753232	G	C	rs374824835	CEP104	ENSG00000116198	ENST00000378230	ENSP00000367476	O60308	CE104_HUMAN	R382G	1.1964e-05	0.002	1.23	0.738	0.285	3.62	4.07	0.842	-0.05	0.499319	25.8	0.943	0.782477	0.51192
1	3753236	A	C	rs771614638	CEP104	ENSG00000116198	ENST00000378230	ENSP00000367476	O60308	CE104_HUMAN	D380E	3.98756e-06	0.294	1.51	0.636	0.241	-6.96	-0.579	0.5299	-0.2	0.418513	16.78	0.996	0.621356	0.563838
1	3753872	G	A	rs1480908678	CEP104	ENSG00000116198	ENST00000378230	ENSP00000367476	O60308	CE104_HUMAN	P368L	7.98359e-06	0.283	1.48	0.078	0.028	1.29	0.345	0.1957	-0.64	0.11641	11.46	0.124	0.175848	0.251935
1	3753874	A	C	rs541103123	CEP104	ENSG00000116198	ENST00000378230	ENSP00000367476	O60308	CE104_HUMAN	D367E	4.78797e-05	1	1.6	0.06	0.011	-5.98	-1.467	0.0168	-0.72	0.051088	0.02	0.058	0.156561	0.244454
1	3753888	G	C	rs940920402	CEP104	ENSG00000116198	ENST00000378230	ENSP00000367476	O60308	CE104_HUMAN	L363V	3.98406e-06	0.354	1.57	0.077	0.069	5.28	3.485	0.0906	-0.57	0.053421	13.13	0.153	0.174852	0.238058
1	3753890	A	G	rs1455519880	CEP104	ENSG00000116198	ENST00000378230	ENSP00000367476	O60308	CE104_HUMAN	L362S	3.98267e-06	0.428	1.64	0.069	0.027	-3.64	-0.285	0.0464	-0.66	0.059399	0.154	0.001	0.235873	0.224811
1	3753893	G	A	rs369557437	CEP104	ENSG00000116198	ENST00000378230	ENSP00000367476	O60308	CE104_HUMAN	P361L	5.17833e-05	0.315	1.37	0.079	0.157	-10.9	-2.24	0.1164	-0.6	0.095804	0.017	0.014	0.171886	0.197954
1	3753897	C	A	rs138041564	CEP104	ENSG00000116198	ENST00000378230	ENSP00000367476	O60308	CE104_HUMAN	D360Y	3.98134e-06	0.006	1.4	0.266	0.095	4.29	0.774	0.3891	-0.43	0.144495	16.97	0.387	0.505054	0.285014
1	3753897	C	T	rs138041564	CEP104	ENSG00000116198	ENST00000378230	ENSP00000367476	O60308	CE104_HUMAN	D360N	3.98134e-06	0.057	1.46	0.081	0.081	4.29	0.774	0.0769	-0.7	0.059127	13.59	0.167	0.215319	0.282815
1	3753900	C	T	rs1291615562	CEP104	ENSG00000116198	ENST00000378230	ENSP00000367476	O60308	CE104_HUMAN	V359I	3.98061e-06	0.283	1.58	0.059	0.018	2.23	0.396	0.0026	-0.64	0.026804	7.09	0.058	0.137635	0.277745
1	3753905	G	A	rs201648588	CEP104	ENSG00000116198	ENST00000378230	ENSP00000367476	O60308	CE104_HUMAN	S357F	9.55064e-05	0.049	1.43	0.114	0.046	2.31	0.078	0.189	-0.55	0.100598	14.29	0.005	0.38598	0.2465
1	3753929	G	A	rs890515599	CEP104	ENSG00000116198	ENST00000378230	ENSP00000367476	O60308	CE104_HUMAN	S349F	7.95602e-06	0.042	1.42	0.105	0.061	4.14	0.695	0.1192	-0.63	0.171961	16.18	0.264	0.352721	0.227525
1	3753936	A	C	rs1181742700	CEP104	ENSG00000116198	ENST00000378230	ENSP00000367476	O60308	CE104_HUMAN	S347A	3.97779e-06	0.5	1.49	0.094	0.023	-1.58	0.16	0.0266	-0.71	0.045209	1.746	0.001	0.140151	0.250871
1	3753943	C	G	rs755734568	CEP104	ENSG00000116198	ENST00000378230	ENSP00000367476	O60308	CE104_HUMAN	K344N	1.1934e-05	0.091	1.42	0.177	0.09	3.49	1.479	0.134	-0.67	0.127914	17.62	0.018	0.208884	0.301437
1	3753954	G	A	rs372861320	CEP104	ENSG00000116198	ENST00000378230	ENSP00000367476	O60308	CE104_HUMAN	L341F	1.19317e-05	0.024	1.4	0.207	0.037	3.04	2.011	0.111	-0.55	0.099352	17.39	0.735	0.218616	0.276017
1	3753959	G	C	rs779998680	CEP104	ENSG00000116198	ENST00000378230	ENSP00000367476	O60308	CE104_HUMAN	P339R	3.97734e-06	0.012	1.44	0.244	0.105	3.56	2.247	0.2697	-0.51	0.165044	16	0.273	0.201193	0.228691
1	3753985	T	G	rs1026614728	CEP104	ENSG00000116198	ENST00000378230	ENSP00000367476	O60308	CE104_HUMAN	R330S	3.9769e-06	0.733	1.58	0.088	0.03	-8.7	-3.241	0.0234	-0.8	0.073893	0.169	0	0.190791	0.21876
1	3754069	A	C	rs529153686	CEP104	ENSG00000116198	ENST00000378230	ENSP00000367476	O60308	CE104_HUMAN	F302L	0.000214872	0.66	1.59	0.045	0.009	-10.9	-1.875	0.0336	-0.83	0.034066	0.001	0	0.197208	0.276605
1	3755533	C	T	rs752473793	CEP104	ENSG00000116198	ENST00000378230	ENSP00000367476	O60308	CE104_HUMAN	E296K	7.56622e-05	0.3	1.46	0.215	0.033	3.3	0.732	0.0104	-0.53	0.163155	16.51	0.32	0.195685	0.375115
1	3755578	C	T	rs201046615	CEP104	ENSG00000116198	ENST00000378230	ENSP00000367476	O60308	CE104_HUMAN	A281T	1.19296e-05	0.575	1.47	0.092	0.007	-2.45	0.196	0.0718	-0.66	0.0598	4.222	0.007	0.162771	0.255085
1	3755580	C	T	rs113174854	CEP104	ENSG00000116198	ENST00000378230	ENSP00000367476	O60308	CE104_HUMAN	R280H	0.00013918	0.004	0.71	0.798	0.438	5.25	7.448	0.8203	0.04	0.324921	25.3	0.998	0.784226	0.482923
1	3755602	T	G	rs551916206	CEP104	ENSG00000116198	ENST00000378230	ENSP00000367476	O60308	CE104_HUMAN	K273Q	3.9763e-06	0	0.59	0.287	0.273	4.1	2.501	0.8358	-0.21	0.494731	23.7	0.997	0.31276	0.438917
1	3755620	C	T	rs914907821	CEP104	ENSG00000116198	ENST00000378230	ENSP00000367476	O60308	CE104_HUMAN	D267N	3.97627e-06	0.004	1.22	0.613	0.227	5.25	7.448	0.1955	-0.35	0.408391	27.2	0.998	0.691195	0.59347
1	3755631	T	G	rs1470817585	CEP104	ENSG00000116198	ENST00000378230	ENSP00000367476	O60308	CE104_HUMAN	K263T	3.9763e-06	0.14	1.46	0.574	0.071	4.11	2.544	0.3362	-0.34	0.462074	23.2	0.787	0.236126	0.597364
1	3755638	C	T	rs768279838	CEP104	ENSG00000116198	ENST00000378230	ENSP00000367476	O60308	CE104_HUMAN	V261M	0.000230636	0.003	0.74	0.605	0.296	5.25	4.048	0.6188	-0.16	0.466643	24.7	0.999	0.68153	0.50242
1	3755647	G	A	rs367923941	CEP104	ENSG00000116198	ENST00000378230	ENSP00000367476	O60308	CE104_HUMAN	R258C	3.18119e-05	0.001	1.24	0.747	0.391	5.25	7.486	0.7249	0	0.448164	29.9	0.998	0.818007	0.688134
1	3755657	C	G	rs771501477	CEP104	ENSG00000116198	ENST00000378230	ENSP00000367476	O60308	CE104_HUMAN	E254D	3.9764e-06	0.286	1.23	0.222	0.085	1.99	0.32	0.2586	-0.51	0.262543	16	0.038	0.227853	0.565431
1	3755659	C	G	rs776316044	CEP104	ENSG00000116198	ENST00000378230	ENSP00000367476	O60308	CE104_HUMAN	E254Q	3.97649e-06	0.01	1.19	0.566	0.126	5.25	7.134	0.2787	-0.35	0.415103	25.3	0.856	0.676554	0.554642
1	3755668	C	T	rs775248895	CEP104	ENSG00000116198	ENST00000378230	ENSP00000367476	O60308	CE104_HUMAN	G251R	3.97886e-06	0.054	1.42	0.677	0.337	5.25	7.134	0.8659	-0.16	0.537868	26.1	1	0.766617	0.674528
1	3756222	G	A	rs751813032	CEP104	ENSG00000116198	ENST00000378230	ENSP00000367476	O60308	CE104_HUMAN	R229C	1.59207e-05	0	1.32	0.249	0.161	4.8	3.308	0.7042	-0.28	0.364144	22.9	0.034	0.250131	0.376104
1	3756222	G	T	rs751813032	CEP104	ENSG00000116198	ENST00000378230	ENSP00000367476	O60308	CE104_HUMAN	R229S	3.98016e-06	0.004	1.39	0.509	0.184	4.8	3.308	0.6541	-0.31	0.436488	24.8	0.69	0.425055	0.324698
1	3756231	G	T	rs781688242	CEP104	ENSG00000116198	ENST00000378230	ENSP00000367476	O60308	CE104_HUMAN	Q226K	3.97861e-06	0.919	1.59	0.199	0.076	3.86	5.153	0.031	-0.58	0.28312	14.86	0.004	0.216524	0.320512
1	3756255	C	G	rs530353794	CEP104	ENSG00000116198	ENST00000378230	ENSP00000367476	O60308	CE104_HUMAN	D218H	3.97744e-06	0.002	1.4	0.916	0.383	4.8	7.428	0.7161	0.08	0.784382	25.9	0.998	0.761658	0.55158
1	3756270	T	A	rs761446483	CEP104	ENSG00000116198	ENST00000378230	ENSP00000367476	O60308	CE104_HUMAN	I213F	3.97731e-06	0.004	1.3	0.805	0.284	5.1	5.781	0.2947	-0.09	0.679105	25.7	0.986	0.732727	0.772221
1	3756296	A	G	rs1056366590	CEP104	ENSG00000116198	ENST00000378230	ENSP00000367476	O60308	CE104_HUMAN	M204T	4.00035e-06	0.013	1.29	0.956	0.542	5.1	8.755	0.7922	0.18	0.782876	25.1	0.974	0.703164	0.786789
1	3756303	A	C	rs1218336844	CEP104	ENSG00000116198	ENST00000378230	ENSP00000367476	O60308	CE104_HUMAN	F202V	4.00657e-06	0	1.16	0.898	0.506	5.1	8.755	0.8417	0.1	0.740081	26.3	0.996	0.800127	0.802581
1	3756320	G	A	rs142965929	CEP104	ENSG00000116198	ENST00000378230	ENSP00000367476	O60308	CE104_HUMAN	P196L	1.20314e-05	0	1.32	0.534	0.283	5.1	6.169	0.5838	-0.24	0.557864	25.2	0.999	0.410421	0.762926
1	3756321	G	A	rs949661853	CEP104	ENSG00000116198	ENST00000378230	ENSP00000367476	O60308	CE104_HUMAN	P196S	4.00689e-06	0	1.33	0.627	0.369	5.1	9.387	0.3969	-0.19	0.555997	23.9	0.998	0.633931	0.703568
1	3756324	A	C	rs760840197	CEP104	ENSG00000116198	ENST00000378230	ENSP00000367476	O60308	CE104_HUMAN	S195A	5.66577e-05	0	1.29	0.648	0.197	5.1	6.749	0.7618	-0.25	0.438617	24.2	0.987	0.630093	0.628158
1	3759780	G	A	rs551051590	CEP104	ENSG00000116198	ENST00000378223	ENSP00000367468	O60308-2	CE104_HUMAN	P225L	0.000102937	0	.	0.265	0.054	0.751	1.212	.	-0.54	0.091838	3.762	.	.	.
1	3761477	T	C	rs749228961	CEP104	ENSG00000116198	ENST00000378230	ENSP00000367476	O60308	CE104_HUMAN	Y187C	3.97665e-06	0.182	1.48	0.167	0.106	1.1	1.59	0.2319	-0.43	0.163476	7.462	0.009	0.216007	0.299135
1	3761490	G	C	rs565284471	CEP104	ENSG00000116198	ENST00000378230	ENSP00000367476	O60308	CE104_HUMAN	L183V	1.19292e-05	0.185	1.36	0.655	0.093	3.99	1.998	0.3423	-0.34	0.267213	22.9	0.991	0.584791	0.381445
1	3761502	C	T	rs765557028	CEP104	ENSG00000116198	ENST00000378230	ENSP00000367476	O60308	CE104_HUMAN	E179K	5.96455e-05	0.148	1.44	0.33	0.046	4.11	3.546	0.1364	-0.39	0.238342	21.1	0.455	0.277972	0.439021
1	3761511	G	A	rs1379083729	CEP104	ENSG00000116198	ENST00000378230	ENSP00000367476	O60308	CE104_HUMAN	H176Y	3.97646e-06	0.43	1.48	0.286	0.051	4.08	4.183	0.0125	-0.51	0.166897	14.08	0.354	0.601348	0.388834
1	3761523	G	C	.	CEP104	ENSG00000116198	ENST00000378230	ENSP00000367476	O60308	CE104_HUMAN	H172D	1.19293e-05	0.226	1.54	0.659	0.163	5.02	7.866	0.266	-0.2	0.535416	19.59	0.447	0.312384	0.453415
1	3761529	T	C	rs1356752788	CEP104	ENSG00000116198	ENST00000378230	ENSP00000367476	O60308	CE104_HUMAN	I170V	3.97649e-06	0.565	1.5	0.173	0.075	2.68	3.651	0.1523	-0.5	0.082368	12.66	0.009	0.152666	0.403747
1	3761534	T	C	rs1247723006	CEP104	ENSG00000116198	ENST00000378230	ENSP00000367476	O60308	CE104_HUMAN	K168R	3.97646e-06	0.212	1.47	0.383	0.098	5.02	6.315	0.1283	-0.31	0.320717	23.8	0.994	0.208842	0.490677
1	3761860	C	T	rs766280930	CEP104	ENSG00000116198	ENST00000378230	ENSP00000367476	O60308	CE104_HUMAN	S161N	4.01664e-06	0.328	1.47	0.187	0.081	2.43	0.601	0.2985	-0.68	0.112044	20.8	0.895	0.158466	0.376196
1	3761864	C	T	rs753646107	CEP104	ENSG00000116198	ENST00000378230	ENSP00000367476	O60308	CE104_HUMAN	E160K	4.01797e-06	0.334	1.49	0.346	0.097	4.38	2.842	0.0928	-0.39	0.226561	23.1	0.273	0.24643	0.39535
1	3761867	C	T	rs754892174	CEP104	ENSG00000116198	ENST00000378230	ENSP00000367476	O60308	CE104_HUMAN	D159N	4.01593e-06	0.216	1.46	0.183	0.107	5.29	1.923	0.0344	-0.63	0.226917	23.6	0.009	0.170495	0.349846
1	3761875	T	C	rs1175607095	CEP104	ENSG00000116198	ENST00000378230	ENSP00000367476	O60308	CE104_HUMAN	D156G	4.01117e-06	0.129	1.44	0.457	0.063	4.16	5.358	0.5666	-0.35	0.429625	22.5	0.016	0.269592	0.400796
1	3764046	T	C	rs1370290421	CEP104	ENSG00000116198	ENST00000378230	ENSP00000367476	O60308	CE104_HUMAN	Y140C	4.14649e-06	0.027	1.33	0.817	0.498	5.32	7.902	0.2995	0.1	0.666039	23.7	0.912	0.469305	0.594057
1	3764053	T	G	rs988833788	CEP104	ENSG00000116198	ENST00000378230	ENSP00000367476	O60308	CE104_HUMAN	N138H	4.09601e-06	0	-0.24	0.975	0.636	4.2	7.902	0.6333	0.03	0.728477	23.2	0.999	0.70555	0.581807
1	3764088	T	A	rs749464020	CEP104	ENSG00000116198	ENST00000378230	ENSP00000367476	O60308	CE104_HUMAN	K126I	8.07872e-06	0.001	-1.82	0.701	0.7	5.32	4.845	0.8841	0.12	0.741728	24.8	0.999	0.925066	0.702425
1	3764152	T	C	rs55720731	CEP104	ENSG00000116198	ENST00000378230	ENSP00000367476	O60308	CE104_HUMAN	K105E	2.78498e-05	0.013	-1.26	0.544	0.433	5.32	7.902	0.6324	-0.08	0.585	24.1	0.969	0.810394	0.747667
1	3764164	A	G	rs548106670	CEP104	ENSG00000116198	ENST00000378230	ENSP00000367476	O60308	CE104_HUMAN	C101R	1.19358e-05	0.041	-1.3	0.524	0.442	5.32	9.185	0.673	-0.09	0.643	24.3	0.483	0.479484	0.714394
1	3764173	C	T	rs147802166	CEP104	ENSG00000116198	ENST00000378230	ENSP00000367476	O60308	CE104_HUMAN	V98M	3.184e-05	0.003	-1.43	0.619	0.703	4.12	4.955	0.5475	0.24	0.544732	22.9	0.698	0.657602	0.658814
1	3765187	C	T	rs200411994	CEP104	ENSG00000116198	ENST00000378230	ENSP00000367476	O60308	CE104_HUMAN	R91Q	0.000144615	0.199	1.5	0.118	0.082	4.53	4.298	0.2342	-0.39	0.329409	23.7	0.996	0.308009	0.481931
1	3765202	G	C	rs761677874	CEP104	ENSG00000116198	ENST00000378230	ENSP00000367476	O60308	CE104_HUMAN	P86R	1.99295e-05	0.002	1.33	0.772	0.265	5.3	9.08	0.5715	-0.02	0.657929	23.4	0.999	0.70224	0.524128
1	3765229	C	G	rs755249857	CEP104	ENSG00000116198	ENST00000378230	ENSP00000367476	O60308	CE104_HUMAN	S77T	1.19392e-05	0.16	-1.9	0.307	0.366	5.44	4.624	0.3441	-0.09	0.476602	24.4	0.991	0.177578	0.57496
1	3765244	A	G	rs539707297	CEP104	ENSG00000116198	ENST00000378230	ENSP00000367476	O60308	CE104_HUMAN	I72T	3.97807e-06	0.005	-1.45	0.873	0.757	5.53	8.847	0.573	0.12	0.763584	23.5	0.23	0.634494	0.483479
1	3765251	T	C	rs1322779011	CEP104	ENSG00000116198	ENST00000378230	ENSP00000367476	O60308	CE104_HUMAN	S70G	3.97769e-06	0.009	-1.39	0.522	0.393	5.53	1.328	0.5891	-0.12	0.582412	26.8	0.915	0.60416	0.547121
1	3765295	C	T	rs1260661463	CEP104	ENSG00000116198	ENST00000378230	ENSP00000367476	O60308	CE104_HUMAN	R55Q	1.1961e-05	0.119	-1.36	0.584	0.349	5.53	4.643	0.3494	-0.15	0.230684	25.4	0.933	0.640083	0.58181
1	3765298	C	G	rs780789181	CEP104	ENSG00000116198	ENST00000378230	ENSP00000367476	O60308	CE104_HUMAN	C54S	1.2e-05	0.282	-1.27	0.336	0.351	5.53	7.51	0.3117	-0.19	0.554111	22.6	0.203	0.271476	0.716434
1	3765322	A	T	rs1302660116	CEP104	ENSG00000116198	ENST00000378230	ENSP00000367476	O60308	CE104_HUMAN	I46N	4.06134e-06	0.001	-1.89	0.973	0.891	5.53	8.847	0.8522	0.21	0.809079	27.6	0.939	0.945918	0.80074
1	3765324	T	G	rs1434222945	CEP104	ENSG00000116198	ENST00000378230	ENSP00000367476	O60308	CE104_HUMAN	E45D	4.06388e-06	0.015	-1.47	0.5	0.478	1.83	0.457	0.428	-0.12	0.427509	22.7	0.915	0.422014	0.68895
1	3765334	A	C	rs370048229	CEP104	ENSG00000116198	ENST00000378230	ENSP00000367476	O60308	CE104_HUMAN	F42C	8.18163e-06	0.001	-1.46	0.565	0.569	5.53	4.023	0.4026	0.04	0.820179	26.8	0.911	0.805414	0.774571
1	3768868	C	T	rs763300107	CEP104	ENSG00000116198	ENST00000378230	ENSP00000367476	O60308	CE104_HUMAN	R35Q	1.99559e-05	0.579	-1.22	0.861	0.458	5.2	7.733	0.5559	0.07	0.605366	23.9	0.996	0.326246	0.430989
1	3768869	G	A	rs764366578	CEP104	ENSG00000116198	ENST00000378230	ENSP00000367476	O60308	CE104_HUMAN	R35W	1.19775e-05	0.003	-1.38	0.929	0.587	-0.339	1.821	0.6887	0.3	0.688824	23.2	0.999	0.705311	0.586472
1	3768884	T	C	rs767923089	CEP104	ENSG00000116198	ENST00000378230	ENSP00000367476	O60308	CE104_HUMAN	T30A	0.000119455	0.023	-1.35	0.807	0.536	5.2	7.842	0.7104	0.08	0.622689	23	0.994	0.438341	0.612593
1	3768889	G	A	rs150169294	CEP104	ENSG00000116198	ENST00000378230	ENSP00000367476	O60308	CE104_HUMAN	A28V	5.5732e-05	0.026	-1.35	0.852	0.562	5.2	7.842	0.4532	0.07	0.508406	24.2	0.997	0.685041	0.689717
1	3768890	C	T	rs779566424	CEP104	ENSG00000116198	ENST00000378230	ENSP00000367476	O60308	CE104_HUMAN	A28T	1.99029e-05	0.036	-1.32	0.744	0.4	5.2	7.779	0.4805	-0.06	0.462671	24.8	0.998	0.663112	0.673317
1	3768893	G	A	rs754461778	CEP104	ENSG00000116198	ENST00000378230	ENSP00000367476	O60308	CE104_HUMAN	H27Y	7.96026e-06	0.001	-1.36	0.828	0.817	5.2	9.835	0.6006	0.26	0.740489	25	0.994	0.753507	0.799642
1	3768907	C	T	rs372416064	CEP104	ENSG00000116198	ENST00000378230	ENSP00000367476	O60308	CE104_HUMAN	R22Q	5.17244e-05	0.29	-1.32	0.359	0.245	4.18	3.234	0.1883	-0.28	0.115715	22.8	0.254	0.477326	0.509148
1	3768910	G	C	rs1168422038	CEP104	ENSG00000116198	ENST00000378230	ENSP00000367476	O60308	CE104_HUMAN	A21G	3.97839e-06	0.039	-1.55	0.848	0.787	5.2	9.835	0.4951	0.18	0.637332	27.3	0.996	0.699688	0.773077
1	3768920	C	G	rs145413305	CEP104	ENSG00000116198	ENST00000378230	ENSP00000367476	O60308	CE104_HUMAN	G18R	3.97842e-06	0.366	-1.6	0.449	0.323	5.2	3.559	0.2311	-0.15	0.427625	27.1	1	0.766617	0.756276
1	3768926	C	T	rs200997681	CEP104	ENSG00000116198	ENST00000378230	ENSP00000367476	O60308	CE104_HUMAN	E16K	1.98923e-05	0.009	-1.32	0.863	0.765	5.2	7.779	0.5913	0.34	0.893359	32	0.994	0.738883	0.82927
1	3768941	T	G	rs761104530	CEP104	ENSG00000116198	ENST00000378230	ENSP00000367476	O60308	CE104_HUMAN	S11R	3.98029e-06	0.146	-1.54	0.823	0.631	5.2	4.977	0.2982	0.05	0.738118	25.4	0.997	0.724069	0.828792
1	3768962	T	C	rs143705438	CEP104	ENSG00000116198	ENST00000378230	ENSP00000367476	O60308	CE104_HUMAN	K4E	7.97684e-06	0.004	0.71	0.771	0.492	5.2	6.046	0.733	0.1	0.576785	25.4	0.994	0.832825	0.789292
1	5923329	T	G	rs748838350	NPHP4	ENSG00000131697	ENST00000378156	ENSP00000367398	O75161	NPHP4_HUMAN	Q1426P	0	0.005	-2.37	0.367	0.444	5.44	3.124	0.6478	-0.1	0.635707	26.9	0.943	0.426409	0.425635
1	5923415	C	A	rs754250483	NPHP4	ENSG00000131697	ENST00000378156	ENSP00000367398	O75161	NPHP4_HUMAN	Q1397H	1.61983e-05	0.282	-2.29	0.199	0.14	0.711	1.531	0.1477	-0.38	0.153736	14.41	0.002	0.0627671	0.214238
1	5923437	C	G	rs1234823713	NPHP4	ENSG00000131697	ENST00000378156	ENSP00000367398	O75161	NPHP4_HUMAN	G1390A	4.04999e-06	0.058	-2.4	0.535	0.622	5.27	5.743	0.8032	0.07	0.636213	25.8	1	0.374704	0.525101
1	5923441	T	C	rs745830999	NPHP4	ENSG00000131697	ENST00000378156	ENSP00000367398	O75161	NPHP4_HUMAN	I1389V	8.09972e-06	0	-2.52	0.267	0.483	2.81	3.111	0.4755	-0.11	0.291092	23.3	0.979	0.271642	0.363033
1	5923444	T	C	rs1468400824	NPHP4	ENSG00000131697	ENST00000378156	ENSP00000367398	O75161	NPHP4_HUMAN	T1388A	4.05058e-06	0.033	-2.23	0.238	0.457	5.27	5.829	0.6368	-0.2	0.200542	23.5	0.986	0.37525	0.370927
1	5923456	C	T	rs774475566	NPHP4	ENSG00000131697	ENST00000378156	ENSP00000367398	O75161	NPHP4_HUMAN	G1384R	4.06227e-06	0.001	-2.39	0.403	0.481	2.36	3.802	0.9537	-0.04	0.496919	24.3	0.975	0.224767	0.454076
1	5923461	C	T	rs773368924	NPHP4	ENSG00000131697	ENST00000378156	ENSP00000367398	O75161	NPHP4_HUMAN	G1382E	4.46461e-05	0.3	-2.16	0.287	0.292	-0.783	0.914	0.2294	-0.24	0.185149	8.945	0.394	0.196286	0.277497
1	5923972	C	T	rs768550124	NPHP4	ENSG00000131697	ENST00000378156	ENSP00000367398	O75161	NPHP4_HUMAN	R1373Q	8.03142e-06	1	-1.9	0.281	0.165	1.36	2.495	0.1474	-0.46	0.01967	13.96	0.001	0.0718101	0.218623
1	5923973	G	A	rs1417370808	NPHP4	ENSG00000131697	ENST00000378156	ENSP00000367398	O75161	NPHP4_HUMAN	R1373W	4.01542e-06	0.001	-2.28	0.477	0.426	5.3	7.598	0.3675	-0.08	0.225159	30	0.481	0.253742	0.229054
1	5923984	G	A	rs746256511	NPHP4	ENSG00000131697	ENST00000378156	ENSP00000367398	O75161	NPHP4_HUMAN	P1369L	3.21296e-05	0.002	-2.65	0.724	0.521	3.43	9.434	0.7464	0.04	0.33612	23.6	0.992	0.370173	0.367726
1	5924006	A	G	rs750032680	NPHP4	ENSG00000131697	ENST00000378156	ENSP00000367398	O75161	NPHP4_HUMAN	F1362L	4.01552e-06	0.235	-2.65	0.718	0.485	4.18	8.807	0.3111	-0.05	0.46332	20.9	0.165	0.104634	0.427948
1	5924049	G	T	rs1468858756	NPHP4	ENSG00000131697	ENST00000378156	ENSP00000367398	O75161	NPHP4_HUMAN	N1347K	6.38284e-05	0.005	-2.33	0.645	0.424	3.3	5.147	0.9544	-0.19	0.391446	24	0.91	0.369179	0.293062
1	5924056	C	T	rs200407553	NPHP4	ENSG00000131697	ENST00000378156	ENSP00000367398	O75161	NPHP4_HUMAN	G1345D	0.000294013	0.005	-2.29	0.74	0.577	4.24	7.453	0.7531	-0.05	0.448005	23.5	1	0.436034	0.445867
1	5924084	T	C	rs760369582	NPHP4	ENSG00000131697	ENST00000378156	ENSP00000367398	O75161	NPHP4_HUMAN	I1336V	1.61955e-05	0.12	-2.24	0.331	0.351	5.04	3.727	0.3591	-0.29	0.112366	22.3	0.92	0.323424	0.53477
1	5924093	C	T	rs1156259855	NPHP4	ENSG00000131697	ENST00000378156	ENSP00000367398	O75161	NPHP4_HUMAN	A1333T	4.06838e-06	0.184	-2.12	0.518	0.416	5.04	5.716	0.6848	-0.11	0.475504	30	0.999	0.36704	0.553052
1	5924417	C	T	rs191062831	NPHP4	ENSG00000131697	ENST00000378156	ENSP00000367398	O75161	NPHP4_HUMAN	R1326H	2.07691e-05	0.05	-2.34	0.281	0.526	4.27	2.938	0.5627	-0.23	0.17254	25.1	0.996	0.27132	0.35324
1	5924433	C	T	rs372485746	NPHP4	ENSG00000131697	ENST00000378156	ENSP00000367398	O75161	NPHP4_HUMAN	V1321M	5.36029e-05	0.006	-3.12	0.278	0.396	-3.35	-0.034	0.2216	-0.17	0.188263	18.56	0.526	0.329264	0.265664
1	5924492	C	T	rs760871475	NPHP4	ENSG00000131697	ENST00000378156	ENSP00000367398	O75161	NPHP4_HUMAN	R1301H	1.68408e-05	0.004	-2.35	0.569	0.539	5.18	2.065	0.5037	-0.06	0.43555	25.3	0.994	0.431456	0.622311
1	5924493	G	A	rs766610686	NPHP4	ENSG00000131697	ENST00000378156	ENSP00000367398	O75161	NPHP4_HUMAN	R1301C	2.5213e-05	0	-2.45	0.717	0.722	2.91	1.916	0.7098	0.3	0.600331	24.7	0.997	0.450537	0.687594
1	5924493	G	T	rs766610686	NPHP4	ENSG00000131697	ENST00000378156	ENSP00000367398	O75161	NPHP4_HUMAN	R1301S	3.18898e-05	0.004	-2.36	0.397	0.687	2.91	1.916	0.6573	0.3	0.685425	23.6	0.993	0.409264	0.607592
1	5924495	C	G	rs115869141	NPHP4	ENSG00000131697	ENST00000378156	ENSP00000367398	O75161	NPHP4_HUMAN	S1300T	4.22511e-06	0.166	-2.29	0.187	0.344	2.16	0.366	0.2048	-0.32	0.216056	22.8	0.62	0.104328	0.492324
1	5924495	C	T	rs115869141	NPHP4	ENSG00000131697	ENST00000378156	ENSP00000367398	O75161	NPHP4_HUMAN	S1300N	7.18269e-05	0.107	-2.33	0.166	0.234	2.16	0.366	0.2916	-0.38	0.288436	16.47	0.033	0.0700097	0.528692
1	5924498	C	T	rs532503870	NPHP4	ENSG00000131697	ENST00000378156	ENSP00000367398	O75161	NPHP4_HUMAN	G1299D	4.24838e-06	0.016	-2.71	0.863	0.862	5.18	7.445	0.8733	0.41	0.844402	25	1	0.442615	0.640883
1	5924512	C	A	rs367814493	NPHP4	ENSG00000131697	ENST00000378156	ENSP00000367398	O75161	NPHP4_HUMAN	R1294S	4.76735e-05	0.003	-2.41	0.504	0.664	4.26	2.36	0.9525	0.1	0.619381	24.3	0.81	0.362396	0.483563
1	5925274	C	T	rs569553635	NPHP4	ENSG00000131697	ENST00000378156	ENSP00000367398	O75161	NPHP4_HUMAN	R1235H	3.74457e-05	0	-0.9	0.735	0.555	5.42	7.213	0.6811	-0.01	0.613303	26.5	0.999	0.433555	0.553373
1	5925276	C	G	rs761991628	NPHP4	ENSG00000131697	ENST00000378156	ENSP00000367398	O75161	NPHP4_HUMAN	Q1234H	8.35241e-06	0.005	-0.91	0.505	0.542	3.21	1.798	0.5329	-0.2	0.424485	22.9	0.999	0.380966	0.431058
1	5925328	C	T	rs1389043961	NPHP4	ENSG00000131697	ENST00000378156	ENSP00000367398	O75161	NPHP4_HUMAN	R1217H	3.18471e-05	0.123	-0.77	0.247	0.1	2.31	0.603	0.2078	-0.38	0.140025	20.7	0.052	0.0833043	0.277308
1	5926497	T	A	rs1201512603	NPHP4	ENSG00000131697	ENST00000378156	ENSP00000367398	O75161	NPHP4_HUMAN	I1194L	4.27877e-06	0.015	-0.74	0.324	0.12	3.2	1.405	0.0864	-0.35	0.334264	17.42	0.007	0.06503	0.397668
1	5926502	C	T	rs539967736	NPHP4	ENSG00000131697	ENST00000378156	ENSP00000367398	O75161	NPHP4_HUMAN	R1192Q	4.40428e-05	0.831	-0.65	0.064	0.066	0.489	1.173	0.3208	-0.54	0.109723	8.799	0.013	0.0741766	0.278474
1	5927097	T	C	rs1267433999	NPHP4	ENSG00000131697	ENST00000378156	ENSP00000367398	O75161	NPHP4_HUMAN	Q1184R	4.05121e-06	0.579	-0.69	0.178	0.106	5.91	3.444	0.1538	-0.48	0.14731	21.3	0.044	0.159387	0.341333
1	5927110	T	A	rs956330607	NPHP4	ENSG00000131697	ENST00000378156	ENSP00000367398	O75161	NPHP4_HUMAN	I1180F	4.042e-06	0.002	-0.9	0.701	0.402	2.27	1.46	0.5122	-0.13	0.468631	23.5	0.894	0.431032	0.612523
1	5927113	C	A	rs757359430	NPHP4	ENSG00000131697	ENST00000378156	ENSP00000367398	O75161	NPHP4_HUMAN	V1179F	3.63836e-05	0.004	-1.04	0.795	0.563	3.07	1.67	0.4746	0.13	0.635109	22.1	0.746	0.344263	0.503989
1	5927113	C	G	rs757359430	NPHP4	ENSG00000131697	ENST00000378156	ENSP00000367398	O75161	NPHP4_HUMAN	V1179L	4.04263e-06	0.022	-0.34	0.557	0.311	3.07	1.67	0.3405	-0.2	0.313919	17.34	0.151	0.0987704	0.516646
1	5927118	G	A	rs749612555	NPHP4	ENSG00000131697	ENST00000378156	ENSP00000367398	O75161	NPHP4_HUMAN	P1177L	1.61748e-05	0.004	-0.78	0.779	0.547	5	9.364	0.8521	-0.11	0.406742	24.6	0.999	0.324208	0.693362
1	5927119	G	T	rs769212832	NPHP4	ENSG00000131697	ENST00000378156	ENSP00000367398	O75161	NPHP4_HUMAN	P1177T	4.04168e-06	0.006	-0.76	0.475	0.465	5.91	6.052	0.7591	-0.22	0.419955	23.9	0.996	0.334165	0.665253
1	5927122	C	T	rs893677386	NPHP4	ENSG00000131697	ENST00000378156	ENSP00000367398	O75161	NPHP4_HUMAN	D1176N	4.04174e-06	0.015	-0.88	0.846	0.553	5.91	7.412	0.5835	-0.21	0.536089	26.3	0.999	0.388356	0.740594
1	5927124	C	A	rs547705909	NPHP4	ENSG00000131697	ENST00000378156	ENSP00000367398	O75161	NPHP4_HUMAN	S1175I	4.03913e-06	0.001	-0.95	0.913	0.67	5.91	7.412	0.9966	0.33	0.716072	25	0.999	0.422014	0.630385
1	5927133	A	G	rs1227964172	NPHP4	ENSG00000131697	ENST00000378156	ENSP00000367398	O75161	NPHP4_HUMAN	V1172A	4.0375e-06	0.076	-0.91	0.591	0.502	4.78	5.765	0.6483	0.15	0.383728	22	0.708	0.386363	0.558177
1	5927136	T	G	rs1036719782	NPHP4	ENSG00000131697	ENST00000378156	ENSP00000367398	O75161	NPHP4_HUMAN	H1171P	3.18654e-05	0.02	-0.74	0.642	0.415	4.77	3.101	0.2579	-0.07	0.561476	21.6	0.642	0.43991	0.359161
1	5927146	G	C	rs1445077202	NPHP4	ENSG00000131697	ENST00000378156	ENSP00000367398	O75161	NPHP4_HUMAN	P1168A	4.05049e-06	0.122	-0.99	0.466	0.248	2.89	4.567	0.4888	-0.33	0.118771	11.82	0.262	0.352167	0.339997
1	5927147	G	T	rs765238761	NPHP4	ENSG00000131697	ENST00000378156	ENSP00000367398	O75161	NPHP4_HUMAN	D1167E	8.10189e-06	0.684	-0.63	0.077	0.136	-11.8	-3.193	0.081	-0.67	0.029436	0.001	0.003	0.0605159	0.297539
1	5927155	C	A	rs767754476	NPHP4	ENSG00000131697	ENST00000378156	ENSP00000367398	O75161	NPHP4_HUMAN	G1165C	4.06411e-06	0.003	-0.9	0.438	0.338	5	2.951	0.5252	-0.14	0.337965	23.1	0.935	0.402041	0.390112
1	5927827	G	A	rs201605415	NPHP4	ENSG00000131697	ENST00000378156	ENSP00000367398	O75161	NPHP4_HUMAN	R1149C	6.06747e-05	0	-2.59	0.908	0.85	5.57	9.829	0.8678	0.44	0.619446	32	0.999	0.451543	0.731131
1	5927869	G	A	rs374387338	NPHP4	ENSG00000131697	ENST00000378156	ENSP00000367398	O75161	NPHP4_HUMAN	R1135C	6.03398e-05	0	-0.78	0.943	0.834	5.57	6.635	0.9307	0.32	0.826178	32	0.999	0.451543	0.739912
1	5927883	A	C	rs752042066	NPHP4	ENSG00000131697	ENST00000378156	ENSP00000367398	O75161	NPHP4_HUMAN	V1130G	1.20521e-05	0.001	-0.78	0.675	0.808	4.44	7.36	0.954	0.32	0.756351	26.9	0.999	0.426814	0.493221
1	5927883	A	G	rs752042066	NPHP4	ENSG00000131697	ENST00000378156	ENSP00000367398	O75161	NPHP4_HUMAN	V1130A	2.00868e-05	0.002	-0.73	0.724	0.652	4.44	7.36	0.7437	0.04	0.553599	25.6	0.99	0.22296	0.583864
1	5927890	G	A	rs1254532662	NPHP4	ENSG00000131697	ENST00000378156	ENSP00000367398	O75161	NPHP4_HUMAN	H1128Y	4.01613e-06	0.13	-0.74	0.705	0.552	5.57	9.829	0.6302	-0.1	0.451884	27	0.998	0.409143	0.512775
1	5927923	C	T	rs764488616	NPHP4	ENSG00000131697	ENST00000378156	ENSP00000367398	O75161	NPHP4_HUMAN	A1117T	1.2049e-05	0.004	-0.81	0.666	0.511	5.57	6.042	0.6579	0.11	0.309317	28.7	0.988	0.388113	0.474749
1	5927937	C	T	rs755637892	NPHP4	ENSG00000131697	ENST00000378156	ENSP00000367398	O75161	NPHP4_HUMAN	G1112D	1.6084e-05	1	-0.27	0.209	0.025	0.0938	1.046	0.0766	-0.57	0.115612	2.743	0.002	0.0820247	0.241028
1	5927946	C	T	rs747973596	NPHP4	ENSG00000131697	ENST00000378156	ENSP00000367398	O75161	NPHP4_HUMAN	R1109Q	8.04441e-06	0.107	-0.77	0.214	0.231	4.65	0.388	0.3418	-0.32	0.105932	22.7	0.744	0.0783149	0.228421
1	5933313	T	C	rs201574744	NPHP4	ENSG00000131697	ENST00000378156	ENSP00000367398	O75161	NPHP4_HUMAN	K1105R	4.01245e-06	0.052	-0.81	0.505	0.373	4.59	1.767	0.3063	-0.25	0.28699	28.1	0.986	0.300695	0.396295
1	5933319	T	C	rs777232572	NPHP4	ENSG00000131697	ENST00000378156	ENSP00000367398	O75161	NPHP4_HUMAN	H1103R	1.2037e-05	0.361	-0.52	0.287	0.074	0.38	-0.078	0.1896	-0.47	0.205319	3.126	0.211	0.0792944	0.415947
1	5933340	G	A	rs1398747569	NPHP4	ENSG00000131697	ENST00000378156	ENSP00000367398	O75161	NPHP4_HUMAN	S1096F	3.18837e-05	0.029	-0.91	0.284	0.334	2.53	-0.086	0.5312	-0.28	0.156584	16.37	0.66	0.0808939	0.30569
1	5933356	C	A	rs761546950	NPHP4	ENSG00000131697	ENST00000378156	ENSP00000367398	O75161	NPHP4_HUMAN	V1091L	4.01236e-06	0.603	-0.55	0.201	0.104	2.67	-1.54	0.0376	-0.59	0.060347	8.713	0.001	0.0627973	0.217564
1	5933367	C	A	rs752718279	NPHP4	ENSG00000131697	ENST00000378156	ENSP00000367398	O75161	NPHP4_HUMAN	G1087V	4.01213e-06	0.157	-0.56	0.299	0.09	-4.88	-2.487	0.3464	-0.47	0.184128	10.39	0.012	0.0840472	0.242088
1	5933374	C	T	rs1479758700	NPHP4	ENSG00000131697	ENST00000378156	ENSP00000367398	O75161	NPHP4_HUMAN	E1085K	4.0121e-06	0.57	-0.55	0.257	0.029	0.392	0.077	0.1181	-0.45	0.100967	7.296	0.004	0.0736737	0.312595
1	5933376	T	C	rs1407265133	NPHP4	ENSG00000131697	ENST00000378156	ENSP00000367398	O75161	NPHP4_HUMAN	N1084S	4.01216e-06	0.784	-0.52	0.094	0.068	1.32	0.314	0.0295	-0.65	0.027526	5.165	0.001	0.0530497	0.261536
1	5933379	C	T	rs747403184	NPHP4	ENSG00000131697	ENST00000378156	ENSP00000367398	O75161	NPHP4_HUMAN	S1083N	4.01197e-06	0.495	-0.56	0.17	0.048	2.61	1.283	0.0087	-0.56	0.092907	9.498	0.069	0.16445	0.282526
1	5934593	C	T	rs755465110	NPHP4	ENSG00000131697	ENST00000378156	ENSP00000367398	O75161	NPHP4_HUMAN	E1057K	6.84963e-05	0	-0.46	0.912	0.714	5.38	7.285	0.9004	0.29	0.752776	28.8	0.999	0.414143	0.587135
1	5934632	G	A	rs754198250	NPHP4	ENSG00000131697	ENST00000378156	ENSP00000367398	O75161	NPHP4_HUMAN	R1044C	4.59267e-05	0.013	-0.61	0.495	0.277	3.24	2.468	0.3187	-0.26	0.248404	23.8	0.719	0.118741	0.231277
1	5934644	T	C	rs777310738	NPHP4	ENSG00000131697	ENST00000378156	ENSP00000367398	O75161	NPHP4_HUMAN	M1040V	1.64747e-05	0.027	-0.67	0.553	0.464	5.38	3.586	0.7344	-0.03	0.590309	22.9	0.018	0.0955349	0.405143
1	5934650	C	T	rs1383807417	NPHP4	ENSG00000131697	ENST00000378156	ENSP00000367398	O75161	NPHP4_HUMAN	E1038K	4.10779e-06	0.011	-0.97	0.737	0.522	5.38	7.285	0.6346	0.07	0.537479	30	0.873	0.393418	0.459807
1	5934652	T	G	rs200310448	NPHP4	ENSG00000131697	ENST00000378156	ENSP00000367398	O75161	NPHP4_HUMAN	E1037A	6.56637e-05	0	-0.94	0.694	0.683	5.38	5.602	0.8118	0.04	0.578735	27.2	0.999	0.404174	0.466816
1	5934665	G	A	rs745598946	NPHP4	ENSG00000131697	ENST00000378156	ENSP00000367398	O75161	NPHP4_HUMAN	H1033Y	1.22466e-05	1	-0.62	0.387	0.126	4.32	0.883	0.0841	-0.38	0.194717	15.38	0.006	0.0733698	0.322833
1	5934670	C	G	rs775526590	NPHP4	ENSG00000131697	ENST00000378156	ENSP00000367398	O75161	NPHP4_HUMAN	G1031A	6.52241e-05	0.286	-0.6	0.236	0.094	-1.5	1.494	0.0953	-0.41	0.30792	8.983	0.165	0.0718101	0.226294
1	5934689	C	G	rs760874774	NPHP4	ENSG00000131697	ENST00000378156	ENSP00000367398	O75161	NPHP4_HUMAN	D1025H	2.43942e-05	0.653	-0.65	0.13	0.072	-1.78	1.045	0.1913	-0.54	0.127592	0.08	0.001	0.0735683	0.290799
1	5934696	C	G	rs766557432	NPHP4	ENSG00000131697	ENST00000378156	ENSP00000367398	O75161	NPHP4_HUMAN	E1022D	3.18512e-05	0	-0.89	0.878	0.425	2.06	0.789	0.5077	0.01	0.718977	22.2	0.997	0.365312	0.436372
1	5934698	C	T	rs1451203266	NPHP4	ENSG00000131697	ENST00000378156	ENSP00000367398	O75161	NPHP4_HUMAN	E1022K	8.1314e-06	0	-0.89	0.912	0.655	5.24	7.296	0.7836	0.32	0.821254	26.3	0.999	0.403511	0.495382
1	5934713	T	C	rs368243086	NPHP4	ENSG00000131697	ENST00000378156	ENSP00000367398	O75161	NPHP4_HUMAN	I1017V	4.08013e-06	0.233	-0.63	0.299	0.188	4.08	3.659	0.3507	-0.45	0.15882	15.89	0.375	0.0915274	0.443291
1	5934980	T	C	rs766073255	NPHP4	ENSG00000131697	ENST00000378156	ENSP00000367398	O75161	NPHP4_HUMAN	N1000D	2.00795e-05	0.039	-0.54	0.458	0.246	3.83	2.59	0.3934	-0.41	0.468653	24.9	0.924	0.310688	0.424066
1	5934997	A	G	rs372662293	NPHP4	ENSG00000131697	ENST00000378156	ENSP00000367398	O75161	NPHP4_HUMAN	V994A	1.20494e-05	1	-2.08	0.039	0.185	4.03	2.963	0.2917	-0.49	0.030383	8.753	0.003	0.0746801	0.368889
1	5935010	A	C	rs1221477412	NPHP4	ENSG00000131697	ENST00000378156	ENSP00000367398	O75161	NPHP4_HUMAN	F990V	1.20564e-05	0.003	-2.67	0.653	0.781	4.95	9.013	0.78	0.12	0.785219	24.7	0.997	0.444171	0.623889
1	5935011	C	G	rs376889677	NPHP4	ENSG00000131697	ENST00000378156	ENSP00000367398	O75161	NPHP4_HUMAN	E989D	4.01936e-06	0.027	-2.5	0.85	0.629	3.82	3.939	0.4892	0.1	0.628734	23.7	0.996	0.372414	0.554024
1	5935013	C	T	rs116606479	NPHP4	ENSG00000131697	ENST00000378156	ENSP00000367398	O75161	NPHP4_HUMAN	E989K	0.000430189	0.011	-2.47	0.88	0.71	4.95	5.872	0.7665	0.27	0.821895	25.6	0.997	0.406852	0.629665
1	5935021	C	T	rs769088477	NPHP4	ENSG00000131697	ENST00000378156	ENSP00000367398	O75161	NPHP4_HUMAN	G986E	3.21797e-05	0.002	-4.12	0.957	0.793	4.95	7.645	0.9727	0.53	0.847604	24.4	1	0.441688	0.631864
1	5935039	G	A	rs199645515	NPHP4	ENSG00000131697	ENST00000378156	ENSP00000367398	O75161	NPHP4_HUMAN	T980M	8.46986e-05	0.006	-2.43	0.545	0.486	4.88	5.275	0.7269	-0.07	0.228839	24.2	0.999	0.399827	0.451913
1	5935058	C	T	rs768694389	NPHP4	ENSG00000131697	ENST00000378156	ENSP00000367398	O75161	NPHP4_HUMAN	A974T	8.0765e-06	0.03	-2.28	0.265	0.211	2.98	3.169	0.3088	-0.18	0.113576	22.1	0.131	0.0926409	0.419167
1	5935112	C	T	rs369624442	NPHP4	ENSG00000131697	ENST00000378156	ENSP00000367398	O75161	NPHP4_HUMAN	A956T	7.40631e-05	0.069	-2.23	0.16	0.167	4.88	1.664	0.1778	-0.34	0.180761	22.3	0.045	0.096626	0.308461
1	5935115	T	C	rs776267321	NPHP4	ENSG00000131697	ENST00000378156	ENSP00000367398	O75161	NPHP4_HUMAN	I955V	8.23005e-06	0.196	-2.34	0.27	0.258	4.88	4.572	0.2938	-0.24	0.226012	17.76	0.043	0.159175	0.572022
1	5935144	C	T	rs201531378	NPHP4	ENSG00000131697	ENST00000378156	ENSP00000367398	O75161	NPHP4_HUMAN	R945H	6.74491e-05	0.143	-2.29	0.193	0.193	-5.62	0.331	0.1121	-0.42	0.087766	8.11	0.004	0.0859834	0.360204
1	5937172	C	T	rs768347263	NPHP4	ENSG00000131697	ENST00000378156	ENSP00000367398	O75161	NPHP4_HUMAN	R933Q	0.000143104	0.598	-2.13	0.148	0.152	0.557	0.269	0.0006	-0.48	0.052913	8.18	0.001	0.0719584	0.294569
1	5937203	G	A	rs763099264	NPHP4	ENSG00000131697	ENST00000378156	ENSP00000367398	O75161	NPHP4_HUMAN	R923C	4.15396e-05	0	-2.62	0.685	0.681	5.11	2.531	0.8204	0.15	0.510426	25.6	0.999	0.445352	0.662333
1	5937218	G	A	rs767779934	NPHP4	ENSG00000131697	ENST00000378156	ENSP00000367398	O75161	NPHP4_HUMAN	R918W	3.33559e-05	0.003	-2.54	0.469	0.55	1.46	0.177	0.7761	-0.02	0.734806	24.3	1	0.398684	0.734932
1	5937230	G	A	rs373603595	NPHP4	ENSG00000131697	ENST00000378156	ENSP00000367398	O75161	NPHP4_HUMAN	R914C	4.23191e-05	0	-2.53	0.553	0.626	5.11	7.846	0.8204	0.02	0.529789	26.7	0.999	0.445352	0.706535
1	5937253	C	G	rs77973802	NPHP4	ENSG00000131697	ENST00000378156	ENSP00000367398	O75161	NPHP4_HUMAN	R906P	4.32874e-06	0.278	-2.33	0.172	0.207	-0.783	-0.625	0.1183	-0.35	0.302199	10.07	0.127	0.0909717	0.300743
1	5937304	G	C	rs527347796	NPHP4	ENSG00000131697	ENST00000378156	ENSP00000367398	O75161	NPHP4_HUMAN	A889G	4.11106e-06	0.051	-2.38	0.237	0.364	5.11	4.415	0.3344	-0.17	0.23743	19.9	0.435	0.372772	0.445502
1	5937307	G	A	rs1220242837	NPHP4	ENSG00000131697	ENST00000378156	ENSP00000367398	O75161	NPHP4_HUMAN	A888V	4.10556e-06	0.042	-2.34	0.516	0.453	5.11	5.676	0.4805	-0.05	0.22615	24.2	0.998	0.273841	0.562219
1	5939585	C	T	rs906930332	NPHP4	ENSG00000131697	ENST00000622020	ENSP00000481831	O75161-2	NPHP4_HUMAN	V906I	4.79713e-05	.	.	0.068	.	2.03	0.276	.	-0.64	0.047968	5.455	.	.	.
1	5939594	C	T	rs1440464805	NPHP4	ENSG00000131697	ENST00000622020	ENSP00000481831	O75161-2	NPHP4_HUMAN	G903R	4.36087e-06	.	.	0.08	.	2.26	0.092	.	-0.61	0.213171	7.18	.	.	.
1	5939627	C	A	rs546216970	NPHP4	ENSG00000131697	ENST00000622020	ENSP00000481831	O75161-2	NPHP4_HUMAN	G892C	1.74395e-05	.	.	0.33	.	2.14	0.592	.	-0.37	0.238267	5.618	.	.	.
1	5939650	G	A	rs777893988	NPHP4	ENSG00000131697	ENST00000622020	ENSP00000481831	O75161-2	NPHP4_HUMAN	T884I	4.36178e-06	.	.	0.041	.	-1.06	0.387	.	-0.65	0.047348	1.605	.	.	.
1	5939664	A	C	rs1331358452	NPHP4	ENSG00000131697	ENST00000622020	ENSP00000481831	O75161-2	NPHP4_HUMAN	F879L	3.18918e-05	.	.	0.103	.	-1.14	-1.064	.	-0.66	0.075223	5.2	.	.	.
1	5939677	G	C	rs180914600	NPHP4	ENSG00000131697	ENST00000622020	ENSP00000481831	O75161-2	NPHP4_HUMAN	A875G	0.00124624	.	.	0.094	.	-5.39	-1.649	.	-0.78	0.238914	5.416	.	.	.
1	5940176	C	T	rs993280899	NPHP4	ENSG00000131697	ENST00000378156	ENSP00000367398	O75161	NPHP4_HUMAN	R870K	4.03626e-06	0.822	-2.09	0.102	0.066	2.21	0.255	0.1253	-0.45	0.074468	9.46	0.004	0.0685601	0.424636
1	5940182	C	T	rs763576044	NPHP4	ENSG00000131697	ENST00000378156	ENSP00000367398	O75161	NPHP4_HUMAN	S868N	4.84133e-05	0.711	-2.22	0.13	0.172	-3.86	-0.41	0.2166	-0.54	0.079411	1.598	0.018	0.108664	0.340538
1	5940192	T	G	rs1254545749	NPHP4	ENSG00000131697	ENST00000378156	ENSP00000367398	O75161	NPHP4_HUMAN	T865P	4.03294e-06	0.108	-2.24	0.361	0.371	-1.83	-1.061	0.0701	-0.23	0.203343	13.21	0.295	0.082645	0.341539
1	5940198	G	T	rs767653776	NPHP4	ENSG00000131697	ENST00000378156	ENSP00000367398	O75161	NPHP4_HUMAN	L863I	2.82119e-05	0.051	-2.67	0.443	0.383	5.21	2.646	0.4365	-0.1	0.172958	25	0.521	0.394755	0.454967
1	5940215	C	T	rs959762813	NPHP4	ENSG00000131697	ENST00000378156	ENSP00000367398	O75161	NPHP4_HUMAN	R857H	4.03242e-06	0.608	-2.25	0.038	0.105	-4.42	-0.033	0.0071	-0.45	0.061623	10.58	0.003	0.0776193	0.231655
1	5940254	G	A	rs186014615	NPHP4	ENSG00000131697	ENST00000378156	ENSP00000367398	O75161	NPHP4_HUMAN	P844L	0.000217432	0.124	-2.24	0.424	0.318	5.21	3.938	0.7295	-0.15	0.389788	23.3	0.998	0.155414	0.432347
1	5940255	G	T	rs373686732	NPHP4	ENSG00000131697	ENST00000378156	ENSP00000367398	O75161	NPHP4_HUMAN	P844T	1.20747e-05	0.03	-2.2	0.333	0.274	5.21	3.86	0.6126	-0.12	0.371239	23.3	0.992	0.398645	0.397888
1	5940258	G	A	rs775263560	NPHP4	ENSG00000131697	ENST00000378156	ENSP00000367398	O75161	NPHP4_HUMAN	P843S	4.02596e-06	0.017	-2.25	0.302	0.306	5.21	3.962	0.4916	-0.15	0.310446	22.7	0.994	0.275941	0.38936
1	5940264	T	C	rs1486036089	NPHP4	ENSG00000131697	ENST00000378156	ENSP00000367398	O75161	NPHP4_HUMAN	T841A	4.02505e-06	0.648	-2.08	0.02	0.242	-7.68	-1.401	0.0536	-0.62	0.052847	0.008	0.001	0.0625554	0.26461
1	5940272	C	T	rs1233207932	NPHP4	ENSG00000131697	ENST00000378156	ENSP00000367398	O75161	NPHP4_HUMAN	G838D	6.3678e-05	0.717	-2.14	0.078	0.206	-2.67	-0.264	0.0204	-0.49	0.053547	0.255	0	0.0804777	0.25867
1	5940275	C	T	rs794727229	NPHP4	ENSG00000131697	ENST00000378156	ENSP00000367398	O75161	NPHP4_HUMAN	R837K	4.02528e-06	0.225	-2.03	0.078	0.152	3.27	-0.612	0.1741	-0.38	0.087579	10.21	0.004	0.0649996	0.316508
1	5940282	T	G	rs1437337595	NPHP4	ENSG00000131697	ENST00000378156	ENSP00000367398	O75161	NPHP4_HUMAN	K835Q	4.02447e-06	0.203	-2.28	0.114	0.165	2.9	0.308	0.0833	-0.45	0.13329	13.08	0.116	0.129036	0.275337
1	5940299	C	T	rs778107434	NPHP4	ENSG00000131697	ENST00000378156	ENSP00000367398	O75161	NPHP4_HUMAN	G829D	8.07494e-06	0	-3.4	0.758	0.866	5.21	4.407	0.9174	0.46	0.854464	28.4	1	0.442021	0.563282
1	5947349	C	G	rs774129927	NPHP4	ENSG00000131697	ENST00000378156	ENSP00000367398	O75161	NPHP4_HUMAN	V828L	4.08864e-06	0.016	-2.31	0.509	0.386	4.54	0.933	0.4928	-0.14	0.268709	22.7	0.03	0.118865	0.450911
1	5947378	T	C	rs752985724	NPHP4	ENSG00000131697	ENST00000378156	ENSP00000367398	O75161	NPHP4_HUMAN	K818R	8.07122e-06	0.456	-2.15	0.174	0.196	2.81	0.996	0.1219	-0.36	0.142756	17.94	0.058	0.0600827	0.418201
1	5947400	T	G	rs759757600	NPHP4	ENSG00000131697	ENST00000378156	ENSP00000367398	O75161	NPHP4_HUMAN	I811L	4.02836e-06	0.423	-2.13	0.258	0.177	4.33	2.187	0.2023	-0.29	0.149147	19.43	0.05	0.0656326	0.30921
1	5947402	G	C	rs577635238	NPHP4	ENSG00000131697	ENST00000378156	ENSP00000367398	O75161	NPHP4_HUMAN	P810R	4.02791e-06	0.01	-2.55	0.593	0.617	5.46	5.954	0.8033	-0.03	0.655627	25.9	0.984	0.402729	0.546167
1	5947405	T	A	rs747951355	NPHP4	ENSG00000131697	ENST00000378156	ENSP00000367398	O75161	NPHP4_HUMAN	K809M	4.027e-06	0.205	-2.38	0.419	0.356	1.89	0.732	0.3608	-0.22	0.196191	23.8	0.874	0.403683	0.382587
1	5947405	T	C	rs747951355	NPHP4	ENSG00000131697	ENST00000378156	ENSP00000367398	O75161	NPHP4_HUMAN	K809R	2.0135e-05	0.755	-2.21	0.101	0.1	1.89	0.732	0.0952	-0.47	0.085672	15.97	0.011	0.0572415	0.381497
1	5947409	C	T	rs1376193724	NPHP4	ENSG00000131697	ENST00000378156	ENSP00000367398	O75161	NPHP4_HUMAN	V808I	4.02671e-06	0.045	-2.33	0.26	0.231	2.6	0.762	0.1259	-0.41	0.046404	17.39	0.666	0.0789237	0.367221
1	5947412	G	A	rs770004315	NPHP4	ENSG00000131697	ENST00000378156	ENSP00000367398	O75161	NPHP4_HUMAN	R807C	2.01319e-05	0.159	-2.28	0.144	0.234	-3.03	-0.457	0.1291	-0.45	0.124711	14.59	0.002	0.0841934	0.214652
1	5947412	G	T	rs770004315	NPHP4	ENSG00000131697	ENST00000378156	ENSP00000367398	O75161	NPHP4_HUMAN	R807S	2.01319e-05	1	-2.02	0.08	0.168	-3.03	-0.457	0.022	-0.54	0.041585	6.81	0.001	0.0707055	0.207653
1	5947450	T	C	rs767825341	NPHP4	ENSG00000131697	ENST00000378156	ENSP00000367398	O75161	NPHP4_HUMAN	D794G	2.01089e-05	0.019	-2.4	0.548	0.514	5.46	5.475	0.5479	-0.04	0.454922	24.6	0.933	0.422512	0.446462
1	5947462	T	G	rs1489435989	NPHP4	ENSG00000131697	ENST00000378156	ENSP00000367398	O75161	NPHP4_HUMAN	E790A	4.02211e-06	0.008	-2.51	0.523	0.554	5.46	7.345	0.7894	-0.01	0.439815	23.7	0.994	0.382631	0.439369
1	5947468	G	A	rs1246292953	NPHP4	ENSG00000131697	ENST00000378156	ENSP00000367398	O75161	NPHP4_HUMAN	A788V	4.02385e-06	0.205	-2.3	0.462	0.319	3.58	6.148	0.3336	-0.21	0.161662	17.77	0.306	0.198174	0.398887
1	5947472	C	A	rs753373132	NPHP4	ENSG00000131697	ENST00000378156	ENSP00000367398	O75161	NPHP4_HUMAN	V787L	4.02453e-06	0.121	-2.36	0.163	0.132	2.57	0.925	0.3561	-0.32	0.146541	7.284	0.01	0.0648962	0.375511
1	5947504	G	A	rs201527181	NPHP4	ENSG00000131697	ENST00000378156	ENSP00000367398	O75161	NPHP4_HUMAN	P776L	1.20806e-05	0.004	-2.24	0.412	0.437	5.46	5.039	0.5549	-0.09	0.245305	24.6	0.52	0.306596	0.417068
1	5947516	C	T	rs374899143	NPHP4	ENSG00000131697	ENST00000378156	ENSP00000367398	O75161	NPHP4_HUMAN	R772H	8.06101e-06	0.004	-5.71	0.893	0.919	5.46	7.243	0.8207	0.53	0.630224	27.8	0.999	0.432093	0.456256
1	5947520	G	T	rs773563149	NPHP4	ENSG00000131697	ENST00000378156	ENSP00000367398	O75161	NPHP4_HUMAN	L771I	4.03219e-06	0.013	-2.91	0.491	0.54	3.49	4.696	0.3561	-0.08	0.098438	21.3	0.441	0.349477	0.475394
1	5950934	C	G	rs1193734284	NPHP4	ENSG00000131697	ENST00000378156	ENSP00000367398	O75161	NPHP4_HUMAN	Q766H	4.10266e-06	0.123	-2.19	0.263	0.286	-2.97	-0.372	0.1279	-0.28	0.14167	1.457	0.001	0.0604858	0.263521
1	5950951	C	T	rs878915335	NPHP4	ENSG00000131697	ENST00000378156	ENSP00000367398	O75161	NPHP4_HUMAN	G761R	8.19075e-06	0	-6.55	0.963	0.839	5.61	7.39	0.9683	0.54	0.874303	25	1	0.425417	0.643757
1	5950954	T	A	.	NPHP4	ENSG00000131697	ENST00000378156	ENSP00000367398	O75161	NPHP4_HUMAN	I760F	4.08554e-06	0.074	-2.35	0.574	0.43	-7.42	-1.202	0.2048	-0.24	0.4277	13.47	0.545	0.108517	0.276206
1	5950957	G	A	rs749757832	NPHP4	ENSG00000131697	ENST00000378156	ENSP00000367398	O75161	NPHP4_HUMAN	L759F	2.86484e-05	0.032	-2.57	0.567	0.625	5.61	9.329	0.4545	0.09	0.452689	24.9	0.999	0.405958	0.509919
1	5950959	A	C	.	NPHP4	ENSG00000131697	ENST00000378156	ENSP00000367398	O75161	NPHP4_HUMAN	L758R	4.08881e-06	0.001	-2.84	0.902	0.921	5.61	8.703	0.9039	0.43	0.923435	25.4	0.991	0.467166	0.673767
1	5950975	C	G	rs148424288	NPHP4	ENSG00000131697	ENST00000378156	ENSP00000367398	O75161	NPHP4_HUMAN	D753H	3.18593e-05	0	-4.03	0.946	0.899	5.61	7.39	0.9044	0.54	0.862382	24.8	0.999	0.423747	0.628036
1	5950981	C	T	rs754838672	NPHP4	ENSG00000131697	ENST00000378156	ENSP00000367398	O75161	NPHP4_HUMAN	V751I	8.22707e-06	0.214	-3.29	0.28	0.265	2.74	0.034	0.2516	-0.18	0.126435	13.96	0.189	0.060197	0.306724
1	5950995	G	C	rs780500004	NPHP4	ENSG00000131697	ENST00000378156	ENSP00000367398	O75161	NPHP4_HUMAN	T746S	8.24688e-06	0.4	-2.23	0.208	0.196	1.51	1.778	0.2748	-0.25	0.125747	7.788	0.018	0.0594217	0.342488
1	5951043	A	G	rs1483191659	NPHP4	ENSG00000131697	ENST00000378156	ENSP00000367398	O75161	NPHP4_HUMAN	L730P	3.18573e-05	0.001	-2.51	0.709	0.846	5.61	6.919	0.8864	0.41	0.8817	26.1	0.999	0.486362	0.591742
1	5951061	A	G	rs756355224	NPHP4	ENSG00000131697	ENST00000378156	ENSP00000367398	O75161	NPHP4_HUMAN	M724T	2.55011e-05	0.395	-2.16	0.222	0.202	2.02	1.819	0.0819	-0.24	0.179822	11.96	0.004	0.07404	0.302334
1	5951062	T	C	rs886598057	NPHP4	ENSG00000131697	ENST00000378156	ENSP00000367398	O75161	NPHP4_HUMAN	M724V	3.18532e-05	0.537	-2.14	0.197	0.167	0.564	-0.155	0.0801	-0.32	0.147206	11.69	0.021	0.0645376	0.25164
1	5951067	C	T	rs1374711343	NPHP4	ENSG00000131697	ENST00000378156	ENSP00000367398	O75161	NPHP4_HUMAN	R722K	3.18573e-05	0.809	-1.93	0.142	0.184	0.659	1.023	0.1032	-0.37	0.063613	10.06	0.003	0.0645801	0.253557
1	5964691	C	T	rs563684894	NPHP4	ENSG00000131697	ENST00000378156	ENSP00000367398	O75161	NPHP4_HUMAN	G710D	0.00019499	0.098	-2.51	0.324	0.506	4.18	3.078	0.7959	-0.06	0.426971	23.1	1	0.199109	0.485154
1	5964694	T	G	rs926092150	NPHP4	ENSG00000131697	ENST00000378156	ENSP00000367398	O75161	NPHP4_HUMAN	D709A	9.55292e-05	0.019	-2.29	0.458	0.538	3.97	4.99	0.8129	0.02	0.280139	23.1	0.974	0.382126	0.419428
1	5964703	A	C	rs754076965	NPHP4	ENSG00000131697	ENST00000378156	ENSP00000367398	O75161	NPHP4_HUMAN	V706G	2.01605e-05	0.001	-2.3	0.262	0.523	-0.128	3.227	0.4008	-0.02	0.231445	12.17	0.07	0.178407	0.339321
1	5964710	C	G	rs753145756	NPHP4	ENSG00000131697	ENST00000378156	ENSP00000367398	O75161	NPHP4_HUMAN	V704L	2.01416e-05	0.243	-2.18	0.097	0.122	3.24	0.409	0.1768	-0.29	0.079146	7.673	0.027	0.0656387	0.409294
1	5964742	T	C	rs762856252	NPHP4	ENSG00000131697	ENST00000378156	ENSP00000367398	O75161	NPHP4_HUMAN	Q693R	4.01223e-06	0.346	-2.18	0.027	0.185	0.7	-0.565	0.0081	-0.43	0.065052	6.834	0.002	0.0675433	0.293427
1	5964768	C	A	.	NPHP4	ENSG00000131697	ENST00000378156	ENSP00000367398	O75161	NPHP4_HUMAN	Q684H	4.0112e-06	0.128	-2.25	0.314	0.482	4.07	0.644	0.1891	-0.14	0.431214	24.3	0.946	0.267202	0.476757
1	5964779	G	C	rs1231134384	NPHP4	ENSG00000131697	ENST00000378156	ENSP00000367398	O75161	NPHP4_HUMAN	P681A	4.01113e-06	0.064	-2.13	0.468	0.373	5.1	6.389	0.2929	-0.12	0.437337	23.3	0.718	0.385115	0.502503
1	5964781	G	A	rs370238544	NPHP4	ENSG00000131697	ENST00000378156	ENSP00000367398	O75161	NPHP4_HUMAN	T680M	4.81332e-05	0.001	-3.39	0.719	0.726	5.1	8.282	0.8249	0.28	0.700671	24	0.999	0.399301	0.547712
1	5964784	G	A	rs780615948	NPHP4	ENSG00000131697	ENST00000378156	ENSP00000367398	O75161	NPHP4_HUMAN	T679M	2.00554e-05	0.002	-2.56	0.553	0.59	4.19	5.371	0.6029	0.05	0.43348	22.2	0.731	0.365191	0.484006
1	5964817	A	T	rs776844042	NPHP4	ENSG00000131697	ENST00000378156	ENSP00000367398	O75161	NPHP4_HUMAN	F668Y	4.01104e-06	0.016	-3.19	0.539	0.844	5.1	7.727	0.2941	0.08	0.630021	27.1	0.998	0.395353	0.652178
1	5964827	T	C	rs763404616	NPHP4	ENSG00000131697	ENST00000378156	ENSP00000367398	O75161	NPHP4_HUMAN	T665A	4.01101e-06	0.018	-2.18	0.476	0.4	5.1	2.223	0.5851	-0.18	0.296926	23.1	0.414	0.264324	0.497298
1	5964838	G	A	rs1418166093	NPHP4	ENSG00000131697	ENST00000378156	ENSP00000367398	O75161	NPHP4_HUMAN	S661L	4.0112e-06	0.324	-2.23	0.203	0.218	5.1	1.588	0.3643	-0.29	0.110741	20.9	0.03	0.0576061	0.354753
1	5964842	T	C	rs1165631288	NPHP4	ENSG00000131697	ENST00000378156	ENSP00000367398	O75161	NPHP4_HUMAN	T660A	4.01126e-06	0.805	-2.13	0.111	0.197	-7.9	-0.642	0.0433	-0.44	0.05449	0.064	0.001	0.0624102	0.294614
1	5964847	C	T	rs767073232	NPHP4	ENSG00000131697	ENST00000378156	ENSP00000367398	O75161	NPHP4_HUMAN	R658Q	3.61025e-05	0.482	-2.18	0.074	0.271	-1.94	-0.465	0.0023	-0.36	0.105422	15.12	0.004	0.0732148	0.223063
1	5964850	C	T	rs755807959	NPHP4	ENSG00000131697	ENST00000378156	ENSP00000367398	O75161	NPHP4_HUMAN	C657Y	4.01181e-06	0.611	-2.12	0.118	0.229	-6.97	-1.625	0.0983	-0.36	0.178947	2.455	0.002	0.105121	0.272382
1	5964860	C	A	rs1326050192	NPHP4	ENSG00000131697	ENST00000378156	ENSP00000367398	O75161	NPHP4_HUMAN	A654S	4.01271e-06	0.68	-2.13	0.118	0.275	-2.34	0.478	0.1003	-0.34	0.064014	10.94	0.003	0.0599083	0.287894
1	5965369	C	G	rs752513602	NPHP4	ENSG00000131697	ENST00000378156	ENSP00000367398	O75161	NPHP4_HUMAN	Q646H	4.0111e-06	0.06	-3.19	0.215	0.479	0.852	1.101	0.462	-0.09	0.499428	19.35	0.037	0.124953	0.438833
1	5965378	C	T	rs779995407	NPHP4	ENSG00000131697	ENST00000378156	ENSP00000367398	O75161	NPHP4_HUMAN	M643I	2.00555e-05	1	-1.28	0.139	0.236	-11	-4.202	0.1234	-0.43	0.032202	0.008	0	0.0690264	0.384036
1	5965383	C	T	rs768739130	NPHP4	ENSG00000131697	ENST00000378156	ENSP00000367398	O75161	NPHP4_HUMAN	E642K	4.0111e-06	0.07	-2.62	0.721	0.557	4.61	3.924	0.7181	-0.05	0.343095	23.4	0.96	0.414143	0.569961
1	5965385	T	C	rs1385979919	NPHP4	ENSG00000131697	ENST00000378156	ENSP00000367398	O75161	NPHP4_HUMAN	N641S	4.0111e-06	0.007	-2.58	0.323	0.469	4.39	5.069	0.664	-0.18	0.195745	23.1	0.998	0.324396	0.430015
1	5965433	G	A	rs377160096	NPHP4	ENSG00000131697	ENST00000378156	ENSP00000367398	O75161	NPHP4_HUMAN	P625L	8.02233e-05	0.117	-2.37	0.151	0.489	5.52	4.48	0.6675	0.05	0.215744	22.4	0.981	0.103523	0.36128
1	5965463	T	C	rs371424317	NPHP4	ENSG00000131697	ENST00000378156	ENSP00000367398	O75161	NPHP4_HUMAN	Q615R	6.41993e-05	0.017	-2.22	0.095	0.274	3.21	3.207	0.4455	-0.27	0.203771	21.2	0.678	0.0701697	0.28338
1	5965485	C	T	rs780231735	NPHP4	ENSG00000131697	ENST00000378156	ENSP00000367398	O75161	NPHP4_HUMAN	E608K	5.6201e-05	0.14	-2.22	0.297	0.467	4.6	1.329	0.2608	-0.06	0.367675	22.8	0.039	0.100992	0.489436
1	5965489	A	C	rs1224821249	NPHP4	ENSG00000131697	ENST00000378156	ENSP00000367398	O75161	NPHP4_HUMAN	F606L	6.37511e-05	0	-2.64	0.519	0.678	-3.47	-0.353	0.6497	0.27	0.565072	19.24	0.99	0.385077	0.561565
1	5965513	C	G	rs558466959	NPHP4	ENSG00000131697	ENST00000378156	ENSP00000367398	O75161	NPHP4_HUMAN	M598I	4.02473e-06	0.118	-2.12	0.222	0.075	1.25	1.415	0.2158	-0.26	0.206726	19	0.022	0.0967634	0.351964
1	5965515	T	C	rs926493923	NPHP4	ENSG00000131697	ENST00000378156	ENSP00000367398	O75161	NPHP4_HUMAN	M598V	4.02278e-06	0.069	-2.11	0.095	0.165	-3.17	0.482	0.3093	-0.26	0.229227	13.14	0.036	0.10771	0.309986
1	5965532	T	C	rs762627000	NPHP4	ENSG00000131697	ENST00000378156	ENSP00000367398	O75161	NPHP4_HUMAN	Q592R	4.05466e-06	0.423	-2.14	0.017	0.103	0.385	-0.005	0.1018	-0.51	0.106335	7.004	0.003	0.0675433	0.292006
1	5965532	T	G	rs762627000	NPHP4	ENSG00000131697	ENST00000378156	ENSP00000367398	O75161	NPHP4_HUMAN	Q592P	4.05466e-06	0.229	-2.23	0.149	0.156	0.385	-0.005	0.2826	-0.26	0.34124	9.94	0.093	0.0764625	0.294322
1	5965702	G	C	.	NPHP4	ENSG00000131697	ENST00000378156	ENSP00000367398	O75161	NPHP4_HUMAN	Q585E	4.01652e-06	0.304	-2.1	0.1	0.134	3.51	2.692	0.2167	-0.33	0.119645	9.662	0.002	0.0691553	0.396088
1	5965740	G	T	rs183722664	NPHP4	ENSG00000131697	ENST00000378156	ENSP00000367398	O75161	NPHP4_HUMAN	P572Q	4.017e-06	0.011	-2.4	0.542	0.544	5.42	5.955	0.7256	0.11	0.381491	25.1	0.991	0.38147	0.536568
1	5967201	C	T	rs750626428	NPHP4	ENSG00000131697	ENST00000378156	ENSP00000367398	O75161	NPHP4_HUMAN	G529S	2.00827e-05	0.854	-2.1	0.113	0.177	-4.05	-1.175	0.0795	-0.54	0.039068	2.59	0.013	0.0643493	0.28197
1	5967276	T	C	rs754236740	NPHP4	ENSG00000131697	ENST00000378156	ENSP00000367398	O75161	NPHP4_HUMAN	I504V	3.16566e-05	0.815	-2.15	0.054	0.145	3.44	0.01	0.0397	-0.51	0.028752	4.148	0.031	0.0567936	0.453723
1	5969237	G	C	rs201801114	NPHP4	ENSG00000131697	ENST00000378156	ENSP00000367398	O75161	NPHP4_HUMAN	P493R	4.38585e-06	0.037	-2.19	0.16	0.173	-1.89	0.524	0.0303	-0.41	0.095384	0.46	0.07	0.0702744	0.443684
1	5969244	C	T	rs200462413	NPHP4	ENSG00000131697	ENST00000378156	ENSP00000367398	O75161	NPHP4_HUMAN	A491T	2.18476e-05	0.342	-2.22	0.068	0.129	-0.483	-0.028	0.0696	-0.45	0.031302	1.974	0.003	0.0619932	0.480509
1	5969252	C	T	rs375429200	NPHP4	ENSG00000131697	ENST00000378156	ENSP00000367398	O75161	NPHP4_HUMAN	R488Q	7.3942e-05	0.724	-2.11	0.092	0.144	-6.9	-0.706	0.0253	-0.55	0.026682	0.012	0.001	0.0722613	0.335862
1	5969270	G	A	rs372565083	NPHP4	ENSG00000131697	ENST00000378156	ENSP00000367398	O75161	NPHP4_HUMAN	P482L	0.000133417	0.145	-2.22	0.21	0.096	-0.541	0.32	0.1005	-0.41	0.072769	4.873	0.004	0.0656326	0.369841
1	5987715	G	A	rs377746176	NPHP4	ENSG00000131697	ENST00000378156	ENSP00000367398	O75161	NPHP4_HUMAN	P479S	4.02768e-06	0.432	-2.16	0.299	0.205	4.14	2.869	0.2682	-0.29	0.133314	16.44	0.033	0.252832	0.391198
1	5987721	T	C	rs765981601	NPHP4	ENSG00000131697	ENST00000378156	ENSP00000367398	O75161	NPHP4_HUMAN	T477A	4.01958e-06	0.621	-2.25	0.141	0.135	-0.662	-0.133	0.0581	-0.44	0.044567	8.995	0.004	0.0641064	0.283947
1	5987741	C	T	rs1409073589	NPHP4	ENSG00000131697	ENST00000378156	ENSP00000367398	O75161	NPHP4_HUMAN	R470Q	4.01523e-06	0.655	-2.3	0.084	0.189	-3.21	-0.991	0.0065	-0.58	0.017639	0.346	0.001	0.0730785	0.223926
1	5987753	T	A	rs373787394	NPHP4	ENSG00000131697	ENST00000378156	ENSP00000367398	O75161	NPHP4_HUMAN	K466I	4.01242e-06	0.102	-2.26	0.294	0.271	-1.93	-0.279	0.1329	-0.31	0.066234	9.737	0.316	0.14964	0.269171
1	5987754	T	C	rs756177552	NPHP4	ENSG00000131697	ENST00000378156	ENSP00000367398	O75161	NPHP4_HUMAN	K466E	4.01245e-06	0.653	-2.15	0.107	0.109	-5.28	-0.226	0.0057	-0.53	0.058179	0.354	0.004	0.0872299	0.262955
1	5987757	G	A	rs780162040	NPHP4	ENSG00000131697	ENST00000378156	ENSP00000367398	O75161	NPHP4_HUMAN	P465S	4.01245e-06	0.316	-2.16	0.123	0.185	3.82	0.429	0.0897	-0.42	0.099358	9.987	0.124	0.0658641	0.253031
1	5987777	G	C	rs767823762	NPHP4	ENSG00000131697	ENST00000378156	ENSP00000367398	O75161	NPHP4_HUMAN	P458R	8.02369e-06	0.011	-2.21	0.174	0.158	3	3.449	0.1248	-0.33	0.086232	14.51	0.165	0.0946224	0.250668
1	5987778	G	T	rs1488701326	NPHP4	ENSG00000131697	ENST00000378156	ENSP00000367398	O75161	NPHP4_HUMAN	P458T	4.01181e-06	0.023	-2.19	0.101	0.087	2.84	0.455	0.1222	-0.4	0.067635	5.838	0.085	0.0703236	0.238892
1	5987792	T	C	rs1473389449	NPHP4	ENSG00000131697	ENST00000378156	ENSP00000367398	O75161	NPHP4_HUMAN	E453G	4.01178e-06	0.178	-2.29	0.081	0.129	3.44	0.597	0.1237	-0.46	0.069449	15.77	0.002	0.0750036	0.269273
1	5987801	C	A	rs1159252001	NPHP4	ENSG00000131697	ENST00000378156	ENSP00000367398	O75161	NPHP4_HUMAN	G450V	4.01158e-06	0.069	-2.18	0.276	0.171	3.04	1.445	0.1618	-0.34	0.107031	14.68	0.219	0.168291	0.2927
1	5987819	C	T	rs202179978	NPHP4	ENSG00000131697	ENST00000378156	ENSP00000367398	O75161	NPHP4_HUMAN	R444Q	0.000116345	1	-2	0.128	0.135	3.79	0.883	0.0276	-0.48	0.024945	15.75	0.001	0.0719584	0.210729
1	5987823	G	A	rs756153293	NPHP4	ENSG00000131697	ENST00000378156	ENSP00000367398	O75161	NPHP4_HUMAN	L443F	8.02375e-06	0.019	-2.46	0.153	0.204	-0.301	-1.006	0.026	-0.44	0.12771	15.96	0.143	0.0821575	0.304093
1	5993223	C	G	rs202199543	NPHP4	ENSG00000131697	ENST00000378156	ENSP00000367398	O75161	NPHP4_HUMAN	S429T	6.19522e-05	0.315	-2.27	0.181	0.156	2.54	0.784	0.08	-0.45	0.066721	18.12	0.006	0.0604136	0.33364
1	5993236	C	T	rs769379494	NPHP4	ENSG00000131697	ENST00000378156	ENSP00000367398	O75161	NPHP4_HUMAN	V425I	1.6268e-05	0.506	-2.15	0.137	0.135	3.4	1.701	0.0565	-0.4	0.055409	19.56	0.016	0.0563939	0.353291
1	5993239	T	C	rs1342432195	NPHP4	ENSG00000131697	ENST00000378156	ENSP00000367398	O75161	NPHP4_HUMAN	K424E	4.03858e-06	0.048	-2.68	0.706	0.538	2.1	3.348	0.3416	-0.11	0.333887	23.8	0.879	0.228012	0.467981
1	5993259	G	A	rs1198586400	NPHP4	ENSG00000131697	ENST00000378156	ENSP00000367398	O75161	NPHP4_HUMAN	P417L	4.01716e-06	0	-5.09	0.586	0.734	4.59	6.046	0.7839	0.11	0.538983	26.1	0.999	0.394664	0.3404
1	5993283	A	G	rs1382775969	NPHP4	ENSG00000131697	ENST00000378156	ENSP00000367398	O75161	NPHP4_HUMAN	L409P	4.01503e-06	0.001	-3.1	0.87	0.837	4.5	5.651	0.8314	0.32	0.922904	24.2	0.999	0.489309	0.465843
1	5993334	G	A	rs1453716312	NPHP4	ENSG00000131697	ENST00000378156	ENSP00000367398	O75161	NPHP4_HUMAN	A392V	4.03265e-06	0.094	-2.72	0.661	0.569	4.61	6.046	0.377	0.11	0.673218	24.4	0.922	0.310892	0.500729
1	5993346	A	G	rs1161460046	NPHP4	ENSG00000131697	ENST00000378156	ENSP00000367398	O75161	NPHP4_HUMAN	M388T	4.0406e-06	0.372	-2.18	0.268	0.132	0.997	0.509	0.0176	-0.34	0.260729	9.11	0.002	0.0723541	0.322809
1	5993347	T	C	rs773833775	NPHP4	ENSG00000131697	ENST00000378156	ENSP00000367398	O75161	NPHP4_HUMAN	M388V	8.08081e-06	1	-2.13	0.203	0.117	-4.15	-1.248	0.0424	-0.5	0.17377	0.019	0.001	0.0644343	0.257874
1	5993351	C	T	rs761688361	NPHP4	ENSG00000131697	ENST00000378156	ENSP00000367398	O75161	NPHP4_HUMAN	M386I	1.21277e-05	0.164	-2.23	0.709	0.576	4.61	4.814	0.3857	0.03	0.471598	22.6	0.986	0.322598	0.543279
1	5993352	A	G	rs1162597211	NPHP4	ENSG00000131697	ENST00000378156	ENSP00000367398	O75161	NPHP4_HUMAN	M386T	4.04207e-06	0.136	-2.12	0.81	0.587	4.61	5.651	0.5959	0.08	0.62948	22	0.99	0.202852	0.621496
1	5993359	C	T	rs1349488170	NPHP4	ENSG00000131697	ENST00000378156	ENSP00000367398	O75161	NPHP4_HUMAN	A384T	4.04989e-06	0.088	-2.42	0.327	0.427	4.8	1.928	0.493	-0.11	0.302265	22.7	0.998	0.0826703	0.423775
1	5993376	G	T	rs764410157	NPHP4	ENSG00000131697	ENST00000378156	ENSP00000367398	O75161	NPHP4_HUMAN	T378N	4.06557e-06	0.025	-2.28	0.418	0.286	4.8	4.229	0.3533	-0.34	0.198977	22.1	0.564	0.162139	0.405505
1	5993380	C	T	rs751685493	NPHP4	ENSG00000131697	ENST00000378156	ENSP00000367398	O75161	NPHP4_HUMAN	V377I	2.44531e-05	0.167	-2.18	0.065	0.111	1.78	-0.066	0.0044	-0.5	0.03815	9.47	0.052	0.0554409	0.308483
1	6007165	T	C	rs556579725	NPHP4	ENSG00000131697	ENST00000378156	ENSP00000367398	O75161	NPHP4_HUMAN	N373S	4.01117e-05	0.654	-2.14	0.138	0.188	-2.63	0.581	0.0144	-0.51	0.057737	11.31	0.007	0.0533516	0.308415
1	6007177	C	A	rs758027686	NPHP4	ENSG00000131697	ENST00000378156	ENSP00000367398	O75161	NPHP4_HUMAN	G369V	4.0112e-06	0.013	-2.23	0.595	0.47	5.24	3.396	0.6767	0.16	0.484076	24.1	0.986	0.0989808	0.397634
1	6007180	G	A	rs746839994	NPHP4	ENSG00000131697	ENST00000378156	ENSP00000367398	O75161	NPHP4_HUMAN	A368V	4.0112e-06	0.504	-2.1	0.283	0.167	4.48	1.679	0.1868	-0.47	0.099461	15.59	0.033	0.0634938	0.278913
1	6007220	C	A	rs761112031	NPHP4	ENSG00000131697	ENST00000378156	ENSP00000367398	O75161	NPHP4_HUMAN	A355S	1.20339e-05	0.103	-3.12	0.507	0.24	4.47	0.918	0.3247	-0.19	0.304474	12.82	0.134	0.144351	0.460173
1	6007252	C	T	rs757868037	NPHP4	ENSG00000131697	ENST00000378156	ENSP00000367398	O75161	NPHP4_HUMAN	R344H	3.61106e-05	0.164	-2.21	0.303	0.221	3.15	0.864	0.2838	-0.19	0.152645	21.4	0.025	0.082569	0.370533
1	6007258	C	T	rs369550765	NPHP4	ENSG00000131697	ENST00000378156	ENSP00000367398	O75161	NPHP4_HUMAN	R342H	6.0183e-05	0.135	-2.38	0.34	0.157	3.11	1.391	0.2734	-0.29	0.18908	21.8	0.007	0.0916179	0.383582
1	6007262	T	C	rs745876507	NPHP4	ENSG00000131697	ENST00000378156	ENSP00000367398	O75161	NPHP4_HUMAN	S341G	4.01223e-06	0.294	-2.41	0.584	0.319	5.24	5.161	0.643	-0.11	0.484198	22.4	0.028	0.150313	0.516713
1	6007274	G	T	rs1349609389	NPHP4	ENSG00000131697	ENST00000378156	ENSP00000367398	O75161	NPHP4_HUMAN	L337M	4.01268e-06	0	-3.42	0.593	0.583	5.39	2.944	0.4451	0.07	0.239593	25	0.999	0.387742	0.546657
1	6008131	T	A	rs370582651	NPHP4	ENSG00000131697	ENST00000378156	ENSP00000367398	O75161	NPHP4_HUMAN	S331C	4.01339e-06	0.012	-2.46	0.268	0.446	5.41	4.983	0.3219	-0.16	0.172543	32	0.891	0.363531	0.489948
1	6008131	T	C	rs370582651	NPHP4	ENSG00000131697	ENST00000378156	ENSP00000367398	O75161	NPHP4_HUMAN	S331G	4.01339e-06	0.104	-2.37	0.265	0.378	5.41	4.983	0.4473	-0.22	0.150687	26	0.359	0.11382	0.458654
1	6008176	G	A	rs761345213	NPHP4	ENSG00000131697	ENST00000378156	ENSP00000367398	O75161	NPHP4_HUMAN	R316C	0.000244799	0.001	-2.42	0.513	0.457	4.63	1.634	0.6786	-0.07	0.167093	27.5	0.966	0.410125	0.525524
1	6008224	T	C	rs1423087167	NPHP4	ENSG00000131697	ENST00000378156	ENSP00000367398	O75161	NPHP4_HUMAN	R300G	8.05523e-06	0.047	-2.16	0.43	0.507	3.17	0.195	0.5785	-0.14	0.627025	23.6	0.382	0.12948	0.621759
1	6008245	T	G	rs1327984771	NPHP4	ENSG00000131697	ENST00000378156	ENSP00000367398	O75161	NPHP4_HUMAN	N293H	4.06593e-06	0.002	-3.25	0.797	0.745	5.56	5.242	0.7384	0.07	0.686403	25.4	0.999	0.395652	0.72228
1	6008251	C	T	rs200938839	NPHP4	ENSG00000131697	ENST00000378156	ENSP00000367398	O75161	NPHP4_HUMAN	V291M	.	0.008	-3.03	0.607	0.56	5.56	3.609	0.6269	0.09	0.522967	26.5	0.988	0.391195	0.794082
1	6008269	G	A	rs201680615	NPHP4	ENSG00000131697	ENST00000378156	ENSP00000367398	O75161	NPHP4_HUMAN	R285W	4.45216e-05	0	-3.68	0.855	0.854	5.47	4.803	0.8144	0.29	0.877089	29	0.999	0.399945	0.737309
1	6012764	T	G	rs1182919955	NPHP4	ENSG00000131697	ENST00000378156	ENSP00000367398	O75161	NPHP4_HUMAN	Q269P	3.12594e-05	0.207	-2.22	0.246	0.252	0.86	-0.208	0.1375	-0.27	0.390945	15.69	0.158	0.0758447	0.350331
1	6012780	C	T	rs772753780	NPHP4	ENSG00000131697	ENST00000378156	ENSP00000367398	O75161	NPHP4_HUMAN	V264I	7.94097e-05	0.613	-2.06	0.057	0.186	-2.84	-0.638	0.0251	-0.54	0.027586	0.096	0	0.0537011	0.346847
1	6012781	G	T	rs760440073	NPHP4	ENSG00000131697	ENST00000378156	ENSP00000367398	O75161	NPHP4_HUMAN	H263Q	6.067e-06	0.033	-2.17	0.182	0.155	-7.1	-1.126	0.0786	-0.42	0.173119	0.516	0.092	0.0679228	0.40147
1	6012797	T	A	rs1335343355	NPHP4	ENSG00000131697	ENST00000378156	ENSP00000367398	O75161	NPHP4_HUMAN	E258V	5.77494e-06	0.005	-2.4	0.614	0.553	5.04	3.314	0.7254	-0.08	0.433856	22.7	0.326	0.211203	0.491382
1	6012822	G	C	rs1241159444	NPHP4	ENSG00000131697	ENST00000378156	ENSP00000367398	O75161	NPHP4_HUMAN	P250A	5.1614e-06	0.078	-2.45	0.548	0.503	5.04	6.066	0.4925	0.01	0.474307	21.7	0.032	0.10349	0.507633
1	6012840	A	C	rs1468813039	NPHP4	ENSG00000131697	ENST00000378156	ENSP00000367398	O75161	NPHP4_HUMAN	L244V	1.42807e-05	0.049	-2.71	0.193	0.135	-5.02	-0.403	0.4938	-0.33	0.235188	2.357	0.016	0.0712976	0.318099
1	6021884	G	C	rs749121298	NPHP4	ENSG00000131697	ENST00000378156	ENSP00000367398	O75161	NPHP4_HUMAN	P215A	4.03519e-06	0.016	-6.27	0.687	0.761	5.52	5.877	0.7131	0.47	0.76801	22.8	0.209	0.334628	0.570892
1	6021888	C	G	rs768268989	NPHP4	ENSG00000131697	ENST00000378156	ENSP00000367398	O75161	NPHP4_HUMAN	Q213H	1.61333e-05	0.166	-2.18	0.108	0.204	-11	-2.859	0.0211	-0.5	0.184429	0.326	0.001	0.0604858	0.362966
1	6021896	G	T	.	NPHP4	ENSG00000131697	ENST00000378156	ENSP00000367398	O75161	NPHP4_HUMAN	L211M	4.02716e-06	0.22	-2.26	0.38	0.189	2.12	1.581	0.083	-0.24	0.163689	22.5	0.748	0.318785	0.50165
1	6021899	C	G	rs1283173642	NPHP4	ENSG00000131697	ENST00000378156	ENSP00000367398	O75161	NPHP4_HUMAN	G210R	3.1841e-05	0.009	-2.22	0.832	0.625	5.52	4.614	0.8191	0.3	0.801172	26.9	0.995	0.41806	0.665847
1	6021916	T	G	rs752808239	NPHP4	ENSG00000131697	ENST00000378156	ENSP00000367398	O75161	NPHP4_HUMAN	E204A	4.01826e-06	0.011	-3.03	0.638	0.605	5.39	4.695	0.5762	0.11	0.573174	23.8	0.164	0.308893	0.530132
1	6021934	G	A	rs370410995	NPHP4	ENSG00000131697	ENST00000378156	ENSP00000367398	O75161	NPHP4_HUMAN	A198V	3.61425e-05	1	-2.07	0.17	0.185	-2.74	-0.453	0.1703	-0.47	0.089559	3.899	0.002	0.0633302	0.273195
1	6021941	C	G	rs745417131	NPHP4	ENSG00000131697	ENST00000378156	ENSP00000367398	O75161	NPHP4_HUMAN	E196Q	1.20407e-05	0.214	-2.25	0.282	0.158	4.46	3.121	0.3054	-0.26	0.201537	21.1	0.161	0.0655108	0.346797
1	6021953	G	A	rs1405242591	NPHP4	ENSG00000131697	ENST00000378156	ENSP00000367398	O75161	NPHP4_HUMAN	H192Y	8.02691e-06	0.003	-2.3	0.423	0.369	3.52	2.56	0.4134	-0.14	0.436802	23.2	0.497	0.21226	0.343666
1	6021968	A	G	rs1027187670	NPHP4	ENSG00000131697	ENST00000378156	ENSP00000367398	O75161	NPHP4_HUMAN	Y187H	8.0291e-06	0.005	-2.45	0.736	0.799	5.39	5.503	0.4478	0.25	0.626387	25	0.736	0.346932	0.527362
1	6021976	C	T	rs371641969	NPHP4	ENSG00000131697	ENST00000378156	ENSP00000367398	O75161	NPHP4_HUMAN	S184N	2.81251e-05	0.329	-2.26	0.395	0.187	3.25	1.053	0.0754	-0.35	0.214752	20.6	0.09	0.0803769	0.397625
1	6027368	G	A	rs1052194098	NPHP4	ENSG00000131697	ENST00000378156	ENSP00000367398	O75161	NPHP4_HUMAN	P170S	4.33261e-06	0.133	-2.24	0.659	0.557	5.53	6.217	0.5766	0.09	0.527495	24.1	0.964	0.232247	0.476988
1	6027371	C	G	rs1237544876	NPHP4	ENSG00000131697	ENST00000378156	ENSP00000367398	O75161	NPHP4_HUMAN	D169H	4.31287e-06	0.012	-2.4	0.553	0.606	5.53	3.389	0.634	0.13	0.541384	29.3	0.999	0.412177	0.53347
1	6027377	G	T	rs1245756302	NPHP4	ENSG00000131697	ENST00000378156	ENSP00000367398	O75161	NPHP4_HUMAN	L167I	8.50355e-06	0.124	-2.23	0.441	0.261	5.53	2.627	0.183	-0.19	0.163189	25	0.857	0.127179	0.471653
1	6027388	A	G	rs1440041786	NPHP4	ENSG00000131697	ENST00000378156	ENSP00000367398	O75161	NPHP4_HUMAN	L163P	4.21184e-06	0.127	-2.77	0.909	0.782	5.53	5.803	0.8263	0.36	0.96089	27.9	0.991	0.481638	0.630626
1	6029178	C	T	rs763993912	NPHP4	ENSG00000131697	ENST00000378156	ENSP00000367398	O75161	NPHP4_HUMAN	D141N	1.9022e-05	0.349	-2.26	0.08	0.286	4.47	3.365	0.0692	-0.47	0.089713	9.261	0.1	0.070607	0.347486
1	6029180	G	A	rs370837214	NPHP4	ENSG00000131697	ENST00000378156	ENSP00000367398	O75161	NPHP4_HUMAN	P140L	8.86884e-05	0.218	-2.3	0.069	0.119	4.45	1.534	0.3441	-0.43	0.101106	12.22	0.011	0.0656326	0.300906
1	6029205	T	A	rs745735818	NPHP4	ENSG00000131697	ENST00000378156	ENSP00000367398	O75161	NPHP4_HUMAN	I132F	6.18682e-06	0.014	-2.35	0.709	0.558	4.24	0.16	0.5452	0.04	0.605826	21.8	0.923	0.23797	0.577516
1	6029219	G	A	rs967210806	NPHP4	ENSG00000131697	ENST00000378156	ENSP00000367398	O75161	NPHP4_HUMAN	S127F	5.94092e-06	0.001	-2.62	0.791	0.536	5.39	4.415	0.678	0.17	0.721969	23.4	0.884	0.402385	0.397606
1	6038341	C	G	rs561876203	NPHP4	ENSG00000131697	ENST00000378156	ENSP00000367398	O75161	NPHP4_HUMAN	V90L	8.86076e-05	0.498	-2.19	0.133	0.169	-0.899	-2.194	0.0376	-0.5	0.089299	9.029	0.001	0.0636029	0.306908
1	6038345	C	A	rs1184787946	NPHP4	ENSG00000131697	ENST00000378156	ENSP00000367398	O75161	NPHP4_HUMAN	R88S	8.38546e-06	0.006	-2.28	0.423	0.432	4.75	0.653	0.5395	-0.17	0.472086	22.6	0.187	0.155414	0.384182
1	6038367	G	A	rs375278331	NPHP4	ENSG00000131697	ENST00000378156	ENSP00000367398	O75161	NPHP4_HUMAN	P81L	4.15272e-05	0.116	-2.25	0.222	0.124	3.83	1.822	0.4208	-0.31	0.300361	18.75	0.007	0.0719584	0.337091
1	6038367	G	C	rs375278331	NPHP4	ENSG00000131697	ENST00000378156	ENSP00000367398	O75161	NPHP4_HUMAN	P81R	1.24582e-05	0.041	-2.18	0.469	0.288	3.83	1.822	0.2958	-0.18	0.394158	22	0.634	0.229618	0.334431
1	6038368	G	A	rs1221289184	NPHP4	ENSG00000131697	ENST00000378156	ENSP00000367398	O75161	NPHP4_HUMAN	P81S	4.15555e-06	0.644	-2.2	0.255	0.142	3.82	1.59	0.2272	-0.33	0.264629	15.81	0.019	0.0790116	0.31716
1	6038388	G	A	rs201780862	NPHP4	ENSG00000131697	ENST00000378156	ENSP00000367398	O75161	NPHP4_HUMAN	T74M	1.65866e-05	0	-2.74	0.835	0.692	4.85	5.714	0.7348	0.38	0.662302	25	0.979	0.39547	0.500461
1	6038427	G	C	rs1174058462	NPHP4	ENSG00000131697	ENST00000378156	ENSP00000367398	O75161	NPHP4_HUMAN	S61C	4.18294e-06	0.002	-2.66	0.687	0.488	4.98	5.714	0.2703	0.03	0.512471	23.7	0.911	0.298732	0.463126
1	6038433	C	T	rs200128117	NPHP4	ENSG00000131697	ENST00000378156	ENSP00000367398	O75161	NPHP4_HUMAN	R59Q	0.000117563	0	-2.41	0.775	0.677	4.98	4.482	0.6185	0.31	0.515403	25.9	0.934	0.406305	0.425223
1	6038449	C	T	rs1302058239	NPHP4	ENSG00000131697	ENST00000378156	ENSP00000367398	O75161	NPHP4_HUMAN	V54I	4.25221e-06	0.121	-2.26	0.166	0.064	1.96	0.122	0.0647	-0.38	0.08725	8.688	0.022	0.0755143	0.308652
1	6038457	A	G	rs775055035	NPHP4	ENSG00000131697	ENST00000378156	ENSP00000367398	O75161	NPHP4_HUMAN	L51P	3.18898e-05	0.166	-2.28	0.688	0.478	4.98	3.028	0.6112	-0.11	0.48111	17.64	0.178	0.475256	0.504473
1	6038466	A	G	rs374239338	NPHP4	ENSG00000131697	ENST00000378156	ENSP00000367398	O75161	NPHP4_HUMAN	L48P	3.047e-05	0.036	-2.35	0.503	0.341	2.6	2.335	0.6886	-0.19	0.681613	22.5	0.894	0.410354	0.400944
1	6038470	C	A	rs1288396418	NPHP4	ENSG00000131697	ENST00000378156	ENSP00000367398	O75161	NPHP4_HUMAN	V47L	8.73736e-06	0.318	-2.17	0.124	0.239	-9.96	-1.542	0.1746	-0.52	0.066866	0.001	0.003	0.0642096	0.274042
1	6038470	C	T	rs1288396418	NPHP4	ENSG00000131697	ENST00000378156	ENSP00000367398	O75161	NPHP4_HUMAN	V47M	8.73736e-06	0.091	-2.27	0.13	0.25	-9.96	-1.542	0.1564	-0.52	0.055045	0.001	0.007	0.0715074	0.274626
1	6046228	G	T	rs754311690	NPHP4	ENSG00000131697	ENST00000378156	ENSP00000367398	O75161	NPHP4_HUMAN	P41Q	4.01748e-06	0.081	-2.28	0.401	0.329	2.47	1.179	0.2236	-0.18	0.256419	23	0.934	0.32619	0.342068
1	6046232	C	G	rs1245608283	NPHP4	ENSG00000131697	ENST00000378156	ENSP00000367398	O75161	NPHP4_HUMAN	G40R	4.0169e-06	0	-2.33	0.763	0.659	5.71	4.012	0.7909	0.34	0.638626	24.7	1	0.424944	0.487525
1	6046235	C	T	rs1037735676	NPHP4	ENSG00000131697	ENST00000378156	ENSP00000367398	O75161	NPHP4_HUMAN	D39N	4.01619e-06	0.028	-2.36	0.33	0.274	4.74	1.72	0.1215	-0.36	0.190325	22.9	0.856	0.2071	0.322341
1	6046241	A	G	rs770741381	NPHP4	ENSG00000131697	ENST00000378156	ENSP00000367398	O75161	NPHP4_HUMAN	W37R	2.00813e-05	0.141	-2.01	0.424	0.429	4.52	0.661	0.3434	-0.15	0.261802	19.84	0.011	0.115019	0.603781
1	6046250	C	T	rs753050902	NPHP4	ENSG00000131697	ENST00000378156	ENSP00000367398	O75161	NPHP4_HUMAN	V34I	4.01642e-06	0.465	-2.2	0.071	0.125	2.23	0.73	0.0698	-0.38	0.049322	13.77	0.024	0.0691553	0.420579
1	6046255	T	G	rs201735285	NPHP4	ENSG00000131697	ENST00000378156	ENSP00000367398	O75161	NPHP4_HUMAN	Q32P	4.01677e-06	0.004	-2.4	0.854	0.718	5.71	4.063	0.6493	0.34	0.860979	24.4	0.997	0.42486	0.421741
1	6046273	T	C	rs775564412	NPHP4	ENSG00000131697	ENST00000378156	ENSP00000367398	O75161	NPHP4_HUMAN	K26R	4.01736e-06	0.147	-2.2	0.082	0.081	2.17	0.19	0.068	-0.44	0.108374	14.32	0.027	0.0555064	0.353683
1	6046286	G	A	rs773309269	NPHP4	ENSG00000131697	ENST00000378156	ENSP00000367398	O75161	NPHP4_HUMAN	R22C	4.0192e-05	0.001	-2.34	0.674	0.449	4.79	3.539	0.62	-0.09	0.27204	25	0.998	0.447665	0.472233
1	6046298	G	A	rs1338559837	NPHP4	ENSG00000131697	ENST00000378156	ENSP00000367398	O75161	NPHP4_HUMAN	P18S	4.02071e-06	0.177	-2.09	0.072	0.258	2.76	0.877	0.4273	-0.28	0.19114	14.84	0.509	0.0790116	0.340989
1	6046298	G	C	rs1338559837	NPHP4	ENSG00000131697	ENST00000378156	ENSP00000367398	O75161	NPHP4_HUMAN	P18A	4.02071e-06	0.198	-2.18	0.156	0.21	2.76	0.877	0.4265	-0.36	0.154701	15.61	0.814	0.0696653	0.347946
1	6046306	G	A	rs765503010	NPHP4	ENSG00000131697	ENST00000378156	ENSP00000367398	O75161	NPHP4_HUMAN	P15L	8.04324e-06	0	-4.19	0.468	0.678	4.8	2.582	0.8092	0.11	0.639659	23.5	0.999	0.126576	0.522123
1	6046306	G	C	rs765503010	NPHP4	ENSG00000131697	ENST00000378156	ENSP00000367398	O75161	NPHP4_HUMAN	P15R	4.02162e-06	0	-4.2	0.595	0.703	4.8	2.582	0.8029	0.26	0.710843	23.1	0.999	0.395405	0.523239
1	6046316	C	T	rs201713171	NPHP4	ENSG00000131697	ENST00000378156	ENSP00000367398	O75161	NPHP4_HUMAN	V12M	6.03301e-05	0.07	-2.21	0.119	0.198	-0.689	-0.057	0.0532	-0.44	0.134595	10.85	0.343	0.192321	0.360799
1	6046328	A	C	rs1188048120	NPHP4	ENSG00000131697	ENST00000378156	ENSP00000367398	O75161	NPHP4_HUMAN	F8V	3.18593e-05	0.012	-2.77	0.54	0.706	5.41	4.676	0.5422	0.15	0.687232	23.7	0.996	0.387767	0.566394
1	6046343	C	T	rs145078518	NPHP4	ENSG00000131697	ENST00000378156	ENSP00000367398	O75161	NPHP4_HUMAN	D3N	.	0.009	-2.29	0.227	0.289	4.5	2.521	0.1055	-0.4	0.263034	23	0.704	0.0957764	0.425423
1	6485292	G	A	rs955821074	ESPN	ENSG00000187017	ENST00000645284	ENSP00000496593	B1AK53	ESPN_HUMAN	G93S	3.49211e-05	.	.	.	0.385	4.17	6.223	0.7149	-0.22	0.564982	29.4	0.991	.	0.542121
1	6520061	A	G	rs770812766	ESPN	ENSG00000187017	ENST00000645284	ENSP00000496593	B1AK53	ESPN_HUMAN	K807R	4.00195e-06	.	.	.	0.275	4.3	6.466	0.059	-0.19	0.311515	26.4	0.556	.	0.484533
1	6520073	G	A	rs763207615	ESPN	ENSG00000187017	ENST00000645284	ENSP00000496593	B1AK53	ESPN_HUMAN	R811Q	7.9993e-06	.	.	.	0.153	0.804	2.154	0.025	-0.35	0.146781	22.6	0.011	.	0.400256
1	6520077	G	C	rs1198324210	ESPN	ENSG00000187017	ENST00000645284	ENSP00000496593	B1AK53	ESPN_HUMAN	Q812H	3.99952e-06	.	.	.	0.274	0.528	1.802	0.0822	-0.23	0.223422	24.6	0.73	.	0.480537
1	6520083	G	C	rs535284718	ESPN	ENSG00000187017	ENST00000645284	ENSP00000496593	B1AK53	ESPN_HUMAN	Q814H	3.99837e-06	.	.	.	0.215	2.39	0.717	0.0292	-0.25	0.214941	23	0.646	.	0.385058
1	6520094	G	A	rs1367334252	ESPN	ENSG00000187017	ENST00000645284	ENSP00000496593	B1AK53	ESPN_HUMAN	R818Q	3.18634e-05	.	.	.	0.125	0.144	0.198	0.006	-0.43	0.022698	14.07	0	.	0.264434
1	6520094	G	C	rs1367334252	ESPN	ENSG00000187017	ENST00000645284	ENSP00000496593	B1AK53	ESPN_HUMAN	R818P	3.18634e-05	.	.	.	0.162	0.144	0.198	0.1103	-0.27	0.28962	20.7	0.066	.	0.276309
1	6520115	A	G	rs1304626634	ESPN	ENSG00000187017	ENST00000645284	ENSP00000496593	B1AK53	ESPN_HUMAN	E825G	3.18553e-05	.	.	.	0.536	4.15	8.621	0.5704	-0.02	0.703097	31	0.997	.	0.687044
1	6520154	C	A	rs201422991	ESPN	ENSG00000187017	ENST00000645284	ENSP00000496593	B1AK53	ESPN_HUMAN	A838E	5.18643e-05	.	.	.	0.489	4.32	5.591	0.7816	-0.03	0.741987	26.4	0.935	.	0.679068
1	6520166	G	A	.	ESPN	ENSG00000187017	ENST00000645284	ENSP00000496593	B1AK53	ESPN_HUMAN	R842Q	3.98934e-06	.	.	.	0.507	4.32	6.189	0.3246	-0.07	0.577237	28.3	0.73	.	0.601152
1	6520166	G	T	rs761979450	ESPN	ENSG00000187017	ENST00000645284	ENSP00000496593	B1AK53	ESPN_HUMAN	R842L	1.59574e-05	.	.	.	0.577	4.32	6.189	0.5851	0.04	0.73128	28.4	0.796	.	0.67369
1	6520193	T	G	rs752357040	ESPN	ENSG00000187017	ENST00000645284	ENSP00000496593	B1AK53	ESPN_HUMAN	I851S	7.98416e-06	.	.	.	0.511	4.32	7.395	0.7227	-0.02	0.617132	28.3	0.972	.	0.598475
1	6520195	G	A	rs777276108	ESPN	ENSG00000187017	ENST00000645284	ENSP00000496593	B1AK53	ESPN_HUMAN	A852T	7.98696e-06	.	.	.	0.281	3.4	3.521	0.2168	-0.27	0.234202	25.2	0.479	.	0.492923
1	6520198	A	G	rs555637562	ESPN	ENSG00000187017	ENST00000645284	ENSP00000496593	B1AK53	ESPN_HUMAN	K853E	3.99402e-06	.	.	.	0.506	4.32	8.604	0.776	0.01	0.595279	27.4	0.993	.	0.693541
1	6527907	G	C	rs1360003341	PLEKHG5	ENSG00000171680	ENST00000377725	ENSP00000366954	O94827-4	PKHG5_HUMAN	A930G	0	.	.	.	.	.	.	0.0488	-0.11	0.08839	25.9	.	nan	nan
1	6527914	G	A	rs745830768	PLEKHG5	ENSG00000171680	ENST00000377725	ENSP00000366954	O94827-4	PKHG5_HUMAN	P928S	1.20897e-05	0	-0.14	0.161	0.142	-1.63	-0.585	0.0065	-0.16	0.036874	10.4	.	.	.
1	6527917	G	A	rs916247357	PLEKHG5	ENSG00000171680	ENST00000377725	ENSP00000366954	O94827-4	PKHG5_HUMAN	H927Y	4.03203e-06	0.459	-0.16	0.363	0.088	3.59	4.113	0.0047	-0.14	0.072719	11.67	.	.	.
1	6527918	G	T	rs769576836	PLEKHG5	ENSG00000171680	ENST00000377725	ENSP00000366954	O94827-4	PKHG5_HUMAN	D926E	0	.	.	.	.	.	.	0.0002	-0.13	0.03695	27.2	.	nan	nan
1	6527935	C	T	rs868684336	PLEKHG5	ENSG00000171680	ENST00000377725	ENSP00000366954	O94827-4	PKHG5_HUMAN	A921T	4.06207e-06	0.168	-0.25	0.19	0.05	1.31	0.917	0.0176	-0.15	0.045747	10.82	.	.	.
1	6527952	T	C	rs766598822	PLEKHG5	ENSG00000171680	ENST00000537245	ENSP00000439625	O94827-6	PKHG5_HUMAN	K1061E	0	.	.	.	.	.	.	0.3982	0.25	0.803216	29.6	.	nan	nan
1	6527964	C	G	rs368905339	PLEKHG5	ENSG00000171680	ENST00000537245	ENSP00000439625	O94827-6	PKHG5_HUMAN	A1057P	3.00703e-05	0.02	-0.31	0.079	0.325	2.7	0.256	0.1789	-0.28	0.566401	17.06	.	0.335455	0.466923
1	6527964	C	T	rs368905339	PLEKHG5	ENSG00000171680	ENST00000537245	ENSP00000439625	O94827-6	PKHG5_HUMAN	A1057T	4.29575e-06	0.128	-0.26	0.026	0.057	2.7	0.256	0.1118	-0.51	0.18367	12.04	.	0.253573	0.432934
1	6527967	A	G	rs1213858110	PLEKHG5	ENSG00000171680	ENST00000537245	ENSP00000439625	O94827-6	PKHG5_HUMAN	S1056P	8.68727e-06	0.002	-0.56	0.103	0.297	3.66	1.628	0.4487	-0.12	0.719712	22.4	.	1.00906	0.62885
1	6528011	G	A	rs369440409	PLEKHG5	ENSG00000171680	ENST00000537245	ENSP00000439625	O94827-6	PKHG5_HUMAN	S1041L	5.5652e-05	0.197	-0.21	0.042	0.039	-1.08	-1.407	0.2204	-0.61	0.124478	12.16	.	0.230587	0.385611
1	6528057	C	T	rs555305602	PLEKHG5	ENSG00000171680	ENST00000537245	ENSP00000439625	O94827-6	PKHG5_HUMAN	G1026R	2.49041e-05	0.093	-0.46	0.104	0.029	-1.75	-0.214	0.5119	-0.56	0.10109	7.44	.	0.684939	0.391105
1	6528107	C	T	rs376237905	PLEKHG5	ENSG00000171680	ENST00000537245	ENSP00000439625	O94827-6	PKHG5_HUMAN	R1009Q	2.27262e-05	0.546	-0.2	0.074	0.039	-8.27	-2.208	0.0034	-0.67	0.068184	0.062	.	0.298066	0.253067
1	6528143	C	A	rs1181778254	PLEKHG5	ENSG00000171680	ENST00000537245	ENSP00000439625	O94827-6	PKHG5_HUMAN	G997V	3.18796e-05	0.036	-0.2	0.14	0.048	3.36	1.173	0.1987	-0.48	0.188941	12.27	.	0.582643	0.406359
1	6528150	T	G	rs187886272	PLEKHG5	ENSG00000171680	ENST00000537245	ENSP00000439625	O94827-6	PKHG5_HUMAN	T995P	0.000153667	0.047	-0.28	0.12	0.169	4.3	1.121	0.4877	-0.27	0.191045	20.2	.	0.3435	0.545444
1	6528198	G	A	rs750132016	PLEKHG5	ENSG00000171680	ENST00000537245	ENSP00000439625	O94827-6	PKHG5_HUMAN	R979C	1.46379e-05	0	-0.51	0.566	0.369	4.37	1.213	0.6722	0.07	0.160166	29.4	.	1.07344	0.631654
1	6528219	C	T	rs200407689	PLEKHG5	ENSG00000171680	ENST00000537245	ENSP00000439625	O94827-6	PKHG5_HUMAN	G972R	.	0.364	-0.15	0.077	0.089	3.47	-1.016	0.1857	-0.54	0.179253	12.56	.	0.317368	0.375642
1	6528254	C	T	rs769702301	PLEKHG5	ENSG00000171680	ENST00000537245	ENSP00000439625	O94827-6	PKHG5_HUMAN	S960N	2.77749e-05	0.162	-0.26	0.075	0.105	3.46	0.383	0.158	-0.54	0.060984	18.25	.	0.821048	0.5523
1	6528282	G	A	rs372143370	PLEKHG5	ENSG00000171680	ENST00000537245	ENSP00000439625	O94827-6	PKHG5_HUMAN	H951Y	3.90574e-05	0.013	-0.23	0.13	0.066	3.91	0.96	0.0124	-0.47	0.076832	15.03	.	0.445367	0.480684
1	6528311	G	A	rs1481345564	PLEKHG5	ENSG00000171680	ENST00000537245	ENSP00000439625	O94827-6	PKHG5_HUMAN	T941I	3.18735e-05	0.002	-0.29	0.169	0.058	1.82	2.272	0.1866	-0.32	0.223003	19.64	.	0.948375	0.670445
1	6528332	G	A	rs768995193	PLEKHG5	ENSG00000171680	ENST00000537245	ENSP00000439625	O94827-6	PKHG5_HUMAN	S934L	4.17851e-05	0.001	-0.41	0.378	0.211	4.42	4.467	0.4708	-0.31	0.17049	23.6	.	0.825055	0.580535
1	6528344	G	C	rs1017738220	PLEKHG5	ENSG00000171680	ENST00000537245	ENSP00000439625	O94827-6	PKHG5_HUMAN	S930C	4.18186e-06	0.003	-0.37	0.176	0.15	5.48	1.248	0.2295	-0.32	0.229111	22.4	.	0.845994	0.516376
1	6528371	C	T	rs149682441	PLEKHG5	ENSG00000171680	ENST00000537245	ENSP00000439625	O94827-6	PKHG5_HUMAN	R921Q	0.000190565	0.997	-0.13	0.048	0.049	-10.7	-5.8	0.0956	-0.69	0.033778	0.002	.	0.297598	0.326708
1	6528372	G	A	rs770870023	PLEKHG5	ENSG00000171680	ENST00000537245	ENSP00000439625	O94827-6	PKHG5_HUMAN	R921W	3.19e-05	0.01	-0.27	0.078	0.111	3.39	-0.804	0.3179	-0.47	0.079751	19.62	.	0.268755	0.34777
1	6528390	T	C	rs752621606	PLEKHG5	ENSG00000171680	ENST00000537245	ENSP00000439625	O94827-6	PKHG5_HUMAN	M915V	2.94566e-05	1	-0.08	0.01	0.016	-3.71	-0.915	0.036	-0.72	0.03276	0.003	.	0.262931	0.351762
1	6528407	A	C	rs764007395	PLEKHG5	ENSG00000171680	ENST00000537245	ENSP00000439625	O94827-6	PKHG5_HUMAN	F909C	4.22776e-06	0.006	-0.34	0.737	0.242	5.34	5.704	0.373	0.01	0.194784	29	.	1.10608	0.709916
1	6528407	A	G	rs764007395	PLEKHG5	ENSG00000171680	ENST00000537245	ENSP00000439625	O94827-6	PKHG5_HUMAN	F909S	8.45552e-06	0.03	-0.27	0.637	0.205	5.34	5.704	0.4697	-0.04	0.099024	23.7	.	1.21311	0.691908
1	6528458	C	G	rs771230935	PLEKHG5	ENSG00000171680	ENST00000537245	ENSP00000439625	O94827-6	PKHG5_HUMAN	C892S	4.13363e-06	0.093	-0.16	0.17	0.138	5.35	1.317	0.1454	-0.25	0.367497	22.3	.	0.979403	0.507688
1	6528461	G	A	rs145009237	PLEKHG5	ENSG00000171680	ENST00000537245	ENSP00000439625	O94827-6	PKHG5_HUMAN	S891F	8.24253e-06	0	-0.9	0.64	0.524	5.35	5.478	0.7702	0.07	0.310871	29.4	.	0.953991	0.582612
1	6528498	T	G	rs755199163	PLEKHG5	ENSG00000171680	ENST00000537245	ENSP00000439625	O94827-6	PKHG5_HUMAN	S879R	4.03704e-06	0.051	-0.25	0.093	0.087	1.67	-0.137	0.462	-0.4	0.098685	10.72	.	0.439882	0.459928
1	6528506	G	A	rs111724922	PLEKHG5	ENSG00000171680	ENST00000537245	ENSP00000439625	O94827-6	PKHG5_HUMAN	T876M	.	0.001	-0.38	0.293	0.218	4.57	3.648	0.2702	-0.26	0.079036	22.4	.	0.93713	0.449403
1	6528551	G	A	rs775334386	PLEKHG5	ENSG00000171680	ENST00000537245	ENSP00000439625	O94827-6	PKHG5_HUMAN	S861F	8.03116e-06	0.002	-0.4	0.334	0.3	5.48	5.07	0.7502	-0.15	0.127139	24.9	.	0.939493	0.546175
1	6528564	C	A	rs768087057	PLEKHG5	ENSG00000171680	ENST00000537245	ENSP00000439625	O94827-6	PKHG5_HUMAN	G857C	8.04473e-06	0.001	-0.3	0.47	0.205	3.59	3.408	0.4557	-0.16	0.242676	22.8	.	0.952487	0.430548
1	6528564	C	T	rs768087057	PLEKHG5	ENSG00000171680	ENST00000537245	ENSP00000439625	O94827-6	PKHG5_HUMAN	G857S	4.02236e-06	0.142	-0.17	0.161	0.048	3.59	3.408	0.2268	-0.36	0.119072	14.64	.	0.916383	0.397839
1	6528565	G	T	rs61749272	PLEKHG5	ENSG00000171680	ENST00000537245	ENSP00000439625	O94827-6	PKHG5_HUMAN	S856R	4.02194e-06	0.254	-0.17	0.069	0.05	-3.92	-4.488	0.1476	-0.53	0.071716	0.139	.	0.34439	0.35517
1	6528590	G	A	rs1000775772	PLEKHG5	ENSG00000171680	ENST00000537245	ENSP00000439625	O94827-6	PKHG5_HUMAN	T848M	4.04331e-06	0.162	-0.24	0.039	0.032	-0.938	-0.07	0.1938	-0.51	0.046068	3.468	.	0.716725	0.290331
1	6528603	C	G	rs532817130	PLEKHG5	ENSG00000171680	ENST00000537245	ENSP00000439625	O94827-6	PKHG5_HUMAN	E844Q	0.000113385	0.047	-0.55	0.083	0.065	4.55	4	0.0977	-0.31	0.094119	21.4	.	0.288773	0.429619
1	6528611	A	G	rs1278632052	PLEKHG5	ENSG00000171680	ENST00000537245	ENSP00000439625	O94827-6	PKHG5_HUMAN	V841A	4.05647e-06	0.06	-0.47	0.192	0.183	4.35	1.756	0.2841	-0.24	0.109443	17.27	.	0.83479	0.582172
1	6529108	T	C	rs1162714438	PLEKHG5	ENSG00000171680	ENST00000537245	ENSP00000439625	O94827-6	PKHG5_HUMAN	Q827R	4.02198e-06	0.027	-0.3	0.321	0.124	5.39	2.705	0.0506	-0.21	0.127971	22.6	.	0.864339	0.349371
1	6529113	G	T	rs762035101	PLEKHG5	ENSG00000171680	ENST00000537245	ENSP00000439625	O94827-6	PKHG5_HUMAN	D825E	4.02651e-06	0.146	-0.34	0.224	0.074	4	4.738	0.0273	-0.33	0.034349	17.79	.	0.270089	0.283894
1	6529115	C	T	rs768108924	PLEKHG5	ENSG00000171680	ENST00000537245	ENSP00000439625	O94827-6	PKHG5_HUMAN	D825N	1.20919e-05	0.367	-0.36	0.202	0.053	-3.91	-0.688	0.0301	-0.56	0.064312	9.516	.	0.253723	0.290726
1	6529138	A	T	rs1305950436	PLEKHG5	ENSG00000171680	ENST00000537245	ENSP00000439625	O94827-6	PKHG5_HUMAN	M817K	2.0111e-05	0.014	-0.11	0.336	0.065	3.96	7.107	0.267	-0.3	0.14629	16.77	.	0.41398	0.39656
1	6529139	T	C	rs778686532	PLEKHG5	ENSG00000171680	ENST00000537245	ENSP00000439625	O94827-6	PKHG5_HUMAN	M817V	3.21743e-05	0.025	-0.11	0.16	0.099	-1.4	1.093	0.1715	-0.43	0.048039	4.466	.	0.264392	0.321595
1	6529150	G	A	rs554772993	PLEKHG5	ENSG00000171680	ENST00000537245	ENSP00000439625	O94827-6	PKHG5_HUMAN	S813F	0.000120726	0.001	-0.47	0.524	0.394	5.39	8.161	0.7871	-0.03	0.188645	26.3	.	0.953991	0.560551
1	6529163	A	T	rs1224971946	PLEKHG5	ENSG00000171680	ENST00000537245	ENSP00000439625	O94827-6	PKHG5_HUMAN	S809T	3.20205e-05	0.043	-0.65	0.425	0.275	5.39	7.754	0.2318	-0.03	0.105203	23.4	.	0.811105	0.518497
1	6529256	G	C	rs544601937	PLEKHG5	ENSG00000171680	ENST00000537245	ENSP00000439625	O94827-6	PKHG5_HUMAN	Q778E	8.04078e-06	0.358	-0.24	0.349	0.135	5.13	4.712	0.1106	-0.31	0.114383	18.36	.	0.311471	0.455115
1	6529283	G	T	rs149089640	PLEKHG5	ENSG00000171680	ENST00000537245	ENSP00000439625	O94827-6	PKHG5_HUMAN	R769S	4.00567e-06	0.041	-0.33	0.542	0.246	3.03	2.857	0.7255	-0.19	0.242687	23.7	.	0.956353	0.470108
1	6529285	A	C	rs200366574	PLEKHG5	ENSG00000171680	ENST00000537245	ENSP00000439625	O94827-6	PKHG5_HUMAN	L768R	2.00006e-05	0.01	-0.5	0.499	0.416	5.13	5.957	0.7517	-0.13	0.444959	24.5	.	1.12256	0.686041
1	6529296	C	G	rs748396159	PLEKHG5	ENSG00000171680	ENST00000537245	ENSP00000439625	O94827-6	PKHG5_HUMAN	Q764H	7.98856e-06	0.044	-0.04	0.319	0.127	3.25	3.108	0.2854	-0.31	0.315454	22.3	.	0.87729	0.547198
1	6529299	G	C	rs376637997	PLEKHG5	ENSG00000171680	ENST00000537245	ENSP00000439625	O94827-6	PKHG5_HUMAN	N763K	7.98601e-06	0.174	-0.02	0.585	0.176	5.13	4.431	0.3326	-0.34	0.251251	24.3	.	0.967142	0.719722
1	6529448	C	A	rs765726481	PLEKHG5	ENSG00000171680	ENST00000537245	ENSP00000439625	O94827-6	PKHG5_HUMAN	A745S	3.97659e-06	0.037	-0.55	0.301	0.477	5.52	5.587	0.3013	-0.04	0.540204	26.3	.	0.857119	0.610546
1	6529508	A	G	rs780201193	PLEKHG5	ENSG00000171680	ENST00000537245	ENSP00000439625	O94827-6	PKHG5_HUMAN	S725P	3.9775e-06	0.004	-0.13	0.515	0.435	4.35	3.032	0.7964	-0.04	0.809254	25.7	.	1.00906	0.588765
1	6529510	C	G	rs749072819	PLEKHG5	ENSG00000171680	ENST00000537245	ENSP00000439625	O94827-6	PKHG5_HUMAN	G724A	7.95488e-06	0.014	-0.06	0.544	0.235	5.34	5.498	0.2407	-0.09	0.33299	33	.	0.953097	0.714193
1	6529640	C	T	rs768944520	PLEKHG5	ENSG00000171680	ENST00000537245	ENSP00000439625	O94827-6	PKHG5_HUMAN	V712M	3.58132e-05	0.057	-0.12	0.367	0.197	4.74	2.269	0.5868	-0.23	0.386201	24.2	.	0.914659	0.609433
1	6529697	C	A	rs752514480	PLEKHG5	ENSG00000171680	ENST00000537245	ENSP00000439625	O94827-6	PKHG5_HUMAN	V693L	2.38983e-05	0.107	0.16	0.549	0.169	5.67	5.527	0.577	-0.22	0.32983	24.3	.	0.826704	0.742392
1	6529711	G	A	rs553151077	PLEKHG5	ENSG00000171680	ENST00000537245	ENSP00000439625	O94827-6	PKHG5_HUMAN	T688M	1.19627e-05	0.001	-0.2	0.815	0.68	5.67	9.245	0.9461	0.25	0.316006	27.8	.	0.93713	0.820399
1	6530315	T	C	rs1186600469	PLEKHG5	ENSG00000171680	ENST00000537245	ENSP00000439625	O94827-6	PKHG5_HUMAN	K673R	3.98692e-06	0.199	1.82	0.278	0.152	5.44	4.588	0.4964	-0.39	0.194629	24.1	.	0.228987	0.594669
1	6530360	G	T	rs757727499	PLEKHG5	ENSG00000171680	ENST00000537245	ENSP00000439625	O94827-6	PKHG5_HUMAN	P658Q	3.9873e-06	0.021	1.17	0.611	0.232	4.53	6.247	0.5855	-0.13	0.405989	24.4	.	0.70563	0.59207
1	6530375	A	G	rs1344388623	PLEKHG5	ENSG00000171680	ENST00000537245	ENSP00000439625	O94827-6	PKHG5_HUMAN	I653T	3.98549e-06	0.019	1.83	0.65	0.254	5.44	8.615	0.7147	-0.26	0.397867	23.1	.	0.387422	0.631755
1	6530391	C	T	rs200641225	PLEKHG5	ENSG00000171680	ENST00000537245	ENSP00000439625	O94827-6	PKHG5_HUMAN	D648N	0.000290976	0.091	1.61	0.858	0.199	4.41	5.581	0.7571	-0.44	0.408156	29.6	.	0.895387	0.679409
1	6530397	G	A	rs752693702	PLEKHG5	ENSG00000171680	ENST00000537245	ENSP00000439625	O94827-6	PKHG5_HUMAN	H646Y	3.98651e-06	0.075	-0.05	0.323	0.103	5.33	3.414	0.1516	-0.46	0.340493	23.4	.	0.299545	0.49515
1	6530399	A	T	rs376513313	PLEKHG5	ENSG00000171680	ENST00000537245	ENSP00000439625	O94827-6	PKHG5_HUMAN	L645Q	3.58772e-05	0.267	1.9	0.674	0.124	4.21	3.101	0.5623	-0.36	0.714085	24.5	.	0.937674	0.593477
1	6530583	T	G	rs747711931	PLEKHG5	ENSG00000171680	ENST00000537245	ENSP00000439625	O94827-6	PKHG5_HUMAN	S634R	4.04773e-06	0.103	-0.14	0.352	0.25	5.02	7.209	0.579	-0.28	0.501908	27.6	.	0.333634	0.474889
1	6530625	C	T	rs376903637	PLEKHG5	ENSG00000171680	ENST00000537245	ENSP00000439625	O94827-6	PKHG5_HUMAN	V620M	1.95211e-05	0.007	-0.4	0.475	0.315	3.57	3.49	0.5496	-0.2	0.489164	26.2	.	0.881375	0.666931
1	6530630	G	A	rs370515061	PLEKHG5	ENSG00000171680	ENST00000537245	ENSP00000439625	O94827-6	PKHG5_HUMAN	A618V	0.000248011	0.11	-0.29	0.272	0.105	3.82	4.947	0.4838	-0.37	0.211219	22.8	.	0.897905	0.457174
1	6530645	T	C	rs199545160	PLEKHG5	ENSG00000171680	ENST00000537245	ENSP00000439625	O94827-6	PKHG5_HUMAN	E613G	0.000162958	0.017	-0.35	0.644	0.507	4.75	5.545	0.7915	0.04	0.50982	32	.	0.977111	0.487851
1	6530651	C	T	rs746978721	PLEKHG5	ENSG00000171680	ENST00000537245	ENSP00000439625	O94827-6	PKHG5_HUMAN	R611Q	8.51723e-06	0.134	-0.33	0.338	0.199	4.75	3.521	0.576	-0.22	0.24286	29.3	.	0.949446	0.477231
1	6530666	G	A	rs768978784	PLEKHG5	ENSG00000171680	ENST00000537245	ENSP00000439625	O94827-6	PKHG5_HUMAN	A606V	8.03894e-05	0.065	-0.38	0.379	0.217	3.81	9.07	0.2705	-0.35	0.261768	20.4	.	0.297587	0.424568
1	6530670	T	C	rs774755047	PLEKHG5	ENSG00000171680	ENST00000537245	ENSP00000439625	O94827-6	PKHG5_HUMAN	N605D	2.71961e-05	0.177	-0.83	0.431	0.436	4.75	5.052	0.7086	-0.19	0.499273	20.2	.	0.947771	0.664144
1	6530694	C	T	rs377602965	PLEKHG5	ENSG00000171680	ENST00000537245	ENSP00000439625	O94827-6	PKHG5_HUMAN	V597M	3.20376e-05	0.063	0.02	0.403	0.285	2.87	3.557	0.5546	-0.26	0.404142	20.5	.	0.262241	0.666243
1	6530802	A	T	rs548243654	PLEKHG5	ENSG00000171680	ENST00000537245	ENSP00000439625	O94827-6	PKHG5_HUMAN	V591D	0.000149692	0.284	0.02	0.517	0.15	2.38	1.12	0.8217	-0.33	0.397783	16.82	.	1.06429	0.540958
1	6530818	C	G	.	PLEKHG5	ENSG00000171680	ENST00000537245	ENSP00000439625	O94827-6	PKHG5_HUMAN	A586P	3.18898e-05	0.14	-0.33	0.349	0.046	-0.409	0.266	0.1618	-0.34	0.305943	17.4	.	0.838673	0.464934
1	6530824	G	A	rs530846615	PLEKHG5	ENSG00000171680	ENST00000537245	ENSP00000439625	O94827-6	PKHG5_HUMAN	P584S	8.60585e-05	0.244	-0.17	0.369	0.156	4.7	4.937	0.2909	-0.26	0.155236	24	.	0.353961	0.510104
1	6530827	C	T	rs552364487	PLEKHG5	ENSG00000171680	ENST00000537245	ENSP00000439625	O94827-6	PKHG5_HUMAN	E583K	3.42235e-05	0.065	-0.37	0.36	0.23	4.7	7.081	0.4842	-0.2	0.312299	26.5	.	0.746061	0.594575
1	6530940	G	A	rs199839017	PLEKHG5	ENSG00000171680	ENST00000537245	ENSP00000439625	O94827-6	PKHG5_HUMAN	A545V	8.58622e-05	0.023	-0.32	0.498	0.276	4.53	4.947	0.5554	-0.14	0.460141	25	.	0.897905	0.692027
1	6531051	G	A	rs777612808	PLEKHG5	ENSG00000171680	ENST00000537245	ENSP00000439625	O94827-6	PKHG5_HUMAN	T543M	1.32746e-05	0.008	-0.35	0.715	0.382	4.74	9.093	0.6249	-0.03	0.245998	29.1	.	0.651973	0.781353
1	6531097	T	C	rs767686554	PLEKHG5	ENSG00000171680	ENST00000537245	ENSP00000439625	O94827-6	PKHG5_HUMAN	M528V	2.96937e-05	0.292	0.09	0.522	0.213	4.97	5.579	0.7355	-0.09	0.285108	23.3	.	0.263834	0.705501
1	6531100	A	G	rs868383696	PLEKHG5	ENSG00000171680	ENST00000537245	ENSP00000439625	O94827-6	PKHG5_HUMAN	Y527H	3.20513e-05	0.015	-0.01	0.773	0.444	4.97	6.629	0.7148	-0.01	0.510968	26.3	.	0.701923	0.843088
1	6531106	T	C	rs1303295078	PLEKHG5	ENSG00000171680	ENST00000537245	ENSP00000439625	O94827-6	PKHG5_HUMAN	M525V	8.5473e-06	0.093	0.06	0.617	0.257	5.11	3.639	0.6189	-0.08	0.217207	22.4	.	0.268094	0.645852
1	6531548	C	A	rs1404841354	PLEKHG5	ENSG00000171680	ENST00000537245	ENSP00000439625	O94827-6	PKHG5_HUMAN	M506I	3.19183e-05	0.178	-0.28	0.44	0.22	5.1	2.121	0.075	-0.26	0.255839	32	.	0.310046	0.553296
1	6531558	C	G	rs1209779631	PLEKHG5	ENSG00000171680	ENST00000537245	ENSP00000439625	O94827-6	PKHG5_HUMAN	G503A	4.25854e-06	0.122	-0.28	0.54	0.395	5.1	3.577	0.8233	-0.05	0.363966	24.6	.	0.953097	0.63886
1	6531565	G	A	rs779799130	PLEKHG5	ENSG00000171680	ENST00000537245	ENSP00000439625	O94827-6	PKHG5_HUMAN	L501F	6.81826e-05	0.458	0.49	0.346	0.053	2.96	3.636	0.141	-0.37	0.689449	17.95	.	0.281092	0.497456
1	6531573	C	T	rs768648425	PLEKHG5	ENSG00000171680	ENST00000537245	ENSP00000439625	O94827-6	PKHG5_HUMAN	G498E	4.26316e-06	0.477	-0.33	0.569	0.158	3.02	1.503	0.2873	-0.31	0.697883	19.15	.	1.02763	0.549337
1	6531598	G	A	rs1271841187	PLEKHG5	ENSG00000171680	ENST00000537245	ENSP00000439625	O94827-6	PKHG5_HUMAN	R490C	8.68991e-06	0.015	-0.39	0.569	0.312	5.1	1.426	0.3735	-0.2	0.390956	25.4	.	0.637257	0.488297
1	6531616	C	T	rs1218575297	PLEKHG5	ENSG00000171680	ENST00000537245	ENSP00000439625	O94827-6	PKHG5_HUMAN	V484M	1.34981e-05	0.406	-0.3	0.36	0.098	2.85	2.294	0.47	-0.35	0.161697	18.46	.	0.763083	0.536244
1	6531621	G	A	rs767028016	PLEKHG5	ENSG00000171680	ENST00000537245	ENSP00000439625	O94827-6	PKHG5_HUMAN	A482V	4.56496e-05	0.57	-0.06	0.277	0.025	1.03	1.655	0.4549	-0.43	0.290237	15.49	.	0.258559	0.42831
1	6531625	T	A	rs750103775	PLEKHG5	ENSG00000171680	ENST00000537245	ENSP00000439625	O94827-6	PKHG5_HUMAN	M481L	4.57448e-06	0.724	0.05	0.428	0.249	5.1	4.388	0.3095	-0.11	0.178839	19.3	.	0.242779	0.754854
1	6531629	G	C	rs755513110	PLEKHG5	ENSG00000171680	ENST00000537245	ENSP00000439625	O94827-6	PKHG5_HUMAN	S479R	1.37912e-05	0.272	-0.01	0.544	0.11	1.07	0.152	0.0697	-0.35	0.313075	17.61	.	0.529733	0.526834
1	6531639	A	G	rs1320247319	PLEKHG5	ENSG00000171680	ENST00000537245	ENSP00000439625	O94827-6	PKHG5_HUMAN	L476P	4.63212e-06	0.002	-0.92	0.985	0.884	5.1	8.09	0.8182	0.36	0.87345	26.7	.	0.665433	0.758888
1	6531654	T	G	rs747902055	PLEKHG5	ENSG00000171680	ENST00000537245	ENSP00000439625	O94827-6	PKHG5_HUMAN	Q471P	9.51348e-06	0.038	-0.11	0.658	0.334	1.51	0.822	0.5297	-0.23	0.727482	21.9	.	0.33473	0.465273
1	6531659	G	C	rs771928245	PLEKHG5	ENSG00000171680	ENST00000537245	ENSP00000439625	O94827-6	PKHG5_HUMAN	I469M	9.72592e-06	0.033	-1.02	0.8	0.601	0.862	0.206	0.3852	0	0.493022	23.2	.	0.443691	0.795303
1	6531666	G	C	rs746094917	PLEKHG5	ENSG00000171680	ENST00000537245	ENSP00000439625	O94827-6	PKHG5_HUMAN	P467R	1.46125e-05	0.208	0.02	0.433	0.252	4.18	3.465	0.5893	-0.27	0.502893	22.1	.	0.274431	0.673922
1	6531674	G	T	rs1452534792	PLEKHG5	ENSG00000171680	ENST00000537245	ENSP00000439625	O94827-6	PKHG5_HUMAN	S464R	4.96741e-06	0.012	-0.51	0.874	0.722	4.26	5	0.9464	0.27	0.660709	25	.	0.402703	0.82227
1	6531822	C	T	rs780446983	PLEKHG5	ENSG00000171680	ENST00000537245	ENSP00000439625	O94827-6	PKHG5_HUMAN	C455Y	4.18974e-06	0.102	-0.28	0.511	0.29	4.63	1.157	0.2978	-0.04	0.369566	22.8	.	0.620459	0.864064
1	6531847	T	C	rs921634361	PLEKHG5	ENSG00000171680	ENST00000537245	ENSP00000439625	O94827-6	PKHG5_HUMAN	N447D	4.20122e-06	0.12	-0.09	0.376	0.13	3.48	2.916	0.2818	-0.31	0.170242	23.5	.	0.333013	0.801557
1	6532601	G	A	rs764053619	PLEKHG5	ENSG00000171680	ENST00000537245	ENSP00000439625	O94827-6	PKHG5_HUMAN	R435W	5.60529e-05	0.007	-0.42	0.352	0.523	3.13	0.348	0.7106	-0.09	0.580423	28.9	.	0.932398	0.506985
1	6532603	A	T	rs372001535	PLEKHG5	ENSG00000171680	ENST00000537245	ENSP00000439625	O94827-6	PKHG5_HUMAN	L434Q	4.00109e-06	0	-2.31	0.878	0.934	5.05	5.611	0.9479	0.42	0.913433	27	.	0.937674	0.71087
1	6532627	G	A	rs1398980726	PLEKHG5	ENSG00000171680	ENST00000537245	ENSP00000439625	O94827-6	PKHG5_HUMAN	T426M	3.18492e-05	0	-1.14	0.859	0.94	5.05	6.186	0.8955	0.35	0.58536	27.1	.	0.93713	0.695842
1	6532669	C	G	rs759306471	PLEKHG5	ENSG00000171680	ENST00000537245	ENSP00000439625	O94827-6	PKHG5_HUMAN	R412P	4.06425e-06	0.013	-0.4	0.677	0.413	5.05	4.262	0.8005	-0.06	0.613875	31	.	1.07016	0.64443
1	6532673	G	A	rs140202670	PLEKHG5	ENSG00000171680	ENST00000537245	ENSP00000439625	O94827-6	PKHG5_HUMAN	R411W	0.00114981	0.001	-0.43	0.362	0.365	0.67	0.839	0.2796	-0.22	0.228607	24.4	.	0.915477	0.647155
1	6533059	A	G	rs746862312	PLEKHG5	ENSG00000171680	ENST00000537245	ENSP00000439625	O94827-6	PKHG5_HUMAN	I403T	8.7865e-05	0.069	-0.26	0.538	0.168	3.76	5.616	0.6364	-0.26	0.544545	22.8	.	0.516512	0.662155
1	6533074	C	G	rs1478409796	PLEKHG5	ENSG00000171680	ENST00000537245	ENSP00000439625	O94827-6	PKHG5_HUMAN	S398T	3.99256e-06	0.077	-0.46	0.544	0.255	4.94	2.877	0.6234	-0.2	0.17634	25.5	.	0.811105	0.604275
1	6533079	C	G	rs767511293	PLEKHG5	ENSG00000171680	ENST00000537245	ENSP00000439625	O94827-6	PKHG5_HUMAN	E396D	3.99176e-06	0.033	-0.54	0.794	0.38	3.01	0.793	0.5234	-0.2	0.284869	24.3	.	0.839794	0.572156
1	6533097	A	C	rs766096611	PLEKHG5	ENSG00000171680	ENST00000537245	ENSP00000439625	O94827-6	PKHG5_HUMAN	N390K	3.99275e-06	0.213	-0.21	0.27	0.047	-9.87	-2.352	0.0071	-0.63	0.170393	0.027	.	0.300068	0.31358
1	6533135	A	C	rs112657733	PLEKHG5	ENSG00000171680	ENST00000537245	ENSP00000439625	O94827-6	PKHG5_HUMAN	W378G	7.9841e-06	0.007	-0.36	0.689	0.514	5.15	8.677	0.7948	0.05	0.438343	28.4	.	0.520921	0.71002
1	6533137	G	A	rs1181354692	PLEKHG5	ENSG00000171680	ENST00000537245	ENSP00000439625	O94827-6	PKHG5_HUMAN	S377F	3.99198e-06	0.038	-0.5	0.793	0.51	5.15	9.312	0.6436	0.05	0.342661	28.2	.	0.953991	0.64396
1	6533158	C	G	rs776272412	PLEKHG5	ENSG00000171680	ENST00000537245	ENSP00000439625	O94827-6	PKHG5_HUMAN	G370A	3.99434e-06	0.519	-0.11	0.299	0.041	1.9	2.774	0.1173	-0.49	0.196957	20.2	.	0.296239	0.323253
1	6533159	C	T	rs759401803	PLEKHG5	ENSG00000171680	ENST00000537245	ENSP00000439625	O94827-6	PKHG5_HUMAN	G370R	7.98696e-06	1	-0.1	0.245	0.053	-0.163	1.928	0.1159	-0.52	0.26228	15.56	.	0.308349	0.343201
1	6533165	G	A	rs373198302	PLEKHG5	ENSG00000171680	ENST00000537245	ENSP00000439625	O94827-6	PKHG5_HUMAN	P368S	2.39768e-05	0.018	-0.36	0.698	0.479	5.24	7.067	0.4269	-0.04	0.319734	26.7	.	0.917465	0.553299
1	6533173	G	A	rs767572360	PLEKHG5	ENSG00000171680	ENST00000537245	ENSP00000439625	O94827-6	PKHG5_HUMAN	P365L	1.59752e-05	0.001	-0.59	0.855	0.586	5.24	9.245	0.9406	0.04	0.518989	28.7	.	0.926345	0.71356
1	6533180	C	T	rs569434019	PLEKHG5	ENSG00000171680	ENST00000537245	ENSP00000439625	O94827-6	PKHG5_HUMAN	G363R	1.19803e-05	0.001	-1.39	0.915	0.763	5.24	7.289	0.9449	0.34	0.538101	29	.	1.01228	0.736094
1	6533188	C	G	rs867788582	PLEKHG5	ENSG00000171680	ENST00000537245	ENSP00000439625	O94827-6	PKHG5_HUMAN	S360T	3.18573e-05	0.262	-0.24	0.314	0.048	5.24	4.779	0.1455	-0.39	0.247964	21.5	.	0.308158	0.409384
1	6533337	C	T	rs1266170771	PLEKHG5	ENSG00000171680	ENST00000537245	ENSP00000439625	O94827-6	PKHG5_HUMAN	G336S	4.41322e-06	0.318	-0.26	0.209	0.015	3.27	1.347	0.1563	-0.4	0.218652	19.48	.	0.292854	0.39464
1	6533367	C	G	rs772232182	PLEKHG5	ENSG00000171680	ENST00000537245	ENSP00000439625	O94827-6	PKHG5_HUMAN	A326P	2.17903e-05	0.135	-0.45	0.447	0.264	4.72	7.094	0.5677	0	0.263695	24.4	.	1.05226	0.704622
1	6533370	C	T	rs1297291894	PLEKHG5	ENSG00000171680	ENST00000537245	ENSP00000439625	O94827-6	PKHG5_HUMAN	A325T	3.18613e-05	0.149	-0.66	0.416	0.244	4.72	7.087	0.334	-0.14	0.083128	24.9	.	0.897202	0.734392
1	6533372	C	T	rs760604063	PLEKHG5	ENSG00000171680	ENST00000537245	ENSP00000439625	O94827-6	PKHG5_HUMAN	R324Q	2.23028e-05	0.048	-0.55	0.347	0.343	4.72	7.138	0.4682	-0.07	0.102696	29.1	.	0.963901	0.722544
1	6533387	T	C	rs199794578	PLEKHG5	ENSG00000171680	ENST00000537245	ENSP00000439625	O94827-6	PKHG5_HUMAN	D319G	0.000365293	0.112	-0.44	0.151	0.256	4.72	5.648	0.2116	-0.18	0.177951	24.1	.	0.533152	0.617471
1	6533388	C	T	rs765882140	PLEKHG5	ENSG00000171680	ENST00000537245	ENSP00000439625	O94827-6	PKHG5_HUMAN	D319N	5.572e-05	0.167	-0.38	0.139	0.1	4.45	7.046	0.0412	-0.39	0.132149	23.7	.	0.387371	0.655844
1	6533399	G	A	rs1180691543	PLEKHG5	ENSG00000171680	ENST00000537245	ENSP00000439625	O94827-6	PKHG5_HUMAN	T315I	6.39492e-06	0.053	-0.2	0.106	0.03	0.555	0.701	0.1008	-0.5	0.128934	5.434	.	0.300747	0.489451
1	6533415	C	T	rs146651455	PLEKHG5	ENSG00000171680	ENST00000537245	ENSP00000439625	O94827-6	PKHG5_HUMAN	G310S	.	0.467	-0.17	0.117	0.043	-2.59	-0.371	0.1229	-0.52	0.158559	3.458	.	0.273841	0.371388
1	6533448	G	A	rs1348733982	PLEKHG5	ENSG00000171680	ENST00000537245	ENSP00000439625	O94827-6	PKHG5_HUMAN	P299S	3.18776e-05	0.142	-0.21	0.1	0.023	1.58	1.389	0.1973	-0.42	0.094852	15.53	.	0.747522	0.332791
1	6533452	C	G	rs909536143	PLEKHG5	ENSG00000171680	ENST00000537245	ENSP00000439625	O94827-6	PKHG5_HUMAN	Q297H	2.05539e-05	0.138	-0.3	0.103	0.067	1.56	0.038	0.0822	-0.4	0.088596	16.37	.	0.883893	0.367772
1	6533486	G	A	rs572530276	PLEKHG5	ENSG00000171680	ENST00000537245	ENSP00000439625	O94827-6	PKHG5_HUMAN	S286L	0.00026598	0.132	-0.23	0.068	0.271	3.81	1.133	0.2561	-0.27	0.278264	21	.	0.231863	0.5252
1	6533498	C	T	rs939508255	PLEKHG5	ENSG00000171680	ENST00000537245	ENSP00000439625	O94827-6	PKHG5_HUMAN	R282H	7.56624e-06	0.007	-0.68	0.413	0.37	4.72	5.544	0.4338	0	0.280075	25.6	.	1.02557	0.749937
1	6534090	C	T	rs1480765563	PLEKHG5	ENSG00000171680	ENST00000537245	ENSP00000439625	O94827-6	PKHG5_HUMAN	E271K	4.26261e-06	0.055	-0.76	0.474	0.282	4.07	6.964	0.4372	-0.03	0.189668	27	.	0.318828	0.682115
1	6534095	C	A	rs770010475	PLEKHG5	ENSG00000171680	ENST00000537245	ENSP00000439625	O94827-6	PKHG5_HUMAN	R269L	4.22126e-06	0.018	-0.92	0.413	0.299	4.07	1.197	0.6687	-0.17	0.186707	24.3	.	0.463192	0.595172
1	6534105	C	T	rs199503669	PLEKHG5	ENSG00000171680	ENST00000537245	ENSP00000439625	O94827-6	PKHG5_HUMAN	A266T	0.000103759	0.414	-0.17	0.098	0.03	3.13	2.172	0.0925	-0.55	0.05969	18.81	.	0.254033	0.548652
1	6534170	T	C	rs765159050	PLEKHG5	ENSG00000171680	ENST00000537245	ENSP00000439625	O94827-6	PKHG5_HUMAN	K244R	1.20222e-05	0.557	-0.11	0.154	0.072	4.07	1.898	0.0646	-0.42	0.062412	17.51	.	0.213971	0.704343
1	6534538	A	C	rs1302453044	PLEKHG5	ENSG00000171680	ENST00000537245	ENSP00000439625	O94827-6	PKHG5_HUMAN	F217V	3.18898e-05	0.008	-0.51	0.769	0.455	4.34	4.694	0.6195	0.12	0.468159	23.5	.	0.427276	0.684488
1	6534600	T	C	rs201172306	PLEKHG5	ENSG00000171680	ENST00000537245	ENSP00000439625	O94827-6	PKHG5_HUMAN	K196R	1.19574e-05	0.402	-0.05	0.227	0.121	4.55	2.389	0.1665	-0.31	0.140201	21	.	0.216628	0.467079
1	6534617	C	A	rs752051144	PLEKHG5	ENSG00000171680	ENST00000537245	ENSP00000439625	O94827-6	PKHG5_HUMAN	K190N	3.98708e-06	0.055	-0.51	0.642	0.134	2.64	0.223	0.6088	-0.39	0.518041	20.9	.	1.00111	0.564854
1	6535150	T	C	rs756639742	PLEKHG5	ENSG00000171680	ENST00000537245	ENSP00000439625	O94827-6	PKHG5_HUMAN	I166V	3.97646e-06	0.108	-0.31	0.183	0.062	2.69	1.139	0.0295	-0.43	0.089878	10.75	.	0.216714	0.32222
1	6535992	C	G	rs779791612	PLEKHG5	ENSG00000171680	ENST00000537245	ENSP00000439625	O94827-6	PKHG5_HUMAN	G129R	7.97505e-06	0.003	-0.43	0.548	0.39	4.44	3.481	0.3881	-0.04	0.365785	26.2	.	0.814235	0.543463
1	6536000	T	G	rs1180280762	PLEKHG5	ENSG00000171680	ENST00000537245	ENSP00000439625	O94827-6	PKHG5_HUMAN	D126A	3.18735e-05	0.003	-0.36	0.47	0.179	4.44	1.791	0.4222	-0.25	0.244113	24.1	.	0.963853	0.462871
1	6536016	C	G	rs373611638	PLEKHG5	ENSG00000171680	ENST00000537245	ENSP00000439625	O94827-6	PKHG5_HUMAN	E121Q	4.38513e-05	0.009	-0.46	0.211	0.158	0.158	-0.477	0.008	-0.42	0.191756	18.77	.	0.313816	0.344244
1	6536040	C	T	rs760113279	PLEKHG5	ENSG00000171680	ENST00000537245	ENSP00000439625	O94827-6	PKHG5_HUMAN	A113T	6.78318e-05	0.022	-0.3	0.315	0.137	3.52	5.431	0.1975	-0.3	0.12545	22.5	.	0.292053	0.320415
1	6536052	G	C	rs111400494	PLEKHG5	ENSG00000171680	ENST00000537245	ENSP00000439625	O94827-6	PKHG5_HUMAN	R109G	3.99492e-06	0.112	-0.46	0.725	0.331	3.52	4.649	0.6219	-0.2	0.418131	24.1	.	0.463801	0.600267
1	6536058	G	A	rs373539850	PLEKHG5	ENSG00000171680	ENST00000537245	ENSP00000439625	O94827-6	PKHG5_HUMAN	P107S	3.60014e-05	0.007	-1.44	0.592	0.664	4.44	8.517	0.5975	-0.07	0.468921	24.7	.	0.927186	0.645858
1	6536081	C	T	rs1259066437	PLEKHG5	ENSG00000171680	ENST00000537245	ENSP00000439625	O94827-6	PKHG5_HUMAN	R99Q	4.01316e-06	0	-0.54	0.665	0.479	4.44	4.064	0.3979	-0.16	0.617658	26.1	.	0.985488	0.648177
1	6536085	C	T	rs770387842	PLEKHG5	ENSG00000171680	ENST00000537245	ENSP00000439625	O94827-6	PKHG5_HUMAN	A98T	4.01374e-06	0.002	-0.9	0.58	0.303	3.46	3.228	0.2801	-0.29	0.628264	23.9	.	0.89998	0.707142
1	6536093	G	C	rs201090415	PLEKHG5	ENSG00000171680	ENST00000537245	ENSP00000439625	O94827-6	PKHG5_HUMAN	S95C	3.62185e-05	0.001	-0.56	0.714	0.532	4.44	6.788	0.3911	-0.1	0.397672	24	.	0.905885	0.654062
1	6537594	G	C	rs776271244	PLEKHG5	ENSG00000171680	ENST00000537245	ENSP00000439625	O94827-6	PKHG5_HUMAN	P92R	4.01242e-06	0.002	0.64	0.66	0.332	4.52	4.713	0.8099	-0.05	0.549308	25.1	.	0.536885	0.538437
1	6537597	G	A	rs1419913474	PLEKHG5	ENSG00000171680	ENST00000537245	ENSP00000439625	O94827-6	PKHG5_HUMAN	P91L	4.01097e-06	0.003	0.64	0.606	0.261	4.52	6.206	0.5531	-0.2	0.462784	23.4	.	0.933206	0.535073
1	6537598	G	T	rs140687324	PLEKHG5	ENSG00000171680	ENST00000537245	ENSP00000439625	O94827-6	PKHG5_HUMAN	P91T	.	0.005	0.65	0.552	0.144	3.58	3.901	0.3997	-0.25	0.383827	22.7	.	0.976565	0.490697
1	6537640	G	A	rs775979814	PLEKHG5	ENSG00000171680	ENST00000537245	ENSP00000439625	O94827-6	PKHG5_HUMAN	H77Y	4.00333e-06	0.001	0.32	0.679	0.343	4.52	8.562	0.4191	-0.16	0.61345	25	.	0.985488	0.633609
1	6537641	G	T	rs1203303609	PLEKHG5	ENSG00000171680	ENST00000537245	ENSP00000439625	O94827-6	PKHG5_HUMAN	F76L	8.00705e-06	0.772	1.02	0.434	0.084	1.38	1.089	0.143	-0.43	0.39213	19.95	.	0.364403	0.724971
1	6537657	G	A	rs375424537	PLEKHG5	ENSG00000171680	ENST00000537245	ENSP00000439625	O94827-6	PKHG5_HUMAN	A71V	4.01558e-06	0.112	1.27	0.342	0.025	2.56	3.083	0.1115	-0.49	0.277294	20.7	.	0.416842	0.517052
1	6537661	C	T	rs775583328	PLEKHG5	ENSG00000171680	ENST00000537245	ENSP00000439625	O94827-6	PKHG5_HUMAN	E70K	1.60757e-05	0.009	0.31	0.804	0.241	4.52	4.089	0.4168	-0.11	0.544133	27.6	.	0.588694	0.710704
1	6537663	C	A	rs368872923	PLEKHG5	ENSG00000171680	ENST00000537245	ENSP00000439625	O94827-6	PKHG5_HUMAN	C69F	2.01041e-05	0	-0.02	0.84	0.626	4.52	6.829	0.702	0.24	0.887286	26.8	.	1.15223	0.765167
1	6537664	A	G	rs1335798978	PLEKHG5	ENSG00000171680	ENST00000537245	ENSP00000439625	O94827-6	PKHG5_HUMAN	C69R	4.02084e-06	0	-0.01	0.958	0.686	4.52	6.229	0.863	0.23	0.905886	26.4	.	1.2482	0.822264
1	6537706	C	T	rs778080095	PLEKHG5	ENSG00000171680	ENST00000537245	ENSP00000439625	O94827-6	PKHG5_HUMAN	A55T	3.69868e-05	0.045	0.43	0.323	0.033	2.59	1.03	0.2368	-0.44	0.21837	21.4	.	0.252307	0.649372
1	6537718	C	G	rs533055390	PLEKHG5	ENSG00000171680	ENST00000537245	ENSP00000439625	O94827-6	PKHG5_HUMAN	V51L	8.27096e-06	0.005	0.61	0.341	0.104	2.56	4.123	0.312	-0.38	0.396706	27.9	.	0.812429	0.809219
1	6556564	G	A	rs373594469	PLEKHG5	ENSG00000171680	ENST00000537245	ENSP00000439625	O94827-6	PKHG5_HUMAN	R47W	0.000100514	0.001	-0.3	0.6	0.316	2.7	1.539	0.1128	-0.07	0.447253	29.2	.	0.90219	.
1	6556585	G	A	rs201669114	PLEKHG5	ENSG00000171680	ENST00000537245	ENSP00000439625	O94827-6	PKHG5_HUMAN	P40S	0.00134011	0.012	-0.39	0.485	0.152	4.74	4.181	0.2566	-0.2	0.313373	25.5	.	0.917465	.
1	6556596	C	T	rs1220307807	PLEKHG5	ENSG00000171680	ENST00000537245	ENSP00000439625	O94827-6	PKHG5_HUMAN	R36H	4.19766e-06	0.184	-0.22	0.073	0.06	-0.846	-1.833	0.0399	-0.54	0.08253	16.71	.	0.32038	.
1	6557076	G	A	rs1029361773	PLEKHG5	ENSG00000171680	ENST00000537245	ENSP00000439625	O94827-6	PKHG5_HUMAN	R6W	0.000127502	0.079	-0.29	0.149	0.059	-7.31	-3.17	0.2589	-0.62	0.081905	0.027	.	0.642352	.
1	6557087	C	G	rs1297580458	PLEKHG5	ENSG00000171680	ENST00000537245	ENSP00000439625	O94827-6	PKHG5_HUMAN	S2T	6.3743e-05	0	-0.22	0.12	0.099	-2.14	-0.504	0.4265	-0.54	0.11519	4.783	.	0.24692	.
1	6579513	G	A	rs759203615	PLEKHG5	ENSG00000171680	ENST00000377748	ENSP00000366977	O94827-2	PKHG5_HUMAN	S20L	1.20346e-05	0	0	0.029	0.085	-7.46	-0.193	0.1184	-0.59	0.030035	0.263	.	.	.
1	6579534	C	T	rs777401260	PLEKHG5	ENSG00000171680	ENST00000377748	ENSP00000366977	O94827-2	PKHG5_HUMAN	R13Q	8.01854e-06	0.398	-0.26	0.036	0.023	-3.22	-0.431	0.0159	-0.68	0.037149	0.127	.	.	.
1	6579538	G	C	rs757226472	PLEKHG5	ENSG00000171680	ENST00000377748	ENSP00000366977	O94827-2	PKHG5_HUMAN	P12A	4.00875e-06	0.338	-0.19	0.195	0.054	2.79	2.248	0.248	-0.44	0.114819	10.76	.	.	.
1	6579540	G	T	rs745689353	PLEKHG5	ENSG00000171680	ENST00000377748	ENSP00000366977	O94827-2	PKHG5_HUMAN	P11Q	8.01693e-06	0	-0.34	0.227	0.1	3.81	3.045	0.0222	-0.44	0.195235	16.12	.	.	.
1	6579543	G	C	rs1213707441	PLEKHG5	ENSG00000171680	ENST00000377748	ENSP00000366977	O94827-2	PKHG5_HUMAN	S10C	3.18471e-05	0.09	-0.44	0.24	0.13	2.98	2.962	0.2342	-0.41	0.225113	22.1	.	.	.
1	6579555	G	T	rs932614536	PLEKHG5	ENSG00000171680	ENST00000377748	ENSP00000366977	O94827-2	PKHG5_HUMAN	T6K	1.2023e-05	0	-0.14	0.273	0.035	4.06	2.778	0.0043	-0.39	0.190083	17.36	.	.	.
1	6867076	A	T	rs908324887	CAMTA1	ENSG00000171735	ENST00000467404	ENSP00000450530	G3V297	G3V297_HUMAN	M27L	1.67563e-05	1	.	0.146	0.007	-2.57	0.442	.	-0.66	0.022974	2.301	.	.	.
1	6867087	G	C	rs773391879	CAMTA1	ENSG00000171735	ENST00000467404	ENSP00000450530	G3V297	G3V297_HUMAN	R30S	0	1	.	0.108	0.01	-2.53	-0.009	.	-0.63	0.025335	5.972	.	.	.
1	6880271	A	G	rs764825638	CAMTA1	ENSG00000171735	ENST00000303635	ENSP00000306522	Q9Y6Y1	CMTA1_HUMAN	S26G	1.60679e-05	0.047	1.98	0.532	0.158	3.92	2.513	0.4757	-0.36	0.490828	22.9	0.075	0.673407	0.745981
1	6880278	A	G	rs1287258779	CAMTA1	ENSG00000171735	ENST00000303635	ENSP00000306522	Q9Y6Y1	CMTA1_HUMAN	Y28C	1.20507e-05	0.053	2.12	0.871	0.307	5.12	3.842	0.2333	-0.08	0.699315	24.6	0.984	1.48336	0.827111
1	6880306	A	G	rs370860012	CAMTA1	ENSG00000171735	ENST00000303635	ENSP00000306522	Q9Y6Y1	CMTA1_HUMAN	I37M	4.01742e-05	0.075	1.97	0.326	0.037	5.12	3.923	0.1266	-0.52	0.344712	23.4	0.051	0.491691	0.486222
1	6885164	A	G	.	CAMTA1	ENSG00000171735	ENST00000303635	ENSP00000306522	Q9Y6Y1	CMTA1_HUMAN	N43S	4.19284e-06	0.003	1.99	0.679	0.162	6.05	7.127	0.231	-0.48	0.364179	23.9	0.931	1.18617	0.699327
1	6885224	A	C	rs749875732	CAMTA1	ENSG00000171735	ENST00000303635	ENSP00000306522	Q9Y6Y1	CMTA1_HUMAN	K63T	4.00609e-06	0.003	1.81	0.69	0.362	6.05	9.157	0.5856	-0.16	0.678251	27.5	0.991	1.48897	0.814833
1	6947732	T	C	rs1458360812	CAMTA1	ENSG00000171735	ENST00000557126	ENSP00000451510	Q9Y6Y1-4	CMTA1_HUMAN	F85L	3.18471e-05	0.016	.	0.205	0.247	3.3	0.472	0.1741	-0.41	0.131856	19.89	.	.	.
1	7151388	T	C	rs1376312844	CAMTA1	ENSG00000171735	ENST00000303635	ENSP00000306522	Q9Y6Y1	CMTA1_HUMAN	F87L	3.97725e-06	0.023	1.92	0.825	0.342	5.26	7.043	0.3323	0.04	0.882103	27.2	0.987	1.48208	0.911956
1	7151405	A	C	rs772486063	CAMTA1	ENSG00000171735	ENST00000303635	ENSP00000306522	Q9Y6Y1	CMTA1_HUMAN	E92D	3.97731e-06	0.053	1.9	0.704	0.17	5.26	3.539	0.1907	-0.25	0.567941	23.8	0.992	0.679247	0.838035
1	7151419	C	T	rs746696309	CAMTA1	ENSG00000171735	ENST00000303635	ENSP00000306522	Q9Y6Y1	CMTA1_HUMAN	S97F	3.9775e-06	0.009	1.9	0.691	0.382	5.26	6.946	0.8867	-0.14	0.797989	28.5	0.998	1.44189	0.855369
1	7309552	C	T	rs759550149	CAMTA1	ENSG00000171735	ENST00000303635	ENSP00000306522	Q9Y6Y1	CMTA1_HUMAN	P102S	3.9945e-06	0.001	0.52	0.9	0.693	5.63	7.715	0.229	0.22	0.886813	32	0.999	1.39109	0.894833
1	7309646	C	T	rs1220938038	CAMTA1	ENSG00000171735	ENST00000303635	ENSP00000306522	Q9Y6Y1	CMTA1_HUMAN	T133I	3.97744e-06	0.044	1.89	0.713	0.392	5.63	7.715	0.6036	0	0.798296	25.3	0.998	1.19724	0.914591
1	7527920	A	T	rs746853979	CAMTA1	ENSG00000171735	ENST00000303635	ENSP00000306522	Q9Y6Y1	CMTA1_HUMAN	I157F	3.97678e-06	0.001	1.84	0.744	0.366	4.86	9.269	0.6112	-0.11	0.843149	26.6	0.995	1.73888	0.810976
1	7700499	G	A	rs773856072	CAMTA1	ENSG00000171735	ENST00000303635	ENSP00000306522	Q9Y6Y1	CMTA1_HUMAN	A184T	1.59115e-05	0.028	1.9	0.715	0.27	5.36	9.897	0.5625	-0.21	0.55779	26.5	0.957	0.829029	0.802132
1	7700514	G	T	rs146417182	CAMTA1	ENSG00000171735	ENST00000303635	ENSP00000306522	Q9Y6Y1	CMTA1_HUMAN	G189C	3.97725e-06	0	1.75	0.66	0.478	5.36	9.897	0.703	-0.13	0.831135	29.1	0.998	1.43116	0.856208
1	7700533	T	C	rs1247044211	CAMTA1	ENSG00000171735	ENST00000303635	ENSP00000306522	Q9Y6Y1	CMTA1_HUMAN	I195T	3.97693e-06	0.026	1.94	0.746	0.258	5.36	7.936	0.5193	-0.15	0.528036	25.5	0.541	0.675783	0.838276
1	7700545	T	G	rs751464630	CAMTA1	ENSG00000171735	ENST00000303635	ENSP00000306522	Q9Y6Y1	CMTA1_HUMAN	I199S	3.97697e-06	0.011	1.77	0.879	0.441	5.36	7.936	0.8482	0.05	0.843846	24.3	0.261	0.877962	0.874866
1	7700592	A	G	rs1477789229	CAMTA1	ENSG00000171735	ENST00000303635	ENSP00000306522	Q9Y6Y1	CMTA1_HUMAN	I215V	3.97798e-06	0.181	1.91	0.225	0.058	4.22	4.467	0.2546	-0.54	0.1114	18	0.005	0.403325	0.727356
1	7700608	C	T	rs772288518	CAMTA1	ENSG00000171735	ENST00000303635	ENSP00000306522	Q9Y6Y1	CMTA1_HUMAN	P220L	3.97975e-06	0.001	0.64	0.98	0.704	5.36	7.825	0.8317	0.16	0.823069	29	0.997	1.40166	0.924286
1	7721825	G	A	rs1209693855	CAMTA1	ENSG00000171735	ENST00000303635	ENSP00000306522	Q9Y6Y1	CMTA1_HUMAN	S235N	3.9794e-06	0.004	1.96	0.557	0.061	3.68	7.875	0.3125	-0.54	0.420765	22.9	0.202	0.721111	0.798455
1	7721837	C	T	rs200384307	CAMTA1	ENSG00000171735	ENST00000303635	ENSP00000306522	Q9Y6Y1	CMTA1_HUMAN	S239L	1.99057e-05	0.001	1.88	0.844	0.344	4.62	7.805	0.7369	-0.14	0.726915	28.5	0.956	1.28485	0.834368
1	7721839	G	A	rs755920468	CAMTA1	ENSG00000171735	ENST00000303635	ENSP00000306522	Q9Y6Y1	CMTA1_HUMAN	V240M	7.9628e-06	0.023	1.82	0.694	0.154	4.62	9.87	0.2254	-0.31	0.587135	24.4	0.694	1.21664	0.871192
1	7721860	A	G	rs766305103	CAMTA1	ENSG00000171735	ENST00000303635	ENSP00000306522	Q9Y6Y1	CMTA1_HUMAN	I247V	3.99457e-06	0.03	1.89	0.476	0.073	4.62	9.174	0.0867	-0.44	0.241788	22	0.022	0.432164	0.87837
1	7721866	G	A	rs778114036	CAMTA1	ENSG00000171735	ENST00000303635	ENSP00000306522	Q9Y6Y1	CMTA1_HUMAN	D249N	8.0082e-06	0.03	1.96	0.622	0.167	4.62	9.839	0.0826	-0.57	0.507837	23.4	0.057	0.58689	0.816451
1	7721869	A	G	rs1172774867	CAMTA1	ENSG00000171735	ENST00000303635	ENSP00000306522	Q9Y6Y1	CMTA1_HUMAN	S250G	3.18857e-05	0.029	2	0.499	0.237	4.62	9.174	0.4474	-0.4	0.609801	22.6	0.005	0.446258	0.77582
1	7721884	C	A	rs757362429	CAMTA1	ENSG00000171735	ENST00000303635	ENSP00000306522	Q9Y6Y1	CMTA1_HUMAN	P255T	4.0151e-06	0.004	0.33	0.641	0.323	4.77	7.781	0.4078	-0.17	0.563297	26	0.996	1.46878	0.775904
1	7721894	G	A	rs770106089	CAMTA1	ENSG00000171735	ENST00000303635	ENSP00000306522	Q9Y6Y1	CMTA1_HUMAN	R258Q	4.04112e-06	0.003	0.43	0.68	0.244	4.77	9.833	0.2512	-0.16	0.469093	29	0.559	1.21845	0.810086
1	7721917	G	A	rs559215203	CAMTA1	ENSG00000171735	ENST00000303635	ENSP00000306522	Q9Y6Y1	CMTA1_HUMAN	G266S	.	0.026	0.68	0.61	0.09	3.86	7.993	0.5325	-0.32	0.307837	22.7	0.005	0.485769	0.790769
1	7721921	G	C	rs761165547	CAMTA1	ENSG00000171735	ENST00000303635	ENSP00000306522	Q9Y6Y1	CMTA1_HUMAN	S267T	4.21209e-06	0.633	1.14	0.222	0.107	3.61	2.471	0.0426	-0.61	0.092323	18.98	0	0.440589	0.62078
1	7723418	G	T	rs1284181513	CAMTA1	ENSG00000171735	ENST00000303635	ENSP00000306522	Q9Y6Y1	CMTA1_HUMAN	G271C	3.18654e-05	0	0.79	0.661	0.466	4.89	8.069	0.703	0.07	0.598279	26.6	1	1.433	0.847848
1	7723482	C	T	rs766472851	CAMTA1	ENSG00000171735	ENST00000303635	ENSP00000306522	Q9Y6Y1	CMTA1_HUMAN	P292L	4.57448e-06	0.001	1.97	0.534	0.172	4.89	6.099	0.6743	-0.32	0.447408	27.2	0.997	1.40166	0.757299
1	7723484	C	T	rs1405074736	CAMTA1	ENSG00000171735	ENST00000303635	ENSP00000306522	Q9Y6Y1	CMTA1_HUMAN	R293W	4.56955e-06	0.001	1.69	0.77	0.209	1.7	1.271	0.7587	-0.01	0.48426	25.1	0.993	1.41033	0.794453
1	7723494	G	C	rs779342743	CAMTA1	ENSG00000171735	ENST00000303635	ENSP00000306522	Q9Y6Y1	CMTA1_HUMAN	G296A	4.33896e-06	0.162	1.69	0.741	0.349	4.89	9.866	0.4362	-0.14	0.395418	23.9	0.996	1.44189	0.669157
1	7723499	G	A	rs756787846	CAMTA1	ENSG00000171735	ENST00000303635	ENSP00000306522	Q9Y6Y1	CMTA1_HUMAN	G298R	2.1388e-05	0.002	1.86	0.244	0.087	3.85	5.429	0.2597	-0.45	0.260583	24.9	0.561	1.24903	0.551232
1	7723500	G	T	rs1057524631	CAMTA1	ENSG00000171735	ENST00000303635	ENSP00000306522	Q9Y6Y1	CMTA1_HUMAN	G298V	4.28181e-06	0.005	1.87	0.408	0.162	4.89	9.866	0.4913	-0.38	0.2667	23.9	0.444	1.18249	0.498898
1	7723508	T	G	rs1284846495	CAMTA1	ENSG00000171735	ENST00000303635	ENSP00000306522	Q9Y6Y1	CMTA1_HUMAN	S301A	8.41942e-06	0.245	1.92	0.12	0.079	-4.83	0.505	0.3627	-0.68	0.092246	13.02	0.002	0.398501	0.423083
1	7723509	C	T	rs745418984	CAMTA1	ENSG00000171735	ENST00000303635	ENSP00000306522	Q9Y6Y1	CMTA1_HUMAN	S301L	4.2038e-06	0.001	1.71	0.286	0.075	4.89	6.071	0.8104	-0.38	0.354725	23.9	0.059	0.49505	0.442078
1	7723529	G	A	rs773378913	CAMTA1	ENSG00000171735	ENST00000303635	ENSP00000306522	Q9Y6Y1	CMTA1_HUMAN	V308M	1.64173e-05	0	1.4	0.732	0.255	4.89	9.465	0.5389	-0.14	0.331268	24.3	0.994	1.38788	0.7264
1	7723533	C	T	rs1417768010	CAMTA1	ENSG00000171735	ENST00000303635	ENSP00000306522	Q9Y6Y1	CMTA1_HUMAN	S309L	8.18337e-06	0	1.66	0.866	0.346	4.89	7.464	0.9478	0.09	0.365811	24.7	0.978	1.29527	0.662012
1	7723551	A	C	rs764583422	CAMTA1	ENSG00000171735	ENST00000303635	ENSP00000306522	Q9Y6Y1	CMTA1_HUMAN	H315P	4.04783e-06	0.792	2.12	0.26	0.12	3.79	3.565	0.5768	-0.54	0.337614	16.68	0	0.757804	0.428171
1	7723553	A	G	rs752011665	CAMTA1	ENSG00000171735	ENST00000303635	ENSP00000306522	Q9Y6Y1	CMTA1_HUMAN	S316G	2.42775e-05	0.143	1.9	0.189	0.127	-0.119	3.737	0.6474	-0.63	0.140332	21.1	0.952	0.447533	0.423541
1	7723554	G	C	rs756949237	CAMTA1	ENSG00000171735	ENST00000303635	ENSP00000306522	Q9Y6Y1	CMTA1_HUMAN	S316T	1.21297e-05	0.003	1.92	0.44	0.13	4.89	6.202	0.3289	-0.48	0.149965	24.3	0.952	0.755412	0.454182
1	7723574	C	G	rs377525481	CAMTA1	ENSG00000171735	ENST00000303635	ENSP00000306522	Q9Y6Y1	CMTA1_HUMAN	R323G	4.01981e-06	0.294	1.72	0.813	0.242	4.89	3.809	0.7392	-0.01	0.577065	23.3	0.987	1.57788	0.617077
1	7723623	G	A	rs751959731	CAMTA1	ENSG00000171735	ENST00000303635	ENSP00000306522	Q9Y6Y1	CMTA1_HUMAN	S339N	7.97003e-06	1	1.01	0.084	0.102	-0.125	3.149	0.1122	-0.72	0.028272	10.22	0	0.447871	0.510346
1	7723623	G	C	rs751959731	CAMTA1	ENSG00000171735	ENST00000303635	ENSP00000306522	Q9Y6Y1	CMTA1_HUMAN	S339T	3.98502e-06	0.004	0.97	0.215	0.086	-0.125	3.149	0.0871	-0.59	0.11051	16.58	0.014	0.459088	0.478421
1	7723715	C	A	rs1402804011	CAMTA1	ENSG00000171735	ENST00000303635	ENSP00000306522	Q9Y6Y1	CMTA1_HUMAN	P370T	3.97814e-06	0.002	0.74	0.782	0.272	4.92	7.435	0.5866	-0.05	0.482834	23.6	0.996	1.46878	0.7478
1	7723728	A	T	rs1302211522	CAMTA1	ENSG00000171735	ENST00000303635	ENSP00000306522	Q9Y6Y1	CMTA1_HUMAN	D374V	3.97804e-06	0	0.61	0.87	0.521	5.01	8.82	0.9467	0.17	0.75823	26.7	0.996	1.66879	0.582368
1	7723733	C	G	rs767818721	CAMTA1	ENSG00000171735	ENST00000303635	ENSP00000306522	Q9Y6Y1	CMTA1_HUMAN	P376A	3.97791e-06	0	-1.05	0.668	0.493	5.01	7.464	0.5215	-0.01	0.448085	25	0.994	1.3652	0.753168
1	7723779	G	A	rs762445994	CAMTA1	ENSG00000171735	ENST00000303635	ENSP00000306522	Q9Y6Y1	CMTA1_HUMAN	G391E	2.38871e-05	0.001	0.72	0.815	0.24	5.01	7.51	0.2851	-0.12	0.631865	25.6	0.797	1.593	0.669614
1	7723802	G	C	rs780582158	CAMTA1	ENSG00000171735	ENST00000303635	ENSP00000306522	Q9Y6Y1	CMTA1_HUMAN	V399L	7.96121e-06	0.078	0.46	0.649	0.169	4.74	8.059	0.5111	-0.14	0.515807	24.7	0.97	1.3629	0.786171
1	7723814	G	C	.	CAMTA1	ENSG00000171735	ENST00000303635	ENSP00000306522	Q9Y6Y1	CMTA1_HUMAN	E403Q	3.97994e-06	0.003	0.36	0.529	0.238	4.88	9.866	0.285	-0.22	0.470945	25.2	0.575	1.12347	0.739517
1	7723824	A	G	rs764106424	CAMTA1	ENSG00000171735	ENST00000303635	ENSP00000306522	Q9Y6Y1	CMTA1_HUMAN	N406S	1.19373e-05	0.254	0.94	0.112	0.062	3.9	3.541	0.0631	-0.72	0.223719	16.83	0.003	0.381243	0.450183
1	7723825	T	A	rs751245698	CAMTA1	ENSG00000171735	ENST00000303635	ENSP00000306522	Q9Y6Y1	CMTA1_HUMAN	N406K	3.97975e-06	0.021	0.91	0.376	0.045	-3.51	-1.955	0.0664	-0.67	0.518928	14.75	0.039	0.592591	0.577183
1	7723826	G	A	rs780408064	CAMTA1	ENSG00000171735	ENST00000303635	ENSP00000306522	Q9Y6Y1	CMTA1_HUMAN	E407K	7.9595e-06	0.117	0.81	0.721	0.187	5.02	9.866	0.247	-0.21	0.65413	23.1	0.197	1.46709	0.740006
1	7723832	G	A	rs755075511	CAMTA1	ENSG00000171735	ENST00000303635	ENSP00000306522	Q9Y6Y1	CMTA1_HUMAN	V409M	5.57023e-05	0	0.34	0.705	0.203	5.02	7.988	0.4523	-0.06	0.576131	26.3	0.994	1.38788	0.745713
1	7723886	G	A	rs201060099	CAMTA1	ENSG00000171735	ENST00000303635	ENSP00000306522	Q9Y6Y1	CMTA1_HUMAN	A427T	.	0.127	0.37	0.225	0.069	5.02	5.693	0.2305	-0.49	0.2156	22.5	0	0.470696	0.494513
1	7723896	G	T	rs372376191	CAMTA1	ENSG00000171735	ENST00000303635	ENSP00000306522	Q9Y6Y1	CMTA1_HUMAN	G430V	7.95722e-06	0.001	-0.03	0.792	0.535	5.02	8.006	0.6499	0.2	0.699635	26.3	0.843	1.56615	0.754466
1	7723952	A	G	rs1168234093	CAMTA1	ENSG00000171735	ENST00000303635	ENSP00000306522	Q9Y6Y1	CMTA1_HUMAN	S449G	3.18593e-05	0.292	0.84	0.234	0.078	2.69	2.941	0.2504	-0.64	0.159998	16.32	0.001	0.444404	0.419115
1	7724018	G	A	rs758380513	CAMTA1	ENSG00000171735	ENST00000303635	ENSP00000306522	Q9Y6Y1	CMTA1_HUMAN	D471N	1.59322e-05	0.002	0.65	0.44	0.181	5.02	9.866	0.1102	-0.49	0.451617	26.3	0.454	1.01531	0.539226
1	7724021	G	A	rs1377787788	CAMTA1	ENSG00000171735	ENST00000303635	ENSP00000306522	Q9Y6Y1	CMTA1_HUMAN	G472S	7.9673e-06	0.695	1.14	0.2	0.049	4.1	2.986	0.107	-0.58	0.354644	16.67	0.003	0.485016	0.474015
1	7724027	C	T	rs1432210358	CAMTA1	ENSG00000171735	ENST00000303635	ENSP00000306522	Q9Y6Y1	CMTA1_HUMAN	R474W	3.18613e-05	0.008	0.96	0.726	0.132	5.02	3.044	0.3931	-0.3	0.549223	27	0.798	1.41033	0.585891
1	7724028	G	A	rs145242440	CAMTA1	ENSG00000171735	ENST00000303635	ENSP00000306522	Q9Y6Y1	CMTA1_HUMAN	R474Q	8.36533e-05	0.046	1	0.555	0.131	5.02	6.972	0.1317	-0.39	0.323856	22.1	0.207	1.48607	0.435169
1	7724048	A	G	rs142884344	CAMTA1	ENSG00000171735	ENST00000303635	ENSP00000306522	Q9Y6Y1	CMTA1_HUMAN	M481V	7.9628e-06	0.082	0.9	0.43	0.24	5.02	5.249	0.6159	-0.06	0.725073	23.3	0.824	1.30934	0.761938
1	7724049	T	A	rs779549512	CAMTA1	ENSG00000171735	ENST00000303635	ENSP00000306522	Q9Y6Y1	CMTA1_HUMAN	M481K	3.98172e-06	0.002	0.89	0.9	0.524	5.02	7.909	0.9678	0.09	0.89362	26.2	0.921	1.70176	0.848151
1	7724063	G	A	rs749008073	CAMTA1	ENSG00000171735	ENST00000303635	ENSP00000306522	Q9Y6Y1	CMTA1_HUMAN	D486N	3.98219e-06	0.003	0.46	0.843	0.286	5.02	9.928	0.3024	-0.44	0.808434	28.3	0.99	1.36642	0.86417
1	7724097	C	T	rs1241327779	CAMTA1	ENSG00000171735	ENST00000303635	ENSP00000306522	Q9Y6Y1	CMTA1_HUMAN	T497M	3.98137e-06	0	0.63	0.792	0.317	4.96	7.835	0.6105	0.03	0.670376	26.7	0.996	1.411	0.760251
1	7724143	C	G	rs1438894641	CAMTA1	ENSG00000171735	ENST00000303635	ENSP00000306522	Q9Y6Y1	CMTA1_HUMAN	I512M	7.96863e-06	0.16	2.14	0.114	0.022	0.322	-0.917	0.0044	-0.78	0.092663	13.75	0.006	0.492634	0.356101
1	7724144	C	T	rs539776304	CAMTA1	ENSG00000171735	ENST00000303635	ENSP00000306522	Q9Y6Y1	CMTA1_HUMAN	R513W	3.98425e-06	0.003	1.98	0.703	0.144	3.95	2.104	0.4471	-0.39	0.446636	25.2	0.857	1.34089	0.466011
1	7724159	G	A	rs140699847	CAMTA1	ENSG00000171735	ENST00000303635	ENSP00000306522	Q9Y6Y1	CMTA1_HUMAN	G518R	1.19609e-05	0.011	2.07	0.159	0.087	4.96	1.742	0.0271	-0.67	0.163168	16.89	0	0.578655	0.341402
1	7724165	C	T	rs1467758701	CAMTA1	ENSG00000171735	ENST00000303635	ENSP00000306522	Q9Y6Y1	CMTA1_HUMAN	R520W	3.9866e-06	0.003	2	0.658	0.209	-2.58	1.276	0.3417	-0.43	0.240758	21.6	0.619	1.18899	0.505626
1	7724186	G	A	rs778430604	CAMTA1	ENSG00000171735	ENST00000303635	ENSP00000306522	Q9Y6Y1	CMTA1_HUMAN	V527I	1.59636e-05	0.268	2.08	0.089	0.049	2.91	1.905	0.0226	-0.72	0.089474	22.3	0	0.388881	0.371204
1	7724187	T	G	rs747652109	CAMTA1	ENSG00000171735	ENST00000303635	ENSP00000306522	Q9Y6Y1	CMTA1_HUMAN	V527G	1.19704e-05	0.124	2.11	0.198	0.081	3.73	2.091	0.4423	-0.5	0.397781	20.9	0	0.632378	0.385961
1	7724219	T	A	rs187356858	CAMTA1	ENSG00000171735	ENST00000303635	ENSP00000306522	Q9Y6Y1	CMTA1_HUMAN	S538T	0.000276343	0.014	1.65	0.277	0.125	4.86	3.159	0.2299	-0.39	0.340626	23.3	0.952	1.30057	0.743061
1	7724228	C	A	rs1230085943	CAMTA1	ENSG00000171735	ENST00000303635	ENSP00000306522	Q9Y6Y1	CMTA1_HUMAN	Q541K	4.01181e-06	0.004	1.9	0.367	0.141	4.86	6.078	0.558	-0.22	0.515468	25.9	0.93	1.54032	0.779969
1	7724261	G	A	rs1417656596	CAMTA1	ENSG00000171735	ENST00000303635	ENSP00000306522	Q9Y6Y1	CMTA1_HUMAN	A552T	1.21589e-05	0.117	2.01	0.134	0.078	3.07	2.641	0.1171	-0.58	0.191115	13.93	0.001	0.4662	0.547482
1	7724315	C	T	rs774524550	CAMTA1	ENSG00000171735	ENST00000303635	ENSP00000306522	Q9Y6Y1	CMTA1_HUMAN	P570S	8.11451e-06	0.011	1.91	0.446	0.138	4.96	3.936	0.423	-0.3	0.412621	23.7	0.996	1.39355	0.784965
1	7724316	C	T	rs911656618	CAMTA1	ENSG00000171735	ENST00000303635	ENSP00000306522	Q9Y6Y1	CMTA1_HUMAN	P570L	4.05996e-06	0.006	1.92	0.639	0.208	4.04	4.985	0.6743	-0.22	0.535722	23.6	0.998	1.40166	0.82639
1	7724325	G	A	rs773216977	CAMTA1	ENSG00000171735	ENST00000303635	ENSP00000306522	Q9Y6Y1	CMTA1_HUMAN	G573D	4.04839e-06	0.001	1.72	0.761	0.417	4.96	6.802	0.4389	0.07	0.734128	26.7	0.999	1.59671	0.868208
1	7724327	G	A	rs760671562	CAMTA1	ENSG00000171735	ENST00000303635	ENSP00000306522	Q9Y6Y1	CMTA1_HUMAN	G574S	8.0842e-06	0	1.65	0.6	0.228	4.96	5.654	0.5543	-0.33	0.474327	24.4	0.999	1.38343	0.823884
1	7724378	T	A	rs1340792399	CAMTA1	ENSG00000171735	ENST00000303635	ENSP00000306522	Q9Y6Y1	CMTA1_HUMAN	S591T	3.99556e-06	0.003	1.63	0.228	0.091	4.13	4.51	0.1497	-0.52	0.2184	19.49	0.058	0.575649	0.613205
1	7724415	G	C	rs779775105	CAMTA1	ENSG00000171735	ENST00000303635	ENSP00000306522	Q9Y6Y1	CMTA1_HUMAN	G603A	1.99464e-05	1	2.21	0.304	0.086	4.06	4.975	0.1235	-0.58	0.116902	17.49	0.058	0.612576	0.468343
1	7724437	G	T	rs1434121080	CAMTA1	ENSG00000171735	ENST00000303635	ENSP00000306522	Q9Y6Y1	CMTA1_HUMAN	Q610H	3.18857e-05	0.001	1.78	0.713	0.126	4.19	5.683	0.3073	-0.37	0.305875	24.6	0.986	1.34261	0.585618
1	7724453	T	C	rs1345058509	CAMTA1	ENSG00000171735	ENST00000303635	ENSP00000306522	Q9Y6Y1	CMTA1_HUMAN	F616L	3.98721e-06	0.244	2.04	0.821	0.403	5.12	7.899	0.3308	-0.17	0.450076	24	0.952	1.48208	0.734211
1	7724466	A	G	rs759915112	CAMTA1	ENSG00000171735	ENST00000303635	ENSP00000306522	Q9Y6Y1	CMTA1_HUMAN	D620G	7.97575e-06	0.001	1.97	0.386	0.314	5.12	7.073	0.3151	-0.17	0.46495	23.1	0.411	1.36254	0.65457
1	7724469	C	A	rs1362621705	CAMTA1	ENSG00000171735	ENST00000303635	ENSP00000306522	Q9Y6Y1	CMTA1_HUMAN	A621D	3.18654e-05	0.001	1.98	0.788	0.143	5.12	4.748	0.2185	-0.36	0.425991	23.2	0.598	1.71001	0.669607
1	7724565	C	T	rs1472780033	CAMTA1	ENSG00000171735	ENST00000303635	ENSP00000306522	Q9Y6Y1	CMTA1_HUMAN	S653F	3.99629e-06	0.011	2.1	0.445	0.069	5.12	4.8	0.2864	-0.54	0.26874	22.3	0.202	0.892516	0.609557
1	7724573	A	G	rs751985469	CAMTA1	ENSG00000171735	ENST00000303635	ENSP00000306522	Q9Y6Y1	CMTA1_HUMAN	S656G	3.99773e-06	0.641	2.17	0.233	0.09	4.02	4.269	0.2583	-0.67	0.11955	14.62	0.026	0.591629	0.532152
1	7724591	G	A	rs974478723	CAMTA1	ENSG00000171735	ENST00000303635	ENSP00000306522	Q9Y6Y1	CMTA1_HUMAN	V662M	3.99866e-06	0.035	2.01	0.231	0.07	4.21	3.676	0.1189	-0.67	0.099502	15.63	0.01	0.507962	0.585147
1	7724596	G	C	rs200096946	CAMTA1	ENSG00000171735	ENST00000303635	ENSP00000306522	Q9Y6Y1	CMTA1_HUMAN	E663D	0.000231902	0.181	2.05	0.147	0.018	4.44	2.587	0.015	-0.64	0.144645	17.23	0.026	0.54747	0.714427
1	7724601	G	A	rs754943704	CAMTA1	ENSG00000171735	ENST00000303635	ENSP00000306522	Q9Y6Y1	CMTA1_HUMAN	R665Q	1.19912e-05	0.013	2.11	0.566	0.152	5.36	9.588	0.0339	-0.35	0.201346	23.2	0.35	1.48607	0.591879
1	7724673	A	T	rs769308213	CAMTA1	ENSG00000171735	ENST00000303635	ENSP00000306522	Q9Y6Y1	CMTA1_HUMAN	E689V	1.20024e-05	0	1.58	0.812	0.168	4.31	9.199	0.7318	-0.44	0.272705	25.3	0.991	1.50458	0.572509
1	7724685	A	G	rs762239693	CAMTA1	ENSG00000171735	ENST00000303635	ENSP00000306522	Q9Y6Y1	CMTA1_HUMAN	E693G	4.00221e-06	0.084	1.96	0.583	0.171	5.43	4.519	0.566	-0.19	0.409028	23.1	0.003	1.50375	0.620728
1	7724711	G	C	rs752430411	CAMTA1	ENSG00000171735	ENST00000303635	ENSP00000306522	Q9Y6Y1	CMTA1_HUMAN	E702Q	8.02298e-06	0.002	1.75	0.222	0.117	3.54	5.679	0.072	-0.42	0.153113	22.4	0.396	0.97119	0.46336
1	7724745	G	A	rs780230743	CAMTA1	ENSG00000171735	ENST00000303635	ENSP00000306522	Q9Y6Y1	CMTA1_HUMAN	C713Y	4.01014e-06	0.001	1.92	0.843	0.373	5.43	7.988	0.4478	0.09	0.629715	23.6	0.355	1.81287	0.798751
1	7724747	A	G	rs1174536251	CAMTA1	ENSG00000171735	ENST00000303635	ENSP00000306522	Q9Y6Y1	CMTA1_HUMAN	S714G	1.20272e-05	0.918	2.11	0.086	0.096	0.647	1.789	0.1694	-0.76	0.066657	6.159	0	0.440935	0.44828
1	7724817	C	T	rs755139563	CAMTA1	ENSG00000171735	ENST00000303635	ENSP00000306522	Q9Y6Y1	CMTA1_HUMAN	P737L	1.20271e-05	0.022	2.16	0.373	0.076	3.35	6.455	0.2983	-0.46	0.25347	20.4	0.062	0.58594	0.694024
1	7724822	A	C	rs1321443821	CAMTA1	ENSG00000171735	ENST00000303635	ENSP00000306522	Q9Y6Y1	CMTA1_HUMAN	N739H	4.00516e-06	0.006	1.84	0.561	0.082	1.63	2.622	0.0855	-0.54	0.264955	22.4	0.726	1.13112	0.641623
1	7724825	G	A	rs772482641	CAMTA1	ENSG00000171735	ENST00000303635	ENSP00000306522	Q9Y6Y1	CMTA1_HUMAN	V740M	1.60146e-05	0.606	2.11	0.138	0.06	4.41	2.558	0.0559	-0.67	0.16618	20.6	0.006	0.493433	0.721262
1	7724834	G	A	rs965685976	CAMTA1	ENSG00000171735	ENST00000303635	ENSP00000306522	Q9Y6Y1	CMTA1_HUMAN	G743R	1.20013e-05	0.001	1.74	0.857	0.522	5.43	9.603	0.5955	0.11	0.561467	25.2	0.999	1.52322	0.885575
1	7724844	C	A	rs1482561624	CAMTA1	ENSG00000171735	ENST00000303635	ENSP00000306522	Q9Y6Y1	CMTA1_HUMAN	P746H	3.18573e-05	0.003	2.01	0.614	0.127	5.43	3.829	0.283	-0.31	0.449172	25.5	0.751	1.4986	0.756614
1	7724860	C	G	rs762898420	CAMTA1	ENSG00000171735	ENST00000303635	ENSP00000306522	Q9Y6Y1	CMTA1_HUMAN	S751R	3.99074e-06	0.042	2.07	0.46	0.015	4.52	1.283	0.0382	-0.56	0.138932	22.7	0.092	0.631189	0.479755
1	7724879	A	G	rs754158723	CAMTA1	ENSG00000171735	ENST00000303635	ENSP00000306522	Q9Y6Y1	CMTA1_HUMAN	M758V	3.98832e-06	0.004	1.96	0.666	0.183	4.13	5.227	0.43	-0.22	0.151102	23.7	0.824	1.30934	0.689059
1	7724913	T	G	rs758876354	CAMTA1	ENSG00000171735	ENST00000303635	ENSP00000306522	Q9Y6Y1	CMTA1_HUMAN	F769C	3.99077e-06	0	0.96	0.883	0.347	5.23	6.067	0.6737	0.05	0.56594	27.6	0.993	1.67296	0.885383
1	7724930	G	A	rs199984599	CAMTA1	ENSG00000171735	ENST00000303635	ENSP00000306522	Q9Y6Y1	CMTA1_HUMAN	D775N	7.98225e-06	0	0.91	0.686	0.212	5.23	8.059	0.3025	-0.47	0.360884	27.4	0.99	1.36642	0.874848
1	7724937	T	G	rs1355220161	CAMTA1	ENSG00000171735	ENST00000303635	ENSP00000306522	Q9Y6Y1	CMTA1_HUMAN	I777S	3.98982e-06	0	1.23	0.902	0.431	4.1	6.171	0.9714	0.11	0.696431	25.4	0.986	1.68168	0.89182
1	7724954	G	A	rs370719100	CAMTA1	ENSG00000171735	ENST00000303635	ENSP00000306522	Q9Y6Y1	CMTA1_HUMAN	V783M	1.19853e-05	0.001	1.56	0.781	0.22	5.23	9.195	0.539	-0.15	0.350604	26.1	0.994	1.38788	0.83151
1	7724955	T	A	rs774485273	CAMTA1	ENSG00000171735	ENST00000303635	ENSP00000306522	Q9Y6Y1	CMTA1_HUMAN	V783E	3.99438e-06	0.079	1.62	0.861	0.425	5.23	7.569	0.9937	0.04	0.829906	24.3	0.991	1.77727	0.811396
1	7724964	G	C	rs1414685607	CAMTA1	ENSG00000171735	ENST00000303635	ENSP00000306522	Q9Y6Y1	CMTA1_HUMAN	G786A	3.99332e-06	0.015	1.92	0.527	0.085	5.23	5.198	0.2609	-0.4	0.245279	22	0.192	1.44189	0.587675
1	7724979	A	T	rs1308430249	CAMTA1	ENSG00000171735	ENST00000303635	ENSP00000306522	Q9Y6Y1	CMTA1_HUMAN	Y791F	3.99584e-06	0.001	1.7	0.611	0.176	5.23	6.742	0.1162	-0.31	0.23323	23.7	0.97	1.31309	0.738406
1	7724989	G	C	rs765385360	CAMTA1	ENSG00000171735	ENST00000303635	ENSP00000306522	Q9Y6Y1	CMTA1_HUMAN	Q794H	7.99981e-06	0.001	1.85	0.708	0.148	5.23	6.381	0.3095	-0.17	0.539048	25.5	0.986	1.34261	0.779032
1	7724996	T	A	rs1344964222	CAMTA1	ENSG00000171735	ENST00000303635	ENSP00000306522	Q9Y6Y1	CMTA1_HUMAN	S797T	4.0008e-06	0.194	1.96	0.201	0.042	4.06	1.539	0.0609	-0.49	0.299891	17.14	0.058	0.575649	0.721166
1	7725009	C	T	rs752101917	CAMTA1	ENSG00000171735	ENST00000303635	ENSP00000306522	Q9Y6Y1	CMTA1_HUMAN	T801M	3.20667e-05	0.007	1.99	0.204	0.034	5.23	4.487	0.063	-0.56	0.069045	17.34	0.083	0.688861	0.436516
1	7725014	C	T	rs1210060195	CAMTA1	ENSG00000171735	ENST00000303635	ENSP00000306522	Q9Y6Y1	CMTA1_HUMAN	L803F	3.18715e-05	0.019	2.04	0.435	0.11	5.23	2.274	0.1106	-0.42	0.172965	16.8	0.312	1.24801	0.576135
1	7725035	G	T	rs947258077	CAMTA1	ENSG00000171735	ENST00000303635	ENSP00000306522	Q9Y6Y1	CMTA1_HUMAN	A810S	8.1153e-06	0.252	2.14	0.109	0.063	4.21	2.743	0.0153	-0.6	0.095791	15.86	0.003	0.44205	0.410368
1	7725075	G	T	rs760456938	CAMTA1	ENSG00000171735	ENST00000303635	ENSP00000306522	Q9Y6Y1	CMTA1_HUMAN	C823F	4.30274e-06	0	1.89	0.854	0.393	5.14	7.417	0.514	0.04	0.692165	25.6	0.991	1.72532	0.814083
1	7725095	A	G	rs763057851	CAMTA1	ENSG00000171735	ENST00000303635	ENSP00000306522	Q9Y6Y1	CMTA1_HUMAN	S830G	4.45736e-06	0.298	2.12	0.087	0.028	-2.55	0.347	0.1005	-0.75	0.047373	2.945	0	0.440935	0.382441
1	7725144	T	G	rs142551354	CAMTA1	ENSG00000171735	ENST00000303635	ENSP00000306522	Q9Y6Y1	CMTA1_HUMAN	M846R	5.17711e-06	0.001	2.02	0.879	0.435	5.14	5.89	0.8561	0.06	0.855415	26.4	0.942	1.69653	0.78431
1	7725155	G	A	rs764315222	CAMTA1	ENSG00000171735	ENST00000303635	ENSP00000306522	Q9Y6Y1	CMTA1_HUMAN	E850K	3.79556e-05	0.003	1.79	0.673	0.333	5.14	9.53	0.5058	0.02	0.812923	29	0.981	0.677849	0.806531
1	7730983	G	A	rs1253979320	CAMTA1	ENSG00000171735	ENST00000303635	ENSP00000306522	Q9Y6Y1	CMTA1_HUMAN	V889I	7.96679e-06	0.075	-1.08	0.515	0.318	5.19	9.832	0.2279	-0.18	0.537382	26.9	0.532	0.96419	0.753563
1	7731017	A	G	rs756848658	CAMTA1	ENSG00000171735	ENST00000303635	ENSP00000306522	Q9Y6Y1	CMTA1_HUMAN	N900S	0	0.853	-0.92	0.221	0.172	1.5	1.544	0.2223	-0.5	0.164837	12.8	0.004	0.414782	0.545571
1	7731083	G	A	rs376910869	CAMTA1	ENSG00000171735	ENST00000303635	ENSP00000306522	Q9Y6Y1	CMTA1_HUMAN	R922H	0	0.002	-1.09	0.625	0.877	5.24	9.844	0.5042	0.32	0.870754	32	0.787	1.48832	0.916073
1	7737662	A	G	rs1361335987	CAMTA1	ENSG00000171735	ENST00000303635	ENSP00000306522	Q9Y6Y1	CMTA1_HUMAN	H928R	3.18593e-05	0.01	-0.92	0.921	0.873	5.19	9.268	0.6771	0.32	0.927499	25.6	0.994	1.54014	0.93601
1	7737739	G	A	rs781631558	CAMTA1	ENSG00000171735	ENST00000303635	ENSP00000306522	Q9Y6Y1	CMTA1_HUMAN	A954T	1.98977e-05	0.037	1.9	0.838	0.352	5.08	9.94	0.5627	-0.15	0.520379	28.5	0.989	1.29765	0.815342
1	7737739	G	C	rs781631558	CAMTA1	ENSG00000171735	ENST00000303635	ENSP00000306522	Q9Y6Y1	CMTA1_HUMAN	A954P	3.97953e-06	0.002	1.87	0.883	0.432	5.08	9.94	0.8164	0.1	0.859338	28.6	0.996	0.723819	0.848124
1	7792526	C	A	rs1374361870	CAMTA1	ENSG00000171735	ENST00000303635	ENSP00000306522	Q9Y6Y1	CMTA1_HUMAN	S978Y	3.98432e-06	0.001	1.82	0.92	0.596	5.52	7.854	0.8765	0.13	0.674086	29.5	0.993	1.58027	0.883015
1	7796419	G	A	rs1405243625	CAMTA1	ENSG00000171735	ENST00000303635	ENSP00000306522	Q9Y6Y1	CMTA1_HUMAN	G1028R	3.98743e-06	0.051	0.93	0.632	0.232	5.58	7.277	0.2614	-0.33	0.22564	24.4	0.462	1.43929	0.67792
1	7796428	G	A	rs754629207	CAMTA1	ENSG00000171735	ENST00000303635	ENSP00000306522	Q9Y6Y1	CMTA1_HUMAN	G1031R	3.9827e-06	0.01	1	0.745	0.213	5.58	7.69	0.3411	-0.28	0.278971	27.7	0.881	1.52322	0.680396
1	7796429	G	T	rs775543401	CAMTA1	ENSG00000171735	ENST00000303635	ENSP00000306522	Q9Y6Y1	CMTA1_HUMAN	G1031V	3.98197e-06	0.006	1	0.796	0.211	5.58	8.081	0.5758	-0.26	0.309218	27.9	0.881	1.56615	0.610558
1	7796445	C	A	rs764566483	CAMTA1	ENSG00000171735	ENST00000303635	ENSP00000306522	Q9Y6Y1	CMTA1_HUMAN	S1036R	3.98e-06	0.035	0.81	0.781	0.233	2.7	1.293	0.8744	0.01	0.285671	20.6	0.202	0.816254	0.710759
1	7796447	G	T	rs762417443	CAMTA1	ENSG00000171735	ENST00000303635	ENSP00000306522	Q9Y6Y1	CMTA1_HUMAN	R1037L	3.97902e-06	0.023	0.95	0.939	0.559	5.58	9.926	0.8043	0.13	0.696269	31	0.991	1.55118	0.746811
1	7796453	T	A	rs767722710	CAMTA1	ENSG00000171735	ENST00000303635	ENSP00000306522	Q9Y6Y1	CMTA1_HUMAN	V1039D	3.97807e-06	0	1.04	0.932	0.616	5.58	7.958	0.9992	0.17	0.79301	27.9	0.996	1.77384	0.714134
1	7796464	G	A	rs376194706	CAMTA1	ENSG00000171735	ENST00000303635	ENSP00000306522	Q9Y6Y1	CMTA1_HUMAN	E1043K	6.36436e-05	0.003	1	0.741	0.332	5.58	9.926	0.6615	-0.06	0.656232	31	0.986	1.46709	0.87443
1	7796475	G	A	rs1352419714	CAMTA1	ENSG00000171735	ENST00000303635	ENSP00000306522	Q9Y6Y1	CMTA1_HUMAN	M1046I	3.97709e-06	0.19	1.01	0.88	0.344	5.58	9.926	0.4268	0.09	0.444691	23.5	0.09	1.40364	0.823382
1	7796518	A	G	rs1271273391	CAMTA1	ENSG00000171735	ENST00000303635	ENSP00000306522	Q9Y6Y1	CMTA1_HUMAN	K1061E	3.9763e-06	0.074	0.96	0.845	0.247	5.58	9.254	0.7465	0.08	0.775881	24.8	0.864	1.64318	0.9029
1	7796570	C	G	rs766107867	CAMTA1	ENSG00000171735	ENST00000303635	ENSP00000306522	Q9Y6Y1	CMTA1_HUMAN	A1078G	3.98061e-06	0.002	1.34	0.633	0.225	5.79	7.847	0.4716	-0.09	0.590825	28	0.989	1.38482	0.801522
1	7797001	G	A	rs201621529	CAMTA1	ENSG00000171735	ENST00000303635	ENSP00000306522	Q9Y6Y1	CMTA1_HUMAN	A1092T	1.9997e-05	0.15	0.9	0.519	0.116	4.7	7.591	0.5629	-0.36	0.361325	19.98	0.293	0.48548	0.879169
1	7797002	C	T	rs771571157	CAMTA1	ENSG00000171735	ENST00000303635	ENSP00000306522	Q9Y6Y1	CMTA1_HUMAN	A1092V	4.79939e-05	0.035	0.97	0.569	0.206	5.61	7.52	0.5206	-0.17	0.492653	25.3	0.911	0.767475	0.887254
1	7797059	G	A	rs775252839	CAMTA1	ENSG00000171735	ENST00000303635	ENSP00000306522	Q9Y6Y1	CMTA1_HUMAN	C1111Y	4.00333e-06	0.084	1.46	0.825	0.305	4.7	9.54	0.7379	-0.21	0.736347	25.3	0.993	1.60824	0.929108
1	7797352	T	C	rs761278974	CAMTA1	ENSG00000171735	ENST00000303635	ENSP00000306522	Q9Y6Y1	CMTA1_HUMAN	V1127A	1.19534e-05	0.04	1.44	0.585	0.269	5.91	7.969	0.3376	-0.14	0.513598	22.9	0.183	0.709288	0.817036
1	7797354	G	A	rs545301543	CAMTA1	ENSG00000171735	ENST00000303635	ENSP00000306522	Q9Y6Y1	CMTA1_HUMAN	V1128M	3.98333e-06	0.032	1.36	0.793	0.27	5.91	8.034	0.1894	-0.15	0.460954	24.7	0.823	1.22473	0.871892
1	7797373	G	A	rs370253741	CAMTA1	ENSG00000171735	ENST00000303635	ENSP00000306522	Q9Y6Y1	CMTA1_HUMAN	R1134H	3.97918e-05	0.132	0.94	0.511	0.122	4.99	8.099	0.3623	-0.3	0.53149	24.8	0.994	0.610563	0.835662
1	7797378	G	T	rs1174414851	CAMTA1	ENSG00000171735	ENST00000303635	ENSP00000306522	Q9Y6Y1	CMTA1_HUMAN	A1136S	7.95697e-06	0.008	1.49	0.728	0.368	5.91	9.94	0.4062	-0.07	0.734568	27.2	0.989	0.630182	0.834481
1	7797423	G	C	rs1313438106	CAMTA1	ENSG00000171735	ENST00000303635	ENSP00000306522	Q9Y6Y1	CMTA1_HUMAN	A1151P	7.95431e-06	0.001	0.45	0.964	0.741	5.91	9.94	0.8167	0.24	0.945513	29.3	0.997	1.46084	0.833243
1	7797465	C	A	rs200463339	CAMTA1	ENSG00000171735	ENST00000303635	ENSP00000306522	Q9Y6Y1	CMTA1_HUMAN	H1165N	3.97864e-06	0.01	1.46	0.339	0.093	5.91	4.702	0.083	-0.5	0.352253	23	0.05	0.592059	0.653405
1	7797482	G	T	rs759550867	CAMTA1	ENSG00000171735	ENST00000303635	ENSP00000306522	Q9Y6Y1	CMTA1_HUMAN	E1170D	7.95919e-06	0.025	1.97	0.587	0.148	5.91	2.841	0.2685	-0.26	0.377623	23.7	0.864	1.30551	0.566406
1	7797484	A	G	rs367830462	CAMTA1	ENSG00000171735	ENST00000303635	ENSP00000306522	Q9Y6Y1	CMTA1_HUMAN	Q1171R	1.59188e-05	0.111	1.92	0.558	0.207	5.91	7.513	0.2573	-0.23	0.331512	22.8	0.05	0.641663	0.610362
1	7797486	G	A	rs1158403165	CAMTA1	ENSG00000171735	ENST00000303635	ENSP00000306522	Q9Y6Y1	CMTA1_HUMAN	A1172T	3.98048e-06	0.126	2.11	0.186	0.038	5.91	3.27	0.0301	-0.52	0.149267	22.3	0.005	0.4662	0.396404
1	7797487	C	A	rs528048498	CAMTA1	ENSG00000171735	ENST00000303635	ENSP00000306522	Q9Y6Y1	CMTA1_HUMAN	A1172D	1.59189e-05	0.027	2.07	0.436	0.091	4.81	1.333	0.0219	-0.4	0.343121	22.5	0.295	0.768703	0.471618
1	7797514	A	T	rs1280981383	CAMTA1	ENSG00000171735	ENST00000303635	ENSP00000306522	Q9Y6Y1	CMTA1_HUMAN	H1181L	3.98153e-06	0.907	2.18	0.569	0.146	5.91	3.364	0.1548	-0.34	0.29026	19.4	0	0.601369	0.395971
1	7797519	C	A	rs766876066	CAMTA1	ENSG00000171735	ENST00000303635	ENSP00000306522	Q9Y6Y1	CMTA1_HUMAN	P1183T	7.96419e-06	0.001	1.76	0.502	0.117	2.96	2.518	0.2046	-0.36	0.128389	21.5	0.02	0.598244	0.319745
1	7797526	G	A	rs1305629959	CAMTA1	ENSG00000171735	ENST00000303635	ENSP00000306522	Q9Y6Y1	CMTA1_HUMAN	S1185N	3.98283e-06	0.006	1.96	0.719	0.129	5.91	5.836	0.0781	-0.39	0.085836	18.13	0.002	0.493481	0.434035
1	7797537	A	G	rs758033807	CAMTA1	ENSG00000171735	ENST00000303635	ENSP00000306522	Q9Y6Y1	CMTA1_HUMAN	S1189G	3.98346e-06	0.018	2.09	0.209	0.056	-2.32	0.369	0.0632	-0.52	0.04454	0.124	0.01	0.440935	0.233366
1	7797541	C	A	rs777340329	CAMTA1	ENSG00000171735	ENST00000303635	ENSP00000306522	Q9Y6Y1	CMTA1_HUMAN	T1190K	3.98327e-06	0.004	2.05	0.614	0.194	5.82	4.951	0.075	-0.38	0.089034	18.15	0.037	0.61204	0.331165
1	7797546	A	C	rs770308845	CAMTA1	ENSG00000171735	ENST00000303635	ENSP00000306522	Q9Y6Y1	CMTA1_HUMAN	S1192R	3.98336e-06	0.001	2.02	0.67	0.099	3.57	4.253	0.3228	-0.29	0.156864	21.7	0.235	0.546879	0.380136
1	7797569	C	A	rs745737144	CAMTA1	ENSG00000171735	ENST00000303635	ENSP00000306522	Q9Y6Y1	CMTA1_HUMAN	S1199R	3.98835e-06	0.268	1.96	0.304	0.074	-11.8	-1.241	0.0251	-0.54	0.103825	0.277	0.002	0.555242	0.3527
1	7797570	G	A	rs143998910	CAMTA1	ENSG00000171735	ENST00000303635	ENSP00000306522	Q9Y6Y1	CMTA1_HUMAN	E1200K	0.000147561	0.004	1.95	0.375	0.135	5.91	4.458	0.0478	-0.37	0.127201	21.9	0.01	0.569833	0.44268
1	7797619	G	A	rs148888397	CAMTA1	ENSG00000171735	ENST00000303635	ENSP00000306522	Q9Y6Y1	CMTA1_HUMAN	S1216N	0.000838549	0.382	2.01	0.514	0.053	5.91	2.844	0.0479	-0.57	0.225591	22.3	0.002	0.450257	0.637239
1	7797621	A	G	rs562419410	CAMTA1	ENSG00000171735	ENST00000303635	ENSP00000306522	Q9Y6Y1	CMTA1_HUMAN	T1217A	3.1841e-05	0.068	2.12	0.525	0.147	4.72	2.978	0.1251	-0.28	0.181943	21	0.039	0.495132	0.49908
1	7797622	C	G	rs759968974	CAMTA1	ENSG00000171735	ENST00000303635	ENSP00000306522	Q9Y6Y1	CMTA1_HUMAN	T1217S	2.45561e-05	0.259	2.14	0.403	0.04	5.91	2.64	0.0301	-0.48	0.162398	20.8	0.003	0.435934	0.510028
1	7797625	A	G	rs41278954	CAMTA1	ENSG00000171735	ENST00000303635	ENSP00000306522	Q9Y6Y1	CMTA1_HUMAN	N1218S	4.12313e-06	0.054	2.04	0.395	0.105	5.91	1.889	0.164	-0.5	0.228172	21.3	0.192	0.623881	0.567988
1	7798037	C	T	rs780958930	CAMTA1	ENSG00000171735	ENST00000303635	ENSP00000306522	Q9Y6Y1	CMTA1_HUMAN	S1226F	3.99402e-06	0	1.68	0.834	0.361	5.3	7.409	0.9095	0.1	0.594211	30	0.991	1.45215	0.75027
1	7798042	C	T	rs755721470	CAMTA1	ENSG00000171735	ENST00000303635	ENSP00000306522	Q9Y6Y1	CMTA1_HUMAN	P1228S	7.98397e-06	0	2.03	0.702	0.313	5.3	7.409	0.4231	-0.04	0.504998	24.6	0.996	1.39355	0.78869
1	7798139	T	C	rs769817889	CAMTA1	ENSG00000171735	ENST00000303635	ENSP00000306522	Q9Y6Y1	CMTA1_HUMAN	L1260P	1.19331e-05	0.14	2.01	0.705	0.144	5.36	4.488	0.2254	-0.1	0.396636	22.6	0.002	1.49026	0.604386
1	7798226	C	T	rs765927168	CAMTA1	ENSG00000171735	ENST00000303635	ENSP00000306522	Q9Y6Y1	CMTA1_HUMAN	P1289L	3.98772e-06	0.002	2.11	0.388	0.101	5.06	4.243	0.3655	-0.36	0.094855	23.6	0.026	0.963131	0.461723
1	7798228	A	G	rs1400906936	CAMTA1	ENSG00000171735	ENST00000303635	ENSP00000306522	Q9Y6Y1	CMTA1_HUMAN	S1290G	7.97734e-06	0.093	2.02	0.083	0.079	3.94	3.851	0.045	-0.53	0.057909	21.6	0.001	0.440935	0.346508
1	7798229	G	A	rs753400286	CAMTA1	ENSG00000171735	ENST00000303635	ENSP00000306522	Q9Y6Y1	CMTA1_HUMAN	S1290N	3.98861e-06	0.162	2.06	0.135	0.071	3.05	4.955	0.0008	-0.61	0.062964	20.2	0.001	0.448753	0.39729
1	7798234	G	C	rs1343806138	CAMTA1	ENSG00000171735	ENST00000303635	ENSP00000306522	Q9Y6Y1	CMTA1_HUMAN	G1292R	3.98921e-06	0.002	1.93	0.534	0.237	5.06	4.685	0.2058	-0.13	0.190973	27.9	0.832	1.12556	0.563878
1	7798252	C	T	rs145964068	CAMTA1	ENSG00000171735	ENST00000303635	ENSP00000306522	Q9Y6Y1	CMTA1_HUMAN	R1298W	3.59413e-05	0.003	2	0.475	0.07	4.15	0.84	0.2514	-0.41	0.078303	27.1	0.988	1.03127	0.455189
1	7798268	C	G	rs1489151504	CAMTA1	ENSG00000171735	ENST00000303635	ENSP00000306522	Q9Y6Y1	CMTA1_HUMAN	P1303R	3.99326e-06	0.086	2.07	0.244	0.077	4.02	2.602	0.0282	-0.5	0.140554	22	0.002	0.514916	0.362605
1	7798280	C	G	rs368070038	CAMTA1	ENSG00000171735	ENST00000303635	ENSP00000306522	Q9Y6Y1	CMTA1_HUMAN	T1307S	1.19807e-05	0.392	2.2	0.104	0.055	4.88	0.557	0.0021	-0.6	0.067205	17.82	0.039	0.468227	0.337977
1	7798328	C	T	rs1157385528	CAMTA1	ENSG00000171735	ENST00000303635	ENSP00000306522	Q9Y6Y1	CMTA1_HUMAN	S1323F	3.98537e-06	0.019	1.96	0.275	0.103	4.92	5.413	0.1117	-0.39	0.135898	22.6	0.172	0.863382	0.37593
1	7798376	C	T	rs762255041	CAMTA1	ENSG00000171735	ENST00000303635	ENSP00000306522	Q9Y6Y1	CMTA1_HUMAN	P1339L	1.59232e-05	0.005	2.12	0.299	0.049	3.87	0.801	0.1091	-0.55	0.185467	21.1	0.062	0.555486	0.517841
1	7798394	G	C	rs1240642079	CAMTA1	ENSG00000171735	ENST00000303635	ENSP00000306522	Q9Y6Y1	CMTA1_HUMAN	G1345A	7.96064e-06	0.168	2.07	0.38	0.071	2.93	4.967	0.3123	-0.51	0.167849	19.9	0.051	0.569017	0.490957
1	7798406	C	T	rs1487331062	CAMTA1	ENSG00000171735	ENST00000303635	ENSP00000306522	Q9Y6Y1	CMTA1_HUMAN	A1349V	3.98111e-06	0.902	2.15	0.123	0.069	4.92	3.735	0.1742	-0.48	0.066528	22.4	0.002	0.482353	0.362322
1	7798409	C	T	rs766200889	CAMTA1	ENSG00000171735	ENST00000303635	ENSP00000306522	Q9Y6Y1	CMTA1_HUMAN	P1350L	1.19419e-05	0.007	2.14	0.129	0.054	4.01	1.096	0.0933	-0.44	0.152082	23.1	0.103	0.498255	0.431131
1	7798435	A	G	rs1044169811	CAMTA1	ENSG00000171735	ENST00000303635	ENSP00000306522	Q9Y6Y1	CMTA1_HUMAN	M1359V	1.19463e-05	0.028	2.14	0.241	0.105	4.92	2.42	0.2082	-0.36	0.194452	20.1	0.028	0.496461	0.478612
1	7798437	G	T	rs780307243	CAMTA1	ENSG00000171735	ENST00000303635	ENSP00000306522	Q9Y6Y1	CMTA1_HUMAN	M1359I	3.98267e-06	0.057	2.14	0.311	0.126	4.92	3.355	0.1266	-0.4	0.167947	22.2	0.065	0.542748	0.534069
1	7798439	G	A	rs960852408	CAMTA1	ENSG00000171735	ENST00000303635	ENSP00000306522	Q9Y6Y1	CMTA1_HUMAN	S1360N	3.98276e-06	0.206	1.97	0.152	0.052	4.92	5.086	0.0362	-0.59	0.200789	21.7	0.003	0.450833	0.555099
1	7798440	T	G	rs749301248	CAMTA1	ENSG00000171735	ENST00000303635	ENSP00000306522	Q9Y6Y1	CMTA1_HUMAN	S1360R	3.98276e-06	0.005	1.93	0.662	0.139	-0.0881	0.058	0.0834	-0.36	0.331435	22.4	0.142	0.708966	0.571274
1	7798462	G	C	rs761178407	CAMTA1	ENSG00000171735	ENST00000303635	ENSP00000306522	Q9Y6Y1	CMTA1_HUMAN	E1368Q	3.98298e-06	0.001	1.91	0.575	0.264	4.92	9.85	0.2168	-0.26	0.4077	27.1	0.992	1.37465	0.581645
1	7798465	G	T	rs1196245234	CAMTA1	ENSG00000171735	ENST00000303635	ENSP00000306522	Q9Y6Y1	CMTA1_HUMAN	V1369L	3.98327e-06	0.158	2.18	0.124	0.14	3.41	4.447	0.0477	-0.61	0.134042	20.6	0.002	0.474459	0.399521
1	7798474	A	G	rs1458644743	CAMTA1	ENSG00000171735	ENST00000303635	ENSP00000306522	Q9Y6Y1	CMTA1_HUMAN	T1372A	3.98397e-06	0.414	2.17	0.033	0.038	0.748	0.672	0.2332	-0.61	0.077216	15.33	0.002	0.472138	0.340531
1	7798480	C	G	rs1254596868	CAMTA1	ENSG00000171735	ENST00000303635	ENSP00000306522	Q9Y6Y1	CMTA1_HUMAN	L1374V	3.98492e-06	0.055	1.63	0.267	0.065	-5.41	0.27	0.1271	-0.56	0.055804	15.37	0.007	0.488744	0.371736
1	7798508	A	T	rs762945663	CAMTA1	ENSG00000171735	ENST00000303635	ENSP00000306522	Q9Y6Y1	CMTA1_HUMAN	N1383I	3.99253e-06	0.001	1.93	0.347	0.12	-6.03	0.36	0.3079	-0.45	0.144875	5.977	0.056	0.649373	0.299218
1	7798509	T	G	rs764079512	CAMTA1	ENSG00000171735	ENST00000303635	ENSP00000306522	Q9Y6Y1	CMTA1_HUMAN	N1383K	3.99342e-06	0.017	2.03	0.163	0.053	-3.36	0.032	0.037	-0.59	0.097845	6.86	0.027	0.573192	0.306397
1	7804901	A	G	rs769468486	CAMTA1	ENSG00000171735	ENST00000303635	ENSP00000306522	Q9Y6Y1	CMTA1_HUMAN	M1397V	4.00705e-06	0.186	2.16	0.685	0.237	5.44	7.247	0.4301	-0.05	0.81788	23.7	0.8	0.544414	0.684614
1	7804911	T	C	rs1299766513	CAMTA1	ENSG00000171735	ENST00000303635	ENSP00000306522	Q9Y6Y1	CMTA1_HUMAN	L1400S	3.98864e-06	0	0.25	0.857	0.707	5.29	7.93	0.9518	0.26	0.927504	29.4	0.993	1.64526	0.757126
1	7804932	C	G	rs560588835	CAMTA1	ENSG00000171735	ENST00000303635	ENSP00000306522	Q9Y6Y1	CMTA1_HUMAN	A1407G	7.95773e-05	0	0.73	0.641	0.278	4.53	6.07	0.4449	-0.23	0.7009	26.1	0.989	1.38482	0.680466
1	7804942	C	A	rs1369093241	CAMTA1	ENSG00000171735	ENST00000303635	ENSP00000306522	Q9Y6Y1	CMTA1_HUMAN	D1410E	3.9776e-06	0.997	2.42	0.211	0.033	1.35	0.139	0.0739	-0.79	0.093756	13.52	0.002	0.450139	0.428864
1	7804957	G	C	rs773861339	CAMTA1	ENSG00000171735	ENST00000303635	ENSP00000306522	Q9Y6Y1	CMTA1_HUMAN	E1415D	1.59082e-05	0.002	1.21	0.65	0.167	5.29	4.955	0.2645	-0.22	0.646556	26.2	0.992	1.30551	0.62967
1	7805064	C	G	rs1292310094	CAMTA1	ENSG00000171735	ENST00000303635	ENSP00000306522	Q9Y6Y1	CMTA1_HUMAN	P1451R	4.00054e-06	0.002	2	0.591	0.333	5.59	7.355	0.5214	0.14	0.427976	25.1	0.489	1.42792	0.481405
1	7805082	G	A	rs748885902	CAMTA1	ENSG00000171735	ENST00000303635	ENSP00000306522	Q9Y6Y1	CMTA1_HUMAN	R1457Q	2.04112e-05	0.003	2	0.592	0.147	5.59	9.293	0.1941	0.01	0.33139	34	0.516	1.10984	0.424216
1	7805913	A	G	rs778587406	CAMTA1	ENSG00000171735	ENST00000303635	ENSP00000306522	Q9Y6Y1	CMTA1_HUMAN	Y1460C	5.17314e-05	0.003	1.88	0.893	0.231	3.41	4.94	0.4815	-0.08	0.276154	23.4	0.992	1.14802	0.578084
1	7805922	C	T	rs746854690	CAMTA1	ENSG00000171735	ENST00000303635	ENSP00000306522	Q9Y6Y1	CMTA1_HUMAN	P1463L	3.97867e-06	0.008	2.09	0.761	0.261	5.73	7.662	0.6922	-0.04	0.336689	26.4	0.162	1.04517	0.557739
1	7805946	G	T	rs1260622986	CAMTA1	ENSG00000171735	ENST00000303635	ENSP00000306522	Q9Y6Y1	CMTA1_HUMAN	S1471I	3.97773e-06	0	1.67	0.899	0.235	4.79	5.507	0.7595	-0.09	0.178136	31	0.949	1.51235	0.565788
1	7805952	G	C	rs776553769	CAMTA1	ENSG00000171735	ENST00000303635	ENSP00000306522	Q9Y6Y1	CMTA1_HUMAN	S1473T	3.9776e-06	0.02	1.89	0.521	0.103	5.73	6.455	0.2186	-0.28	0.152546	26.4	0.637	1.30057	0.557363
1	7805967	C	G	rs774671589	CAMTA1	ENSG00000171735	ENST00000303635	ENSP00000306522	Q9Y6Y1	CMTA1_HUMAN	P1478R	1.19315e-05	0.001	1.48	0.77	0.394	5.86	7.198	0.5215	0.21	0.323578	29.8	0.996	1.42792	0.63149
1	7806008	G	T	rs777144009	CAMTA1	ENSG00000171735	ENST00000303635	ENSP00000306522	Q9Y6Y1	CMTA1_HUMAN	A1492S	3.97725e-06	0.084	2.1	0.562	0.127	5.86	7.013	0.146	-0.35	0.146376	21.7	0.13	1.32169	0.540914
1	7806063	A	C	rs773154922	CAMTA1	ENSG00000171735	ENST00000303635	ENSP00000306522	Q9Y6Y1	CMTA1_HUMAN	E1510A	3.977e-06	0.023	2.06	0.603	0.229	5.96	9.263	0.2499	-0.23	0.385695	23.8	0.335	0.870203	0.696446
1	7806072	A	G	rs1326616071	CAMTA1	ENSG00000171735	ENST00000303635	ENSP00000306522	Q9Y6Y1	CMTA1_HUMAN	Q1513R	3.977e-06	0.22	2.04	0.807	0.192	5.96	7.446	0.4055	0.11	0.644073	22.7	0.28	1.41698	0.802352
1	7806122	C	T	rs757973349	CAMTA1	ENSG00000171735	ENST00000303635	ENSP00000306522	Q9Y6Y1	CMTA1_HUMAN	L1530F	7.95608e-06	0.013	-0.64	0.57	0.386	5.96	4.835	0.2519	0.03	0.485119	26.3	0.92	1.44655	0.790802
1	7806147	A	G	rs780867973	CAMTA1	ENSG00000171735	ENST00000303635	ENSP00000306522	Q9Y6Y1	CMTA1_HUMAN	Y1538C	7.96508e-06	0.006	-0.66	0.879	0.755	5.96	9.263	0.5231	0.3	0.804877	32	0.995	1.56308	0.904284
1	7807785	G	A	rs1416325509	CAMTA1	ENSG00000171735	ENST00000303635	ENSP00000306522	Q9Y6Y1	CMTA1_HUMAN	E1545K	4.01681e-06	0.019	-0.54	0.824	0.558	5.79	9.839	0.6617	0.28	0.675324	32	0.989	1.07177	0.856445
1	7807819	G	A	rs1233149008	CAMTA1	ENSG00000171735	ENST00000303635	ENSP00000306522	Q9Y6Y1	CMTA1_HUMAN	R1556H	1.60087e-05	0.002	-0.63	0.814	0.532	5.79	9.889	0.5046	0.21	0.558676	32	0.999	1.55174	0.880392
1	7811262	G	T	rs372219946	CAMTA1	ENSG00000171735	ENST00000303635	ENSP00000306522	Q9Y6Y1	CMTA1_HUMAN	A1565S	4.4075e-06	0.021	-0.61	0.588	0.452	5.65	10.003	0.4063	0.02	0.294894	29	0.998	1.32169	0.841391
1	7811292	A	G	rs1378784500	CAMTA1	ENSG00000171735	ENST00000303635	ENSP00000306522	Q9Y6Y1	CMTA1_HUMAN	I1575V	4.1826e-06	0.133	-0.61	0.42	0.363	5.65	9.325	0.2551	-0.16	0.278287	24.2	0.996	1.25295	0.856765
1	7811323	A	G	rs765858953	CAMTA1	ENSG00000171735	ENST00000303635	ENSP00000306522	Q9Y6Y1	CMTA1_HUMAN	Y1585C	1.60626e-05	0.111	-0.61	0.652	0.49	5.76	7.371	0.3282	-0.18	0.292823	25.1	0.877	1.3968	0.782971
1	7811332	A	G	rs1206423489	CAMTA1	ENSG00000171735	ENST00000303635	ENSP00000306522	Q9Y6Y1	CMTA1_HUMAN	K1588R	4.02126e-06	0.149	-0.55	0.662	0.435	5.76	7.505	0.1756	-0.08	0.467996	24.9	0.979	1.25127	0.791903
1	7811350	G	A	rs753292802	CAMTA1	ENSG00000171735	ENST00000303635	ENSP00000306522	Q9Y6Y1	CMTA1_HUMAN	R1594Q	3.19788e-05	0.072	-0.74	0.713	0.267	5.76	6.862	0.494	-0.13	0.370497	26.9	0.934	1.49335	0.688013
1	7811353	G	A	rs765136083	CAMTA1	ENSG00000171735	ENST00000303635	ENSP00000306522	Q9Y6Y1	CMTA1_HUMAN	R1595Q	1.99837e-05	0.079	-0.65	0.589	0.324	5.76	8.11	0.3938	-0.02	0.43971	32	0.999	1.49335	0.686747
1	7811383	G	A	rs1412115173	CAMTA1	ENSG00000171735	ENST00000303635	ENSP00000306522	Q9Y6Y1	CMTA1_HUMAN	R1605Q	4.02846e-06	0.048	-2.17	0.793	0.705	5.76	10.003	0.494	0.14	0.51177	32	0.999	1.49335	0.460179
1	7811383	G	C	rs1412115173	CAMTA1	ENSG00000171735	ENST00000303635	ENSP00000306522	Q9Y6Y1	CMTA1_HUMAN	R1605P	4.02846e-06	0.001	-2.2	0.905	0.803	5.76	10.003	0.8518	0.39	0.873869	32	1	1.67892	0.559125
1	7811409	C	T	rs756292375	CAMTA1	ENSG00000171735	ENST00000303635	ENSP00000306522	Q9Y6Y1	CMTA1_HUMAN	R1614W	1.21359e-05	0.001	-0.75	0.347	0.439	4.79	4.656	0.3315	-0.18	0.170793	32	0.884	1.00906	0.440636
1	7811419	G	A	rs1337434376	CAMTA1	ENSG00000171735	ENST00000303635	ENSP00000306522	Q9Y6Y1	CMTA1_HUMAN	R1617H	4.07282e-06	0.27	-0.77	0.474	0.123	5.76	5.508	0.1459	-0.32	0.199119	23	0.005	1.20971	0.410791
1	7812557	G	A	rs369220323	CAMTA1	ENSG00000171735	ENST00000303635	ENSP00000306522	Q9Y6Y1	CMTA1_HUMAN	R1641Q	4.81618e-05	0.019	1.81	0.822	0.279	5.62	9.559	0.494	0.13	0.561217	32	0.997	1.48607	0.861038
1	7812581	G	A	rs979947542	CAMTA1	ENSG00000171735	ENST00000303635	ENSP00000306522	Q9Y6Y1	CMTA1_HUMAN	R1649H	1.64658e-05	0.001	1.71	0.559	0.529	5.62	9.559	0.5048	0.05	0.753938	32	0.996	1.55174	0.859003
1	7815716	G	T	rs373331254	CAMTA1	ENSG00000171735	ENST00000303635	ENSP00000306522	Q9Y6Y1	CMTA1_HUMAN	R1659S	1.59055e-05	0.001	1.76	0.53	0.269	5.82	7.17	0.6563	-0.07	0.867267	32	0.958	1.46039	0.826589
1	7826535	A	C	rs1200192825	CAMTA1	ENSG00000171735	ENST00000476864	ENSP00000452319	A0A0C4DGL0	A0A0C4DGL0_HUMAN	K223Q	0	.	.	.	.	.	.	.	-0.15	0.098164	29.2	.	nan	nan
1	7826545	A	C	rs1007879037	CAMTA1	ENSG00000171735	ENST00000476864	ENSP00000452319	A0A0C4DGL0	A0A0C4DGL0_HUMAN	E226A	4.01494e-06	0.004	0.55	0.668	0.167	4.3	5.78	.	-0.17	0.115032	12.5	.	.	.
1	7826552	A	C	rs757786098	CAMTA1	ENSG00000171735	ENST00000476864	ENSP00000452319	A0A0C4DGL0	A0A0C4DGL0_HUMAN	E228D	1.20445e-05	0	0.52	0.667	0.1	5.42	5.823	.	-0.28	0.092955	16.58	.	.	.
1	7826577	A	G	rs1462333671	CAMTA1	ENSG00000171735	ENST00000476864	ENSP00000452319	A0A0C4DGL0	A0A0C4DGL0_HUMAN	M237V	4.01439e-06	0	0.8	0.537	0.333	5.42	6.936	.	-0.23	0.235406	17.31	.	.	.
1	7844941	C	T	rs761709069	PER3	ENSG00000049246	ENST00000613533	ENSP00000482093	P56645-2	PER3_HUMAN	P2S	2.79482e-05	.	.	0.1	0.035	-0.0868	-0.219	.	-0.61	0.207443	12.52	0.014	.	0.527302
1	7844944	C	T	rs552154594	PER3	ENSG00000049246	ENST00000613533	ENSP00000482093	P56645-2	PER3_HUMAN	R3C	9.53549e-05	.	.	0.161	0.068	-6.46	-0.74	.	-0.61	0.093035	11.05	0.12	.	0.541778
1	7844965	G	T	rs752033868	PER3	ENSG00000049246	ENST00000613533	ENSP00000482093	P56645-2	PER3_HUMAN	G10W	0	.	.	0.298	0.147	-5.68	-0.456	.	-0.58	0.207752	13.93	0.756	.	0.543245
1	7844989	G	T	rs41278956	PER3	ENSG00000049246	ENST00000613533	ENSP00000482093	P56645-2	PER3_HUMAN	A18S	0.00103903	.	.	0.165	0.055	-1.05	1.016	.	-0.62	0.053787	6.568	0.221	.	0.422379
1	7845038	A	T	rs371954140	PER3	ENSG00000049246	ENST00000613533	ENSP00000482093	P56645-2	PER3_HUMAN	Q34L	4.95059e-06	.	.	0.16	0.049	-1.36	-1.151	.	-0.53	0.084931	13.76	0.591	.	0.272582
1	7845049	G	T	rs754462492	PER3	ENSG00000049246	ENST00000613533	ENSP00000482093	P56645-2	PER3_HUMAN	A38S	4.94731e-06	.	.	0.089	0.025	-1.2	-0.518	.	-0.7	0.03783	5.834	0.01	.	0.237945
1	7845055	A	G	rs1331816346	PER3	ENSG00000049246	ENST00000613533	ENSP00000482093	P56645-2	PER3_HUMAN	S40G	4.97919e-06	.	.	0.075	0.032	-3.54	-0.063	.	-0.59	0.065283	0.076	0.05	.	0.245422
1	7845055	A	T	rs1331816346	PER3	ENSG00000049246	ENST00000613533	ENSP00000482093	P56645-2	PER3_HUMAN	S40C	4.97919e-06	.	.	0.14	0.106	-3.54	-0.063	.	-0.55	0.082946	6.383	0.436	.	0.251138
1	7845515	G	A	rs771260240	PER3	ENSG00000049246	ENST00000613533	ENSP00000482093	P56645-2	PER3_HUMAN	R48Q	3.98016e-06	.	.	0.2	0.148	3.04	2.579	.	-0.44	0.130423	24.1	0.988	.	0.252834
1	7845523	G	A	rs555621427	PER3	ENSG00000049246	ENST00000613533	ENSP00000482093	P56645-2	PER3_HUMAN	V51I	3.97861e-06	.	.	0.084	0.093	0.597	1.002	.	-0.55	0.034345	17.03	0.292	.	0.317874
1	7845541	A	G	rs1430903810	PER3	ENSG00000049246	ENST00000613533	ENSP00000482093	P56645-2	PER3_HUMAN	M57V	1.19308e-05	.	.	0.201	0.061	3.96	2.718	.	-0.5	0.113946	15.72	0.164	.	0.276074
1	7845553	G	A	rs535298229	PER3	ENSG00000049246	ENST00000613533	ENSP00000482093	P56645-2	PER3_HUMAN	E61K	1.19322e-05	.	.	0.706	0.467	3.97	5.034	.	0.17	0.362651	27.9	0.994	.	0.638062
1	7845571	C	T	rs781026397	PER3	ENSG00000049246	ENST00000613533	ENSP00000482093	P56645-2	PER3_HUMAN	P67S	7.95342e-06	.	.	0.496	0.415	3.97	2.837	.	0.06	0.479066	24.1	0.997	.	0.404364
1	7845575	C	T	rs779069466	PER3	ENSG00000049246	ENST00000613533	ENSP00000482093	P56645-2	PER3_HUMAN	S68L	1.19305e-05	.	.	0.176	0.07	3.97	1.056	.	-0.49	0.167857	22.1	0.773	.	0.333666
1	7845581	G	A	rs1202231467	PER3	ENSG00000049246	ENST00000613533	ENSP00000482093	P56645-2	PER3_HUMAN	R70K	3.97684e-06	.	.	0.147	0.075	3.05	1.658	.	-0.61	0.082228	12.48	0.232	.	0.424892
1	7845583	C	T	rs138906086	PER3	ENSG00000049246	ENST00000613533	ENSP00000482093	P56645-2	PER3_HUMAN	R71C	1.59071e-05	.	.	0.226	0.056	2.96	0.672	.	-0.48	0.298561	23.7	0.676	.	0.278337
1	7845595	A	G	rs1392353879	PER3	ENSG00000049246	ENST00000613533	ENSP00000482093	P56645-2	PER3_HUMAN	S75G	3.9769e-06	.	.	0.333	0.205	3.97	4.602	.	-0.3	0.183413	22.3	0.985	.	0.504446
1	7845611	T	G	rs1432376043	PER3	ENSG00000049246	ENST00000613533	ENSP00000482093	P56645-2	PER3_HUMAN	L80R	3.97893e-06	.	.	0.881	0.639	3.97	5.391	.	0.24	0.875324	25.3	0.998	.	0.684785
1	7845638	G	A	rs766175808	PER3	ENSG00000049246	ENST00000613533	ENSP00000482093	P56645-2	PER3_HUMAN	S89N	4.40003e-05	.	.	0.208	0.077	3.97	3.558	.	-0.6	0.138515	22.7	0.922	.	0.583179
1	7846795	T	G	rs143428088	PER3	ENSG00000049246	ENST00000613533	ENSP00000482093	P56645-2	PER3_HUMAN	F97V	0.000135261	.	.	0.559	0.237	4.32	5.723	.	-0.12	0.288701	25	0.994	.	0.543727
1	7846812	G	T	rs749710450	PER3	ENSG00000049246	ENST00000613533	ENSP00000482093	P56645-2	PER3_HUMAN	Q102H	1.59095e-05	.	.	0.186	0.034	-2.42	-1.491	.	-0.67	0.122512	10.09	0.804	.	0.323064
1	7846820	C	T	rs769172859	PER3	ENSG00000049246	ENST00000613533	ENSP00000482093	P56645-2	PER3_HUMAN	A105V	2.78412e-05	.	.	0.164	0.063	3.4	0.139	.	-0.54	0.07643	15.05	0.661	.	0.31859
1	7846823	C	T	rs1482647503	PER3	ENSG00000049246	ENST00000613533	ENSP00000482093	P56645-2	PER3_HUMAN	P106L	3.97709e-06	.	.	0.292	0.083	-1.58	0.005	.	-0.6	0.190465	2.314	0.005	.	0.327038
1	7846834	G	A	rs771418846	PER3	ENSG00000049246	ENST00000613533	ENSP00000482093	P56645-2	PER3_HUMAN	V110M	1.19309e-05	.	.	0.408	0.084	4.32	4.181	.	-0.47	0.117779	21.3	0.921	.	0.407865
1	7846844	A	G	rs138953111	PER3	ENSG00000049246	ENST00000613533	ENSP00000482093	P56645-2	PER3_HUMAN	Y113C	7.95374e-06	.	.	0.392	0.12	0.562	1.135	.	-0.35	0.237758	12.08	0.187	.	0.447002
1	7846850	T	C	rs1358346430	PER3	ENSG00000049246	ENST00000613533	ENSP00000482093	P56645-2	PER3_HUMAN	L115P	3.1837e-05	.	.	0.364	0.075	1.97	1.321	.	-0.45	0.294351	16.67	0.053	.	0.362637
1	7846867	A	G	rs993183058	PER3	ENSG00000049246	ENST00000613533	ENSP00000482093	P56645-2	PER3_HUMAN	I121V	3.97814e-06	.	.	0.086	0.022	-8.64	-0.745	.	-0.74	0.026757	0.001	0.089	.	0.323132
1	7846869	C	G	rs1247037123	PER3	ENSG00000049246	ENST00000613533	ENSP00000482093	P56645-2	PER3_HUMAN	I121M	3.97909e-06	.	.	0.136	0.054	1.88	-0.239	.	-0.64	0.063943	12.94	0.154	.	0.346449
1	7848109	C	G	rs1202964283	PER3	ENSG00000049246	ENST00000613533	ENSP00000482093	P56645-2	PER3_HUMAN	T132S	7.95836e-06	.	.	0.418	0.158	5.09	2.192	.	-0.51	0.177181	24.9	0.991	.	0.350353
1	7848115	T	C	rs753180203	PER3	ENSG00000049246	ENST00000613533	ENSP00000482093	P56645-2	PER3_HUMAN	V134A	3.97826e-06	.	.	0.289	0.065	1.43	0.573	.	-0.53	0.19565	22.4	0.092	.	0.47129
1	7848117	G	A	rs758743497	PER3	ENSG00000049246	ENST00000613533	ENSP00000482093	P56645-2	PER3_HUMAN	A135T	3.97804e-06	.	.	0.493	0.213	4.28	3.835	.	-0.34	0.369614	33	0.996	.	0.426668
1	7848141	A	G	rs779990925	PER3	ENSG00000049246	ENST00000613533	ENSP00000482093	P56645-2	PER3_HUMAN	R143G	3.97633e-06	.	.	0.671	0.235	4.11	0.679	.	-0.13	0.485399	25.3	0.761	.	0.359957
1	7848154	T	G	rs747221099	PER3	ENSG00000049246	ENST00000613533	ENSP00000482093	P56645-2	PER3_HUMAN	I147S	3.97624e-06	.	.	0.806	0.215	2.85	2.685	.	-0.14	0.660818	23.7	0.723	.	0.273554
1	7848165	G	A	rs1196430772	PER3	ENSG00000049246	ENST00000613533	ENSP00000482093	P56645-2	PER3_HUMAN	A151T	3.97627e-06	.	.	0.494	0.213	3.32	4.711	.	-0.27	0.280596	24.8	0.996	.	0.394497
1	7848169	C	T	rs925352263	PER3	ENSG00000049246	ENST00000613533	ENSP00000482093	P56645-2	PER3_HUMAN	A152V	9.55475e-05	.	.	0.31	0.15	4.28	4.328	.	-0.48	0.331554	22.9	0.253	.	0.235287
1	7848183	C	A	rs375445968	PER3	ENSG00000049246	ENST00000613533	ENSP00000482093	P56645-2	PER3_HUMAN	R157S	3.97621e-06	.	.	0.245	0.032	2.62	2.607	.	-0.62	0.492766	19.09	0.005	.	0.200078
1	7848240	A	T	rs547035195	PER3	ENSG00000049246	ENST00000613533	ENSP00000482093	P56645-2	PER3_HUMAN	M176L	1.98815e-05	.	.	0.311	0.071	3.39	3.193	.	-0.55	0.110832	21.9	0.001	.	0.463757
1	7848251	C	G	rs1375364895	PER3	ENSG00000049246	ENST00000613533	ENSP00000482093	P56645-2	PER3_HUMAN	F179L	3.97624e-06	.	.	0.641	0.338	4.31	2.638	.	-0.25	0.625637	23.7	0.985	.	0.711427
1	7848256	C	T	rs150445246	PER3	ENSG00000049246	ENST00000613533	ENSP00000482093	P56645-2	PER3_HUMAN	A181V	0.00011929	.	.	0.3	0.054	2.3	-0.039	.	-0.59	0.330903	13.39	0.311	.	0.318722
1	7848265	C	T	rs765899798	PER3	ENSG00000049246	ENST00000613533	ENSP00000482093	P56645-2	PER3_HUMAN	A184V	3.9764e-06	.	.	0.239	0.151	4.34	1.094	.	-0.38	0.324495	23.4	0.972	.	0.442174
1	7848271	C	T	rs753337798	PER3	ENSG00000049246	ENST00000613533	ENSP00000482093	P56645-2	PER3_HUMAN	A186V	2.7835e-05	.	.	0.29	0.089	5.25	1.141	.	-0.55	0.214818	25.5	0.505	.	0.385042
1	7848279	C	T	rs1328707003	PER3	ENSG00000049246	ENST00000613533	ENSP00000482093	P56645-2	PER3_HUMAN	P189S	3.97668e-06	.	.	0.581	0.253	4.96	4.31	.	-0.26	0.449034	26	0.997	.	0.585093
1	7848285	T	C	rs371669928	PER3	ENSG00000049246	ENST00000613533	ENSP00000482093	P56645-2	PER3_HUMAN	W191R	7.95336e-06	.	.	0.783	0.403	4.96	6.015	.	0.07	0.417749	26.7	0.998	.	0.769518
1	7848290	C	A	rs758212151	PER3	ENSG00000049246	ENST00000613533	ENSP00000482093	P56645-2	PER3_HUMAN	N192K	3.97665e-06	.	.	0.334	0.17	3.92	1.68	.	-0.56	0.338147	25.3	0.895	.	0.57338
1	7848292	A	G	rs886790940	PER3	ENSG00000049246	ENST00000613533	ENSP00000482093	P56645-2	PER3_HUMAN	N193S	7.95349e-06	.	.	0.124	0.109	-8.2	-0.215	.	-0.76	0.198962	10.4	0.041	.	0.377665
1	7854034	T	A	rs747298171	PER3	ENSG00000049246	ENST00000613533	ENSP00000482093	P56645-2	PER3_HUMAN	C204S	3.97627e-06	.	.	0.2	0.042	1.86	0.894	.	-0.61	0.230608	9.451	.	.	0.304805
1	7854034	T	C	rs747298171	PER3	ENSG00000049246	ENST00000613533	ENSP00000482093	P56645-2	PER3_HUMAN	C204R	7.95254e-06	.	.	0.436	0.097	1.86	0.894	.	-0.42	0.350823	11.97	.	.	0.337121
1	7854035	G	A	rs771350135	PER3	ENSG00000049246	ENST00000613533	ENSP00000482093	P56645-2	PER3_HUMAN	C204Y	7.95254e-06	.	.	0.197	0.072	-8.38	-0.209	.	-0.63	0.38602	0.001	.	.	0.331776
1	7854055	T	G	rs756941737	PER3	ENSG00000049246	ENST00000613533	ENSP00000482093	P56645-2	PER3_HUMAN	F211V	0	.	.	0.766	0.447	4.41	6.54	.	0.16	0.414881	25.4	.	.	0.522241
1	7854061	A	T	rs1465677712	PER3	ENSG00000049246	ENST00000613533	ENSP00000482093	P56645-2	PER3_HUMAN	R213W	3.9764e-06	.	.	0.828	0.508	3.26	2.073	.	0.14	0.845721	26	.	.	0.574433
1	7854067	C	T	rs114300822	PER3	ENSG00000049246	ENST00000613533	ENSP00000482093	P56645-2	PER3_HUMAN	R215C	1.19293e-05	.	.	0.333	0.044	-0.201	1.447	.	-0.49	0.771444	21.6	.	.	0.23284
1	7854068	G	A	rs754053184	PER3	ENSG00000049246	ENST00000613533	ENSP00000482093	P56645-2	PER3_HUMAN	R215H	1.98821e-05	.	.	0.295	0.152	1.53	3.53	.	-0.48	0.630734	33	.	.	0.215924
1	7858590	G	A	rs1403669680	PER3	ENSG00000049246	ENST00000613533	ENSP00000482093	P56645-2	PER3_HUMAN	G217D	3.98562e-06	.	.	0.61	0.268	3.42	6.922	.	-0.11	0.66655	24.5	.	.	0.362404
1	7858611	A	T	.	PER3	ENSG00000049246	ENST00000613533	ENSP00000482093	P56645-2	PER3_HUMAN	K224M	3.98035e-06	.	.	0.202	0.03	-2.03	0.665	.	-0.6	0.47563	8.489	.	.	0.252459
1	7858616	C	T	rs770301713	PER3	ENSG00000049246	ENST00000613533	ENSP00000482093	P56645-2	PER3_HUMAN	H226Y	3.97978e-06	.	.	0.178	0.147	2.29	3.416	.	-0.66	0.177501	0.658	.	.	0.268949
1	7858628	C	T	rs142694269	PER3	ENSG00000049246	ENST00000613533	ENSP00000482093	P56645-2	PER3_HUMAN	R230W	1.19352e-05	.	.	0.498	0.317	3.65	1.506	.	0.09	0.429253	24.6	.	.	0.346683
1	7858634	A	G	rs571791729	PER3	ENSG00000049246	ENST00000613533	ENSP00000482093	P56645-2	PER3_HUMAN	I232V	1.19326e-05	.	.	0.069	0.083	-0.929	2.27	.	-0.63	0.118429	1.429	.	.	0.321089
1	7858649	C	G	rs1159467448	PER3	ENSG00000049246	ENST00000613533	ENSP00000482093	P56645-2	PER3_HUMAN	H237D	3.97687e-06	.	.	0.48	0.097	2.51	3.039	.	-0.42	0.275387	13.4	.	.	0.354389
1	7858656	A	G	rs202213269	PER3	ENSG00000049246	ENST00000613533	ENSP00000482093	P56645-2	PER3_HUMAN	H239R	3.97662e-06	.	.	0.091	0.018	-6.16	0.252	.	-0.79	0.133142	0.001	.	.	0.270212
1	7858718	C	T	rs185986774	PER3	ENSG00000049246	ENST00000613533	ENSP00000482093	P56645-2	PER3_HUMAN	H260Y	7.95596e-06	.	.	0.353	0.178	4.57	4.052	.	-0.26	0.297482	25.5	.	.	0.447846
1	7858724	G	C	rs756477490	PER3	ENSG00000049246	ENST00000613533	ENSP00000482093	P56645-2	PER3_HUMAN	G262R	3.98032e-06	.	.	0.808	0.651	4.57	8.713	.	0.19	0.600167	28.5	.	.	0.649223
1	7858733	G	A	rs1182814738	PER3	ENSG00000049246	ENST00000613533	ENSP00000482093	P56645-2	PER3_HUMAN	A265T	3.98489e-06	.	.	0.374	0.129	3.63	5.731	.	-0.18	0.088145	29.5	.	.	0.503425
1	7861178	C	T	rs559444285	PER3	ENSG00000049246	ENST00000613533	ENSP00000482093	P56645-2	PER3_HUMAN	R267W	1.21944e-05	.	.	0.434	0.239	3.34	0.57	.	-0.25	0.241946	23.8	.	.	0.403452
1	7861185	C	T	rs1282772213	PER3	ENSG00000049246	ENST00000613533	ENSP00000482093	P56645-2	PER3_HUMAN	P269L	4.04842e-06	.	.	0.659	0.303	3.36	5.72	.	-0.07	0.203677	24.5	.	.	0.573082
1	7861200	T	C	rs1203817161	PER3	ENSG00000049246	ENST00000613533	ENSP00000482093	P56645-2	PER3_HUMAN	I274T	4.02023e-06	.	.	0.61	0.254	4.27	7.528	.	-0.1	0.25805	24.2	.	.	0.611204
1	7861246	T	A	rs1385539826	PER3	ENSG00000049246	ENST00000613533	ENSP00000482093	P56645-2	PER3_HUMAN	D289E	4.16226e-06	.	.	0.57	0.455	0.737	2.539	.	0.03	0.487624	23.2	.	.	0.552082
1	7863120	C	G	rs201630401	PER3	ENSG00000049246	ENST00000613533	ENSP00000482093	P56645-2	PER3_HUMAN	L296V	5.56691e-05	.	.	0.608	0.258	3.19	2.855	.	-0.23	0.428823	25.1	.	.	0.502484
1	7863127	A	G	rs779768711	PER3	ENSG00000049246	ENST00000613533	ENSP00000482093	P56645-2	PER3_HUMAN	Y298C	3.97633e-06	.	.	0.755	0.437	2.98	6.851	.	0.12	0.650009	25.2	.	.	0.531514
1	7863133	C	T	rs748357327	PER3	ENSG00000049246	ENST00000613533	ENSP00000482093	P56645-2	PER3_HUMAN	P300L	3.97624e-06	.	.	0.809	0.463	3.92	4.491	.	0.06	0.733925	26.9	.	.	0.575234
1	7863192	A	T	rs1024005798	PER3	ENSG00000049246	ENST00000613533	ENSP00000482093	P56645-2	PER3_HUMAN	M320L	7.95254e-06	.	.	0.507	0.333	4.13	6.726	.	-0.26	0.082513	26	.	.	0.573564
1	7863203	A	G	rs780628956	PER3	ENSG00000049246	ENST00000613533	ENSP00000482093	P56645-2	PER3_HUMAN	I323M	7.95267e-06	.	.	0.256	0.074	-5.89	0.062	.	-0.6	0.287966	10.17	.	.	0.285141
1	7863211	A	G	rs1385566685	PER3	ENSG00000049246	ENST00000613533	ENSP00000482093	P56645-2	PER3_HUMAN	K326R	3.97646e-06	.	.	0.408	0.199	2.97	6.683	.	-0.41	0.102619	26.4	.	.	0.366194
1	7863803	G	A	rs1402635655	PER3	ENSG00000049246	ENST00000613533	ENSP00000482093	P56645-2	PER3_HUMAN	C344Y	3.97969e-06	.	.	0.552	0.193	3.47	5.346	.	-0.36	0.774804	24.5	.	.	0.511324
1	7863818	A	G	rs745884057	PER3	ENSG00000049246	ENST00000613533	ENSP00000482093	P56645-2	PER3_HUMAN	D349G	3.97757e-06	.	.	0.696	0.355	4.38	8.737	.	-0.19	0.513913	26.8	.	.	0.462283
1	7863826	A	T	rs143443665	PER3	ENSG00000049246	ENST00000613533	ENSP00000482093	P56645-2	PER3_HUMAN	I352L	0.000163062	.	.	0.517	0.059	3.52	2.779	.	-0.51	0.134806	21.9	.	.	0.411706
1	7863836	C	T	rs775921604	PER3	ENSG00000049246	ENST00000613533	ENSP00000482093	P56645-2	PER3_HUMAN	S355F	7.95475e-06	.	.	0.845	0.365	4.66	7.42	.	-0.09	0.429048	28.9	.	.	0.472417
1	7863854	T	C	rs1406261703	PER3	ENSG00000049246	ENST00000613533	ENSP00000482093	P56645-2	PER3_HUMAN	V361A	7.95513e-06	.	.	0.698	0.35	3.54	7.525	.	-0.16	0.381714	24.5	.	.	0.58442
1	7863887	T	G	rs755032501	PER3	ENSG00000049246	ENST00000613533	ENSP00000482093	P56645-2	PER3_HUMAN	I372S	3.98327e-06	.	.	0.923	0.56	4.66	7.525	.	0.14	0.617367	27.1	.	.	0.4676
1	7863893	G	A	rs752481233	PER3	ENSG00000049246	ENST00000613533	ENSP00000482093	P56645-2	PER3_HUMAN	R374Q	8.0025e-06	.	.	0.537	0.174	0.708	4.56	.	-0.5	0.222493	23.1	.	.	0.393438
1	7863901	G	C	rs151097620	PER3	ENSG00000049246	ENST00000613533	ENSP00000482093	P56645-2	PER3_HUMAN	V377L	4.00032e-06	.	.	0.766	0.304	4.66	7.527	.	0.02	0.473708	26.3	.	.	0.621693
1	7863902	T	G	rs746104252	PER3	ENSG00000049246	ENST00000613533	ENSP00000482093	P56645-2	PER3_HUMAN	V377G	0.000188007	.	.	0.687	0.472	3.44	4.719	.	0.12	0.765034	25.2	.	.	0.529053
1	7868967	A	C	.	PER3	ENSG00000049246	ENST00000613533	ENSP00000482093	P56645-2	PER3_HUMAN	E384A	4.004e-06	.	.	0.394	0.258	3.89	7.562	.	-0.38	0.24439	24	.	.	0.572469
1	7869002	G	A	rs554885490	PER3	ENSG00000049246	ENST00000613533	ENSP00000482093	P56645-2	PER3_HUMAN	D396N	2.79651e-05	.	.	0.129	0.042	1.66	0.768	.	-0.8	0.118483	10.25	.	.	0.379281
1	7869017	A	G	rs746609411	PER3	ENSG00000049246	ENST00000613533	ENSP00000482093	P56645-2	PER3_HUMAN	I401V	1.60458e-05	.	.	0.134	0.035	1.67	0.281	.	-0.72	0.046898	11.59	.	.	0.375872
1	7869039	T	C	rs1426842084	PER3	ENSG00000049246	ENST00000613533	ENSP00000482093	P56645-2	PER3_HUMAN	I408T	1.20982e-05	.	.	0.815	0.47	4	6.571	.	-0.08	0.741154	26	.	.	0.738697
1	7869962	G	C	rs150285725	PER3	ENSG00000049246	ENST00000613533	ENSP00000482093	P56645-2	PER3_HUMAN	V418L	1.19689e-05	.	.	0.107	0.01	2.47	1.821	.	-0.67	0.076553	10.06	.	.	0.314773
1	7869977	G	A	rs913035247	PER3	ENSG00000049246	ENST00000613533	ENSP00000482093	P56645-2	PER3_HUMAN	G423S	3.98893e-06	.	.	0.424	0.222	3.43	5.806	.	-0.43	0.277223	23.1	.	.	0.515968
1	7870001	G	A	rs757633714	PER3	ENSG00000049246	ENST00000613533	ENSP00000482093	P56645-2	PER3_HUMAN	G431R	2.3889e-05	.	.	0.232	0.173	2.57	4.855	.	-0.5	0.154859	18.8	.	.	0.468345
1	7870014	A	G	rs779598366	PER3	ENSG00000049246	ENST00000613533	ENSP00000482093	P56645-2	PER3_HUMAN	Q435R	7.95722e-06	.	.	0.05	0.149	-2.64	3.505	.	-0.72	0.048153	9.203	.	.	0.34449
1	7870047	G	A	rs1322992162	PER3	ENSG00000049246	ENST00000613533	ENSP00000482093	P56645-2	PER3_HUMAN	S446N	3.97972e-06	.	.	0.074	0.14	4.33	4.068	.	-0.76	0.071577	13.45	.	.	0.413342
1	7870056	G	A	rs551012021	PER3	ENSG00000049246	ENST00000613533	ENSP00000482093	P56645-2	PER3_HUMAN	R449H	1.59407e-05	.	.	0.036	0.039	3.42	1.312	.	-0.78	0.083179	11.95	.	.	0.336711
1	7870058	G	A	rs763019326	PER3	ENSG00000049246	ENST00000613533	ENSP00000482093	P56645-2	PER3_HUMAN	V450M	7.96857e-06	.	.	0.032	0.022	0.107	0.374	.	-0.74	0.046614	6.835	.	.	0.286303
1	7870517	A	G	rs147799707	PER3	ENSG00000049246	ENST00000613533	ENSP00000482093	P56645-2	PER3_HUMAN	Y464C	0.000167854	.	.	0.187	0.067	-3.28	1.072	.	-0.65	0.149323	14.65	.	.	0.310275
1	7870541	A	T	rs1344426142	PER3	ENSG00000049246	ENST00000613533	ENSP00000482093	P56645-2	PER3_HUMAN	N472I	3.98842e-06	.	.	0.39	0.138	3.51	0.746	.	-0.45	0.34914	23.6	.	.	0.372272
1	7870546	G	A	rs768954534	PER3	ENSG00000049246	ENST00000613533	ENSP00000482093	P56645-2	PER3_HUMAN	G474S	1.59532e-05	.	.	0.691	0.221	4.65	6.44	.	-0.24	0.227471	26.2	.	.	0.421597
1	7870570	A	G	rs140689946	PER3	ENSG00000049246	ENST00000613533	ENSP00000482093	P56645-2	PER3_HUMAN	M482V	0.000199289	.	.	0.179	0.02	-0.257	0.019	.	-0.72	0.078202	10.91	.	.	0.216752
1	7870598	C	T	rs200378598	PER3	ENSG00000049246	ENST00000613533	ENSP00000482093	P56645-2	PER3_HUMAN	T491M	8.01051e-06	.	.	0.098	0.011	-8.54	-6.512	.	-0.72	0.055101	0.621	.	.	0.216452
1	7870607	G	A	rs377679954	PER3	ENSG00000049246	ENST00000613533	ENSP00000482093	P56645-2	PER3_HUMAN	R494H	1.20509e-05	.	.	0.074	0.009	-4.02	-0.982	.	-0.74	0.078074	2.131	.	.	0.178451
1	7870616	C	T	rs149385070	PER3	ENSG00000049246	ENST00000613533	ENSP00000482093	P56645-2	PER3_HUMAN	P497L	8.06081e-06	.	.	0.077	0.015	-8.54	-1.858	.	-0.85	0.077983	0.134	.	.	0.219148
1	7870642	G	T	rs552378636	PER3	ENSG00000049246	ENST00000613533	ENSP00000482093	P56645-2	PER3_HUMAN	G506C	4.1308e-06	.	.	0.247	0.022	0.149	0.243	.	-0.67	0.117889	3.939	.	.	.
1	7870646	G	A	rs762656288	PER3	ENSG00000049246	ENST00000613533	ENSP00000482093	P56645-2	PER3_HUMAN	G507D	4.15922e-06	.	.	0.29	0.004	0.479	0.17	.	-0.66	0.112622	6.623	.	.	.
1	7879370	C	G	rs750382928	PER3	ENSG00000049246	ENST00000613533	ENSP00000482093	P56645-2	PER3_HUMAN	F516L	3.98121e-06	.	.	0.333	0.092	0.916	0.85	.	-0.56	0.091696	9.332	.	.	0.293226
1	7879371	C	T	rs1342660468	PER3	ENSG00000049246	ENST00000613533	ENSP00000482093	P56645-2	PER3_HUMAN	H517Y	7.9635e-06	.	.	0.201	0.054	-0.246	0.005	.	-0.65	0.086987	0.864	.	.	0.270368
1	7879377	A	G	rs138639942	PER3	ENSG00000049246	ENST00000613533	ENSP00000482093	P56645-2	PER3_HUMAN	T519A	0.0005015	.	.	0.19	0.018	0.638	0.296	.	-0.69	0.095279	3.774	.	.	0.263254
1	7879380	C	G	rs981180169	PER3	ENSG00000049246	ENST00000613533	ENSP00000482093	P56645-2	PER3_HUMAN	L520V	7.96064e-06	.	.	0.146	0.096	-8.71	-2.345	.	-0.62	0.121317	0.018	.	.	0.245392
1	7879401	A	G	rs147327372	PER3	ENSG00000049246	ENST00000613533	ENSP00000482093	P56645-2	PER3_HUMAN	T527A	0.00153113	.	.	0.147	0.047	-2.39	-0.529	.	-0.71	0.070505	0.296	.	.	0.217223
1	7879425	A	G	rs781395835	PER3	ENSG00000049246	ENST00000613533	ENSP00000482093	P56645-2	PER3_HUMAN	N535D	1.19319e-05	.	.	0.118	0.093	1.83	3.421	.	-0.75	0.070309	14.14	.	.	0.239213
1	7879428	G	A	rs370458853	PER3	ENSG00000049246	ENST00000613533	ENSP00000482093	P56645-2	PER3_HUMAN	D536N	1.19325e-05	.	.	0.126	0.062	2.38	2.012	.	-0.74	0.153884	17.86	.	.	0.228818
1	7879456	T	C	rs1329707681	PER3	ENSG00000049246	ENST00000613533	ENSP00000482093	P56645-2	PER3_HUMAN	I545T	3.97833e-06	.	.	0.763	0.275	4.3	4.649	.	-0.28	0.564878	23.5	.	.	0.529933
1	7879466	C	G	rs374459315	PER3	ENSG00000049246	ENST00000613533	ENSP00000482093	P56645-2	PER3_HUMAN	I548M	7.9595e-06	.	.	0.315	0.226	-8.6	0.119	.	-0.53	0.164211	14.71	.	.	0.374478
1	7879471	G	A	rs1399811286	PER3	ENSG00000049246	ENST00000613533	ENSP00000482093	P56645-2	PER3_HUMAN	S550N	3.18451e-05	.	.	0.163	0.153	4.3	3.219	.	-0.6	0.311221	19.18	.	.	0.35388
1	7880201	C	A	rs1419725217	PER3	ENSG00000049246	ENST00000613533	ENSP00000482093	P56645-2	PER3_HUMAN	A562D	3.97959e-06	.	.	0.242	0.086	2.2	0.658	.	-0.58	0.400012	16.02	.	.	0.375913
1	7880215	T	C	rs1164209894	PER3	ENSG00000049246	ENST00000613533	ENSP00000482093	P56645-2	PER3_HUMAN	C567R	3.97858e-06	.	.	0.504	0.232	3.02	1.997	.	-0.34	0.50479	24	.	.	0.542372
1	7880215	T	G	rs1164209894	PER3	ENSG00000049246	ENST00000613533	ENSP00000482093	P56645-2	PER3_HUMAN	C567G	3.97858e-06	.	.	0.476	0.231	3.02	1.997	.	-0.36	0.396412	23.9	.	.	0.443419
1	7880222	C	G	rs771709464	PER3	ENSG00000049246	ENST00000613533	ENSP00000482093	P56645-2	PER3_HUMAN	S569C	1.19351e-05	.	.	0.416	0.287	4.17	5.313	.	-0.36	0.218768	24.3	.	.	0.397928
1	7880239	T	A	rs759583831	PER3	ENSG00000049246	ENST00000613533	ENSP00000482093	P56645-2	PER3_HUMAN	S575T	9.54798e-05	.	.	0.255	0.129	2.39	3.525	.	-0.55	0.088461	22.4	.	.	0.348674
1	7880251	G	C	rs144941346	PER3	ENSG00000049246	ENST00000613533	ENSP00000482093	P56645-2	PER3_HUMAN	E579Q	0.000230759	.	.	0.301	0.198	4.07	6.618	.	-0.44	0.073999	25.6	.	.	0.382158
1	7880275	G	C	rs931729056	PER3	ENSG00000049246	ENST00000613533	ENSP00000482093	P56645-2	PER3_HUMAN	A587P	3.982e-06	.	.	0.17	0.09	0.979	0.093	.	-0.66	0.097494	14.14	.	.	0.257252
1	7880532	T	A	rs111594486	PER3	ENSG00000049246	ENST00000613533	ENSP00000482093	P56645-2	PER3_HUMAN	L597M	8.171e-06	.	.	0.21	0.026	0.468	-0.491	.	-0.67	0.040026	9.796	.	.	0.22919
1	7880545	C	G	rs1285421352	PER3	ENSG00000049246	ENST00000613533	ENSP00000482093	P56645-2	PER3_HUMAN	A601G	4.01332e-06	.	.	0.261	0.026	-2.85	0.827	.	-0.75	0.082096	4.286	.	.	0.216091
1	7880550	C	A	rs753156028	PER3	ENSG00000049246	ENST00000613533	ENSP00000482093	P56645-2	PER3_HUMAN	P603T	3.99814e-06	.	.	0.139	0.13	0.842	1.055	.	-0.69	0.094044	12.97	.	.	0.268463
1	7880565	C	G	rs922947787	PER3	ENSG00000049246	ENST00000613533	ENSP00000482093	P56645-2	PER3_HUMAN	P608A	3.98944e-06	.	.	0.188	0.065	-0.59	-0.294	.	-0.69	0.09013	2.498	.	.	0.250319
1	7880577	C	T	rs377164941	PER3	ENSG00000049246	ENST00000613533	ENSP00000482093	P56645-2	PER3_HUMAN	R612W	3.58434e-05	.	.	0.099	0.029	2.04	0.269	.	-0.72	0.09534	13.28	.	.	0.190564
1	7880578	G	A	rs757014932	PER3	ENSG00000049246	ENST00000613533	ENSP00000482093	P56645-2	PER3_HUMAN	R612Q	5.57525e-05	.	.	0.073	0	-8.24	-2.154	.	-0.85	0.051915	0.001	.	.	0.180069
1	7880583	A	G	rs1318539107	PER3	ENSG00000049246	ENST00000613533	ENSP00000482093	P56645-2	PER3_HUMAN	I614V	3.97947e-06	.	.	0.047	0.037	-5.12	-0.3	.	-0.8	0.030012	0.271	.	.	0.250382
1	7880602	C	T	rs766550047	PER3	ENSG00000049246	ENST00000613533	ENSP00000482093	P56645-2	PER3_HUMAN	A620V	3.97905e-06	.	.	0.072	0.037	-7.25	0.079	.	-0.74	0.120686	0.893	.	.	0.220887
1	7880610	A	T	rs1255289136	PER3	ENSG00000049246	ENST00000613533	ENSP00000482093	P56645-2	PER3_HUMAN	I623F	3.97814e-06	.	.	0.109	0.086	1.82	0.6	.	-0.63	0.172159	17.49	.	.	0.286453
1	7880617	C	G	rs1469242832	PER3	ENSG00000049246	ENST00000613533	ENSP00000482093	P56645-2	PER3_HUMAN	S625C	3.97842e-06	.	.	0.188	0.178	1.97	1.609	.	-0.45	0.192673	21.3	.	.	0.296199
1	7880623	C	G	rs753242335	PER3	ENSG00000049246	ENST00000613533	ENSP00000482093	P56645-2	PER3_HUMAN	A627G	3.97915e-06	.	.	0.131	0.091	-0.693	0.855	.	-0.73	0.097274	8.812	.	.	0.223204
1	7880632	G	A	rs751920597	PER3	ENSG00000049246	ENST00000613533	ENSP00000482093	P56645-2	PER3_HUMAN	S630N	7.95646e-06	.	.	0.196	0.252	1.51	4.427	.	-0.59	0.236117	15.4	.	.	0.366522
1	7880640	T	A	rs757725458	PER3	ENSG00000049246	ENST00000613533	ENSP00000482093	P56645-2	PER3_HUMAN	S633T	3.97807e-06	.	.	0.502	0.197	3.99	5.672	.	-0.32	0.192391	15.48	.	.	0.351103
1	7880641	C	T	rs547521611	PER3	ENSG00000049246	ENST00000613533	ENSP00000482093	P56645-2	PER3_HUMAN	S633L	1.59144e-05	.	.	0.653	0.293	3.99	5.4	.	-0.16	0.330428	23.4	.	.	0.358607
1	7880650	G	A	rs1445851950	PER3	ENSG00000049246	ENST00000613533	ENSP00000482093	P56645-2	PER3_HUMAN	S636N	3.97855e-06	.	.	0.196	0.209	4.43	4.565	.	-0.38	0.264186	23.6	.	.	0.395787
1	7880655	T	C	rs750104024	PER3	ENSG00000049246	ENST00000613533	ENSP00000482093	P56645-2	PER3_HUMAN	C638R	1.98931e-05	.	.	0.601	0.231	3.29	2.534	.	-0.28	0.623789	23.3	.	.	0.472322
1	7880673	A	G	rs1335880457	PER3	ENSG00000049246	ENST00000613533	ENSP00000482093	P56645-2	PER3_HUMAN	I644V	7.97773e-06	.	.	0.073	0.074	-8.3	0.411	.	-0.67	0.054986	0.031	.	.	0.195065
1	7880680	A	G	rs375490792	PER3	ENSG00000049246	ENST00000613533	ENSP00000482093	P56645-2	PER3_HUMAN	H646R	0.000204679	.	.	0.389	0.089	2.07	2.036	.	-0.3	0.209346	15.93	.	.	0.360137
1	7880688	C	T	.	PER3	ENSG00000049246	ENST00000613533	ENSP00000482093	P56645-2	PER3_HUMAN	P649S	4.05518e-06	.	.	0.137	0.149	4.33	4.234	.	-0.55	0.118005	18.94	.	.	0.246218
1	7886593	C	T	rs754474032	PER3	ENSG00000049246	ENST00000613533	ENSP00000482093	P56645-2	PER3_HUMAN	P671S	1.98813e-05	.	.	0.167	0.012	-1.37	-0.003	.	-0.73	0.154359	6.128	.	.	0.221081
1	7886603	C	T	rs370974877	PER3	ENSG00000049246	ENST00000613533	ENSP00000482093	P56645-2	PER3_HUMAN	S674L	1.19294e-05	.	.	0.183	0.106	1.67	2.506	.	-0.65	0.245754	9.838	.	.	0.283569
1	7886612	T	C	rs757076214	PER3	ENSG00000049246	ENST00000613533	ENSP00000482093	P56645-2	PER3_HUMAN	F677S	1.1929e-05	.	.	0.401	0.097	2.25	2.086	.	-0.42	0.280439	20.7	.	.	0.34152
1	7886620	G	A	rs749576891	PER3	ENSG00000049246	ENST00000613533	ENSP00000482093	P56645-2	PER3_HUMAN	V680M	3.9764e-06	.	.	0.142	0.049	-0.478	-0.457	.	-0.59	0.050193	14.9	.	.	0.239078
1	7886633	C	T	rs1419241278	PER3	ENSG00000049246	ENST00000613533	ENSP00000482093	P56645-2	PER3_HUMAN	A684V	3.9763e-06	.	.	0.21	0.11	0.965	1.939	.	-0.66	0.094	13.47	.	.	0.262753
1	7886695	A	G	rs756986774	PER3	ENSG00000049246	ENST00000613533	ENSP00000482093	P56645-2	PER3_HUMAN	K705E	7.95267e-06	.	.	0.226	0.098	3.6	2.128	.	-0.5	0.215945	23.2	.	.	0.305849
1	7886729	A	C	rs755206361	PER3	ENSG00000049246	ENST00000613533	ENSP00000482093	P56645-2	PER3_HUMAN	Q716P	1.98836e-05	.	.	0.405	0.22	1	5.3	.	-0.36	0.32281	22.7	.	.	0.286074
1	7886744	G	A	rs1441500669	PER3	ENSG00000049246	ENST00000613533	ENSP00000482093	P56645-2	PER3_HUMAN	S721N	3.18471e-05	.	.	0.137	0.045	3.83	0.437	.	-0.8	0.065682	19.39	.	.	0.260103
1	7886750	C	T	rs150960403	PER3	ENSG00000049246	ENST00000613533	ENSP00000482093	P56645-2	PER3_HUMAN	A723V	0.000242813	.	.	0.258	0.1	1.45	-0.013	.	-0.61	0.071782	16.12	.	.	0.252811
1	7887201	C	T	rs539087677	PER3	ENSG00000049246	ENST00000613533	ENSP00000482093	P56645-2	PER3_HUMAN	R738W	8.48471e-06	.	.	0.146	0.018	-4.15	-0.159	.	-0.65	0.127064	10.44	.	.	0.192038
1	7887217	G	A	rs1310572928	PER3	ENSG00000049246	ENST00000613533	ENSP00000482093	P56645-2	PER3_HUMAN	R743K	4.11695e-06	.	.	0.059	0.016	-4.32	-0.553	.	-0.76	0.044444	3.198	.	.	0.218722
1	7887235	G	A	rs761440738	PER3	ENSG00000049246	ENST00000613533	ENSP00000482093	P56645-2	PER3_HUMAN	R749Q	3.18471e-05	.	.	0.282	0.06	3.61	3.947	.	-0.6	0.089995	17.03	.	.	0.23458
1	7887249	G	C	rs758692657	PER3	ENSG00000049246	ENST00000613533	ENSP00000482093	P56645-2	PER3_HUMAN	E754Q	4.04924e-06	.	.	0.098	0.081	-1.09	-0.218	.	-0.78	0.069238	5.499	.	.	0.200535
1	7887255	C	T	rs1343102966	PER3	ENSG00000049246	ENST00000613533	ENSP00000482093	P56645-2	PER3_HUMAN	P756S	4.03724e-06	.	.	0.023	0.033	-4.98	0.064	.	-0.86	0.046075	2.721	.	.	0.189436
1	7887262	G	A	rs140974114	PER3	ENSG00000049246	ENST00000613533	ENSP00000482093	P56645-2	PER3_HUMAN	S758N	0.00533729	.	.	0.062	0.09	2.48	0.661	.	-0.77	0.070607	14.58	.	.	0.255118
1	7887266	C	A	rs139071747	PER3	ENSG00000049246	ENST00000613533	ENSP00000482093	P56645-2	PER3_HUMAN	S759R	8.06289e-06	.	.	0.087	0.011	-7.41	-0.937	.	-0.75	0.081298	3.483	.	.	0.244437
1	7887270	T	C	rs376677558	PER3	ENSG00000049246	ENST00000613533	ENSP00000482093	P56645-2	PER3_HUMAN	S761P	2.01439e-05	.	.	0.059	0.057	-7.06	-0.476	.	-0.72	0.170445	6.285	.	.	0.294921
1	7887276	A	C	rs773880827	PER3	ENSG00000049246	ENST00000613533	ENSP00000482093	P56645-2	PER3_HUMAN	T763P	0	.	.	0.052	0.013	0.146	-0.298	.	-0.81	0.111882	7.788	.	.	0.261368
1	7887277	C	A	rs761350028	PER3	ENSG00000049246	ENST00000613533	ENSP00000482093	P56645-2	PER3_HUMAN	T763N	4.02495e-06	.	.	0.031	0.022	0.127	-0.154	.	-0.86	0.0708	6.31	.	.	0.260078
1	7887291	C	T	rs766063564	PER3	ENSG00000049246	ENST00000613533	ENSP00000482093	P56645-2	PER3_HUMAN	R768C	8.04486e-06	.	.	0.183	0.084	4.33	0.612	.	-0.64	0.103452	17.4	.	.	0.211643
1	7887306	C	A	rs1402089901	PER3	ENSG00000049246	ENST00000613533	ENSP00000482093	P56645-2	PER3_HUMAN	Q773K	1.20358e-05	.	.	0.167	0.062	1.21	1.451	.	-0.69	0.166118	7.919	.	.	0.296843
1	7887310	A	G	rs757315603	PER3	ENSG00000049246	ENST00000613533	ENSP00000482093	P56645-2	PER3_HUMAN	N774S	8.02047e-06	.	.	0.036	0.006	-3.65	-0.206	.	-0.85	0.048735	6.012	.	.	0.312437
1	7887318	C	T	rs1459720653	PER3	ENSG00000049246	ENST00000613533	ENSP00000482093	P56645-2	PER3_HUMAN	P777S	4.01245e-06	.	.	0.122	0.071	1.33	1.403	.	-0.67	0.081794	15.97	.	.	0.275122
1	7887324	T	C	.	PER3	ENSG00000049246	ENST00000613533	ENSP00000482093	P56645-2	PER3_HUMAN	C779R	4.01049e-06	.	.	0.173	0.064	-8.37	-1.115	.	-0.7	0.190691	5.388	.	.	0.321861
1	7887328	C	T	rs148764781	PER3	ENSG00000049246	ENST00000613533	ENSP00000482093	P56645-2	PER3_HUMAN	P780L	8.42284e-05	.	.	0.143	0.114	4.33	1.788	.	-0.49	0.163279	16.34	.	.	0.339842
1	7887339	T	G	rs749600392	PER3	ENSG00000049246	ENST00000613533	ENSP00000482093	P56645-2	PER3_HUMAN	S784A	4.0049e-06	.	.	0.103	0.126	-8.24	0.147	.	-0.71	0.104261	3.582	.	.	0.305852
1	7887357	A	G	rs776434677	PER3	ENSG00000049246	ENST00000613533	ENSP00000482093	P56645-2	PER3_HUMAN	S790G	4.00144e-06	.	.	0.034	0.025	2.23	0.043	.	-0.77	0.082571	7.053	.	.	0.331518
1	7887360	C	T	rs1177400862	PER3	ENSG00000049246	ENST00000613533	ENSP00000482093	P56645-2	PER3_HUMAN	P791S	4.00077e-06	.	.	0.064	0.047	1.99	-0.007	.	-0.72	0.128541	10.21	.	.	0.284162
1	7887363	A	G	rs759313797	PER3	ENSG00000049246	ENST00000613533	ENSP00000482093	P56645-2	PER3_HUMAN	T792A	8.00352e-06	.	.	0.02	0.07	-8.21	-0.518	.	-0.88	0.05529	1.657	.	.	0.326361
1	7887399	C	A	rs1231779419	PER3	ENSG00000049246	ENST00000613533	ENSP00000482093	P56645-2	PER3_HUMAN	P804T	3.98947e-06	.	.	0.132	0.038	-0.363	-0.317	.	-0.63	0.17441	16.78	.	.	0.379404
1	7887405	C	T	rs527877579	PER3	ENSG00000049246	ENST00000613533	ENSP00000482093	P56645-2	PER3_HUMAN	L806F	3.98816e-06	.	.	0.065	0.04	1.29	0.115	.	-0.78	0.103608	12.05	.	.	0.389825
1	7887424	T	C	rs776616940	PER3	ENSG00000049246	ENST00000613533	ENSP00000482093	P56645-2	PER3_HUMAN	L812P	0.0002274	.	.	0.379	0.038	2.95	0.943	.	-0.56	0.452769	21.7	.	.	0.393457
1	7887432	G	A	rs775310427	PER3	ENSG00000049246	ENST00000613533	ENSP00000482093	P56645-2	PER3_HUMAN	A815T	3.98302e-06	.	.	0.024	0.006	-7.33	-1.85	.	-0.87	0.07911	0.067	.	.	0.345035
1	7887454	A	G	rs146636069	PER3	ENSG00000049246	ENST00000613533	ENSP00000482093	P56645-2	PER3_HUMAN	Y822C	9.54965e-05	.	.	0.153	0.011	-7.35	-0.834	.	-0.76	0.17215	0.609	.	.	0.310373
1	7887462	C	A	rs550633718	PER3	ENSG00000049246	ENST00000613533	ENSP00000482093	P56645-2	PER3_HUMAN	P825T	7.95684e-06	.	.	0.064	0.041	1.67	-0.289	.	-0.76	0.188155	0.856	.	.	0.283149
1	7887471	G	A	rs1475701771	PER3	ENSG00000049246	ENST00000613533	ENSP00000482093	P56645-2	PER3_HUMAN	A828T	3.97785e-06	.	.	0.062	0.041	2.13	0.075	.	-0.82	0.05583	11.06	.	.	0.321122
1	7887477	G	C	rs1175725980	PER3	ENSG00000049246	ENST00000613533	ENSP00000482093	P56645-2	PER3_HUMAN	E830Q	3.97703e-06	.	.	0.028	0.068	2.11	0.561	.	-0.75	0.090126	10.17	.	.	0.275748
1	7887486	C	G	rs1025811284	PER3	ENSG00000049246	ENST00000613533	ENSP00000482093	P56645-2	PER3_HUMAN	H833D	3.97674e-06	.	.	0.172	0.042	3.11	1.561	.	-0.62	0.293625	10.75	.	.	0.327385
1	7887488	T	A	.	PER3	ENSG00000049246	ENST00000613533	ENSP00000482093	P56645-2	PER3_HUMAN	H833Q	3.97671e-06	.	.	0.07	0.022	-2.9	-0.044	.	-0.76	0.098061	2.253	.	.	0.31872
1	7887504	G	C	rs142370585	PER3	ENSG00000049246	ENST00000613533	ENSP00000482093	P56645-2	PER3_HUMAN	E839Q	3.1814e-05	.	.	0.057	0.017	-1.68	0.107	.	-0.75	0.131859	1.312	.	.	0.279356
1	7887515	G	T	rs1480760882	PER3	ENSG00000049246	ENST00000613533	ENSP00000482093	P56645-2	PER3_HUMAN	Q842H	7.9533e-06	.	.	0.164	0.038	2.06	0.859	.	-0.69	0.410983	9.868	.	.	0.332491
1	7887517	C	T	rs771024989	PER3	ENSG00000049246	ENST00000613533	ENSP00000482093	P56645-2	PER3_HUMAN	P843L	1.59056e-05	.	.	0.064	0.049	1.21	1.36	.	-0.6	0.428923	9.631	.	.	0.298481
1	7887522	C	G	rs759695977	PER3	ENSG00000049246	ENST00000613533	ENSP00000482093	P56645-2	PER3_HUMAN	P845A	1.98818e-05	.	.	0.194	0.032	1.26	0.934	.	-0.63	0.309073	7.895	.	.	0.33878
1	7887541	A	T	.	PER3	ENSG00000049246	ENST00000613533	ENSP00000482093	P56645-2	PER3_HUMAN	Y851F	3.97624e-06	.	.	0.234	0.073	-1.02	0.246	.	-0.63	0.307131	3.388	.	.	0.268739
1	7887549	A	G	rs749838660	PER3	ENSG00000049246	ENST00000613533	ENSP00000482093	P56645-2	PER3_HUMAN	T854A	3.97624e-06	.	.	0.08	0.013	0.482	0.009	.	-0.73	0.350162	10.57	.	.	0.277795
1	7887550	C	G	rs367596473	PER3	ENSG00000049246	ENST00000613533	ENSP00000482093	P56645-2	PER3_HUMAN	T854S	3.97621e-06	.	.	0.112	0.071	3.29	1.737	.	-0.66	0.328486	12.77	.	.	0.282667
1	7887580	C	T	rs955769247	PER3	ENSG00000049246	ENST00000613533	ENSP00000482093	P56645-2	PER3_HUMAN	P864L	3.97627e-06	.	.	0.061	0.051	3.39	0.551	.	-0.6	0.293178	16.71	.	.	0.248554
1	7887583	T	C	rs1217395301	PER3	ENSG00000049246	ENST00000613533	ENSP00000482093	P56645-2	PER3_HUMAN	V865A	3.1841e-05	.	.	0.035	0.008	-1.22	0.183	.	-0.79	0.300251	7.506	.	.	0.263136
1	7887589	C	G	rs186731862	PER3	ENSG00000049246	ENST00000613533	ENSP00000482093	P56645-2	PER3_HUMAN	P867R	7.95241e-06	.	.	0.301	0.116	3.41	2.624	.	-0.44	0.648645	21.7	.	.	0.314293
1	7887603	T	C	rs763202177	PER3	ENSG00000049246	ENST00000613533	ENSP00000482093	P56645-2	PER3_HUMAN	S872P	3.97627e-06	.	.	0.138	0.015	-2.85	0.512	.	-0.67	0.511797	6.127	.	.	0.316362
1	7887619	C	T	rs137949562	PER3	ENSG00000049246	ENST00000613533	ENSP00000482093	P56645-2	PER3_HUMAN	P877L	1.98813e-05	.	.	0.058	0.026	2.11	0.226	.	-0.65	0.226631	13.28	.	.	0.274437
1	7887630	G	A	rs1290682617	PER3	ENSG00000049246	ENST00000613533	ENSP00000482093	P56645-2	PER3_HUMAN	A881T	1.19288e-05	.	.	0.076	0.09	4.1	0.469	.	-0.73	0.114275	16.99	.	.	0.269574
1	7887633	A	G	rs201309583	PER3	ENSG00000049246	ENST00000613533	ENSP00000482093	P56645-2	PER3_HUMAN	T882A	3.97643e-06	.	.	0.03	0.013	-8.63	-3.402	.	-0.82	0.116742	0.002	.	.	0.309011
1	7887646	C	T	rs774936390	PER3	ENSG00000049246	ENST00000613533	ENSP00000482093	P56645-2	PER3_HUMAN	A886V	4.37393e-05	.	.	0.023	0.011	0.672	-0.131	.	-0.75	0.068483	8.639	.	.	0.260714
1	7887664	C	T	rs368842214	PER3	ENSG00000049246	ENST00000613533	ENSP00000482093	P56645-2	PER3_HUMAN	S892L	3.9764e-06	.	.	0.064	0.029	-0.218	0.155	.	-0.77	0.094645	8.9	.	.	0.305825
1	7887669	G	C	rs897337430	PER3	ENSG00000049246	ENST00000613533	ENSP00000482093	P56645-2	PER3_HUMAN	A894P	7.95292e-06	.	.	0.053	0.029	-1.84	-0.138	.	-0.68	0.15141	10.1	.	.	0.278375
[truncated: 361,895+ more rows]

## Sheet: column_descriptions
Column number	Description
1	hg19_chr - hg19 chromosome number
2	hg19_pos- hg19 position
3	ref - reference nucleotide
4	alt - alternate nuecleotide
5	rs_dbSNP151 - dbSNP rsID (from dbNSFP)
6	genename - gene symbol (from dbNSFP)
7	Ensembl_geneid - Ensembl gene ID (from dbNSFP)
8	Ensembl_transcriptid - Canonical Ensembl transcript ID as per VEP annotation (from dbNSFP)
9	Ensembl_proteinid - Ensembl protein ID corresponding to transcript (from dbNSFP)
10	Uniprot_acc - UniProt accession number corresponding to transcript (from dbNSFP)
11	Uniprot_entry - UniProt ID corresponding to transcript (from dbNSFP)
12	aavar - amino acid variant corresponding to transcript; formatted as XnY where X is the reference amino acid, Y is the alternate amino acid and n is the position in the protein sequence corresponding to the canonical transcript (from dbNSFP)
13	MAF - gnomAD allele frequency (from dbNSFP)
14	SIFT_score - SIFT score (from dbNSFP)
15	FATHMM_score - FATHMM score (from dbNSFP)
16	VEST4_score - VEST4 score (from dbNSFP)
17	REVEL_score - REVEL score (from dbNSFP)
18	GERP++_RS - GERP++ score (from dbNSFP)
19	phyloP100way_vertebrate - 100-species PhyloP score (from dbNSFP)
20	EA_1.0 - Evolutionary Action score (from developers)
21	BayesDel_nsfp33a_noAF - BayesDel score; model does not use allele frequency information (from developers)
22	MutPred2.0_score - MutPred2 score (from developers)
23	CADDv1.6_PHRED - CADD 1.6 PHRED score (from web-server)
24	pph2_prob - PolyPhen-2 score (from web-server)
25	MPC_score - MPC score (from dbNSFP)
26	PrimateAI_score - PrimateAI score (from dbNSFP)
