# Supplementary material for: Calibration of computational tools for missense variant pathogenicity classification and ClinGen recommendations for PP3/BP4 criteria
Source: Am J Hum Genet. 2022 Nov 21;109(12):2163–77. doi: 10.1016/j.ajhg.2022.10.013 (PMC9748256; doi:10.1016/j.ajhg.2022.10.013)
Supplement: Data S3. ClinVar 2020 data set [file mmc4.xlsx]

## Sheet: clinvar_20201219
hg19_chr	hg19_pos(1-based)	ref	alt	rs_dbSNP151	genename	Ensembl_geneid	Ensembl_transcriptid	Ensembl_proteinid	Uniprot_acc	Uniprot_entry	aavar	clnsig	MAF	SIFT_score	FATHMM_score	VEST4_score	REVEL_score	GERP++_RS	phyloP100way_vertebrate	EA_1.0	BayesDel_nsfp33a_noAF	MutPred2.0_score	CADDv1.6_PHRED	pph2_prob	MPC_score	PrimateAI_score
1	955677	A	C	rs757604648	AGRN	ENSG00000188157	ENST00000379370	ENSP00000368678	O00468-6	AGRIN_HUMAN	E42A	Likely_benign	0.000369756	0	1.13	0.279	0.27	2.24	2.057	0.1509	-0.39	0.214	23	0.984	0.457945	0.942415
1	977396	G	A	rs201280723	AGRN	ENSG00000188157	ENST00000379370	ENSP00000368678	O00468-6	AGRIN_HUMAN	R413H	Likely_benign	0.000244572	0.394	1.5	0.214	0.048	0.601	2.167	0.1579	-0.54	0.107	15.63	0.079	0.978953	0.388822
1	978801	G	A	rs377608464	AGRN	ENSG00000188157	ENST00000379370	ENSP00000368678	O00468-6	AGRIN_HUMAN	G523R	Likely_benign	0.000293185	0.823	3.54	0.253	0.079	-0.061	-0.301	0.3493	-0.61	0.237	9.733	0.364	0.622957	0.358753
1	978820	C	T	rs752221979	AGRN	ENSG00000188157	ENST00000379370	ENSP00000368678	O00468-6	AGRIN_HUMAN	A529V	Likely_benign	0.000217484	0.303	3.82	0.269	0.018	0.52	0.235	0.2114	-0.74	0.112	13.75	0.183	0.453622	0.369141
1	983695	G	A	rs200612540	AGRN	ENSG00000188157	ENST00000379370	ENSP00000368678	O00468-6	AGRIN_HUMAN	G1352D	Likely_benign	0.000937217	0.679	-3.14	0.191	0.251	-4.37	0.402	0.0197	-0.32	0.097	0.599	0.002	0.175848	0.360826
1	983713	C	T	rs755205199	AGRN	ENSG00000188157	ENST00000379370	ENSP00000368678	O00468-6	AGRIN_HUMAN	P1358L	Likely_benign	0.000165889	0.008	-3.44	0.271	0.54	4.11	4.556	0.3981	-0.04	0.374	22.4	0.283	0.295338	0.578792
1	984280	G	A	rs183686622	AGRN	ENSG00000188157	ENST00000379370	ENSP00000368678	O00468-6	AGRIN_HUMAN	R1380H	Benign	0.000508697	0.633	-1.28	0.06	0.298	-7.43	0.272	0.066	-0.44	0.061	2.302	0	0.152079	0.501873
1	985125	A	G	rs201818235	AGRN	ENSG00000188157	ENST00000379370	ENSP00000368678	O00468-6	AGRIN_HUMAN	Q1565R	Likely_benign	0.000285816	0.104	-2.94	0.296	0.328	3.41	3.427	0.097	-0.23	0.148	16.05	0.007	0.167328	0.432763
1	1149501	C	G	rs751046781	TNFRSF4	ENSG00000186827	ENST00000379236	ENSP00000368538	P43489	TNR4_HUMAN	V3L	Likely_benign	0.000235327	0	0.09	0.136	0.1	0.978	0.027	0.2396	-0.47	0.209	12.43	0.014	0.143119	0.709822
1	1167767	G	A	rs867336520	B3GALT6	ENSG00000176022	ENST00000647651	ENSP00000496787	Q96L58	B3GT6_HUMAN	G37R	Benign	0.004846	.	.	.	0.045	1.02	-1.233	0.0589	-0.66	0.204	12.82	0.102	.	0.840327
1	1167768	G	A	rs892958562	B3GALT6	ENSG00000176022	ENST00000647651	ENSP00000496787	Q96L58	B3GT6_HUMAN	G37E	Likely_benign	0.0012706	.	.	.	0.03	-2.63	-3.766	0.0376	-0.7	0.18	0.178	0.049	.	0.840369
1	1168046	G	A	rs777778007	B3GALT6	ENSG00000176022	ENST00000647651	ENSP00000496787	Q96L58	B3GT6_HUMAN	E130K	Benign	0.000296007	.	.	.	0.238	3.9	7.642	0.0803	-0.31	0.743	21.7	0.121	.	0.949151
1	1168143	G	A	rs376811907	B3GALT6	ENSG00000176022	ENST00000647651	ENSP00000496787	Q96L58	B3GT6_HUMAN	R162Q	Benign	0.000676077	.	.	.	0.373	3.65	4.565	0.5307	-0.14	0.614	24.7	0.981	.	0.934569
1	1271754	C	T	rs570904822	DVL1	ENSG00000107404	ENST00000378888	ENSP00000368166	O14640	DVL1_HUMAN	R619H	Likely_benign	0.000275659	0.248	3.46	0.216	0.12	2.82	1.806	.	-0.55	0.133	17.99	.	.	0.74291
1	1271808	C	A	rs143613619	DVL1	ENSG00000107404	ENST00000378888	ENSP00000368166	O14640	DVL1_HUMAN	G601V	Benign	0.000368604	0.001	3.34	0.552	0.298	4.7	6.589	.	-0.23	0.239	25	.	.	0.874544
1	1273365	T	C	rs201374747	DVL1	ENSG00000107404	ENST00000378888	ENSP00000368166	O14640	DVL1_HUMAN	Q569R	Likely_benign	0.000228264	0.008	3.53	0.456	0.164	4.04	7.699	.	-0.37	0.16	23.2	.	.	0.737032
1	1273654	C	G	rs139708222	DVL1	ENSG00000107404	ENST00000378888	ENSP00000368166	O14640	DVL1_HUMAN	C501S	Likely_benign	0.000136759	0.096	2.62	0.696	0.365	3.48	7.718	.	-0.07	0.715	19.91	.	.	0.768433
1	1273745	C	T	.	DVL1	ENSG00000107404	ENST00000378888	ENSP00000368166	O14640	DVL1_HUMAN	A471T	Likely_benign	0	0.001	1.71	0.797	0.438	3.48	7.783	.	-0.08	0.719	27.6	.	.	0.613719
1	1274741	C	T	rs540896617	DVL1	ENSG00000107404	ENST00000378888	ENSP00000368166	O14640	DVL1_HUMAN	G378D	Likely_benign	0	.	.	.	.	.	.	.	0.66	0.501	32	.	.	.
1	1275147	G	A	rs755962173	DVL1	ENSG00000107404	ENST00000378888	ENSP00000368166	O14640	DVL1_HUMAN	R319W	Likely_benign	1.19964e-05	0	1.03	0.903	0.3	3.19	2.751	.	-0.1	0.507	27.9	0.452	.	0.854537
1	1277119	G	A	rs139645212	DVL1	ENSG00000107404	ENST00000378888	ENSP00000368166	O14640	DVL1_HUMAN	A178V	Likely_benign	0.000172107	0.009	3.46	0.182	0.113	3.82	3.749	.	-0.55	0.122	20.4	0.036	.	0.407855
1	1460622	T	G	.	ATAD3A	ENSG00000197785	ENST00000378755	ENSP00000368030	Q9NVI7	ATD3A_HUMAN	L454R	Pathogenic	0	0	-3.12	0.931	0.917	4.84	6.29	0.8725	0.43	0.944	24.1	0.999	4.31666	0.745292
1	1469423	G	A	rs200240134	ATAD3A	ENSG00000197785	ENST00000378755	ENSP00000368030	Q9NVI7	ATD3A_HUMAN	G626R	Likely_benign	0.000662373	0.05	-3.04	0.169	0.254	-2.53	-0.499	0.0671	-0.2	0.036	4.599	0.003	0.557618	0.240795
1	1735945	C	T	.	GNB1	ENSG00000078369	ENST00000610897	ENSP00000481878	P62873	GBB1_HUMAN	G115S	Pathogenic	0	.	.	0.889	0.697	3.5	7.729	0.5942	0.28	0.868	25	0.964	.	0.913113
1	1737951	C	T	.	GNB1	ENSG00000078369	ENST00000610897	ENSP00000481878	P62873	GBB1_HUMAN	G77D	Likely_pathogenic	0	.	.	0.967	0.744	5.66	7.706	0.6208	0.28	0.915	28.6	0.982	.	0.919658
1	1737955	C	T	.	GNB1	ENSG00000078369	ENST00000610897	ENSP00000481878	P62873	GBB1_HUMAN	D76N	Likely_pathogenic	0	.	.	0.947	0.823	4.75	7.706	0.6402	-0.07	0.888	28.2	0.947	.	0.89777
1	1747228	T	G	.	GNB1	ENSG00000078369	ENST00000610897	ENSP00000481878	P62873	GBB1_HUMAN	K57T	Likely_pathogenic	0	.	.	0.819	0.57	5.91	7.78	0.5944	0.14	0.91	28.1	0.998	.	0.90105
1	2234472	A	T	rs377336741	SKI	ENSG00000157933	ENST00000378536	ENSP00000367797	P12755	SKI_HUMAN	Q342L	Likely_benign	0.000342261	0.06	-3.9	0.682	0.487	3.65	3.524	0.2019	0.03	0.266	22	0.344	0.449313	0.510025
1	2340056	C	T	rs368273118	PEX10	ENSG00000157911	ENST00000288774	ENSP00000288774	O60683-2	PEX10_HUMAN	M145I	Benign	0.00248488	0.479	-0.12	0.125	0.086	0.272	-0.671	0.0827	-0.52	0.051	9.973	0	0.103563	0.381825
1	3301728	C	G	rs371021789	PRDM16	ENSG00000142611	ENST00000270722	ENSP00000270722	Q9HAZ2	PRD16_HUMAN	L151V	Likely_benign	0.000192773	0.053	-1.75	0.399	0.342	2.64	1.203	0.1386	-0.22	0.328	14.09	0.647	0.553777	0.372438
1	3313127	C	A	rs368140002	PRDM16	ENSG00000142611	ENST00000270722	ENSP00000270722	Q9HAZ2	PRD16_HUMAN	P216T	Likely_benign	0.000213121	0.041	3.52	0.084	0.026	1.29	1.063	0.2368	-0.67	0.395	13.38	0.22	0.39963	0.373731
1	3321352	G	A	rs191798831	PRDM16	ENSG00000142611	ENST00000270722	ENSP00000270722	Q9HAZ2	PRD16_HUMAN	D312N	Likely_benign	0.000216901	0.16	3.2	0.825	0.146	4.79	7.846	0.3703	-0.58	0.597	27.6	0.52	0.561512	0.787594
1	3328386	C	A	rs573253046	PRDM16	ENSG00000142611	ENST00000270722	ENSP00000270722	Q9HAZ2	PRD16_HUMAN	T542N	Likely_benign	0.000498403	0.399	3.51	0.191	0.072	5.33	3.524	0.0237	-0.67	0.179	16.96	0.148	0.401922	0.603835
1	3328796	G	A	rs772689095	PRDM16	ENSG00000142611	ENST00000270722	ENSP00000270722	Q9HAZ2	PRD16_HUMAN	D679N	Likely_benign	0.000133003	0.096	3.45	0.252	0.095	4.16	6.726	0.0136	-0.7	0.127	19.46	0.075	0.420163	0.57867
1	3329187	G	C	rs765866896	PRDM16	ENSG00000142611	ENST00000270722	ENSP00000270722	Q9HAZ2	PRD16_HUMAN	S809T	Likely_benign	0.000256281	0.084	3.43	0.268	0.083	3.11	4.871	0.1914	-0.6	0.203	20.9	0.028	0.441311	0.55206
1	3342713	G	A	rs867029514	PRDM16	ENSG00000142611	ENST00000270722	ENSP00000270722	Q9HAZ2	PRD16_HUMAN	D1070N	Likely_benign	4.00815e-06	0.001	3.28	0.853	0.355	4.48	9.502	0.3036	-0.49	0.708	25.1	.	0.415286	0.790747
1	3747626	A	G	rs140512094	CEP104	ENSG00000116198	ENST00000378230	ENSP00000367476	O60308	CE104_HUMAN	I607T	Likely_benign	0.000206843	0.277	-0.34	0.185	0.095	1.75	1.727	0.2022	-0.58	0.097	8.677	0.001	0.2138	0.25356
1	6535121	C	A	rs575792064	PLEKHG5	ENSG00000171680	ENST00000537245	ENSP00000439625	O94827-6	PKHG5_HUMAN	K175N	Likely_benign	0.000151107	0.002	-1.4	0.553	0.442	1.96	2.694	0.5787	-0.21	0.645	24.5	.	0.308477	0.670694
1	7723593	A	G	rs151133441	CAMTA1	ENSG00000171735	ENST00000303635	ENSP00000306522	Q9Y6Y1	CMTA1_HUMAN	K329R	Benign	0.0073144	0.324	1.96	0.56	0.124	4.89	7.375	0.1752	-0.53	0.428	23.4	0.98	1.2446	0.605005
1	7724486	G	A	rs775433901	CAMTA1	ENSG00000171735	ENST00000303635	ENSP00000306522	Q9Y6Y1	CMTA1_HUMAN	V627I	Likely_benign	2.39502e-05	0.294	2.14	0.07	0.076	-4.29	-0.397	0.0014	-0.85	0.024	4.249	0	0.388305	0.231934
1	7724986	C	A	rs759748849	CAMTA1	ENSG00000171735	ENST00000303635	ENSP00000306522	Q9Y6Y1	CMTA1_HUMAN	H793Q	Likely_benign	0.000107922	0.11	1.95	0.359	0.179	5.23	2.021	0.3736	-0.29	0.56	23.5	0.986	0.487439	0.700503
1	7792603	G	A	rs144736926	CAMTA1	ENSG00000171735	ENST00000303635	ENSP00000306522	Q9Y6Y1	CMTA1_HUMAN	G1004R	Likely_benign	0.000143948	0.018	1.04	0.666	0.127	3.64	2.592	0.5625	-0.27	0.155	23.5	0.534	1.30509	0.460942
1	7796492	C	T	rs772063088	CAMTA1	ENSG00000171735	ENST00000303635	ENSP00000306522	Q9Y6Y1	CMTA1_HUMAN	A1052V	Likely_benign	3.97674e-05	0.099	0.96	0.54	0.182	5.58	6.025	0.5205	-0.16	0.385	25.1	0.935	0.767475	0.818906
1	7805987	G	A	.	CAMTA1	ENSG00000171735	ENST00000303635	ENSP00000306522	Q9Y6Y1	CMTA1_HUMAN	E1485K	Likely_benign	0	0.004	1.98	0.758	0.157	5.86	9.69	0.3653	-0.12	0.319	31	0.701	1.38788	0.594672
1	7870637	C	T	rs777226760	PER3	ENSG00000049246	ENST00000613533	ENSP00000482093	P56645-2	PER3_HUMAN	A504V	Likely_benign	1.23253e-05	.	.	0.153	0.083	1.57	-0.347	.	-0.64	0.05	6.98	.	.	.
1	7886750	C	T	rs150960403	PER3	ENSG00000049246	ENST00000613533	ENSP00000482093	P56645-2	PER3_HUMAN	A723V	Likely_benign	0.000242813	.	.	0.258	0.1	1.45	-0.013	.	-0.61	0.072	16.12	.	.	0.252811
1	7887262	G	A	rs140974114	PER3	ENSG00000049246	ENST00000613533	ENSP00000482093	P56645-2	PER3_HUMAN	S758N	Benign	0.00533729	.	.	0.062	0.09	2.48	0.661	.	-0.77	0.071	14.58	.	.	0.255118
1	7887288	C	T	rs556093537	PER3	ENSG00000049246	ENST00000613533	ENSP00000482093	P56645-2	PER3_HUMAN	P767S	Likely_benign	0.0010937	.	.	0.093	0.038	-2.69	0.109	.	-0.76	0.109	4.848	.	.	0.262886
1	7887424	T	C	rs776616940	PER3	ENSG00000049246	ENST00000613533	ENSP00000482093	P56645-2	PER3_HUMAN	L812P	Likely_benign	0.0002274	.	.	0.379	0.038	2.95	0.943	.	-0.56	0.453	21.7	.	.	0.393457
1	7890153	C	T	rs144178755	PER3	ENSG00000049246	ENST00000613533	ENSP00000482093	P56645-2	PER3_HUMAN	T1049I	Likely_benign	0.00136922	.	.	0.095	0.032	0.359	0.092	.	-0.62	0.112	8.041	.	.	0.417741
1	8416195	G	A	.	RERE	ENSG00000142599	ENST00000337907	ENSP00000338629	Q9P2R6	RERE_HUMAN	P1484L	Likely_benign	0	0.606	1.05	0.563	0.22	5.16	6.726	0.58	-0.35	0.524	19.83	0.291	0.362625	0.840727
1	8420479	G	A	rs1467971154	RERE	ENSG00000142599	ENST00000337907	ENSP00000338629	Q9P2R6	RERE_HUMAN	P1030S	Benign	7.58802e-05	0.538	0.9	0.091	0.061	2.44	3.367	0.083	-0.57	0.08	9.929	0.001	0.358959	0.472817
1	8420506	G	T	rs771321205	RERE	ENSG00000142599	ENST00000337907	ENSP00000338629	Q9P2R6	RERE_HUMAN	P1021T	Likely_benign	7.04573e-05	0.003	0.91	0.276	0.148	4.44	2.167	0.1915	-0.44	0.069	18.73	0.062	0.395626	0.494176
1	8420794	T	C	rs148082830	RERE	ENSG00000142599	ENST00000337907	ENSP00000338629	Q9P2R6	RERE_HUMAN	M925V	Likely_benign	0.000255007	0	0.98	0.477	0.156	4.73	5.153	0.4508	-0.14	0.2	16.68	0.004	0.361335	0.837868
1	8421264	G	A	rs769287721	RERE	ENSG00000142599	ENST00000337907	ENSP00000338629	Q9P2R6	RERE_HUMAN	P768L	Likely_benign	0.000123079	0.001	0.88	0.088	0.121	5.17	3.881	0.1904	-0.53	0.078	19.08	0.057	1.06783	0.432993
1	8555184	G	C	.	RERE	ENSG00000142599	ENST00000337907	ENSP00000338629	Q9P2R6	RERE_HUMAN	S348C	Likely_benign	0	0.037	0.46	0.81	0.297	4.91	7.962	0.8641	0	0.394	23.7	0.387	1.97523	0.81729
1	8716142	G	A	rs116282153	RERE	ENSG00000142599	ENST00000337907	ENSP00000338629	Q9P2R6	RERE_HUMAN	T72M	Likely_benign	0.00015509	0.005	0.73	0.27	0.047	4.53	5.021	0.0438	-0.44	0.133	22.9	0.168	1.80444	0.621791
1	9322333	C	T	rs375504656	H6PD	ENSG00000049239	ENST00000602477	ENSP00000473348	R4GMU1	R4GMU1_HUMAN	R332C	Likely_benign	0.000301978	.	.	0.571	0.822	5.24	3.502	.	0.21	0.246	29.5	.	.	0.318074
1	9322376	C	T	rs140631516	H6PD	ENSG00000049239	ENST00000602477	ENSP00000473348	R4GMU1	R4GMU1_HUMAN	P346L	Likely_benign	0.00242938	.	.	0.913	0.899	5.24	5.612	.	0.47	0.69	28.3	.	.	0.660363
1	9323739	G	A	rs35511555	H6PD	ENSG00000049239	ENST00000602477	ENSP00000473348	R4GMU1	R4GMU1_HUMAN	R407Q	Likely_benign	0.000243495	.	.	0.067	0.336	0.959	1.883	.	-0.12	0.645	12.48	.	.	0.211638
1	9324485	C	T	rs146595089	H6PD	ENSG00000049239	ENST00000602477	ENSP00000473348	R4GMU1	R4GMU1_HUMAN	R656W	Likely_benign	0.00107892	.	.	0.295	0.302	-6.19	-0.382	.	-0.19	0.581	22.4	.	.	0.465836
1	9324819	C	T	rs201296526	H6PD	ENSG00000049239	ENST00000602477	ENSP00000473348	R4GMU1	R4GMU1_HUMAN	T767M	Benign	0.000784588	.	.	0.09	0.022	0.709	1.393	.	-0.68	0.219	9.374	.	.	0.236423
1	9780224	C	T	rs368722127	PIK3CD	ENSG00000171608	ENST00000377346	ENSP00000366563	O00329	PK3CD_HUMAN	T465M	Benign	0.000871282	0.114	-1.09	0.305	0.274	4.63	3.944	0.223	-0.32	0.097	21.6	0.861	1.93826	0.451857
1	9781221	G	A	rs199549932	PIK3CD	ENSG00000171608	ENST00000377346	ENSP00000366563	O00329	PK3CD_HUMAN	V576I	Likely_benign	0.000135657	0.392	0.06	0.163	0.092	5.14	4.595	0.1328	-0.39	0.168	23.1	0.582	0.786527	0.474828
1	9787040	G	A	rs759704849	PIK3CD	ENSG00000171608	ENST00000377346	ENSP00000366563	O00329	PK3CD_HUMAN	R1024H	Likely_pathogenic	3.98248e-06	0.076	-1.48	0.59	0.426	3.69	6.923	0.2254	-0.15	0.256	26.8	0.985	2.29859	0.830092
1	10042412	G	A	rs202057799	NMNAT1	ENSG00000173614	ENST00000377205	ENSP00000366410	Q9HAN9	NMNA1_HUMAN	V165I	Likely_benign	0.000457435	0.298	-4.45	0.072	0.204	3.22	0.785	0.1855	-0.22	0.147	14.1	0.02	0.0415236	0.35895
1	10042548	T	C	.	NMNAT1	ENSG00000173614	ENST00000377205	ENSP00000366410	Q9HAN9	NMNA1_HUMAN	I210T	Pathogenic	0	0.001	-4.15	0.897	0.976	5.16	7.776	0.7092	0.57	0.83	27	0.998	0.334923	0.763817
1	10357076	T	A	.	KIF1B	ENSG00000054523	ENST00000263934	ENSP00000263934	O60333-2	KIF1B_HUMAN	F615L	Benign	0	0.003	-0.9	0.664	0.546	2.36	2.269	0.341	0.21	0.539	24.9	0.943	2.09721	0.896491
1	10397496	C	A	rs199805720	KIF1B	ENSG00000054523	ENST00000263934	ENSP00000263934	O60333-2	KIF1B_HUMAN	N1063K	Likely_benign	0.000103383	0.008	-0.58	0.132	0.059	2.76	-0.034	0.0625	-0.49	0.145	22.5	0.003	0.479943	0.385496
1	10421086	G	T	rs760253167	KIF1B	ENSG00000054523	ENST00000263934	ENSP00000263934	O60333-2	KIF1B_HUMAN	L1339F	Likely_benign	1.59066e-05	0.002	-1.23	0.784	0.758	3.69	1.899	0.3163	0.28	0.822	25.1	0.991	1.30945	0.832594
1	10421861	G	A	rs754234374	KIF1B	ENSG00000054523	ENST00000263934	ENSP00000263934	O60333-2	KIF1B_HUMAN	G1382S	Likely_benign	1.59201e-05	0.132	-0.51	0.519	0.441	4.84	8.154	0.4999	0.03	0.487	22.9	0.211	1.03195	0.83584
1	10425498	G	A	rs375130478	KIF1B	ENSG00000054523	ENST00000263934	ENSP00000263934	O60333-2	KIF1B_HUMAN	R1469H	Likely_benign	1.19413e-05	0.033	-0.89	0.491	0.468	5.48	5.025	0.415	0.01	0.318	28.2	0.49	1.00496	0.653871
1	10434394	G	A	rs373439616	KIF1B	ENSG00000054523	ENST00000263934	ENSP00000263934	O60333-2	KIF1B_HUMAN	R1610Q	Likely_benign	0.00027894	0.065	2.66	0.296	0.102	3.75	5.359	0.1266	-0.47	0.129	22	0.003	0.491317	0.405535
1	11082359	G	T	.	TARDBP	ENSG00000120948	ENST00000240185	ENSP00000240185	Q13148	TADBP_HUMAN	G298V	Likely_pathogenic	0	0.009	-3.46	0.811	0.454	5.81	5.097	0.3227	0.18	0.772	23.7	0.026	1.13361	0.755891
1	11082526	C	G	.	TARDBP	ENSG00000120948	ENST00000240185	ENSP00000240185	Q13148	TADBP_HUMAN	Q354E	Likely_pathogenic	0	0.086	-3.84	0.39	0.379	5.81	4.355	0.0025	0	0.531	20.2	0.005	1.01428	0.513049
1	11082595	T	C	.	TARDBP	ENSG00000120948	ENST00000240185	ENSP00000240185	Q13148	TADBP_HUMAN	S377P	Likely_pathogenic	0	0.128	-4.01	0.277	0.287	5.81	3.491	0.1647	-0.08	0.719	22.7	0.001	2.25881	0.61133
1	11169374	T	A	.	MTOR	ENSG00000198793	ENST00000361445	ENSP00000354558	P42345	MTOR_HUMAN	I2501F	Pathogenic	0	0.004	3.1	0.841	0.584	5.82	7.449	0.4647	0.1	0.89	27.2	0.764	3.01024	0.926516
1	11169375	A	C	rs1057519915	MTOR	ENSG00000198793	ENST00000361445	ENSP00000354558	P42345	MTOR_HUMAN	I2500M	Likely_pathogenic	0	0.001	3.08	0.762	0.368	-2.33	0.189	0.4084	-0.02	0.747	22.9	0.944	2.53491	0.901589
1	11174395	A	G	rs1085307113	MTOR	ENSG00000198793	ENST00000361445	ENSP00000354558	P42345	MTOR_HUMAN	L2427P	Pathogenic	0	0.001	-1.18	0.948	0.924	5.89	8.911	0.8548	0.38	0.959	31	0.998	3.28525	0.915442
1	11174420	C	T	rs587777900	MTOR	ENSG00000198793	ENST00000361445	ENSP00000354558	P42345	MTOR_HUMAN	E2419K	Pathogenic	0	0	-1.69	0.923	0.911	5.89	7.539	0.8513	0.42	0.936	32	1	2.64921	0.89018
1	11174437	C	A	.	MTOR	ENSG00000198793	ENST00000361445	ENSP00000354558	P42345	MTOR_HUMAN	S2413I	Pathogenic	0	0	-0.93	0.912	0.798	5.89	7.539	0.9613	0.35	0.857	31	1	2.73688	0.825548
1	11188116	T	C	rs373390383	MTOR	ENSG00000198793	ENST00000361445	ENSP00000354558	P42345	MTOR_HUMAN	K1993R	Benign	6.36254e-05	0.205	-1.58	0.624	0.197	5.8	7.645	0.0413	-0.13	0.411	23.2	0.006	0.669181	0.886266
1	11188964	T	C	rs753081675	MTOR	ENSG00000198793	ENST00000361445	ENSP00000354558	P42345	MTOR_HUMAN	N1920S	Benign	6.77178e-05	0.322	-1.96	0.531	0.357	6.06	7.645	0.1393	-0.24	0.679	22.6	0.186	0.726155	0.781274
1	11189849	C	A	.	MTOR	ENSG00000198793	ENST00000361445	ENSP00000354558	P42345	MTOR_HUMAN	G1887V	Likely_pathogenic	0	0.001	-1.43	0.937	0.889	5.79	7.537	0.8461	0.38	0.873	29.7	0.998	2.12493	0.879966
1	11189879	A	G	.	MTOR	ENSG00000198793	ENST00000361445	ENSP00000354558	P42345	MTOR_HUMAN	L1877P	Likely_benign	0	0.002	-1.44	0.981	0.817	5.79	8.911	0.2529	0.32	0.936	32	0.767	2.24941	0.869814
1	11190590	G	C	rs536888206	MTOR	ENSG00000198793	ENST00000361445	ENSP00000354558	P42345	MTOR_HUMAN	T1870S	Benign	4.03688e-05	0.478	3.23	0.213	0.112	5.43	4.655	0.003	-0.61	0.165	23.1	0.002	0.722601	0.632165
1	11190698	G	A	rs142403193	MTOR	ENSG00000198793	ENST00000361445	ENSP00000354558	P42345	MTOR_HUMAN	T1834M	Benign	0.000375357	0.145	3.17	0.317	0.06	3.24	2.318	0.0492	-0.52	0.174	20.7	0.987	1.86912	0.488353
1	11190726	T	C	rs748927495	MTOR	ENSG00000198793	ENST00000361445	ENSP00000354558	P42345	MTOR_HUMAN	I1825V	Benign	1.2294e-05	0.624	3.26	0.183	0.053	0.565	-0.002	0.0004	-0.71	0.06	9.558	0	0.777272	0.369834
1	11193147	C	T	.	MTOR	ENSG00000198793	ENST00000361445	ENSP00000354558	P42345	MTOR_HUMAN	S1785N	Benign	0	1	-0.41	0.261	0.135	4.74	4.547	0.0175	-0.55	0.127	21.4	0	0.74993	0.761619
1	11199365	C	T	rs587777895	MTOR	ENSG00000198793	ENST00000361445	ENSP00000354558	P42345	MTOR_HUMAN	R1709H	Likely_benign	8.23683e-06	0.243	-0.44	0.513	0.345	5.91	5.614	0.0299	-0.04	0.549	25	0.994	1.67544	0.80684
1	11199648	T	C	rs763310387	MTOR	ENSG00000198793	ENST00000361445	ENSP00000354558	P42345	MTOR_HUMAN	H1647R	Benign	3.97649e-06	0.71	-0.46	0.718	0.471	5.91	7.535	0.1217	0.02	0.614	23.8	0.969	1.06691	0.724077
1	11206828	C	G	.	MTOR	ENSG00000198793	ENST00000361445	ENSP00000354558	P42345	MTOR_HUMAN	E1531Q	Likely_benign	0	0.125	-0.58	0.647	0.414	5.86	7.539	0.0451	-0.02	0.515	26.3	0.982	1.89753	0.815786
1	11210231	T	A	.	MTOR	ENSG00000198793	ENST00000361445	ENSP00000354558	P42345	MTOR_HUMAN	T1508S	Benign	0	0.408	-0.13	0.325	0.035	5.16	5.86	0.0495	-0.31	0.211	21.7	0.011	0.724513	0.823231
1	11217239	C	T	rs780930764	MTOR	ENSG00000198793	ENST00000361445	ENSP00000354558	P42345	MTOR_HUMAN	R1480H	Likely_benign	4.01858e-06	0.206	-0.16	0.76	0.305	5.32	7.536	0.2267	0.15	0.612	23.8	0	1.96159	0.867091
1	11269379	T	C	rs1010121578	MTOR	ENSG00000198793	ENST00000361445	ENSP00000354558	P42345	MTOR_HUMAN	N1264S	Benign	0	0.211	3.15	0.265	0.141	5.65	6.007	0.1618	-0.62	0.317	21.6	0.005	0.640609	0.729825
1	11270879	T	C	rs760415071	MTOR	ENSG00000198793	ENST00000361445	ENSP00000354558	P42345	MTOR_HUMAN	I1216V	Likely_benign	4.42464e-05	0.104	-0.12	0.59	0.177	5.95	7.637	0.1478	-0.18	0.329	23.9	0.456	1.1346	0.848096
1	11270897	C	T	rs753162263	MTOR	ENSG00000198793	ENST00000361445	ENSP00000354558	P42345	MTOR_HUMAN	D1210N	Benign	2.39973e-05	0.14	-0.22	0.806	0.209	5.95	7.532	0.0641	-0.3	0.501	24.1	0.135	0.785982	0.844303
1	11270902	C	T	rs1481407496	MTOR	ENSG00000198793	ENST00000361445	ENSP00000354558	P42345	MTOR_HUMAN	R1208H	Likely_benign	2.00003e-05	0.089	-0.19	0.779	0.421	5.95	7.532	0.1482	0.02	0.682	27.6	0.964	1.82181	0.835865
1	11272422	G	A	rs746532612	MTOR	ENSG00000198793	ENST00000361445	ENSP00000354558	P42345	MTOR_HUMAN	R1170C	Likely_benign	7.9621e-06	0	-0.77	0.845	0.782	5.15	6.132	0.5743	0.29	0.607	31	0.683	2.07177	0.809742
1	11272432	G	T	.	MTOR	ENSG00000198793	ENST00000361445	ENSP00000354558	P42345	MTOR_HUMAN	S1166R	Likely_benign	0	0.297	-0.14	0.447	0.185	5.15	1.162	0.0335	-0.25	0.286	21.9	0.013	0.927984	0.714483
1	11272449	G	C	rs202197441	MTOR	ENSG00000198793	ENST00000361445	ENSP00000354558	P42345	MTOR_HUMAN	R1161G	Benign	5.57147e-05	0.001	-0.22	0.871	0.613	5.15	5.324	0.7996	0.27	0.816	25.8	0.583	2.13769	0.86559
1	11272455	T	C	rs749626692	MTOR	ENSG00000198793	ENST00000361445	ENSP00000354558	P42345	MTOR_HUMAN	I1159V	Benign	7.95887e-06	0.026	-0.21	0.415	0.128	5.15	5.833	0.2812	-0.24	0.269	22.9	0.042	0.785247	0.730179
1	11273502	C	T	rs754590649	MTOR	ENSG00000198793	ENST00000361445	ENSP00000354558	P42345	MTOR_HUMAN	R1080H	Likely_benign	7.9628e-06	0.057	-0.13	0.709	0.315	5.08	7.449	0.1734	-0.21	0.325	22.5	0.001	1.87693	0.901825
1	11273599	T	C	rs774472068	MTOR	ENSG00000198793	ENST00000361445	ENSP00000354558	P42345	MTOR_HUMAN	I1048V	Benign	1.59293e-05	0.254	-0.17	0.393	0.08	4.65	7.55	0.0991	-0.42	0.093	20.7	0	0.672494	0.711684
1	11288901	T	C	rs1156935323	MTOR	ENSG00000198793	ENST00000361445	ENSP00000354558	P42345	MTOR_HUMAN	M952V	Benign	3.97734e-06	0.105	0.01	0.344	0.093	5.49	5.714	0.5528	-0.34	0.519	21.6	0	0.816803	0.600698
1	11288924	T	A	.	MTOR	ENSG00000198793	ENST00000361445	ENSP00000354558	P42345	MTOR_HUMAN	D944V	Likely_benign	0	0.002	3.01	0.838	0.579	5.49	7.43	0.5849	0.11	0.855	28.9	0.856	1.68573	0.803619
1	11288943	T	C	.	MTOR	ENSG00000198793	ENST00000361445	ENSP00000354558	P42345	MTOR_HUMAN	M938V	Likely_benign	0	0.041	3.21	0.73	0.286	5.19	7.364	0.3526	-0.09	0.535	22.4	0.265	1.49597	0.821236
1	11288963	G	A	rs749267101	MTOR	ENSG00000198793	ENST00000361445	ENSP00000354558	P42345	MTOR_HUMAN	T931I	Likely_benign	3.98168e-06	0.06	3.15	0.702	0.352	5.49	9.294	0.4317	-0.15	0.577	23.5	0.279	1.91097	0.851318
1	11294226	G	T	.	MTOR	ENSG00000198793	ENST00000361445	ENSP00000354558	P42345	MTOR_HUMAN	R769S	Likely_benign	0	0.219	-0.06	0.824	0.324	5.7	6.289	0.3533	0.17	0.761	23.2	0.034	1.66977	0.880543
1	11294242	A	C	rs1257659185	MTOR	ENSG00000198793	ENST00000361445	ENSP00000354558	P42345	MTOR_HUMAN	N763K	Likely_benign	6.37024e-05	0.014	-0.15	0.861	0.224	-5.54	-0.113	0.2294	-0.31	0.791	18.24	0.307	1.23182	0.851242
1	11297947	T	A	.	MTOR	ENSG00000198793	ENST00000361445	ENSP00000354558	P42345	MTOR_HUMAN	M721L	Benign	0	0.72	1.69	0.625	0.265	5.7	7.583	0.1256	-0.16	0.6	20.9	0	0.751493	0.822056
1	11297986	G	A	.	MTOR	ENSG00000198793	ENST00000361445	ENSP00000354558	P42345	MTOR_HUMAN	R708W	Likely_benign	0	0	-0.84	0.912	0.799	5.7	6.163	0.7281	0.35	0.892	32	0.972	1.93736	0.925979
1	11298064	G	A	rs747836080	MTOR	ENSG00000198793	ENST00000361445	ENSP00000354558	P42345	MTOR_HUMAN	R682C	Likely_benign	1.19467e-05	0.004	1.29	0.831	0.429	5.83	7.672	0.4085	0.13	0.776	32	0.68	2.16667	0.931621
1	11298534	C	T	rs776298945	MTOR	ENSG00000198793	ENST00000361445	ENSP00000354558	P42345	MTOR_HUMAN	V643M	Benign	1.19292e-05	0.101	1.36	0.516	0.134	5.47	4.592	0.276	-0.3	0.357	23.2	0.271	1.18066	0.841875
1	11298579	G	A	rs751242124	MTOR	ENSG00000198793	ENST00000361445	ENSP00000354558	P42345	MTOR_HUMAN	R628C	Likely_benign	1.59082e-05	0.017	1.53	0.813	0.584	5.6	9.564	0.4028	0.12	0.475	26.1	0.68	2.12633	0.878405
1	11298665	A	G	rs769668717	MTOR	ENSG00000198793	ENST00000361445	ENSP00000354558	P42345	MTOR_HUMAN	L599P	Likely_benign	1.604e-05	0	1.41	0.951	0.775	5.6	8.911	0.8543	0.17	0.968	28.2	0.758	2.37342	0.928068
1	11300531	G	T	.	MTOR	ENSG00000198793	ENST00000361445	ENSP00000354558	P42345	MTOR_HUMAN	L539I	Likely_benign	0	0.003	-0.33	0.703	0.378	5.41	5.231	0.4969	0.01	0.394	24.4	0.458	1.97523	0.899616
1	11307759	C	T	rs748311365	MTOR	ENSG00000198793	ENST00000361445	ENSP00000354558	P42345	MTOR_HUMAN	S383N	Benign	1.19286e-05	0.147	-0.25	0.428	0.179	5.39	2.935	0.3355	-0.35	0.625	22.7	0.188	1.0722	0.737886
1	11308087	T	A	rs761323069	MTOR	ENSG00000198793	ENST00000361445	ENSP00000354558	P42345	MTOR_HUMAN	D302V	Likely_benign	5.17759e-05	0.032	3.04	0.766	0.182	5.33	7.462	0.1657	-0.21	0.529	22.9	0.007	1.35726	0.72401
1	11308103	C	T	rs141936187	MTOR	ENSG00000198793	ENST00000361445	ENSP00000354558	P42345	MTOR_HUMAN	D297N	Likely_benign	8.37274e-05	0.382	-0.14	0.757	0.165	5.33	7.359	0.0233	-0.43	0.697	25.3	0.959	0.786719	0.855973
1	11308150	C	T	rs757384321	MTOR	ENSG00000198793	ENST00000361445	ENSP00000354558	P42345	MTOR_HUMAN	R281H	Likely_benign	7.37203e-05	0.065	-0.11	0.731	0.28	5.37	7.359	0.1826	-0.04	0.528	28	0.306	1.72089	0.775951
1	11313929	G	C	.	MTOR	ENSG00000198793	ENST00000361445	ENSP00000354558	P42345	MTOR_HUMAN	N269K	Likely_benign	0	0.734	-0.11	0.78	0.264	-0.722	0.031	0.3529	-0.41	0.603	17.53	0.931	1.76187	0.877972
1	11317049	C	T	rs751497868	MTOR	ENSG00000198793	ENST00000361445	ENSP00000354558	P42345	MTOR_HUMAN	V149M	Likely_benign	1.99046e-05	0.03	-0.26	0.786	0.322	5.27	7.536	0.2148	0.06	0.77	26.2	0.881	1.91097	0.891859
1	11317079	T	C	.	MTOR	ENSG00000198793	ENST00000361445	ENSP00000354558	P42345	MTOR_HUMAN	T139A	Likely_benign	0	0.647	-0.08	0.447	0.24	5.21	7.641	0.3807	-0.28	0.409	18.42	0.168	1.01018	0.58473
1	11317099	C	T	rs201093943	MTOR	ENSG00000198793	ENST00000361445	ENSP00000354558	P42345	MTOR_HUMAN	R132H	Benign	1.19392e-05	0.182	-0.14	0.255	0.139	5.21	5.761	0.3072	-0.41	0.344	22.8	0.001	0.992071	0.482062
1	11319327	T	C	rs146812066	MTOR	ENSG00000198793	ENST00000361445	ENSP00000354558	P42345	MTOR_HUMAN	Y47C	Likely_benign	7.96559e-06	0.04	-0.17	0.859	0.683	5.7	7.633	0.3403	0.07	0.829	27.7	0.888	2.0402	0.892755
1	11319355	C	T	rs138117203	MTOR	ENSG00000198793	ENST00000361445	ENSP00000354558	P42345	MTOR_HUMAN	A38T	Benign	2.38998e-05	0.604	-0.11	0.647	0.153	5.7	5.817	0.0237	-0.27	0.242	22.6	0.049	0.779694	0.817678
1	11333648	A	C	rs764215999	UBIAD1	ENSG00000120942	ENST00000376810	ENSP00000366006	Q9Y5Z9	UBIA1_HUMAN	K20N	Likely_benign	5.17817e-05	0.301	-3.68	0.266	0.179	1.61	-0.011	0.0184	-0.38	0.183	12.66	0	0.607371	0.513371
1	11333818	G	A	rs201583978	UBIAD1	ENSG00000120942	ENST00000376810	ENSP00000366006	Q9Y5Z9	UBIA1_HUMAN	G77D	Likely_benign	4.77384e-05	0.237	-3.18	0.908	0.717	5.03	7.39	0.1068	0.39	0.818	23.7	0.394	0.921292	0.837355
1	11850876	T	C	rs756615138	MTHFR	ENSG00000177000	ENST00000376585	ENSP00000365770	P42898-2	MTHR_HUMAN	Y652C	Likely_benign	0.000198817	0.066	0.21	0.361	0.202	5.21	5.843	.	-0.14	0.244	23.8	.	.	0.553398
1	11860379	T	C	.	MTHFR	ENSG00000177000	ENST00000376585	ENSP00000365770	P42898-2	MTHR_HUMAN	D200G	Likely_pathogenic	0	0	-4.46	0.986	0.977	5.65	7.329	.	0.58	0.927	32	.	.	0.502491
1	12052716	C	G	.	MFN2	ENSG00000116688	ENST00000235329	ENSP00000235329	O95140	MFN2_HUMAN	R94G	Pathogenic	0	0	-3.73	0.93	0.87	3.57	3.14	0.894	0.5	0.787	25.9	0.988	2.03054	0.818779
1	12052721	G	C	.	MFN2	ENSG00000116688	ENST00000235329	ENSP00000235329	O95140	MFN2_HUMAN	R95S	Likely_pathogenic	0	0.282	-3.7	0.871	0.735	4.59	1.539	0.6117	0.19	0.541	22.1	0.392	1.72034	0.849944
1	12056219	C	G	.	MFN2	ENSG00000116688	ENST00000235329	ENSP00000235329	O95140	MFN2_HUMAN	S106R	Likely_pathogenic	0	0	-5.16	0.888	0.922	3.75	1.136	0.9447	0.54	0.8	25.1	1	1.59858	0.868332
1	12058843	A	G	.	MFN2	ENSG00000116688	ENST00000235329	ENSP00000235329	O95140	MFN2_HUMAN	T206A	Likely_pathogenic	0	0.01	-3.68	0.751	0.771	5.2	8.909	0.4891	0.28	0.57	23.8	0.347	0.818903	0.856646
1	12058865	T	A	.	MFN2	ENSG00000116688	ENST00000235329	ENSP00000235329	O95140	MFN2_HUMAN	I213N	Likely_pathogenic	0	0	-4.33	0.967	0.932	4.6	7.576	0.9298	0.45	0.925	27	0.911	1.593	0.889212
1	12058918	T	A	.	MFN2	ENSG00000116688	ENST00000235329	ENSP00000235329	O95140	MFN2_HUMAN	S231T	Likely_pathogenic	0	0.001	-4.11	0.588	0.843	4.9	7.642	0.3828	0.24	0.585	26.3	0.897	0.828782	0.83456
1	12061480	G	C	.	MFN2	ENSG00000116688	ENST00000235329	ENSP00000235329	O95140	MFN2_HUMAN	R280P	Likely_pathogenic	0	0	-3.72	0.974	0.955	5.23	9.602	0.8819	0.56	0.796	29	0.95	1.69966	0.726376
1	12062091	G	T	.	MFN2	ENSG00000116688	ENST00000235329	ENSP00000235329	O95140	MFN2_HUMAN	R364L	Likely_pathogenic	0	0.002	-4.33	0.96	0.909	5.6	9.602	0.7721	0.49	0.453	28.9	0.805	1.99341	0.817921
1	12065801	G	A	rs376598131	MFN2	ENSG00000116688	ENST00000235329	ENSP00000235329	O95140	MFN2_HUMAN	R510Q	Benign/Likely_benign	0.000377749	0.725	-2	0.217	0.478	4.93	3.37	0.0378	0	0.31	23.8	0.013	0.364427	0.420007
1	12337154	T	G	.	VPS13D	ENSG00000048707	ENST00000620676	ENSP00000478104	Q5THJ4	VP13D_HUMAN	I1170S	Likely_pathogenic	0	.	.	0.871	0.514	6.17	7.674	0.896	0.4	0.745	27.6	0.991	.	0.803427
1	12516136	C	T	rs868354311	VPS13D	ENSG00000048707	ENST00000620676	ENSP00000478104	Q5THJ4	VP13D_HUMAN	A4139V	Likely_pathogenic	0	.	.	0.671	0.263	6.02	5.105	0.2689	0.01	0.154	27.9	.	.	0.782174
1	12520319	G	A	.	VPS13D	ENSG00000048707	ENST00000620676	ENSP00000478104	Q5THJ4	VP13D_HUMAN	G4177D	Likely_pathogenic	0	.	.	0.896	0.516	5.96	9.317	0.8622	0.48	0.664	29.7	.	.	0.908123
1	12557634	C	A	.	VPS13D	ENSG00000048707	ENST00000620676	ENSP00000478104	Q5THJ4	VP13D_HUMAN	A4248E	Likely_pathogenic	0	.	.	0.929	0.428	6.03	7.323	0.754	0.38	0.652	29.2	.	.	0.739482
1	16374433	C	T	rs550605543	CLCNKB	ENSG00000184908	ENST00000375679	ENSP00000364831	P51801	CLCKB_HUMAN	A131V	Likely_benign	0.00014715	0.015	-3.48	0.082	0.2	2.78	0.915	0.2313	-0.29	0.463	16.19	0.105	0.0404302	.
1	16378307	C	T	.	CLCNKB	ENSG00000184908	ENST00000375679	ENSP00000364831	P51801	CLCKB_HUMAN	A467V	Likely_pathogenic	0	0.001	-3.83	0.803	0.884	4.18	7.73	0.8335	0.35	0.958	26.3	1	0.602249	.
1	16456083	C	T	rs139168333	EPHA2	ENSG00000142627	ENST00000358432	ENSP00000351209	P29317	EPHA2_HUMAN	V891M	Likely_benign	8.53603e-05	0.063	-0.01	0.684	0.241	5.34	3.901	0.0838	-0.23	0.192	22.4	0.29	1.51406	0.775232
1	16459698	C	T	rs145962326	EPHA2	ENSG00000142627	ENST00000358432	ENSP00000351209	P29317	EPHA2_HUMAN	R677H	Benign	2.3911e-05	0.85	-0.12	0.451	0.146	4.39	2.803	0.3147	-0.3	0.615	22.7	0.011	0.839505	0.546939
1	16464588	C	T	rs201941686	EPHA2	ENSG00000142627	ENST00000358432	ENSP00000351209	P29317	EPHA2_HUMAN	E358K	Likely_benign	0.000141696	1	0.35	0.109	0.072	-0.44	-0.311	0.0054	-0.53	0.27	6.638	0	0.152079	0.329007
1	17312769	G	T	rs373003359	ATP13A2	ENSG00000159363	ENST00000341676	ENSP00000341115	Q9NQ11-2	AT132_HUMAN	T1063K	Likely_benign	1.74961e-05	0.421	-3.23	0.183	0.144	3.66	1.672	0.0054	0.2	0.122	6.71	.	.	.
1	17320185	C	T	rs541385523	ATP13A2	ENSG00000159363	ENST00000326735	ENSP00000327214	Q9NQ11	AT132_HUMAN	R563Q	Likely_benign	0.000496506	0.318	-0.45	0.134	0.017	0.0714	0.058	0.0792	-0.45	0.103	18.65	0.009	0.376332	0.284592
1	17338227	C	G	rs549839037	ATP13A2	ENSG00000159363	ENST00000326735	ENSP00000327214	Q9NQ11	AT132_HUMAN	A3P	Likely_benign	7.23135e-05	0.018	-3.03	0.284	0.303	1.46	1.033	0.2386	-0.1	0.229	17.63	0.176	0.579151	0.620121
1	17349140	C	A	.	SDHB	ENSG00000117118	ENST00000375499	ENSP00000364649	P21912	SDHB_HUMAN	C243F	Likely_pathogenic	0	0	-10.12	0.97	0.945	5.62	7.331	0.9744	0.59	0.966	32	1	0.864454	0.822308
1	17355106	C	A	rs786203529	SDHB	ENSG00000117118	ENST00000375499	ENSP00000364649	P21912	SDHB_HUMAN	D138Y	Likely_pathogenic	0	0	-6.81	0.999	0.931	6.17	7.23	0.9774	0.59	0.956	33	1	0.772563	0.864297
1	17355132	G	C	rs587781735	SDHB	ENSG00000117118	ENST00000375499	ENSP00000364649	P21912	SDHB_HUMAN	P129R	Likely_pathogenic	0	0	-6.12	0.982	0.949	6.17	9.194	0.815	0.6	0.918	29.9	1	0.713274	0.726065
1	17355186	A	G	.	SDHB	ENSG00000117118	ENST00000375499	ENSP00000364649	P21912	SDHB_HUMAN	L111P	Likely_pathogenic	0	0.005	-5.66	0.841	0.966	6.17	6.788	0.9039	0.55	0.971	27.6	0.992	0.878238	0.749213
1	17355229	T	A	.	SDHB	ENSG00000117118	ENST00000375499	ENSP00000364649	P21912	SDHB_HUMAN	I97F	Likely_pathogenic	0	0	-5.42	0.933	0.873	6.17	7.33	0.4965	0.6	0.932	28.5	0.997	0.880261	0.847418
1	17359620	T	A	.	SDHB	ENSG00000117118	ENST00000375499	ENSP00000364649	P21912	SDHB_HUMAN	D74V	Likely_pathogenic	0	0	-5.38	0.968	0.934	5.44	7.028	0.875	0.59	0.912	32	1	0.824391	0.737807
1	17371336	C	G	.	SDHB	ENSG00000117118	ENST00000375499	ENSP00000364649	P21912	SDHB_HUMAN	K40N	Likely_pathogenic	0	0.001	-5.22	0.841	0.852	2.67	4.298	0.3175	0.11	0.748	25.3	0.999	0.751464	0.692611
1	19559146	G	T	.	EMC1	ENSG00000127463	ENST00000477853	ENSP00000420608	Q8N766	EMC1_HUMAN	P585Q	Likely_pathogenic	0	0.002	1.71	0.83	0.416	6.03	9.332	0.7012	-0.04	0.752	25.1	0.98	0.979003	0.759979
1	19559149	G	C	.	EMC1	ENSG00000127463	ENST00000477853	ENSP00000420608	Q8N766	EMC1_HUMAN	P584R	Likely_pathogenic	0	0.001	1.87	0.888	0.438	6.03	9.332	0.7471	0.1	0.812	26.5	0.999	1.02964	0.788452
1	19564521	C	T	rs146431577	EMC1	ENSG00000127463	ENST00000477853	ENSP00000420608	Q8N766	EMC1_HUMAN	R401Q	Likely_benign	0.00104051	0.374	1.97	0.288	0.056	5.17	1.352	0.0684	-0.62	0.15	22.5	0.01	0.350039	0.331295
1	19566442	C	T	rs374425694	EMC1	ENSG00000127463	ENST00000477853	ENSP00000420608	Q8N766	EMC1_HUMAN	R275Q	Likely_benign	0.000630321	0.714	1.99	0.069	0.021	2.84	1.006	0.0021	-0.67	0.088	16	0.003	0.350039	0.239805
1	20980169	C	T	rs117925699	DDOST	ENSG00000244038	ENST00000415136	ENSP00000399457	P39656	OST48_HUMAN	R315Q	Benign	0.00313576	.	.	0.522	0.442	5.47	2.478	0.2843	-0.16	0.545	32	0.616	.	0.552124
1	20980734	G	A	rs138061134	DDOST	ENSG00000244038	ENST00000415136	ENSP00000399457	P39656	OST48_HUMAN	A276V	Benign/Likely_benign	0.00246803	.	.	0.552	0.399	4.75	7.643	0.2077	-0.13	0.238	23.2	0.09	.	0.61799
1	21571570	T	C	rs145301395	ECE1	ENSG00000117298	ENST00000374893	ENSP00000364028	P42892	ECE1_HUMAN	N397S	Benign	0.0011813	0.025	-0.69	0.652	0.116	4.41	4.727	0.4103	-0.29	0.412	20.9	.	0.518599	0.371472
1	21890561	C	A	.	ALPL	ENSG00000162551	ENST00000374840	ENSP00000363973	P05186	PPBT_HUMAN	T167K	Likely_pathogenic	0	0.03	-4.43	0.94	0.962	5.28	7.525	0.8074	0.51	0.924	27.5	1	1.36984	0.797477
1	22163416	T	C	rs373627046	HSPG2	ENSG00000142798	ENST00000374695	ENSP00000363827	P98160	PGBM_HUMAN	S3412G	Likely_benign	0.000333689	0.295	-0.38	0.291	0.141	3.43	1.891	0.0843	-0.41	0.089	22.1	0.004	0.183914	0.44509
1	22165443	C	T	rs570850437	HSPG2	ENSG00000142798	ENST00000374695	ENSP00000363827	P98160	PGBM_HUMAN	R3342K	Benign	0.000406082	0.74	1.18	0.356	0.045	2.36	1.445	0.0292	-0.66	0.079	12.7	0.004	0.210114	0.407048
1	22202227	C	T	rs537872144	HSPG2	ENSG00000142798	ENST00000374695	ENSP00000363827	P98160	PGBM_HUMAN	R1066Q	Likely_benign	0.000461518	0.11	1.28	0.557	0.409	5.51	5.842	0.6155	-0.16	0.409	27.8	0.998	0.841027	0.381297
1	22207017	C	A	rs375600124	HSPG2	ENSG00000142798	ENST00000374695	ENSP00000363827	P98160	PGBM_HUMAN	Q678H	Likely_benign	0.000663285	0.015	1.28	0.383	0.165	0.303	1.739	0.1438	-0.46	0.367	22.8	0.832	0.683598	0.410278
1	22211126	C	T	rs139719757	HSPG2	ENSG00000142798	ENST00000374695	ENSP00000363827	P98160	PGBM_HUMAN	A517T	Benign	0.000891981	0.502	-0.93	0.206	0.098	0.0123	0.476	0.0607	-0.5	0.11	18	0.003	0.199988	0.457527
1	22211898	G	C	rs543805444	HSPG2	ENSG00000142798	ENST00000374695	ENSP00000363827	P98160	PGBM_HUMAN	C375W	Likely_pathogenic	0	0	-6.75	0.965	0.805	-6.83	-0.8	0.9376	0.46	0.873	20.2	0.999	0.9141	0.738189
1	22405038	T	A	.	AL031281.2	ENSG00000285721	ENST00000648594	ENSP00000497733	.	.	Y23N	Likely_pathogenic	0	.	.	.	0.881	4.78	7.436	.	0.23	0.972	27	0.978	.	0.945743
1	22408246	T	C	.	AL031281.2	ENSG00000285721	ENST00000648594	ENSP00000497733	.	.	I46T	Likely_pathogenic	0	.	.	.	0.858	5.14	6.188	.	0.27	0.912	25	0.553	.	0.886839
1	22970535	T	A	rs371546823	C1QC	ENSG00000159189	ENST00000374639	ENSP00000363770	P02747	C1QC_HUMAN	S7T	Likely_benign	0.000565793	0.314	-2.57	0.106	0.215	2.88	0.159	0.0039	-0.31	0.091	6.263	0.027	0.305293	0.296954
1	22970536	C	A	rs377290060	C1QC	ENSG00000159189	ENST00000374639	ENSP00000363770	P02747	C1QC_HUMAN	S7Y	Likely_benign	0.00056367	0.032	-2.64	0.24	0.296	1.01	-0.093	0.07	-0.24	0.16	4.875	0.088	0.440156	0.317669
1	23219377	G	A	rs138075206	EPHB2	ENSG00000133216	ENST00000400191	ENSP00000383053	P29323	EPHB2_HUMAN	E477K	Likely_benign	0.000194874	0.035	0.4	0.178	0.047	5.1	2.378	0.0031	-0.41	0.351	26.4	0.038	.	0.608252
1	23232567	T	A	rs200952273	EPHB2	ENSG00000133216	ENST00000400191	ENSP00000383053	P29323	EPHB2_HUMAN	I618N	Likely_benign	0.000334017	0.011	2.86	0.812	0.318	5.01	8.017	0.606	-0.21	0.619	24.7	.	.	0.871448
1	24124674	C	T	rs1243531358	GALE	ENSG00000117308	ENST00000617979	ENSP00000483375	Q14376	GALE_HUMAN	G95D	Likely_pathogenic	7.95747e-06	.	.	0.948	0.926	4.79	7.135	0.4539	0.38	0.951	27.4	0.956	.	0.80226
1	24186365	C	T	.	FUCA1	ENSG00000179163	ENST00000374479	ENSP00000363603	P04066	FUCO_HUMAN	G231R	Likely_pathogenic	0	0	0.17	0.967	0.666	6.04	7.421	0.8885	0.29	0.882	33	1	1.16914	0.769796
1	26135113	G	C	rs560203077	SELENON	ENSG00000162430	ENST00000361547	ENSP00000355141	Q9NZV5	SELN_HUMAN	A194P	Benign	0.000411645	0.474	-2.23	.	0.34	4.04	4.574	.	-0.25	0.158	13.77	0.002	0.313083	0.466988
1	26764699	G	A	.	DHDDS	ENSG00000117682	ENST00000360009	ENSP00000353104	Q86SQ9-2	DHDDS_HUMAN	G35E	Likely_pathogenic	0	0	-3.84	0.993	0.952	5.72	9.964	0.9783	0.57	0.97	28.1	1	1.61187	0.792767
1	26764708	G	A	.	DHDDS	ENSG00000117682	ENST00000360009	ENSP00000353104	Q86SQ9-2	DHDDS_HUMAN	R38H	Pathogenic	0	0	-2.56	0.915	0.893	5.72	9.964	0.7835	0.47	0.907	31	1	1.58027	0.673933
1	27057889	C	T	rs200572766	ARID1A	ENSG00000117713	ENST00000324856	ENSP00000320485	O14497	ARI1A_HUMAN	P533S	Benign	0.000413733	0	4.27	0.5	0.158	5.44	4.415	0.1646	-0.35	0.226	22.2	0.095	0.523116	0.594483
1	27088693	G	A	rs767536659	ARID1A	ENSG00000117713	ENST00000324856	ENSP00000320485	O14497	ARI1A_HUMAN	G768S	Benign	3.18352e-05	0.007	1.91	0.311	0.073	4.1	2.79	0.4066	-0.52	0.199	21.2	0.002	0.515121	0.496675
1	27102089	T	G	rs749291779	ARID1A	ENSG00000117713	ENST00000324856	ENSP00000320485	O14497	ARI1A_HUMAN	V1672G	Likely_benign	0	0	3.88	0.6	0.655	5.2	8.017	0.9507	0.1	0.934	27.5	0.993	1.58871	0.70351
1	27106585	A	T	.	ARID1A	ENSG00000117713	ENST00000324856	ENSP00000320485	O14497	ARI1A_HUMAN	N2066Y	Likely_pathogenic	0	0	0.93	0.952	0.57	5.1	9.071	0.8756	0.12	0.911	28.2	0.999	1.60824	0.844958
1	27106907	A	T	.	ARID1A	ENSG00000117713	ENST00000324856	ENSP00000320485	O14497	ARI1A_HUMAN	N2173I	Likely_pathogenic	0	0.005	0.45	0.868	0.359	3.84	9.013	0.9431	-0.03	0.801	25.7	0.832	1.60129	0.763327
1	27120998	G	A	rs201332799	PIGV	ENSG00000060642	ENST00000374145	ENSP00000363260	Q9NUD9	PIGV_HUMAN	S158N	Likely_benign	0.000680045	0.478	-1.73	0.447	0.373	5.55	4.529	0.5759	-0.31	0.428	20.8	0.039	0.220091	0.645163
1	27427718	T	C	rs201372679	SLC9A1	ENSG00000090020	ENST00000263980	ENSP00000263980	P19634	SL9A1_HUMAN	M696V	Benign	0.00181033	0.543	1	0.322	0.086	2.8	1.581	0.1284	-0.45	0.177	17.6	0.001	0.250374	0.459024
1	27874042	G	A	rs200178921	AHDC1	ENSG00000126705	ENST00000374011	ENSP00000363123	Q5TGY3	AHDC1_HUMAN	R1529C	Likely_benign	0.000321459	0.001	0.17	0.659	0.244	5.53	6.447	0.6917	-0.11	0.566	30	0.965	1.6608	0.766282
1	27874243	T	G	rs145080672	AHDC1	ENSG00000126705	ENST00000374011	ENSP00000363123	Q5TGY3	AHDC1_HUMAN	K1462Q	Benign	0.000753795	0	0.21	0.578	0.137	5.67	2.818	0.5332	-0.26	0.389	26	0.898	1.20751	0.813129
1	27874449	C	T	rs148277570	AHDC1	ENSG00000126705	ENST00000374011	ENSP00000363123	Q5TGY3	AHDC1_HUMAN	G1393D	Benign	0.000538697	0.008	0.77	0.486	0.179	5.67	3.208	0.5494	-0.2	0.379	25.6	0.961	1.76187	0.821851
1	27874772	C	G	rs766491824	AHDC1	ENSG00000126705	ENST00000374011	ENSP00000363123	Q5TGY3	AHDC1_HUMAN	E1285D	Likely_benign	2.00407e-05	0	0.68	0.379	0.133	4.51	2.97	0.4255	-0.35	0.273	23.7	0.731	0.869853	0.787069
1	27875319	G	A	rs138355578	AHDC1	ENSG00000126705	ENST00000374011	ENSP00000363123	Q5TGY3	AHDC1_HUMAN	A1103V	Benign	6.4682e-05	0.572	0.94	0.12	0.093	0.636	0.699	0.1879	-0.6	0.072	19.08	0.002	0.58592	0.430348
1	27875553	G	A	.	AHDC1	ENSG00000126705	ENST00000374011	ENSP00000363123	Q5TGY3	AHDC1_HUMAN	T1025I	Likely_benign	0	0.002	0.77	0.393	0.096	5.79	3.754	0.3065	-0.34	0.242	24.1	0.528	1.31417	0.692244
1	27875684	G	T	.	AHDC1	ENSG00000126705	ENST00000374011	ENSP00000363123	Q5TGY3	AHDC1_HUMAN	F981L	Likely_benign	0	0	0.77	0.588	0.285	-7.83	-1.196	0.5156	-0.37	0.314	6.142	0.688	0.961115	0.782258
1	27875901	G	C	rs776465786	AHDC1	ENSG00000126705	ENST00000374011	ENSP00000363123	Q5TGY3	AHDC1_HUMAN	P909R	Likely_benign	0.000465744	0.002	0.94	0.195	0.135	5.24	3.672	0.1306	-0.36	0.135	22.7	0.729	1.5168	0.484036
1	27876205	T	C	rs1368326851	AHDC1	ENSG00000126705	ENST00000374011	ENSP00000363123	Q5TGY3	AHDC1_HUMAN	S808G	Benign	8.08179e-06	0.019	0.64	0.504	0.132	4.77	1.314	0.5068	-0.33	0.125	21.4	0.007	0.789322	0.620606
1	27876545	G	T	rs373129625	AHDC1	ENSG00000126705	ENST00000374011	ENSP00000363123	Q5TGY3	AHDC1_HUMAN	F694L	Likely_benign	5.36374e-05	0	0.06	0.734	0.236	3.63	2.802	0.5153	-0.08	0.574	24.9	0.971	0.961115	0.885946
1	27876952	C	T	rs765994795	AHDC1	ENSG00000126705	ENST00000374011	ENSP00000363123	Q5TGY3	AHDC1_HUMAN	G559S	Likely_benign	5.24994e-05	0.091	0.83	0.137	0.047	4.89	1.021	0.0419	-0.42	0.172	21.2	0.04	0.587335	0.567735
1	27877815	G	A	rs761350031	AHDC1	ENSG00000126705	ENST00000374011	ENSP00000363123	Q5TGY3	AHDC1_HUMAN	P271L	Likely_benign	2.85523e-05	0	0.89	0.147	0.104	5.28	2.311	0.2614	-0.38	0.083	18.03	0.043	1.43828	0.575029
1	27877845	G	A	rs144941412	AHDC1	ENSG00000126705	ENST00000374011	ENSP00000363123	Q5TGY3	AHDC1_HUMAN	A261V	Benign	0.000189706	0.004	0.78	0.403	0.196	4.57	6.258	0.2038	-0.28	0.114	21.3	0.306	1.23039	0.647955
1	27878503	G	A	rs779267543	AHDC1	ENSG00000126705	ENST00000374011	ENSP00000363123	Q5TGY3	AHDC1_HUMAN	R42W	Likely_benign	4.46239e-05	0	0.63	0.508	0.142	2.6	3.079	0.2278	-0.31	0.197	24.6	0.942	1.42499	0.884981
1	33241683	T	C	rs200375230	YARS	ENSG00000134684	ENST00000373477	ENSP00000362576	P54577	SYYC_HUMAN	K496E	Likely_benign	7.23566e-05	0.043	-0.72	0.231	0.27	5.63	3.499	0.0534	-0.19	0.324	23.3	0.011	0.501101	0.415895
1	33246710	G	T	rs562054969	YARS	ENSG00000134684	ENST00000616261	ENSP00000484192	A0A0C4DGZ5	A0A0C4DGZ5_HUMAN	Q360K	Likely_benign	0	.	.	.	.	.	.	.	-0.26	0.1	21.3	.	.	.
1	33256763	C	G	rs766246001	YARS	ENSG00000134684	ENST00000373477	ENSP00000362576	P54577	SYYC_HUMAN	E228D	Likely_benign	0.000250535	0.192	-0.56	0.486	0.285	5.12	3.577	0.3436	-0.21	0.487	33	0.974	1.03591	0.807999
1	33490060	T	C	rs548856916	AK2	ENSG00000004455	ENST00000354858	ENSP00000346921	P54819	KAD2_HUMAN	M68V	Likely_benign	0.000707855	0.007	-1.2	0.794	0.802	5.26	7.43	0.5534	0.18	0.768	23.6	0.135	0.277169	0.690062
1	35227078	C	T	rs143967235	GJB4	ENSG00000189433	ENST00000339480	ENSP00000345868	Q9NTQ9	CXB4_HUMAN	R75C	Benign	0.000159521	0	-6.03	0.746	0.941	4.65	3.335	0.8658	0.54	0.82	28.8	1	0.542364	0.660904
1	35250424	G	A	rs749654470	GJB3	ENSG00000188910	ENST00000373366	ENSP00000362464	O75712	CXB3_HUMAN	G21R	Benign	4.37585e-05	0	-6.3	0.79	0.81	4.01	5.846	0.8245	0.28	0.881	22.6	0.999	0.430708	0.780395
1	35250613	G	A	rs145751680	GJB3	ENSG00000188910	ENST00000373366	ENSP00000362464	O75712	CXB3_HUMAN	V84I	Benign	0.00038987	0.021	-5.71	0.815	0.788	4.94	9.94	0.4892	0.12	0.408	24.2	0.718	0.249954	0.714543
1	35251010	G	A	rs751280813	GJB3	ENSG00000188910	ENST00000373366	ENSP00000362464	O75712	CXB3_HUMAN	R216Q	Benign	3.18322e-05	0.223	-4.54	0.064	0.23	1.37	0.222	0.0495	-0.29	0.058	8.3	0.015	0.0751094	0.217253
1	36557395	T	C	.	ADPRHL2	ENSG00000116863	ENST00000373178	ENSP00000362273	Q9NX46	ARHL2_HUMAN	L162P	Likely_pathogenic	0	0	1.09	0.991	0.834	5.35	7.654	0.9086	0.22	0.964	28	1	1.07862	0.653841
1	36932335	G	A	.	CSF3R	ENSG00000119535	ENST00000373103	ENSP00000362195	Q99062-3	CSF3R_HUMAN	H739Y	Pathogenic	0	0.26	0.82	0.096	0.025	0.272	0.196	0.0045	-0.58	0.07	2.415	.	0.358947	0.297718
1	36938257	A	G	rs141729889	CSF3R	ENSG00000119535	ENST00000373103	ENSP00000362195	Q99062-3	CSF3R_HUMAN	M235T	Likely_benign	0.000246158	0.036	0.61	0.193	0.029	-0.443	1.179	0.2085	-0.61	0.066	5.721	0.003	0.341794	0.310091
1	38019657	G	T	rs200160575	SNIP1	ENSG00000163877	ENST00000296215	ENSP00000296215	Q8TAD8	SNIP1_HUMAN	S58R	Likely_benign	0.000737319	0.015	0.93	0.129	0.017	2.51	0.377	0.0183	-0.66	0.067	16.08	0.024	0.68881	0.711987
1	39751423	G	A	rs186809071	MACF1	ENSG00000127603	ENST00000361689	ENSP00000354573	Q9UPN3-2	MACF1_HUMAN	A506T	Likely_benign	0.000364204	0.236	-3.33	0.592	0.41	5.93	6.552	.	-0.01	0.129	24.6	.	.	0.570386
1	39788353	G	A	rs200487900	MACF1	ENSG00000127603	ENST00000361689	ENSP00000354573	Q9UPN3-2	MACF1_HUMAN	R1373H	Likely_benign	0.000326306	0.003	-0.18	0.593	0.486	5.92	9.922	.	0.24	0.179	32	.	.	0.815961
1	40558086	C	G	.	PPT1	ENSG00000131238	ENST00000642050	ENSP00000493153	P50897	PPT1_HUMAN	G73A	Likely_pathogenic	0	.	.	.	0.922	5.29	7.554	0.5262	0.48	0.72	26.4	0.837	.	0.573547
1	40766865	T	C	rs201847956	COL9A2	ENSG00000049089	ENST00000372748	ENSP00000361834	Q14055	CO9A2_HUMAN	K687E	Likely_benign	0.000151711	0	-2.89	0.555	0.591	5.45	4.441	0.5088	0.14	0.732	26.8	0.98	1.0959	0.78351
1	40766888	C	T	rs199897562	COL9A2	ENSG00000049089	ENST00000372748	ENSP00000361834	Q14055	CO9A2_HUMAN	R679H	Likely_benign	0.000163794	0.008	-2.64	0.289	0.466	5.38	3.359	0.0784	-0.07	0.501	27.7	0.932	1.00751	0.65937
1	40768304	G	A	rs567504204	COL9A2	ENSG00000049089	ENST00000372748	ENSP00000361834	Q14055	CO9A2_HUMAN	T594M	Benign	0.000330561	0.055	-3.44	0.451	0.514	4.5	4.1	0.2623	0.07	0.303	24.1	0.99	0.932667	0.529756
1	40770482	C	A	.	COL9A2	ENSG00000049089	ENST00000372748	ENSP00000361834	Q14055	CO9A2_HUMAN	G382V	Likely_pathogenic	0	0	-5.89	0.897	0.967	5.74	3.403	0.9901	0.54	0.948	28.2	1	1.03234	0.711356
1	40773402	A	C	rs200290031	COL9A2	ENSG00000049089	ENST00000372748	ENSP00000361834	Q14055	CO9A2_HUMAN	D309E	Likely_benign	0.000493623	0.083	-3.17	0.473	0.405	-9.12	-2.101	0.317	-0.18	0.36	8.815	0.967	0.458832	0.617891
1	40773424	G	A	rs369110014	COL9A2	ENSG00000049089	ENST00000372748	ENSP00000361834	Q14055	CO9A2_HUMAN	P302L	Likely_benign	1.99075e-05	1	-4.16	0.242	0.279	4.63	3.879	0.5568	-0.14	0.161	15.77	0	0.2647	0.331143
1	40779896	T	G	rs200737977	COL9A2	ENSG00000049089	ENST00000372748	ENSP00000361834	Q14055	CO9A2_HUMAN	D77A	Likely_benign	0.000182914	0.843	-3.37	0.354	0.244	2.7	1.763	0.4306	-0.13	0.341	14.51	0.01	0.320742	0.431367
1	40780025	G	A	rs767523458	COL9A2	ENSG00000049089	ENST00000372748	ENSP00000361834	Q14055	CO9A2_HUMAN	P62L	Likely_benign	8.74898e-05	0.076	-5.07	0.368	0.503	4.24	2.652	0.5548	-0.04	0.283	23.4	0.05	0.2647	0.467237
1	41249941	C	T	rs775420649	KCNQ4	ENSG00000117013	ENST00000642618	ENSP00000494128	P56696	KCNQ4_HUMAN	P59L	Benign	0.00101051	.	.	.	0.358	2.29	0.14	0.3208	-0.14	0.237	18.59	0.116	.	0.934575
1	41285571	G	A	.	KCNQ4	ENSG00000117013	ENST00000642618	ENSP00000494128	P56696	KCNQ4_HUMAN	G287S	Likely_pathogenic	0	.	.	.	0.951	5.71	10.003	0.8274	0.61	0.88	32	1	.	0.925837
1	41296788	T	C	rs142453905	KCNQ4	ENSG00000117013	ENST00000642618	ENSP00000494128	P56696	KCNQ4_HUMAN	M442T	Benign	0.000326897	.	.	.	0.366	5.02	3.073	0.1558	-0.04	0.24	20.7	0.006	.	0.723995
1	41474354	T	C	rs75669611	CTPS1	ENSG00000171793	ENST00000372621	ENSP00000361704	P17812	PYRG1_HUMAN	Y473H	Likely_benign	0.000151104	0.5	-2.51	0.387	0.294	5.34	4.479	0.0004	-0.16	0.298	22.4	0.008	1.207	0.604838
1	43212381	T	C	rs769986758	P3H1	ENSG00000117385	ENST00000296388	ENSP00000296388	Q32P28	P3H1_HUMAN	K733R	Likely_benign	0.000263121	0.052	1.25	0.068	0.011	0.0448	-0.11	.	-0.6	0.063	14.5	0.004	.	.
1	43212902	C	T	.	P3H1	ENSG00000117385	ENST00000236040	ENSP00000236040	Q32P28-3	P3H1_HUMAN	G699D	Likely_benign	0	0	1.06	0.154	0.131	-0.779	-3.281	.	-0.61	0.051	7.178	.	0.238877	0.285424
1	43232449	C	T	rs372710498	P3H1	ENSG00000117385	ENST00000236040	ENSP00000236040	Q32P28-3	P3H1_HUMAN	R65Q	Likely_benign	0.000515	0.122	1.22	0.244	0.152	4.16	1.05	.	-0.39	0.422	24.8	0.335	2.1005	0.905554
1	43393290	A	G	.	SLC2A1	ENSG00000117394	ENST00000426263	ENSP00000416293	P11166	GTR1_HUMAN	F422L	Likely_pathogenic	0	0.001	-1.03	0.965	0.907	5.82	9.325	0.7264	0.36	0.915	31	0.996	2.16667	0.840223
1	43393320	A	C	.	SLC2A1	ENSG00000117394	ENST00000426263	ENSP00000416293	P11166	GTR1_HUMAN	W412G	Likely_pathogenic	0	0	-1.2	0.907	0.869	5.82	9.325	0.9769	0.39	0.96	31	1	2.60485	0.837224
1	43393352	G	A	.	SLC2A1	ENSG00000117394	ENST00000426263	ENSP00000416293	P11166	GTR1_HUMAN	P401L	Likely_pathogenic	0	0	-1.42	0.945	0.794	5.82	10.003	0.8478	0.39	0.91	25.8	0.429	1.11315	0.83823
1	43396314	C	G	.	SLC2A1	ENSG00000117394	ENST00000426263	ENSP00000416293	P11166	GTR1_HUMAN	G167R	Likely_pathogenic	0	0	-2.74	0.984	0.908	5.41	7.568	0.913	0.48	0.96	26.3	0.976	2.19445	0.879923
1	43408909	A	C	.	SLC2A1	ENSG00000117394	ENST00000426263	ENSP00000416293	P11166	GTR1_HUMAN	N34K	Likely_pathogenic	0	0.001	-0.9	0.981	0.65	-2.9	-0.252	0.934	-0.16	0.955	23.9	0.998	2.15905	0.684219
1	43888818	C	T	rs574115531	SZT2	ENSG00000198198	ENST00000562955	ENSP00000457168	Q5T011-5	SZT2_HUMAN	R696W	Likely_benign	0.000359473	0	.	0.74	.	4.08	2.087	0.7151	0.05	0.649	28.3	.	1.4963	0.866316
1	43898722	G	T	rs370230435	SZT2	ENSG00000198198	ENST00000562955	ENSP00000457168	Q5T011-5	SZT2_HUMAN	A1832S	Likely_benign	0.000115345	0.659	.	0.325	0.158	1.6	3.837	0.0387	-0.54	0.06	15.43	0.022	0.255115	0.358289
1	43907455	G	A	rs563782968	SZT2	ENSG00000198198	ENST00000562955	ENSP00000457168	Q5T011-5	SZT2_HUMAN	G2513R	Benign	0.000660139	0.522	.	0.579	0.315	4.23	2.146	0.3284	-0.26	0.171	23.4	0.277	0.396983	0.405015
1	43913815	G	A	rs371193436	SZT2	ENSG00000198198	ENST00000562955	ENSP00000457168	Q5T011-5	SZT2_HUMAN	R3153H	Likely_benign	0.000275157	0.039	.	0.336	0.384	5.28	6.251	0.5829	-0.22	0.438	29.9	0.999	1.0425	0.765637
1	43913908	C	T	rs201246816	SZT2	ENSG00000198198	ENST00000562955	ENSP00000457168	Q5T011-5	SZT2_HUMAN	A3184V	Likely_benign	0.000310808	0.03	.	0.173	0.055	2.43	0.019	0.1622	-0.62	0.051	11.39	0.001	0.270284	0.460014
1	44063508	C	T	rs17849101	PTPRF	ENSG00000142949	ENST00000359947	ENSP00000353030	P10586	PTPRF_HUMAN	R635C	Benign	0.00136358	0.002	0.37	0.697	0.437	3.36	7.52	0.4222	-0.02	0.67	26.3	0.959	1.12717	0.352022
1	44069648	C	T	rs144156070	PTPRF	ENSG00000142949	ENST00000359947	ENSP00000353030	P10586	PTPRF_HUMAN	A942V	Benign	0.00198138	0.458	0.59	0.616	0.095	5.19	6.002	0.1817	-0.32	0.505	25.3	0.815	0.804612	0.568366
1	45288110	C	T	rs55651071	PTCH2	ENSG00000117425	ENST00000372192	ENSP00000361266	Q9Y6C5	PTC2_HUMAN	G1197R	Benign	0.000323199	0	-3.22	0.197	0.212	1.85	2.758	0.2311	-0.2	0.313	22	0.013	0.554434	0.593274
1	45293197	C	T	rs529700882	PTCH2	ENSG00000117425	ENST00000372192	ENSP00000361266	Q9Y6C5	PTC2_HUMAN	A750T	Benign	0.00027878	0.087	-1.73	0.117	0.166	2.72	1.575	0.4337	-0.3	0.169	20.6	0.002	0.164144	0.644932
1	45293813	C	T	rs772982125	PTCH2	ENSG00000117425	ENST00000372192	ENSP00000361266	Q9Y6C5	PTC2_HUMAN	G587E	Likely_benign	0.000183856	0.629	-2.97	0.041	0.163	3.07	1.685	0.0197	-0.42	0.058	1.885	0.04	0.227543	0.31657
1	45294079	A	G	rs61751010	PTCH2	ENSG00000117425	ENST00000372192	ENSP00000361266	Q9Y6C5	PTC2_HUMAN	I533T	Likely_benign	0.000159723	0.001	-3.88	0.554	0.633	5.06	7.04	0.6346	0.03	0.703	23.6	0.007	0.578397	0.41818
1	45294893	G	A	rs753185169	PTCH2	ENSG00000117425	ENST00000372192	ENSP00000361266	Q9Y6C5	PTC2_HUMAN	A436V	Likely_benign	5.61118e-05	0.003	-4.05	0.626	0.826	4.98	7.67	0.3495	0.06	0.573	26.4	0.817	0.308318	0.749305
1	45295353	T	C	rs561823980	PTCH2	ENSG00000117425	ENST00000372192	ENSP00000361266	Q9Y6C5	PTC2_HUMAN	H339R	Likely_benign	5.56757e-05	0.038	-3.05	0.595	0.799	4.04	4.784	0.401	0.26	0.662	22.7	0.25	0.290568	0.82501
1	45308591	G	A	rs1252822973	PTCH2	ENSG00000117425	ENST00000372192	ENSP00000361266	Q9Y6C5	PTC2_HUMAN	P5L	Likely_benign	0.000141116	0.603	-2.96	0.116	0.102	1.9	0.475	0.22	-0.37	0.084	16.93	0	0.17371	0.550195
1	45341318	G	A	rs199638815	EIF2B3	ENSG00000070785	ENST00000360403	ENSP00000353575	Q9NR50	EI2BG_HUMAN	S342L	Likely_benign	0.000409582	0.171	0.71	0.159	0.137	4.48	2.351	0.4133	-0.19	0.067	19.85	0.011	0.230124	0.338067
1	45392363	A	G	.	EIF2B3	ENSG00000070785	ENST00000360403	ENSP00000353575	Q9NR50	EI2BG_HUMAN	L168P	Likely_pathogenic	0	0.003	-3.64	0.983	0.947	6.03	8.427	0.7668	0.5	0.779	28.2	0.926	1.12312	0.72739
1	45407193	C	G	rs529374377	EIF2B3	ENSG00000070785	ENST00000360403	ENSP00000353575	Q9NR50	EI2BG_HUMAN	G147R	Benign	0.00127222	0.077	-4.2	0.534	0.733	5.43	5.79	0.4724	0.43	0.431	23.6	0.444	0.309704	0.685079
1	45798063	C	G	.	MUTYH	ENSG00000132781	ENST00000372098	ENSP00000361170	Q9UIF7	MUTYH_HUMAN	W260S	Likely_pathogenic	0	0	-2.76	0.733	0.761	5.82	6.848	0.9685	0.45	0.781	35	.	0.697752	0.607224
1	45798145	C	T	.	MUTYH	ENSG00000132781	ENST00000372098	ENSP00000361170	Q9UIF7	MUTYH_HUMAN	D233N	Likely_pathogenic	0	0.007	-5.08	0.888	0.916	5.59	4.501	0.6703	0.16	0.764	28.7	.	0.534925	0.67606
1	45798246	C	G	.	MUTYH	ENSG00000132781	ENST00000372098	ENSP00000361170	Q9UIF7	MUTYH_HUMAN	Q227H	Likely_pathogenic	0	0.008	-2.16	0.539	0.55	5.43	5.834	0.3568	0.07	0.605	34	.	0.146643	0.55185
1	45798335	T	C	rs587782258	MUTYH	ENSG00000132781	ENST00000372098	ENSP00000361170	Q9UIF7	MUTYH_HUMAN	M198V	Likely_benign	0	0.296	-2.72	0.236	0.296	-7.57	0.434	0.5209	-0.3	0.112	5.617	.	0.123635	0.38107
1	45799108	G	C	.	MUTYH	ENSG00000132781	ENST00000372098	ENSP00000361170	Q9UIF7	MUTYH_HUMAN	R106G	Likely_pathogenic	0	0	-3.2	0.72	0.748	3.84	3.273	0.9405	0.3	0.778	24.1	.	0.624344	0.490639
1	45799141	C	G	.	MUTYH	ENSG00000132781	ENST00000372098	ENSP00000361170	Q9UIF7	MUTYH_HUMAN	G95R	Likely_benign	0	0.52	-2.98	0.126	0.384	-0.286	-0.618	0.142	-0.23	0.081	0.133	.	0.135455	0.228894
1	45805899	G	T	.	MUTYH	ENSG00000132781	ENST00000372098	ENSP00000361170	Q9UIF7	MUTYH_HUMAN	R10S	Likely_benign	0	0.23	3.21	0.133	0.011	-6.96	-0.951	0.0555	-0.63	0.044	8.854	.	0.13803	0.253352
1	45806796	C	T	rs754389983	TOE1	ENSG00000132773	ENST00000372090	ENSP00000361162	Q96GM8	TOE1_HUMAN	P35L	Likely_benign	0.000190858	0.004	1.4	0.74	0.504	5.49	6.74	0.703	-0.09	0.681	29.7	0.999	1.23739	0.673348
1	45808102	T	A	.	TOE1	ENSG00000132773	ENST00000372090	ENSP00000361162	Q96GM8	TOE1_HUMAN	L180Q	Likely_pathogenic	0	0.001	1.92	0.888	0.66	5.79	7.988	0.7623	0.17	0.695	27.8	0.998	1.261	0.670454
1	45973128	G	C	rs201777449	MMACHC	ENSG00000132763	ENST00000401061	ENSP00000383840	Q9Y4U1	MMAC_HUMAN	R61P	Likely_pathogenic	2.00422e-05	0.083	-4.36	0.411	0.45	-5.47	-0.579	0.3315	-0.04	0.586	12.54	0.14	0.0202932	0.205201
1	46658095	G	A	rs146097254	POMGNT1	ENSG00000085998	ENST00000371992	ENSP00000361060	Q8WZA1-2	PMGT1_HUMAN	T433M	Benign/Likely_benign	0.0038847	0.049	-1.93	0.726	0.591	5.74	9.306	0.4869	0.17	0.433	25.4	0.964	0.90749	0.763892
1	46658206	G	A	.	POMGNT1	ENSG00000085998	ENST00000371992	ENSP00000361060	Q8WZA1-2	PMGT1_HUMAN	S423F	Likely_pathogenic	0	0.007	-2.01	0.934	0.928	5.52	9.283	0.9845	0.44	0.76	26.3	1	0.937856	0.876081
1	46736426	C	T	rs150138364	RAD54L	ENSG00000085999	ENST00000371975	ENSP00000361043	Q92698	RAD54_HUMAN	R380W	Pathogenic	5.56806e-05	0.003	-3.28	0.495	0.773	5.71	3.326	0.5408	0.18	0.45	28.3	0.958	0.580585	0.622771
1	47717160	G	A	rs550062989	STIL	ENSG00000123473	ENST00000371877	ENSP00000360944	Q15468-2	STIL_HUMAN	S1172F	Benign/Likely_benign	0.00172316	0.158	2.09	0.082	0.024	3.23	1.891	0.6702	-0.61	0.125	16.02	0.004	0.122946	0.245404
1	47748093	T	C	rs545797279	STIL	ENSG00000123473	ENST00000371877	ENSP00000360944	Q15468-2	STIL_HUMAN	H391R	Likely_benign	0.000191284	0.223	1.03	0.097	0.074	-8.21	-0.006	0.1907	-0.62	0.041	0.004	0	0.12645	0.251823
1	47882145	C	T	rs534479543	FOXE3	ENSG00000186790	ENST00000335071	ENSP00000334472	Q13461	FOXE3_HUMAN	P53L	Benign	0.00107017	0.159	-3.5	0.068	0.113	2.25	2.22	0.2941	-0.33	0.168	10.56	0.013	.	0.851999
1	47882588	G	A	rs530072475	FOXE3	ENSG00000186790	ENST00000335071	ENSP00000334472	Q13461	FOXE3_HUMAN	V201M	Benign	0.00441516	0.254	-3.3	0.041	0.193	1.75	0.28	0.1188	-0.32	0.079	13.78	0.002	.	0.841355
1	53153514	G	A	rs780593265	COA7	ENSG00000162377	ENST00000371538	ENSP00000360593	Q96BR5	COA7_HUMAN	R192C	Likely_pathogenic	3.97684e-05	0.004	0.65	0.757	0.654	5.69	9.508	.	0.19	0.797	32	0.977	0.744866	0.741903
1	53675752	G	T	rs554813467	CPT2	ENSG00000157184	ENST00000371486	ENSP00000360541	P23786	CPT2_HUMAN	A136S	Likely_benign	3.97646e-05	0.254	-2.51	0.092	0.242	1.05	1.599	0.1128	-0.43	0.086	14.22	0.057	0.105936	0.395891
1	53676038	G	A	rs369369333	CPT2	ENSG00000157184	ENST00000371486	ENSP00000360541	P23786	CPT2_HUMAN	R231Q	Likely_benign	0.000151486	0.054	-2.38	0.161	0.297	4.59	1.09	0.364	-0.35	0.356	20.9	0.219	0.137858	0.219977
1	53676110	A	G	rs199673903	CPT2	ENSG00000157184	ENST00000371486	ENSP00000360541	P23786	CPT2_HUMAN	D255G	Likely_pathogenic	3.98149e-06	0.008	-2.63	0.945	0.932	5.5	8.947	0.5932	0.43	0.79	26.7	0.995	0.629535	0.483569
1	53676379	G	A	.	CPT2	ENSG00000157184	ENST00000371486	ENSP00000360541	P23786	CPT2_HUMAN	G345R	Likely_pathogenic	0	0.001	-3.7	0.751	0.871	4.81	5.081	0.7758	0.49	0.912	24.8	0.992	0.602773	0.641922
1	55317925	C	T	.	DHCR24	ENSG00000116133	ENST00000649007	ENSP00000497151	Q15392	DHC24_HUMAN	C511Y	Likely_pathogenic	3.97719e-06	.	.	.	0.658	5.58	7.764	0.3371	0.41	0.779	23.7	0.491	.	0.909104
1	55474180	C	T	rs781101708	BSND	ENSG00000162399	ENST00000371265	ENSP00000360312	Q8WZ55	BSND_HUMAN	S281L	Likely_benign	0.000107409	0.113	-2.28	0.07	0.228	-2.88	-1.045	0.5925	-0.53	0.05	3.42	0.002	0.0706254	0.293016
1	55509586	G	A	rs763855534	PCSK9	ENSG00000169174	ENST00000302118	ENSP00000303208	Q8NBP7	PCSK9_HUMAN	R93H	Likely_benign	1.19422e-05	0.075	-0.65	0.216	0.082	-0.919	0.863	0.2785	-0.46	0.093	14.56	0.066	0.306596	0.330931
1	55509690	G	A	rs766314770	PCSK9	ENSG00000169174	ENST00000302118	ENSP00000303208	Q8NBP7	PCSK9_HUMAN	G128S	Likely_benign	3.97804e-05	0.995	-0.41	0.125	0.086	-6.49	0.17	0.0173	-0.57	0.065	0.086	0.001	0.225083	0.326228
1	55512296	G	A	rs779384470	PCSK9	ENSG00000169174	ENST00000302118	ENSP00000303208	Q8NBP7	PCSK9_HUMAN	R167Q	Likely_benign	3.58189e-05	0.623	-1	0.082	0.047	-1.03	0.366	0.1608	-0.53	0.051	5.851	0	0.259491	0.274279
1	55518029	T	C	rs1254535640	PCSK9	ENSG00000169174	ENST00000302118	ENSP00000303208	Q8NBP7	PCSK9_HUMAN	M201T	Likely_benign	3.97855e-06	0.739	-2.16	0.076	0.161	-0.057	2.243	0.1121	-0.46	0.104	0.371	0	0.259681	0.344786
1	55521758	A	G	rs575003139	PCSK9	ENSG00000169174	ENST00000302118	ENSP00000303208	Q8NBP7	PCSK9_HUMAN	N298D	Likely_benign	0.000108556	0.051	-2.24	0.66	0.465	3.88	7.777	0.7202	-0.21	0.722	24.5	0.998	0.882852	0.737605
1	55529165	A	G	.	PCSK9	ENSG00000169174	ENST00000302118	ENSP00000303208	Q8NBP7	PCSK9_HUMAN	T663A	Likely_benign	0	0.413	-0.33	0.013	0.03	-6.28	-0.669	0.1209	-0.7	0.084	0.005	0.001	0.220604	0.341007
1	55529223	G	A	rs758946245	PCSK9	ENSG00000169174	ENST00000302118	ENSP00000303208	Q8NBP7	PCSK9_HUMAN	R682Q	Likely_benign	1.61641e-05	0.306	-0.68	0.104	0.068	-6.75	0.155	0.0618	-0.64	0.097	1.37	0.001	0.260739	0.183531
1	57399123	A	T	rs554618167	C8B	ENSG00000021852	ENST00000371237	ENSP00000360281	.	.	F479L	Likely_benign	0.00045801	0.423	-1.72	0.319	0.389	-4.47	0	0.385	-0.32	0.478	18.24	0.166	0.0586957	0.509668
1	62979132	G	T	rs1218432289	DOCK7	ENSG00000116641	ENST00000635253	ENSP00000489124	Q96N67	DOCK7_HUMAN	T1422K	Likely_benign	2.45708e-05	.	.	0.455	0.117	2.16	4.006	.	-0.5	0.464	13.32	.	.	.
1	63008347	A	G	.	DOCK7	ENSG00000116641	ENST00000251157	ENSP00000251157	Q96N67-6	DOCK7_HUMAN	W993R	Likely_pathogenic	0	0	1.45	0.959	0.684	5.23	9.321	0.6565	0.18	0.937	28.6	.	.	0.930311
1	63119694	C	T	rs570514826	DOCK7	ENSG00000116641	ENST00000251157	ENSP00000251157	Q96N67-6	DOCK7_HUMAN	R94Q	Benign	0.001617	0.003	0.28	0.911	0.301	5.16	7.545	0.4952	0.05	0.706	29.3	0.93	.	0.56283
1	63872751	A	G	rs571644669	ALG6	ENSG00000088035	ENST00000371108	ENSP00000360149	Q9Y672	ALG6_HUMAN	I150V	Likely_benign	0.000394554	0.477	-1.77	0.295	0.328	5.52	3.761	0.0981	-0.18	0.373	19.16	0.03	0.265442	0.517972
1	63876849	G	T	rs773699560	ALG6	ENSG00000088035	ENST00000371108	ENSP00000360149	Q9Y672	ALG6_HUMAN	W176L	Likely_benign	0.000202985	0.556	-1.54	0.781	0.61	5.36	9.354	0.3631	0.3	0.777	23.5	.	1.24386	0.791953
1	63876987	G	A	rs532466353	ALG6	ENSG00000088035	ENST00000371108	ENSP00000360149	Q9Y672	ALG6_HUMAN	G222D	Likely_benign	0.000427023	0.138	-1.67	0.369	0.54	4.59	7.54	0.2655	-0.09	0.449	21.3	.	0.405624	0.731596
1	64101909	G	A	rs1466885233	PGM1	ENSG00000079739	ENST00000371083	ENSP00000360124	P36871-2	PGM1_HUMAN	R311Q	Likely_pathogenic	7.95824e-06	0.01	-1.91	0.942	0.915	5.2	10.003	0.7938	0.41	0.761	32	.	0.318283	0.889704
1	65858222	A	G	rs191459935	DNAJC6	ENSG00000116675	ENST00000371069	ENSP00000360108	O75061-2	AUXI_HUMAN	N526S	Likely_benign	0.000597919	0.489	-3.09	0.088	0.21	-0.663	1.144	0.0867	-0.43	0.033	11.2	.	0.21048	0.329014
1	68895610	C	A	rs62653015	RPE65	ENSG00000116745	ENST00000262340	ENSP00000262340	Q16518	RPE65_HUMAN	G484V	Pathogenic	1.20712e-05	0	-5.58	0.965	0.991	5.42	7.905	0.9955	0.56	0.953	34	1	0.385637	0.706195
1	68896994	G	A	.	RPE65	ENSG00000116745	ENST00000262340	ENSP00000262340	Q16518	RPE65_HUMAN	L437F	Likely_pathogenic	0	0.007	-3.58	0.823	0.828	5.13	4.487	0.2626	0.32	0.682	25.4	0.905	0.340404	0.740009
1	68897154	C	T	.	RPE65	ENSG00000116745	ENST00000262340	ENSP00000262340	Q16518	RPE65_HUMAN	A415T	Likely_pathogenic	0	0.01	-3.59	0.842	0.729	5.14	7.446	0.6205	0.24	0.648	33	0.447	0.254692	0.71926
1	68903994	T	A	.	RPE65	ENSG00000116745	ENST00000262340	ENSP00000262340	Q16518	RPE65_HUMAN	E335V	Likely_pathogenic	0	0.081	-3.59	0.881	0.839	5.61	7.581	0.3504	0.26	0.806	25.3	0.624	0.3586	0.810422
1	74819687	G	A	rs777466193	FPGT-TNNI3K	ENSG00000259030	ENST00000557284	ENSP00000450895	V9GXZ4	V9GXZ4_HUMAN	G465S	Likely_benign	3.18695e-05	.	.	0.941	0.761	5.22	9.312	.	0.28	0.598	29.6	.	0.191897	.
1	76190493	A	G	rs906559903	ACADM	ENSG00000117054	ENST00000541113	ENSP00000442324	B7Z9I1	B7Z9I1_HUMAN	M1V	Likely_benign	5.52786e-06	0.58	-4.28	0.083	0.324	-0.225	0.112	1	0.18	0.685	11.34	.	.	.
1	76205699	A	G	.	ACADM	ENSG00000117054	ENST00000370834	ENSP00000359871	Q5T4U5	Q5T4U5_HUMAN	D201G	Likely_pathogenic	0	0	-6.16	0.984	0.984	5.57	9.18	.	0.61	0.852	28.4	.	.	0.695386
1	76205751	T	G	.	ACADM	ENSG00000117054	ENST00000370834	ENSP00000359871	Q5T4U5	Q5T4U5_HUMAN	I218M	Likely_pathogenic	0	0.002	-4.07	0.722	0.749	2.01	0.576	.	0.22	0.516	23.2	.	.	0.552104
1	76211599	G	C	rs1185026485	ACADM	ENSG00000117054	ENST00000370834	ENSP00000359871	Q5T4U5	Q5T4U5_HUMAN	K269N	Likely_pathogenic	0	0.002	-5.27	0.761	0.737	5.64	9.782	.	0.13	0.652	35	.	.	0.554434
1	76226903	C	T	.	ACADM	ENSG00000117054	ENST00000370834	ENSP00000359871	Q5T4U5	Q5T4U5_HUMAN	R381C	Pathogenic	0	0.036	-3.94	0.73	0.629	5.3	4.218	.	0.21	0.194	26.8	.	.	0.386821
1	78392225	G	A	rs370428679	NEXN	ENSG00000162614	ENST00000334785	ENSP00000333938	Q0ZGT2	NEXN_HUMAN	E206K	Likely_benign	7.22462e-05	0.003	0.2	0.373	0.217	4.89	6.123	0.5611	-0.23	0.143	23.2	0.242	0.122321	0.506487
1	78407852	A	G	rs201390657	NEXN	ENSG00000162614	ENST00000334785	ENSP00000333938	Q0ZGT2	NEXN_HUMAN	M540V	Benign/Likely_benign	0.000329415	0	0.22	0.735	0.229	5.71	8.936	0.6064	0.14	0.266	23.4	0.08	0.0792818	0.72969
1	92729271	A	G	rs755342217	GLMN	ENSG00000174842	ENST00000370360	ENSP00000359385	Q92990	GLMN_HUMAN	W440R	Likely_benign	1.19325e-05	0	0.93	0.919	0.502	5.88	6.613	0.693	0.09	0.56	29.5	0.948	0.793697	0.737406
1	92948962	C	T	rs372866021	GFI1	ENSG00000162676	ENST00000370332	ENSP00000359357	Q99684	GFI1_HUMAN	R28H	Likely_benign	4.00397e-05	0.011	2.91	0.169	0.067	4.36	1.175	0.116	-0.44	0.103	25.2	0.355	1.66538	0.41489
1	94471025	C	G	.	ABCA4	ENSG00000198691	ENST00000370225	ENSP00000359245	P78363	ABCA4_HUMAN	R2040P	Likely_pathogenic	0	0.001	-4.03	0.815	0.959	5.02	6.046	0.8839	0.47	0.89	26.5	1	0.543132	0.463091
1	94471137	T	A	rs1170554250	ABCA4	ENSG00000198691	ENST00000370225	ENSP00000359245	P78363	ABCA4_HUMAN	I2003F	Likely_benign	0	0.002	-3.44	0.754	0.878	4.81	2.744	0.3911	0.21	0.69	32	0.971	0.567912	0.589911
1	94473266	C	G	.	ABCA4	ENSG00000198691	ENST00000370225	ENSP00000359245	P78363	ABCA4_HUMAN	G1977R	Likely_pathogenic	0	0	-7.27	0.949	0.981	5.09	7.849	0.9234	0.59	0.969	31	1	0.507035	0.908005
1	94480230	T	A	rs375184282	ABCA4	ENSG00000198691	ENST00000370225	ENSP00000359245	P78363	ABCA4_HUMAN	M1777L	Pathogenic	5.96512e-05	1	-1.83	0.463	0.356	4.72	2.611	0.3292	-0.15	0.639	20.2	0.036	0.120866	0.567739
1	94495008	G	C	.	ABCA4	ENSG00000198691	ENST00000370225	ENSP00000359245	P78363	ABCA4_HUMAN	P1511R	Likely_pathogenic	0	0.002	-3.73	0.761	0.868	5.39	9.822	0.8525	0.45	0.827	25.4	0.972	0.477939	0.621146
1	94495035	C	A	.	ABCA4	ENSG00000198691	ENST00000370225	ENSP00000359245	P78363	ABCA4_HUMAN	C1502F	Likely_pathogenic	0	0	-4.52	0.895	0.81	5.39	7.767	0.966	0.55	0.857	31	0.972	0.571978	0.761049
1	94495072	A	C	.	ABCA4	ENSG00000198691	ENST00000370225	ENSP00000359245	P78363	ABCA4_HUMAN	C1490G	Likely_pathogenic	0	0	-4.49	0.92	0.95	5.24	9.159	0.8701	0.56	0.84	27.7	0.948	0.51665	0.651362
1	94496024	G	C	rs1046550021	ABCA4	ENSG00000198691	ENST00000370225	ENSP00000359245	P78363	ABCA4_HUMAN	P1438A	Likely_pathogenic	3.97659e-06	0.373	-3.73	0.586	0.709	4.65	7.161	0.5338	0.21	0.523	24	0.999	0.458667	0.552553
1	94506874	A	G	rs1287053724	ABCA4	ENSG00000198691	ENST00000370225	ENSP00000359245	P78363	ABCA4_HUMAN	L1138P	Likely_pathogenic	3.19061e-05	0	-3.42	0.979	0.97	5.84	9.325	0.8691	0.5	0.961	29.9	0.985	0.475459	0.751896
1	94506874	A	T	.	ABCA4	ENSG00000198691	ENST00000370225	ENSP00000359245	P78363	ABCA4_HUMAN	L1138H	Likely_pathogenic	0	0	-3.42	0.969	0.965	5.84	9.325	0.8077	0.51	0.915	29.4	0.985	0.464411	0.719321
1	94506880	C	T	.	ABCA4	ENSG00000198691	ENST00000370225	ENSP00000359245	P78363	ABCA4_HUMAN	G1136E	Likely_pathogenic	0	0	-1.5	0.946	0.944	5.54	7.905	0.9645	0.39	0.935	29.1	0.999	0.507743	0.773465
1	94506902	G	C	.	ABCA4	ENSG00000198691	ENST00000370225	ENSP00000359245	P78363	ABCA4_HUMAN	R1129G	Likely_pathogenic	0	0	-1.25	0.933	0.885	5.54	2.63	0.8726	0.32	0.935	26.4	0.996	0.449858	0.668055
1	94506908	C	T	.	ABCA4	ENSG00000198691	ENST00000370225	ENSP00000359245	P78363	ABCA4_HUMAN	G1127R	Likely_pathogenic	0	0.001	-4.6	0.857	0.836	5.54	4.004	0.7979	0.47	0.915	27.7	0.728	0.441066	0.724646
1	94512498	A	C	.	ABCA4	ENSG00000198691	ENST00000370225	ENSP00000359245	P78363	ABCA4_HUMAN	N965K	Likely_pathogenic	0	0.001	-3.87	0.905	0.764	-8.79	-0.196	0.8902	0.04	0.937	18.86	0.998	0.497283	0.776205
1	94512500	T	C	rs61749449	ABCA4	ENSG00000198691	ENST00000370225	ENSP00000359245	P78363	ABCA4_HUMAN	N965D	Likely_pathogenic	0	0.003	-3.88	0.935	0.948	5.48	7.941	0.6918	0.17	0.906	27.3	0.998	0.494559	0.758302
1	94512602	C	A	rs58331765	ABCA4	ENSG00000198691	ENST00000370225	ENSP00000359245	P78363	ABCA4_HUMAN	V931L	Likely_pathogenic	0	0.019	-3.19	0.468	0.445	5.62	1.441	0.351	-0.06	0.531	22.8	0.097	0.102534	0.543953
1	94520675	A	G	.	ABCA4	ENSG00000198691	ENST00000370225	ENSP00000359245	P78363	ABCA4_HUMAN	V860A	Pathogenic	0	0.019	-1.36	0.874	0.896	5.41	9.26	0.6194	0.32	0.769	24.1	0.403	0.231916	0.587902
1	94520717	T	C	.	ABCA4	ENSG00000198691	ENST00000370225	ENSP00000359245	P78363	ABCA4_HUMAN	D846G	Likely_pathogenic	0	0.003	-2.51	0.916	0.906	5.41	8.017	0.9113	0.4	0.896	25.7	0.62	0.509279	0.446836
1	94522245	C	G	rs61749429	ABCA4	ENSG00000198691	ENST00000370225	ENSP00000359245	P78363	ABCA4_HUMAN	S765T	Pathogenic	3.18471e-05	0.004	-1.65	0.561	0.607	5.66	7.902	0.3109	-0.09	0.515	24	0.186	0.408338	0.614518
1	94528158	G	A	rs754088610	ABCA4	ENSG00000198691	ENST00000370225	ENSP00000359245	P78363	ABCA4_HUMAN	P638S	Pathogenic	3.98191e-06	0.001	-1.93	0.871	0.904	4.95	10.003	0.8725	0.4	0.849	26.3	0.964	0.467796	0.730474
1	94528702	C	G	rs374224955	ABCA4	ENSG00000198691	ENST00000370225	ENSP00000359245	P78363	ABCA4_HUMAN	D576H	Likely_pathogenic	1.19317e-05	0.002	-3.73	0.863	0.934	5.04	7.905	0.5931	0.5	0.809	27	0.688	0.504652	0.834643
1	94528858	T	C	.	ABCA4	ENSG00000198691	ENST00000370225	ENSP00000359245	P78363	ABCA4_HUMAN	K524E	Likely_pathogenic	0	0.01	-1.79	0.779	0.852	4.93	7.588	0.741	0.33	0.792	27.9	0.965	0.544726	0.530303
1	94544160	T	C	rs1169850759	ABCA4	ENSG00000198691	ENST00000370225	ENSP00000359245	P78363	ABCA4_HUMAN	M448V	Likely_pathogenic	0	0.446	-1.93	0.222	0.277	5.49	1.933	0.3146	-0.2	0.271	24.5	0	0.0859068	0.430504
1	94697167	T	C	rs200631920	ARHGAP29	ENSG00000137962	ENST00000260526	ENSP00000260526	Q52LW3	RHG29_HUMAN	M1V	Likely_benign	0.000156252	0	1.98	0.784	0.227	5.53	2.151	1	-0.05	0.525	23.2	0.219	.	.
1	100327962	G	A	rs542885983	AGL	ENSG00000162688	ENST00000294724	ENSP00000294724	P35573	GDE_HUMAN	R148K	Likely_benign	0.000298237	0.362	-1.78	0.18	0.139	3.58	2.297	0.0057	-0.36	0.079	18.75	0.002	0.0415063	0.432435
1	100345601	A	T	.	AGL	ENSG00000162688	ENST00000294724	ENSP00000294724	P35573	GDE_HUMAN	R578S	Likely_pathogenic	0	0.001	-1.86	0.954	0.938	5.27	6.947	0.7223	0.42	0.672	34	0.999	0.30819	0.725938
1	100347158	A	G	rs562215810	AGL	ENSG00000162688	ENST00000294724	ENSP00000294724	P35573	GDE_HUMAN	H740R	Likely_benign	0.000226754	0.106	1.59	0.85	0.327	5.86	8.774	0.5981	0.03	0.462	25.1	0.609	0.177578	0.741457
1	100349958	C	A	rs757870729	AGL	ENSG00000162688	ENST00000294724	ENSP00000294724	P35573	GDE_HUMAN	Q833K	Likely_benign	7.61511e-05	0.925	1.6	0.515	0.235	5.8	7.514	0.2664	-0.1	0.322	22.5	0.065	0.0508659	0.487446
1	100672026	G	A	.	DBT	ENSG00000137992	ENST00000370132	ENSP00000359151	.	.	T395I	Likely_pathogenic	0	0	0.44	0.924	0.769	4.63	9.402	0.7691	0.29	0.832	25.4	1	1.09453	0.616725
1	100706430	C	T	rs533707792	DBT	ENSG00000137992	ENST00000370132	ENSP00000359151	.	.	R21H	Likely_benign	0.000283083	0.164	1.44	0.249	0.051	0.74	0.368	0.1371	-0.57	0.155	17.1	0.001	0.390886	0.325513
1	103354176	C	A	.	COL11A1	ENSG00000060718	ENST00000370096	ENSP00000359114	P12107	COBA1_HUMAN	G1522V	Likely_pathogenic	0	0.034	-6.29	0.988	0.934	5.67	7.568	0.9354	0.55	0.942	31	.	0.148084	0.826483
1	103427475	C	T	rs764282256	COL11A1	ENSG00000060718	ENST00000370096	ENSP00000359114	P12107	COBA1_HUMAN	G1039S	Likely_pathogenic	8.04887e-06	0	-6.27	0.963	0.987	5.65	7.568	0.5325	0.59	0.939	33	.	0.116427	0.856076
1	103461595	G	A	.	COL11A1	ENSG00000060718	ENST00000370096	ENSP00000359114	P12107	COBA1_HUMAN	P749S	Likely_benign	0	0.038	-5.05	0.551	0.54	5.71	7.403	0.1874	0.09	0.529	24.2	.	0.118596	0.634058
1	103480077	T	C	rs770438816	COL11A1	ENSG00000060718	ENST00000370096	ENSP00000359114	P12107	COBA1_HUMAN	Q521R	Likely_benign	3.98016e-06	0.007	-2.37	0.546	0.483	5.59	3.367	0.1852	-0.05	0.781	23.7	.	0.578397	0.700128
1	110146155	A	G	rs757147586	GNAT2	ENSG00000134183	ENST00000351050	ENSP00000251337	P19087	GNAT2_HUMAN	Y296H	Pathogenic	3.98099e-06	0	-2.52	0.243	0.704	5.48	9.111	0.0815	-0.14	0.661	28.2	0.672	0.977111	0.692128
1	110148692	T	A	.	GNAT2	ENSG00000134183	ENST00000351050	ENSP00000251337	P19087	GNAT2_HUMAN	E207V	Pathogenic	0	0	-2.87	0.925	0.953	5.08	7.907	0.8074	0.46	0.968	29.5	0.958	1.12696	0.837725
1	110163746	C	G	rs570541266	AMPD2	ENSG00000116337	ENST00000358729	ENSP00000351573	Q01433-4	AMPD2_HUMAN	A6G	Benign	0.00073726	0.974	-2.03	0.279	0.157	0.29	-0.115	.	-0.1	0.078	13.76	.	.	.
1	111146025	C	A	.	KCNA2	ENSG00000177301	ENST00000633222	ENSP00000487785	P16389	KCNA2_HUMAN	E460D	Likely_benign	0	.	.	0.523	0.39	5.25	1.087	0.1519	-0.05	0.705	22	0.101	.	0.896228
1	111146182	A	G	.	KCNA2	ENSG00000177301	ENST00000633222	ENSP00000487785	P16389	KCNA2_HUMAN	V408A	Pathogenic	0	.	.	0.79	0.969	5.16	9.321	0.5828	0.53	0.911	26.2	0.999	.	0.86456
1	112524273	C	A	.	KCND3	ENSG00000171385	ENST00000315987	ENSP00000319591	Q9UK17	KCND3_HUMAN	W359L	Likely_pathogenic	0	0	-4.52	0.812	0.935	5.59	7.905	0.9085	0.55	0.953	29.8	1	2.41357	0.945268
1	112524439	A	G	.	KCND3	ENSG00000171385	ENST00000315987	ENSP00000319591	Q9UK17	KCND3_HUMAN	S304P	Likely_pathogenic	0	0	-5	0.896	0.972	5.49	9.325	0.8013	0.58	0.947	26.5	0.995	2.54765	0.846632
1	112524480	C	T	.	KCND3	ENSG00000171385	ENST00000315987	ENSP00000319591	Q9UK17	KCND3_HUMAN	R290Q	Likely_pathogenic	0	0	-5.03	0.949	0.964	5.63	7.905	0.8322	0.57	0.947	31	0.999	2.31775	0.888697
1	113057615	G	A	rs140445206	WNT2B	ENSG00000134245	ENST00000369684	ENSP00000358698	Q93097	WNT2B_HUMAN	R101Q	Benign	0.00112144	0.671	-0.91	0.435	0.185	4.39	6.469	0.1408	-0.35	0.312	22.3	0.041	0.736136	0.563712
1	113456734	C	T	rs536012651	SLC16A1	ENSG00000155380	ENST00000538576	ENSP00000441065	P53985	MOT1_HUMAN	V428I	Benign/Likely_benign	0.00135626	1	-1.42	0.041	0.232	-4.46	-2.211	0.039	-0.45	0.038	0.035	0.013	0.273673	0.249983
1	113460624	A	G	.	SLC16A1	ENSG00000155380	ENST00000538576	ENSP00000441065	P53985	MOT1_HUMAN	I135T	Likely_benign	0	0.001	0.24	0.91	0.6	4.49	9.314	0.7276	0.26	0.751	24.8	0.998	1.19224	0.85604
1	113616048	G	C	rs201038287	LRIG2	ENSG00000198799	ENST00000361127	ENSP00000355396	O94898	LRIG2_HUMAN	G7A	Likely_benign	0.000481665	0	0.09	0.193	0.071	4.09	2.631	0.0651	-0.19	0.228	22.8	0.268	0.693206	0.507008
1	115229424	G	A	rs547487220	AMPD1	ENSG00000116748	ENST00000520113	ENSP00000430075	P23109	AMPD1_HUMAN	T141I	Likely_benign	0.000254505	0.032	1.08	0.118	0.05	4.29	2.542	0.0538	-0.46	0.129	18.76	.	0.0883709	0.32805
1	116311083	G	A	rs773237428	CASQ2	ENSG00000118729	ENST00000261448	ENSP00000261448	O14958	CASQ2_HUMAN	T27I	Likely_benign	1.98977e-05	0.064	-0.84	0.074	0.122	3.55	1.21	0.1872	-0.49	0.276	19.86	0.002	0.0492733	0.314168
1	117142835	G	A	rs199596005	IGSF3	ENSG00000143061	ENST00000369483	ENSP00000358495	O75054-2	IGSF3_HUMAN	P606L	Likely_benign	0.000556521	0.002	4.2	0.61	0.246	4.57	7.291	.	-0.24	0.722	27	0.971	0.584852	0.58729
1	119619172	C	T	.	WARS2	ENSG00000116874	ENST00000235521	ENSP00000235521	Q9UGM6	SYWM_HUMAN	G50D	Likely_pathogenic	0	0	-1.74	0.982	0.913	5.78	7.394	0.9275	0.41	0.96	27.5	1	1.44949	0.836043
1	120278017	C	T	rs201782441	PHGDH	ENSG00000092621	ENST00000641597	ENSP00000493382	O43175	SERA_HUMAN	A248V	Likely_benign	0.000411885	.	.	.	0.841	4.31	4.675	0.5275	0.05	0.631	26.6	0.998	.	0.727779
1	120283048	A	T	rs201298102	PHGDH	ENSG00000092621	ENST00000641597	ENSP00000493382	O43175	SERA_HUMAN	T329S	Benign	0.00063021	.	.	.	0.32	4.81	6.192	0.24	-0.24	0.284	19.18	0.013	.	0.540429
1	120300007	G	A	.	HMGCS2	ENSG00000134240	ENST00000369406	ENSP00000358414	P54868	HMCS2_HUMAN	T302I	Likely_pathogenic	0	0.004	-1.08	0.531	0.644	5.33	9.556	0.4864	-0.15	0.448	26.4	0.971	0.53055	0.497247
1	120306842	G	A	.	HMGCS2	ENSG00000134240	ENST00000369406	ENSP00000358414	P54868	HMCS2_HUMAN	A171V	Likely_pathogenic	0	0.028	-2.62	0.916	0.866	5.04	9.397	0.5223	0.32	0.803	25.1	0.974	0.515327	0.763175
1	120464967	C	T	rs999822357	NOTCH2	ENSG00000134250	ENST00000256646	ENSP00000256646	Q04721	NOTC2_HUMAN	R1702Q	Likely_pathogenic	7.95412e-06	0.004	-2.29	0.514	0.677	5.65	4.903	0.5501	0.21	0.708	32	0.994	1.08392	0.643194
1	146751757	T	C	rs373424057	CHD1L	ENSG00000131778	ENST00000369258	ENSP00000358262	Q86WJ1	CHD1L_HUMAN	M533T	Likely_benign	0.000358112	0.017	-2.28	0.219	0.282	4.88	3.783	0.1693	-0.27	0.276	21.1	0.021	0.0421579	0.40112
1	147380235	C	G	.	GJA8	ENSG00000121634	ENST00000369235	ENSP00000358238	P48165	CXA8_HUMAN	D51E	Pathogenic	0	0.071	-5.35	0.568	0.757	4.08	1.739	0.3658	0	0.589	24	0.985	.	0.906241
1	147380344	C	G	.	GJA8	ENSG00000121634	ENST00000369235	ENSP00000358238	P48165	CXA8_HUMAN	P88A	Pathogenic	0	0	-5.61	0.889	0.975	5.2	7.842	0.8287	0.55	0.776	25.3	0.999	.	0.801165
1	147380438	G	A	rs200587705	GJA8	ENSG00000121634	ENST00000369235	ENSP00000358238	P48165	CXA8_HUMAN	G119E	Benign	7.96254e-05	1	-4.28	0.042	0.208	1.55	2.756	0.0374	-0.39	0.075	4.657	0.001	.	0.35859
1	147380684	A	G	.	GJA8	ENSG00000121634	ENST00000369235	ENSP00000358238	P48165	CXA8_HUMAN	E201G	Pathogenic	0	0	-5.57	0.961	0.99	4.89	9.178	0.9138	0.57	0.944	26.5	0.999	.	0.67352
1	147381109	G	A	rs782817804	GJA8	ENSG00000121634	ENST00000369235	ENSP00000358238	P48165	CXA8_HUMAN	E343K	Likely_benign	2.65074e-05	0.107	-4.53	0.31	0.316	4.88	5.218	0.1928	-0.03	0.21	21.4	0.491	.	0.451988
1	147381127	A	G	rs782505421	GJA8	ENSG00000121634	ENST00000369235	ENSP00000358238	P48165	CXA8_HUMAN	K349E	Benign	6.81874e-05	0.763	-4.5	0.137	0.287	2.98	1.287	0.141	-0.18	0.161	11.74	0	.	0.399549
1	147381187	G	T	rs781881392	GJA8	ENSG00000121634	ENST00000369235	ENSP00000358238	P48165	CXA8_HUMAN	G369W	Benign	1.29488e-05	0.001	-4.48	0.342	0.283	2.17	3.89	0.115	-0.1	0.147	15.94	0.293	.	0.231676
1	149895780	G	A	.	SF3B4	ENSG00000143368	ENST00000271628	ENSP00000271628	Q15427	SF3B4_HUMAN	P347L	Likely_benign	0	0	1.74	0.385	0.128	4.96	6.252	0.2688	-0.36	0.559	24.1	0.003	0.581343	0.74308
1	149895835	A	G	rs200122506	SF3B4	ENSG00000143368	ENST00000271628	ENSP00000271628	Q15427	SF3B4_HUMAN	S329P	Benign	0.000151636	0.127	1.85	0.277	0.206	5.1	1.852	0.0534	-0.36	0.796	22.6	0.001	0.719488	0.700655
1	150116902	T	C	.	VPS45	ENSG00000136631	ENST00000644526	ENSP00000494363	A0A2R8YD95	A0A2R8YD95_HUMAN	S579P	Likely_benign	0	.	.	.	0.132	0.541	0.652	.	-0.18	0.229	11.68	.	.	.
1	150116917	G	T	.	VPS45	ENSG00000136631	ENST00000644526	ENSP00000494363	A0A2R8YD95	A0A2R8YD95_HUMAN	A584S	Likely_benign	0	.	.	.	0.071	2.74	1.564	.	-0.15	0.084	11.44	.	.	.
1	150116962	G	A	rs377365764	VPS45	ENSG00000136631	ENST00000644526	ENSP00000494363	A0A2R8YD95	A0A2R8YD95_HUMAN	E599K	Likely_benign	0.000123294	.	.	.	0.113	-4.46	-0.233	.	-0.2	0.191	9.417	.	.	.
1	150307653	A	G	rs782792715	PRPF3	ENSG00000117360	ENST00000324862	ENSP00000315379	O43395	PRPF3_HUMAN	T326A	Likely_benign	0.000103474	0.829	-1.91	0.162	0.188	4.51	2.294	0.1629	-0.42	0.211	16.6	0.003	0.94375	0.690715
1	150315787	G	T	.	PRPF3	ENSG00000117360	ENST00000324862	ENSP00000315379	O43395	PRPF3_HUMAN	D429Y	Pathogenic	0	0.004	-2.15	0.73	0.845	5.4	9.352	0.7398	0.16	0.669	31	0.972	1.98777	0.792593
1	150316707	A	C	.	PRPF3	ENSG00000117360	ENST00000324862	ENSP00000315379	O43395	PRPF3_HUMAN	H499P	Pathogenic	0	0.002	-2.03	0.924	0.894	5.82	9.012	0.8328	0.4	0.816	27.1	0.99	2.55137	0.863007
1	150316715	G	C	.	PRPF3	ENSG00000117360	ENST00000324862	ENSP00000315379	O43395	PRPF3_HUMAN	A502P	Likely_pathogenic	0	0.077	-2.08	0.752	0.727	5.82	9.664	0.5714	0.17	0.819	25.6	0.968	2.34238	0.878299
1	150484858	C	T	rs587651183	ECM1	ENSG00000143369	ENST00000369049	ENSP00000358045	Q16610-4	ECM1_HUMAN	R399W	Benign	0.000378426	0.045	-2.1	0.216	0.113	1.24	-0.465	0.2832	-0.34	0.15	14.57	.	0.107167	0.201281
1	150484898	G	A	rs375957458	ECM1	ENSG00000143369	ENST00000369049	ENSP00000358045	Q16610-4	ECM1_HUMAN	R412H	Benign	0.00467766	1	-2.07	0.174	0.231	-3.35	-0.009	0.0141	-0.43	0.037	0.004	.	0.127165	0.209629
1	150526474	G	A	rs142354320	ADAMTSL4	ENSG00000143382	ENST00000369039	ENSP00000358035	Q6UY14-3	ATL4_HUMAN	G336D	Benign/Likely_benign	0.0021184	1	0.41	0.109	0.053	-2.72	-0.262	.	-0.58	0.595	0.054	0	.	0.274769
1	150527938	G	A	rs370381933	ADAMTSL4	ENSG00000143382	ENST00000369039	ENSP00000358035	Q6UY14-3	ATL4_HUMAN	R446Q	Likely_benign	0.000625353	0.2	-0.27	0.492	0.245	4.69	5.924	.	0.03	0.39	29.2	.	.	0.636501
1	150530009	C	T	rs115937511	ADAMTSL4	ENSG00000143382	ENST00000369039	ENSP00000358035	Q6UY14-3	ATL4_HUMAN	S719L	Benign	0.00141995	0.004	0.13	0.287	0.139	4.76	0.62	.	-0.3	0.304	28.8	.	.	0.504106
1	150530531	C	G	rs56055939	ADAMTSL4	ENSG00000143382	ENST00000369039	ENSP00000358035	Q6UY14-3	ATL4_HUMAN	P786R	Benign/Likely_benign	0.00408795	0.105	0.18	0.264	0.17	-1.6	0.462	.	-0.44	0.311	16.13	.	.	0.366904
1	150531582	G	A	rs376803411	ADAMTSL4	ENSG00000143382	ENST00000369039	ENSP00000358035	Q6UY14-3	ATL4_HUMAN	A925T	Likely_benign	0.000607053	0.446	0.14	0.387	0.121	5.63	6.459	.	-0.24	0.119	27.2	.	.	0.686255
1	150532625	C	G	rs145169593	ADAMTSL4	ENSG00000143382	ENST00000369039	ENSP00000358035	Q6UY14-3	ATL4_HUMAN	R1083G	Likely_benign	0.00135238	0.14	0.8	0.4	0.147	5.26	3.305	.	-0.32	0.52	25	.	.	0.498901
1	150771708	G	A	.	CTSK	ENSG00000143387	ENST00000271651	ENSP00000271651	P43235	CATK_HUMAN	H276Y	Likely_pathogenic	0	0	-6.53	0.957	0.951	6.17	9.962	0.6893	0.59	0.821	29.1	1	1.12458	0.710494
1	151260736	C	T	rs587707391	ZNF687	ENSG00000143373	ENST00000324048	ENSP00000319829	Q8N1G0	ZN687_HUMAN	L657F	Benign	0.000253899	0.009	1	0.333	0.103	4.96	1.969	0.415	-0.45	0.114	19.4	0.851	1.00012	0.524924
1	151263315	G	A	rs79366406	ZNF687	ENSG00000143373	ENST00000436614	ENSP00000416942	A6PVV7	A6PVV7_HUMAN	G90R	Benign	0	.	.	.	.	.	.	.	-0.44	0.067	19.9	.	.	.
1	151377532	T	C	rs753752964	POGZ	ENSG00000143442	ENST00000271715	ENSP00000271715	Q7Z3K3	POGZ_HUMAN	S1327G	Likely_benign	1.59091e-05	0.308	5.98	0.12	0.157	4.44	2.353	0.416	-0.58	0.309	23.6	0.878	0.954274	0.607731
1	151378722	G	A	rs145570114	POGZ	ENSG00000143442	ENST00000271715	ENSP00000271715	Q7Z3K3	POGZ_HUMAN	P930L	Likely_benign	0.000191083	0.066	5.88	0.15	0.048	4	1.404	0.5127	-0.57	0.098	14.64	0	0.30702	0.515352
1	151400627	C	A	rs151243063	POGZ	ENSG00000143442	ENST00000271715	ENSP00000271715	Q7Z3K3	POGZ_HUMAN	Q277H	Likely_benign	1.19447e-05	0.001	-1.74	0.355	0.358	2.1	-0.553	0.2825	-0.18	0.23	22.3	0.93	1.64735	0.440391
1	151414611	C	T	rs144510238	POGZ	ENSG00000143442	ENST00000271715	ENSP00000271715	Q7Z3K3	POGZ_HUMAN	V24I	Likely_benign	8.35714e-05	0.005	5.69	0.217	0.128	5.1	3.867	0.1174	-0.58	0.148	24.5	0.914	1.44875	0.771269
1	151783862	T	C	rs200556721	RORC	ENSG00000143365	ENST00000318247	ENSP00000327025	P51449	RORG_HUMAN	N445S	Likely_benign	0.000576834	0.105	-4.03	0.129	0.239	1.06	0.554	0.2709	-0.32	0.116	14.81	0.003	0.426297	0.393952
1	152283808	A	G	rs145534539	FLG	ENSG00000143631	ENST00000368799	ENSP00000357789	P20930	FILA_HUMAN	V1185A	Likely_benign	0.000230625	1	4.72	0.019	0.031	-6.75	-5.956	.	-0.79	0.025	0.005	0.012	.	0.228624
1	152286608	C	T	rs147854910	FLG	ENSG00000143631	ENST00000368799	ENSP00000357789	P20930	FILA_HUMAN	E252K	Likely_benign	8.35296e-05	0.217	6.01	0.131	0.045	1.23	-1.915	.	-0.65	0.084	11.09	0.386	.	0.288872
1	153234299	G	A	rs201890491	LOR	ENSG00000203782	ENST00000368742	ENSP00000357731	P23490	LORI_HUMAN	G292S	Likely_benign	0.000576873	.	0.82	0.114	0.083	3.64	3.593	.	-0.47	0.098	23.7	0.82	.	.
1	153784582	C	A	.	GATAD2B	ENSG00000143614	ENST00000368655	ENSP00000357644	Q8WXI9	P66B_HUMAN	Q482H	Likely_pathogenic	0	0.003	1.23	0.64	0.162	5.19	3.597	0.5191	-0.23	0.496	25.6	0.969	1.84721	0.797486
1	153785905	G	A	rs755635372	GATAD2B	ENSG00000143614	ENST00000368655	ENSP00000357644	Q8WXI9	P66B_HUMAN	R414W	Likely_benign	7.9621e-06	0.022	1.44	0.259	0.182	4.25	4.712	0.3324	-0.23	0.442	28.9	0.446	1.73318	0.783645
1	153792132	T	C	rs150914014	GATAD2B	ENSG00000143614	ENST00000368655	ENSP00000357644	Q8WXI9	P66B_HUMAN	S139G	Likely_benign	0.000480265	0.008	1.51	0.141	0.083	5.16	3.635	0.4515	-0.6	0.226	23	0.001	0.736051	0.620051
1	154164452	C	T	.	TPM3	ENSG00000143549	ENST00000368530	ENSP00000357516	P06753	TPM3_HUMAN	D15N	Likely_pathogenic	0	0.001	-2.35	0.79	0.735	5.75	7.905	.	-0.11	0.747	28.6	.	2.26358	0.872446
1	154164488	C	G	.	TPM3	ENSG00000143549	ENST00000368530	ENSP00000357516	P06753	TPM3_HUMAN	E3Q	Likely_pathogenic	0	0.002	-2.39	0.219	0.619	5.66	7.905	.	-0.08	0.654	27.3	.	1.54379	0.752713
1	154544456	C	G	rs542041934	CHRNB2	ENSG00000160716	ENST00000368476	ENSP00000357461	P17787	ACHB2_HUMAN	S386C	Likely_benign	1.49147e-05	0.038	-1.99	0.29	0.231	3.03	0.882	0.1272	-0.26	0.228	20.2	0.563	1.07931	0.829548
1	154544479	G	A	.	CHRNB2	ENSG00000160716	ENST00000368476	ENSP00000357461	P17787	ACHB2_HUMAN	A394T	Likely_benign	0	0.572	-2	0.159	0.122	3.53	1.345	0.0922	-0.29	0.128	13.92	0.025	1.07805	0.838741
1	154548271	A	G	rs751272610	CHRNB2	ENSG00000160716	ENST00000368476	ENSP00000357461	P17787	ACHB2_HUMAN	I458V	Likely_benign	3.97643e-06	0.379	-2.64	0.117	0.361	5.18	1.934	0.1033	-0.25	0.501	20.1	0.047	0.14618	0.644178
1	154557448	C	T	rs577255099	ADAR	ENSG00000160710	ENST00000647597	ENSP00000497276	P55265	DSRAD_HUMAN	R1172H	Likely_benign	4.37867e-05	.	.	.	0.477	3.85	0.004	0.2858	-0.07	0.143	23.5	0.998	.	0.377501
1	154558716	A	G	.	ADAR	ENSG00000160710	ENST00000647597	ENSP00000497276	P55265	DSRAD_HUMAN	L1048P	Likely_pathogenic	0	.	.	.	0.988	5.58	8.65	0.9538	0.56	0.93	32	1	.	0.87173
1	154561878	T	C	.	ADAR	ENSG00000160710	ENST00000647597	ENSP00000497276	P55265	DSRAD_HUMAN	H910R	Likely_pathogenic	0	.	.	.	0.992	5.65	7.278	0.7647	0.58	0.905	25.9	0.999	.	0.876764
1	155208411	A	T	.	GBA	ENSG00000177628	ENST00000327247	ENSP00000314508	P04062	GLCM_HUMAN	M162K	Likely_pathogenic	0	0.002	-5.69	0.954	0.944	3.55	8.207	0.8661	0.54	0.953	24.2	0.999	2.25127	0.619131
1	155264060	T	G	rs1358047518	PKLR	ENSG00000143627	ENST00000342741	ENSP00000339933	P30613	KPYR_HUMAN	N361T	Likely_pathogenic	0	0	-6.08	0.809	0.906	4.53	6.189	0.6293	0.14	0.905	25.4	0.816	1.29044	0.678098
1	155448300	G	C	rs189590412	ASH1L	ENSG00000116539	ENST00000392403	ENSP00000376204	Q9NR48-2	ASH1L_HUMAN	T1454R	Likely_benign	0.000282412	0.002	-2.49	0.674	0.499	5.44	3.855	0.4914	0.01	0.612	23.9	0.929	0.857157	0.733416
1	155582000	G	C	rs753488873	MSTO1	ENSG00000125459	ENST00000245564	ENSP00000245564	Q9BUK6	MSTO1_HUMAN	D236H	Likely_pathogenic	6.01164e-05	0.004	-0.42	0.655	0.588	2.06	1.029	0.6592	-0.18	0.569	23.5	0.955	1.48768	0.448263
1	155874263	T	G	.	RIT1	ENSG00000143622	ENST00000368322	ENSP00000357305	Q92963-3	RIT1_HUMAN	M107L	Likely_pathogenic	0	0.004	-0.94	0.773	0.605	4.62	6.52	0.3741	-0.15	0.808	24.6	.	1.05096	0.798362
1	155874526	C	T	.	RIT1	ENSG00000143622	ENST00000368322	ENSP00000357305	Q92963-3	RIT1_HUMAN	G95E	Likely_pathogenic	0	0	-3.26	0.835	0.92	4.88	5.537	0.962	0.5	0.923	27.1	.	2.12007	0.888748
1	155874529	G	C	.	RIT1	ENSG00000143622	ENST00000368322	ENSP00000357305	Q92963-3	RIT1_HUMAN	A94G	Pathogenic	0	0.001	-2.43	0.717	0.823	4.88	5.714	0.681	0.01	0.784	27.2	.	1.82251	0.802501
1	156084801	A	G	.	LMNA	ENSG00000160789	ENST00000368300	ENSP00000357283	P02545	LMNA_HUMAN	E31G	Pathogenic	0	0.001	-3.32	0.935	0.963	4.77	7.336	0.9287	0.52	0.914	33	0.996	2.25976	0.830365
1	156084831	G	C	.	LMNA	ENSG00000160789	ENST00000368300	ENSP00000357283	P02545	LMNA_HUMAN	R41P	Likely_pathogenic	0	0.002	-3.35	0.971	0.968	4.77	9.725	0.9543	0.54	0.97	32	0.997	2.30913	0.83614
1	156104252	T	G	rs752087253	LMNA	ENSG00000160789	ENST00000368300	ENSP00000357283	P02545	LMNA_HUMAN	V191G	Likely_benign	0	0	-2.68	0.629	0.933	5.44	7.971	0.9453	0.47	0.873	31	0.995	2.37342	0.686832
1	156104270	T	C	.	LMNA	ENSG00000160789	ENST00000368300	ENSP00000357283	P02545	LMNA_HUMAN	L197P	Likely_pathogenic	0	0.043	-2.58	0.914	0.859	5.44	2.754	0.479	0.38	0.833	26.5	0.934	2.46847	0.882474
1	156105911	A	G	.	LMNA	ENSG00000160789	ENST00000368300	ENSP00000357283	P02545	LMNA_HUMAN	R386G	Pathogenic	0	0.002	-2.79	0.946	0.927	5.3	6.153	0.9669	0.56	0.835	36	1	2.36605	0.714886
1	156106775	C	G	.	LMNA	ENSG00000160789	ENST00000368300	ENSP00000357283	P02545	LMNA_HUMAN	R482G	Likely_pathogenic	0	0.002	-4.86	0.789	0.785	4.46	3.285	0.8363	0.44	0.732	24.4	0.15	0.77577	0.467213
1	156124485	T	A	rs141177664	SEMA4A	ENSG00000196189	ENST00000368285	ENSP00000357268	Q9H3S1	SEM4A_HUMAN	M39K	Likely_benign	0.00016136	0.021	2.38	0.377	0.09	1.32	0.521	0.0254	-0.46	0.356	12.32	0.013	0.258777	0.324153
1	156145424	G	A	rs137997761	SEMA4A	ENSG00000196189	ENST00000368285	ENSP00000357268	Q9H3S1	SEM4A_HUMAN	R557Q	Likely_benign	0.000135809	0.335	2.3	0.176	0.04	1.12	0.273	0.0039	-0.77	0.084	16.42	0.004	0.188602	0.206334
1	156563248	G	A	.	NAXE	ENSG00000163382	ENST00000368235	ENSP00000357218	Q8NCW5	NNRE_HUMAN	G189S	Pathogenic	0	0	-1.94	0.973	0.921	5.66	10.003	.	0.44	0.934	33	1	1.04216	0.733867
1	156563805	G	A	rs143449130	NAXE	ENSG00000163382	ENST00000368234	ENSP00000357217	Q5T3I3	Q5T3I3_HUMAN	C247Y	Benign	0	.	.	.	.	.	.	.	-0.44	0.437	22.9	.	.	.
1	156830727	A	C	.	NTRK1	ENSG00000198400	ENST00000524377	ENSP00000431418	P04629	NTRK1_HUMAN	M1L	Pathogenic	0	0	-0.78	0.81	0.483	5.22	2.128	1	0.16	0.877	24.9	0.456	.	.
1	156834527	G	A	rs201509045	NTRK1	ENSG00000198400	ENST00000524377	ENSP00000431418	P04629	NTRK1_HUMAN	V99M	Likely_benign	0.000199094	0.117	-2.61	0.534	0.335	4.22	2.07	0.1389	-0.14	0.316	23.6	0.719	0.823588	0.596519
1	156838333	C	T	rs148324672	NTRK1	ENSG00000198400	ENST00000524377	ENSP00000431418	P04629	NTRK1_HUMAN	S204L	Likely_benign	0.000210476	0.037	2.43	0.47	0.127	4.68	1.635	0.6638	-0.24	0.439	22.6	0.476	0.677749	0.423571
1	156844186	C	A	rs767630555	NTRK1	ENSG00000198400	ENST00000524377	ENSP00000431418	P04629	NTRK1_HUMAN	P397T	Likely_benign	6.75993e-05	0.361	-0.98	0.569	0.254	4.79	1.708	0.151	-0.24	0.597	23.6	0.521	0.812089	0.636965
1	156844187	C	T	rs752761451	NTRK1	ENSG00000198400	ENST00000524377	ENSP00000431418	P04629	NTRK1_HUMAN	P397L	Likely_benign	7.55533e-05	0.53	-1.01	0.381	0.303	4.77	0.501	0.2914	-0.22	0.647	26.5	0.375	0.533384	0.687443
1	156844190	T	C	rs764543935	NTRK1	ENSG00000198400	ENST00000524377	ENSP00000431418	P04629	NTRK1_HUMAN	V398A	Likely_benign	1.98823e-05	0.509	-0.95	0.348	0.101	3.32	0.021	0.0405	-0.44	0.249	19.35	0.003	0.294781	0.564033
1	156849857	A	T	rs200935209	NTRK1	ENSG00000198400	ENST00000524377	ENSP00000431418	P04629	NTRK1_HUMAN	T705S	Likely_benign	0.000370361	0.09	-2.48	0.363	0.472	4.23	9.084	0.3314	-0.12	0.579	22.4	0.005	0.221144	0.649423
1	158589960	C	G	.	SPTA1	ENSG00000163554	ENST00000643759	ENSP00000495214	P02549	SPTA1_HUMAN	E2139D	Likely_pathogenic	0	.	.	.	0.039	4.33	4.726	0.0944	-0.45	0.337	33	0.026	.	0.398727
1	158615168	C	T	rs750860161	SPTA1	ENSG00000163554	ENST00000643759	ENSP00000495214	P02549	SPTA1_HUMAN	R1335H	Likely_benign	4.41678e-05	.	.	.	0.116	-10.1	0.023	0.1916	-0.72	0.035	0.006	0.024	.	0.191492
1	158621162	G	A	rs374770895	SPTA1	ENSG00000163554	ENST00000643759	ENSP00000495214	P02549	SPTA1_HUMAN	R1158W	Likely_benign	0.000364709	.	.	.	0.228	4.66	4.61	0.3432	-0.32	0.288	25.9	0.901	.	0.260347
1	160097441	C	T	.	ATP1A2	ENSG00000018625	ENST00000361216	ENSP00000354490	P50993	AT1A2_HUMAN	A283V	Likely_pathogenic	0	0	-2.43	0.669	0.697	4.89	4.83	0.4576	-0.03	0.871	26.9	0.871	1.73148	0.77244
1	160265582	T	G	rs199630217	COPA	ENSG00000122218	ENST00000368069	ENSP00000357048	P53621-2	COPA_HUMAN	N816T	Likely_benign	0.000506456	0.015	-0.15	0.734	0.427	6.17	7.393	0.4493	-0.18	0.347	26.3	0.652	0.790129	0.710589
1	160267498	T	A	rs147312908	COPA	ENSG00000122218	ENST00000368069	ENSP00000357048	P53621-2	COPA_HUMAN	N681I	Likely_benign	0.000107674	0.114	0.14	0.492	0.084	3.37	2.46	0.1941	-0.33	0.246	22.3	0.005	0.638007	0.748281
1	160269008	G	A	rs777038735	COPA	ENSG00000122218	ENST00000368069	ENSP00000357048	P53621-2	COPA_HUMAN	R581W	Likely_benign	0.000115366	0.001	0.01	0.767	0.559	0.825	3.463	0.5099	0.23	0.673	24.3	0.742	0.548968	0.917262
1	161276527	G	A	.	MPZ	ENSG00000158887	ENST00000533357	ENSP00000432943	P25189	MYP0_HUMAN	S140F	Likely_pathogenic	0	0.013	-3.36	0.866	0.869	4.93	5.924	0.8745	0.41	0.817	29.4	0.937	1.51715	0.762614
1	161276548	G	C	.	MPZ	ENSG00000158887	ENST00000533357	ENSP00000432943	P25189	MYP0_HUMAN	P133R	Likely_pathogenic	0	0	-3.42	0.707	0.759	3.84	7.186	0.9202	0.28	0.857	24.8	0.953	1.54969	0.78916
1	161276645	A	G	rs1060503423	MPZ	ENSG00000158887	ENST00000533357	ENSP00000432943	P25189	MYP0_HUMAN	W101R	Likely_pathogenic	0	0	-0.16	0.812	0.457	4.7	8.465	0.9017	0.06	0.859	28	0.928	1.96448	0.803332
1	161276669	C	G	.	MPZ	ENSG00000158887	ENST00000533357	ENSP00000432943	P25189	MYP0_HUMAN	G93R	Likely_pathogenic	0	0.087	-0.18	0.843	0.478	3.78	3.552	0.8383	-0.06	0.781	23.3	0.827	1.54821	0.779677
1	161277169	A	T	.	MPZ	ENSG00000158887	ENST00000533357	ENSP00000432943	P25189	MYP0_HUMAN	V38D	Likely_pathogenic	0	0.002	-0.5	0.81	0.565	5.29	4.803	0.6931	0.13	0.852	26.1	0.572	1.74787	0.586907
1	161284197	T	G	.	SDHC	ENSG00000143252	ENST00000367975	ENSP00000356953	Q99643	C560_HUMAN	M1R	Likely_pathogenic	0	0	-4	0.921	0.812	5.23	3.841	1	0.63	0.963	29.2	0.282	.	.
1	161332157	A	C	rs377230417	SDHC	ENSG00000143252	ENST00000342751	ENSP00000356952	Q99643-2	C560_HUMAN	I94L	Likely_benign	8.04635e-06	0	-4.05	0.171	0.242	-7.21	-1.714	0.1702	0.15	0.047	9.79	.	.	.
1	161332163	G	A	rs749159544	SDHC	ENSG00000143252	ENST00000342751	ENSP00000356952	Q99643-2	C560_HUMAN	V96I	Likely_benign	1.20697e-05	0	-4.12	0.134	0.292	3.37	2.199	0.0663	0.33	0.046	11.15	.	.	.
1	161332190	T	C	.	SDHC	ENSG00000143252	ENST00000342751	ENSP00000356952	Q99643-2	C560_HUMAN	C105R	Likely_benign	0	0	-4.24	0.338	0.257	-4.03	-0.656	0.483	0.27	0.25	9.835	.	.	.
1	161332217	C	T	.	SDHC	ENSG00000143252	ENST00000342751	ENSP00000356952	Q99643-2	C560_HUMAN	H114Y	Likely_benign	0	0	-4.12	0.322	0.325	4.35	1.545	0.0014	0.32	0.124	12.32	.	.	.
1	161816242	G	T	.	ATF6	ENSG00000118217	ENST00000367942	ENSP00000356919	P18850	ATF6A_HUMAN	M397I	Likely_benign	0	1	2.83	0.149	0.058	-0.572	-0.264	0.1015	-0.66	0.089	13.34	0	0.158021	0.363496
1	162724471	T	A	rs138537887	DDR2	ENSG00000162733	ENST00000367922	ENSP00000356899	Q16832	DDR2_HUMAN	D81E	Likely_benign	0.000314355	0.698	-4.73	0.165	0.31	4.25	0.125	0.0001	-0.32	0.256	17.54	0.001	0.407695	0.539424
1	164776837	T	C	.	PBX1	ENSG00000185630	ENST00000420696	ENSP00000405890	P40424	PBX1_HUMAN	S254P	Likely_pathogenic	0	0.001	-1.81	0.808	0.804	5.6	7.561	0.6372	0.26	0.915	28.5	0.991	3.32766	0.810228
1	164776913	A	G	.	PBX1	ENSG00000185630	ENST00000420696	ENSP00000405890	P40424	PBX1_HUMAN	Q279R	Likely_pathogenic	0	0	-4.12	0.946	0.953	5.6	8.814	0.9121	0.53	0.96	32	1	3.0211	0.848044
1	167823717	C	T	rs540303180	ADCY10	ENSG00000143199	ENST00000367851	ENSP00000356825	Q96PN6	ADCYA_HUMAN	E728K	Likely_benign	0.000318286	0.218	1.47	0.688	0.078	5.23	2.585	0.1718	-0.3	0.614	23.2	0.052	0.149692	0.529501
1	167830176	C	T	rs377634034	ADCY10	ENSG00000143199	ENST00000367851	ENSP00000356825	Q96PN6	ADCYA_HUMAN	R581Q	Likely_benign	0.0010663	0.572	1.59	0.124	0.018	1.94	0.648	0.0182	-0.8	0.018	1.719	0	0.129473	0.214922
1	169437438	C	T	rs1231702573	SLC19A2	ENSG00000117479	ENST00000236137	ENSP00000236137	O60779	S19A2_HUMAN	V426I	Likely_benign	1.59127e-05	0.834	-1.94	0.278	0.336	5.42	3.827	0.1419	-0.18	0.223	22.5	0.326	0.354933	0.669628
1	169494140	C	T	rs191148130	F5	ENSG00000198734	ENST00000367797	ENSP00000356771	P12259	FA5_HUMAN	R1908K	Benign	0.00102883	1	-5.23	0.093	0.261	3.37	0.475	0.0859	-0.34	0.291	15.17	0	0.0869675	0.3158
1	169510376	G	T	rs538359973	F5	ENSG00000198734	ENST00000367797	ENSP00000356771	P12259	FA5_HUMAN	Q1318K	Likely_benign	0.000490524	0.028	1.39	0.233	0.068	2.29	0.323	0.3398	-0.58	0.138	12.98	0.112	0.116078	0.196179
1	169511945	G	C	rs374379051	F5	ENSG00000198734	ENST00000367797	ENSP00000356771	P12259	FA5_HUMAN	Q795E	Likely_benign	0.000306392	0.011	1.89	0.226	0.063	4.85	2.568	0.1007	-0.56	0.123	16.45	0.014	0.184523	0.233438
1	172628550	C	G	.	FASLG	ENSG00000117560	ENST00000367721	ENSP00000356694	P48023	TNFL6_HUMAN	P70R	Likely_benign	0	0.728	0.09	0.302	0.022	2.96	1.416	0.1525	-0.44	0.108	7.248	0.002	0.141789	0.54142
1	179530496	C	T	.	NPHS2	ENSG00000116218	ENST00000367615	ENSP00000356587	Q9NP85	PODO_HUMAN	V127I	Likely_pathogenic	0	0.584	-6.36	0.095	0.453	4.92	1.134	0.1469	-0.24	0.332	23.4	0.326	0.462508	0.460356
1	179853844	C	G	rs142574917	TOR1AIP1	ENSG00000143337	ENST00000528443	ENSP00000435365	Q5JTV8-3	TOIP1_HUMAN	Q165E	Likely_benign	0.000129195	0.096	1.69	0.119	0.075	3.5	1.221	0.0565	-0.52	0.097	6.464	0.004	.	0.295387
1	180217566	G	A	rs749318884	LHX4	ENSG00000121454	ENST00000263726	ENSP00000263726	Q969G2	LHX4_HUMAN	V75I	Likely_benign	8.35681e-05	0.009	-2.15	0.393	0.503	4.48	7.857	0.2574	-0.14	0.357	24.6	0.894	0.840882	0.734573
1	180235676	T	C	rs371899398	LHX4	ENSG00000121454	ENST00000263726	ENSP00000263726	Q969G2	LHX4_HUMAN	M133T	Likely_benign	7.95627e-06	0.001	-2.19	0.829	0.771	5.06	7.9	0.5461	0.11	0.738	25.3	0.981	1.00778	0.823218
1	180241139	G	A	rs375216188	LHX4	ENSG00000121454	ENST00000263726	ENSP00000263726	Q969G2	LHX4_HUMAN	R259Q	Likely_benign	5.6114e-05	0.388	-2.34	0.457	0.44	5.48	7.451	0.0517	-0.01	0.569	24.3	0.067	0.526641	0.555088
1	180243701	A	C	rs200187045	LHX4	ENSG00000121454	ENST00000263726	ENSP00000263726	Q969G2	LHX4_HUMAN	H387P	Benign	6.08643e-05	0	-2.84	0.533	0.782	5.79	7.021	0.5279	0.2	0.885	26	0.987	1.19232	0.554092
1	181693625	C	A	.	CACNA1E	ENSG00000198216	ENST00000367573	ENSP00000356545	Q15878	CAC1E_HUMAN	F698L	Pathogenic	0	0.003	-4.8	0.926	0.905	3.93	4.827	0.5725	0.29	0.933	27.7	0.969	1.72007	0.955679
1	181726201	T	C	.	CACNA1E	ENSG00000198216	ENST00000367573	ENSP00000356545	Q15878	CAC1E_HUMAN	I1423T	Likely_pathogenic	0	0.001	-4.27	0.86	0.918	5.75	7.873	0.8303	0.59	0.9	27.5	0.99	1.80881	0.960645
1	183191262	C	T	rs181894078	LAMC2	ENSG00000058085	ENST00000264144	ENSP00000264144	Q13753	LAMC2_HUMAN	P227S	Benign	0.000584507	0.22	2.23	0.102	0.07	3.85	2.037	0.177	-0.44	0.313	18.73	0.072	0.190758	0.310835
1	183204841	C	G	rs756432879	LAMC2	ENSG00000058085	ENST00000264144	ENSP00000264144	Q13753	LAMC2_HUMAN	A811G	Likely_benign	0.000179107	0.183	2.26	0.199	0.069	4.91	1.535	0.0913	-0.74	0.094	14.3	0	0.1124	0.259664
1	185969311	A	T	rs188107197	HMCN1	ENSG00000143341	ENST00000271588	ENSP00000271588	Q96RW7	HMCN1_HUMAN	I1337F	Likely_benign	0.000531511	0.054	-1.1	0.68	0.483	4.11	1.751	0.1964	-0.22	0.239	23.2	0.99	0.567312	0.472328
1	185984488	G	A	rs201176937	HMCN1	ENSG00000143341	ENST00000271588	ENSP00000271588	Q96RW7	HMCN1_HUMAN	V1610I	Likely_benign	0.000259848	0.477	-0.65	0.051	0.066	3.44	2.889	0.0393	-0.54	0.033	18.8	0.156	0.110612	0.281892
1	185985173	G	C	rs148365191	HMCN1	ENSG00000143341	ENST00000271588	ENSP00000271588	Q96RW7	HMCN1_HUMAN	A1665P	Benign	0.00198566	0.004	-0.39	0.84	0.594	5.87	9.136	0.8296	0.05	0.604	27.4	0.999	0.519568	0.512607
1	186024710	C	A	rs201628935	HMCN1	ENSG00000143341	ENST00000271588	ENSP00000271588	Q96RW7	HMCN1_HUMAN	L2350M	Likely_benign	0.00049143	0.013	-0.35	0.375	0.192	2.56	1.923	0.1193	-0.29	0.169	23.9	0.903	0.452032	0.431374
1	186024741	G	A	rs559595305	HMCN1	ENSG00000143341	ENST00000271588	ENSP00000271588	Q96RW7	HMCN1_HUMAN	R2360H	Likely_benign	0.000195788	0.148	-0.28	0.324	0.31	5.5	4.543	0.1081	-0.37	0.132	25.2	0.998	0.508451	0.401646
1	186107035	C	A	rs137942830	HMCN1	ENSG00000143341	ENST00000271588	ENSP00000271588	Q96RW7	HMCN1_HUMAN	Q4619K	Likely_benign	7.97232e-05	0.051	0.62	0.558	0.191	5.65	7.492	0.5852	-0.29	0.229	25	0.305	0.109668	0.421837
1	186277792	C	T	rs371459140	PRG4	ENSG00000116690	ENST00000445192	ENSP00000399679	Q92954	PRG4_HUMAN	L981F	Benign	0.00136737	0.085	3.5	0.059	0.033	1.18	-0.677	0.1405	-0.6	0.028	9.134	0.4	0.0373032	0.18422
1	186863320	G	A	rs145818677	PLA2G4A	ENSG00000116711	ENST00000367466	ENSP00000356436	P47712	PA24A_HUMAN	E119K	Benign	0.0023314	0.455	-0.09	0.412	0.143	4.79	1.396	0.0227	-0.3	0.302	19.58	0.004	0.615613	0.437019
1	186925434	C	A	rs150610130	PLA2G4A	ENSG00000116711	ENST00000367466	ENSP00000356436	P47712	PA24A_HUMAN	Q513K	Likely_benign	0.000198848	0.165	3.69	0.38	0.071	4.54	4.46	0.1427	-0.5	0.26	16.58	0.017	0.716806	0.394624
1	196963287	G	A	rs201073457	CFHR5	ENSG00000134389	ENST00000256785	ENSP00000256785	Q9BXR6	FHR5_HUMAN	V170M	Benign	0.0006692	0.004	-0.24	0.486	0.392	3.72	3.438	0.4654	-0.2	0.197	22.6	0.919	0.0988099	0.476317
1	196971619	G	T	rs141358257	CFHR5	ENSG00000134389	ENST00000256785	ENSP00000256785	Q9BXR6	FHR5_HUMAN	R385S	Benign/Likely_benign	0.00043874	0.646	1.61	0.112	0.006	-4.85	-2.734	0.0266	-0.77	0.109	0.205	0.004	0.0157733	0.24793
1	196971786	G	A	rs776063846	CFHR5	ENSG00000134389	ENST00000256785	ENSP00000256785	Q9BXR6	FHR5_HUMAN	R441H	Likely_benign	0.000131598	0.249	-0.14	0.081	0.178	-7.24	-3.023	0.2541	-0.63	0.04	0.003	0.147	0.0159145	0.240389
1	197072905	T	C	rs750236721	ASPM	ENSG00000066279	ENST00000367409	ENSP00000356379	Q8IZT6	ASPM_HUMAN	I1826V	Likely_benign	1.60337e-05	0.306	-0.56	0.046	0.089	-11.2	-3.265	0.041	-0.56	0.024	0.081	0.006	.	0.196952
1	197102571	T	A	rs184969664	ASPM	ENSG00000066279	ENST00000367409	ENSP00000356379	Q8IZT6	ASPM_HUMAN	E776D	Likely_benign	0.00024273	0.058	0.64	0.317	0.095	-3.84	-0.423	0.333	-0.47	0.15	12.46	0.337	.	0.4924
1	197111650	C	T	rs60950503	ASPM	ENSG00000066279	ENST00000367409	ENSP00000356379	Q8IZT6	ASPM_HUMAN	D578N	Benign/Likely_benign	0.00200584	0.101	0.36	0.032	0.062	2.71	1.114	0.0205	-0.62	0.041	14.28	0.002	.	0.223848
1	197297768	G	A	.	CRB1	ENSG00000134376	ENST00000367400	ENSP00000356370	P82279	CRUM1_HUMAN	C96Y	Likely_benign	0	0	-12.4	0.968	0.93	5.52	7.316	0.8728	0.55	0.946	24.4	0.999	0.283409	0.712671
1	197297969	G	T	.	CRB1	ENSG00000134376	ENST00000367400	ENSP00000356370	P82279	CRUM1_HUMAN	C163F	Likely_pathogenic	0	0	-12.4	0.982	0.936	5.73	9.48	0.9123	0.57	0.961	25.8	0.999	0.273555	0.72014
1	197326047	T	G	rs533227950	CRB1	ENSG00000134376	ENST00000367400	ENSP00000356370	P82279	CRUM1_HUMAN	S359A	Likely_benign	0.000763456	0.755	-2.22	0.251	0.273	2.66	3.826	0.311	-0.31	0.166	13.88	0.257	0.0570086	0.30422
1	197390306	T	C	.	CRB1	ENSG00000134376	ENST00000367400	ENSP00000356370	P82279	CRUM1_HUMAN	C450R	Likely_pathogenic	0	0	-12.4	0.957	0.877	5.93	7.59	0.9881	0.57	0.92	25.1	0.999	0.287248	0.690319
1	197390520	C	T	.	CRB1	ENSG00000134376	ENST00000367400	ENSP00000356370	P82279	CRUM1_HUMAN	A521V	Likely_pathogenic	0	0.047	-1.49	0.189	0.382	4.91	4.672	0.5547	-0.26	0.338	19.5	0.043	0.0450587	0.271845
1	197390801	G	A	.	CRB1	ENSG00000134376	ENST00000367400	ENSP00000356370	P82279	CRUM1_HUMAN	G615S	Likely_pathogenic	0	0.065	-4.36	0.123	0.711	5.96	4.559	0.5918	0.04	0.451	24.7	0.854	0.23749	0.366343
1	197396593	C	T	.	CRB1	ENSG00000134376	ENST00000367400	ENSP00000356370	P82279	CRUM1_HUMAN	A713V	Likely_pathogenic	0	0.015	-1.27	0.402	0.406	4.84	5.547	0.5102	-0.22	0.33	22.9	0.402	0.0641125	0.387289
1	197396952	G	C	.	CRB1	ENSG00000134376	ENST00000367400	ENSP00000356370	P82279	CRUM1_HUMAN	G833R	Likely_pathogenic	0	0.001	-4.99	0.799	0.833	3.91	5.281	0.8556	0.5	0.741	23.1	0.96	0.24055	0.540804
1	197398589	G	A	.	CRB1	ENSG00000134376	ENST00000367400	ENSP00000356370	P82279	CRUM1_HUMAN	C896Y	Pathogenic/Likely_pathogenic	0	0	-12.4	0.987	0.948	5.55	9.233	0.945	0.57	0.953	26	0.977	0.277734	0.664514
1	197398711	G	C	.	CRB1	ENSG00000134376	ENST00000367400	ENSP00000356370	P82279	CRUM1_HUMAN	A937P	Pathogenic	0	0.009	-2.22	0.638	0.625	3.49	1.352	0.7002	0.01	0.682	17.84	0.012	0.0381086	0.34002
1	197398735	G	A	rs749746650	CRB1	ENSG00000134376	ENST00000367400	ENSP00000356370	P82279	CRUM1_HUMAN	G945R	Likely_pathogenic	0	0	-2.12	0.897	0.81	5.55	9.233	0.8129	0.4	0.707	28.1	0.988	0.245591	0.490515
1	197404534	T	A	rs62636291	CRB1	ENSG00000134376	ENST00000367400	ENSP00000356370	P82279	CRUM1_HUMAN	C1181S	Likely_pathogenic	4.07884e-06	0	-12.4	0.987	0.918	5.7	7.59	0.8031	0.56	0.935	23.7	0.999	0.253723	0.637879
1	197404646	G	A	rs1450635782	CRB1	ENSG00000134376	ENST00000367400	ENSP00000356370	P82279	CRUM1_HUMAN	C1218Y	Likely_pathogenic	0	0	-4.98	0.982	0.946	4.54	7.67	0.8859	0.56	0.96	23.8	0.997	0.155879	0.67064
1	197411351	T	A	.	CRB1	ENSG00000134376	ENST00000367400	ENSP00000356370	P82279	CRUM1_HUMAN	C1312S	Pathogenic	0	0	-12.4	0.979	0.969	5.36	7.934	0.8436	0.56	0.928	26.3	0.998	0.238296	0.600269
1	197411378	T	G	.	CRB1	ENSG00000134376	ENST00000367400	ENSP00000356370	P82279	CRUM1_HUMAN	C1321G	Likely_pathogenic	0	0.006	-12.4	0.979	0.943	5.36	7.934	0.9084	0.56	0.955	28.2	0.856	0.221737	0.631353
1	200584735	T	C	rs766030658	KIF14	ENSG00000118193	ENST00000367350	ENSP00000356319	Q15058	KIF14_HUMAN	E372G	Likely_benign	4.92943e-05	0.006	-1.07	0.873	0.894	5.64	7.548	0.9083	0.15	0.704	30	1	0.486234	0.442477
1	200587038	T	A	rs564815131	KIF14	ENSG00000118193	ENST00000367350	ENSP00000356319	Q15058	KIF14_HUMAN	S272C	Likely_benign	0.00037415	0.004	-0.99	0.297	0.272	4.09	2.202	0.3065	-0.33	0.114	24.2	0.754	0.398029	0.260535
1	200587500	G	A	rs556926798	KIF14	ENSG00000118193	ENST00000367350	ENSP00000356319	Q15058	KIF14_HUMAN	R118C	Likely_benign	0.000330175	0.07	-0.98	0.105	0.081	-1.07	0.131	0.2047	-0.6	0.058	11.88	0.001	0.113759	0.16925
1	200587838	C	A	.	KIF14	ENSG00000118193	ENST00000367350	ENSP00000356319	Q15058	KIF14_HUMAN	S5I	Likely_pathogenic	0	0.01	-0.75	0.153	0.109	-0.369	0.781	0.1361	-0.52	0.068	12.16	0.006	0.0996193	0.27139
1	201021734	G	A	rs780390034	CACNA1S	ENSG00000081248	ENST00000362061	ENSP00000355192	Q13698	CAC1S_HUMAN	R1302W	Likely_benign	0.000111335	0	-4.4	0.844	0.908	3.69	2.723	0.429	0.51	0.925	32	1	0.539362	0.828067
1	201027607	C	T	rs775845281	CACNA1S	ENSG00000081248	ENST00000362061	ENSP00000355192	Q13698	CAC1S_HUMAN	D1180N	Likely_benign	1.19309e-05	0.01	-5.09	0.872	0.856	4.05	7.883	0.2952	-0.01	0.87	29.6	1	0.522139	0.789301
1	201030579	A	G	rs978624647	CACNA1S	ENSG00000081248	ENST00000362061	ENSP00000355192	Q13698	CAC1S_HUMAN	I1024T	Likely_benign	0	0.001	-5	0.934	0.96	5.21	9.305	0.705	0.48	0.83	27.7	0.969	0.581203	0.556753
1	201035413	T	C	.	CACNA1S	ENSG00000081248	ENST00000362061	ENSP00000355192	Q13698	CAC1S_HUMAN	R897G	Likely_pathogenic	0	0.001	-5.01	0.919	0.932	3.92	2.784	0.7641	0.5	0.954	25.7	0.861	0.533134	0.899501
1	201038276	T	C	rs764821044	CACNA1S	ENSG00000081248	ENST00000362061	ENSP00000355192	Q13698	CAC1S_HUMAN	I847V	Benign	6.76004e-05	0.028	-4.49	0.496	0.814	3.75	8	0.18	0.08	0.691	25.5	0.934	0.429214	0.574865
1	201044656	T	C	rs185777948	CACNA1S	ENSG00000081248	ENST00000362061	ENSP00000355192	Q13698	CAC1S_HUMAN	I639V	Benign	3.57876e-05	0.149	-5.17	0.384	0.353	3.32	2.676	0.0708	-0.11	0.449	22.6	0.022	0.105735	0.512214
1	201046141	C	T	.	CACNA1S	ENSG00000081248	ENST00000362061	ENSP00000355192	Q13698	CAC1S_HUMAN	M578I	Likely_pathogenic	0	0	-5.07	0.898	0.92	4.45	7.871	0.6886	0.3	0.893	26.2	0.996	0.350626	0.723387
1	201046197	C	T	rs763794604	CACNA1S	ENSG00000081248	ENST00000362061	ENSP00000355192	Q13698	CAC1S_HUMAN	A560T	Likely_benign	2.38599e-05	0.005	-4.98	0.826	0.876	4.45	7.816	0.5409	0.14	0.58	27.4	1	0.52207	0.734278
1	201046238	C	T	rs373525085	CACNA1S	ENSG00000081248	ENST00000362061	ENSP00000355192	Q13698	CAC1S_HUMAN	S546N	Likely_benign	3.58203e-05	0.077	-4.95	0.416	0.471	4.45	4.933	0.4566	-0.13	0.622	23	0.083	0.126344	0.854053
1	201052359	C	T	rs572977674	CACNA1S	ENSG00000081248	ENST00000362061	ENSP00000355192	Q13698	CAC1S_HUMAN	V442I	Benign/Likely_benign	0.000357901	0.079	-4.11	0.317	0.653	4.69	4.054	0.4241	0.19	0.659	23	0.136	0.129508	0.479116
1	201054602	G	A	rs150954040	CACNA1S	ENSG00000081248	ENST00000362061	ENSP00000355192	Q13698	CAC1S_HUMAN	T371M	Likely_benign	0.000437386	0.008	-3.42	0.403	0.763	4.69	4.293	0.4012	0.16	0.344	26	0.923	0.5041	0.742481
1	201060806	T	C	rs771569004	CACNA1S	ENSG00000081248	ENST00000362061	ENSP00000355192	Q13698	CAC1S_HUMAN	K219R	Benign	1.1929e-05	0.352	-4.34	0.503	0.645	5.04	0.859	0.0816	0.11	0.315	23.1	0.505	0.153598	0.666653
1	201286752	A	C	rs552414505	PKP1	ENSG00000081277	ENST00000263946	ENSP00000263946	Q13835	PKP1_HUMAN	N300T	Likely_benign	0.000308318	0.004	-0.55	0.421	0.288	5.55	4.675	0.4813	-0.25	0.437	25.1	0.288	0.424776	0.572742
1	201334345	C	G	.	TNNT2	ENSG00000118194	ENST00000236918	ENSP00000236918	P45379	TNNT2_HUMAN	E129Q	Likely_pathogenic	0	.	.	0.738	0.794	5.02	7.888	0.6751	0.35	0.417	27	0.994	.	0.711184
1	201334738	A	T	.	TNNT2	ENSG00000118194	ENST00000236918	ENSP00000236918	P45379	TNNT2_HUMAN	D98E	Likely_pathogenic	0	.	.	0.645	0.642	-3.62	0.573	0.603	0.06	0.351	22.1	1	.	0.844193
1	204375389	C	T	rs759466766	PPP1R15B	ENSG00000158615	ENST00000367188	ENSP00000356156	.	.	R658H	Likely_pathogenic	3.97785e-06	0	0.89	0.713	0.475	5.55	6.784	0.5579	0.08	0.624	31	1	0.54502	0.659142
1	204379758	C	T	rs149427705	PPP1R15B	ENSG00000158615	ENST00000367188	ENSP00000356156	.	.	R261K	Likely_benign	0.000620945	0.937	2.24	0.119	0.005	-2.65	-0.72	0.0018	-0.74	0.046	0.224	0.037	0.0941733	0.241893
1	204380047	T	C	rs199950235	PPP1R15B	ENSG00000158615	ENST00000367188	ENSP00000356156	.	.	S165G	Benign	0.000501696	0.744	2.15	0.026	0.016	-3.74	-2.519	0.2026	-0.87	0.05	4.675	0.002	0.0849059	0.290463
1	204380404	C	T	rs149785262	PPP1R15B	ENSG00000158615	ENST00000367188	ENSP00000356156	.	.	G46R	Likely_benign	0.00268225	0.003	1.44	0.065	0.069	3.54	1.003	0.0878	-0.59	0.252	15.89	0.077	0.142043	0.356683
1	205027192	C	T	rs149564430	CNTN2	ENSG00000184144	ENST00000331830	ENSP00000330633	Q02246	CNTN2_HUMAN	R72W	Benign	0.000523059	0	2.64	0.514	0.174	1.71	1.737	0.5012	-0.39	0.652	24	0.999	1.29765	0.550957
1	205031571	C	T	rs538644037	CNTN2	ENSG00000184144	ENST00000331830	ENSP00000330633	Q02246	CNTN2_HUMAN	R372W	Likely_benign	0.000396784	0	-1.95	0.867	0.835	5.5	4.298	0.7162	0.27	0.755	32	0.89	1.29765	0.611623
1	207510733	A	G	rs142809668	CD55	ENSG00000196352	ENST00000367063	ENSP00000356030	B1AP13	B1AP13_HUMAN	K347E	Benign	0.000438041	0.096	1.51	0.114	0.018	-1.66	-0.08	0.1507	-0.58	0.105	8.284	0.114	.	0.283069
1	207640012	C	G	rs45573035	CR2	ENSG00000117322	ENST00000367057	ENSP00000356024	P20023-3	CR2_HUMAN	T67S	Benign	0.000712273	0.958	-0.05	0.123	0.063	-1.49	-0.083	0.2204	-0.7	0.015	0.003	0.001	0.145301	0.369382
1	207640201	T	C	rs543886209	CR2	ENSG00000117322	ENST00000367057	ENSP00000356024	P20023-3	CR2_HUMAN	V130A	Likely_benign	0.000260944	0.044	-0.03	0.462	0.309	5	0.938	0.5447	-0.27	0.32	22.5	0.348	0.272093	0.510523
1	207643265	C	T	rs759786703	CR2	ENSG00000117322	ENST00000367057	ENSP00000356024	P20023-3	CR2_HUMAN	A348V	Likely_benign	0.000334384	0.058	1.33	0.153	0.026	-0.425	-0.552	0.1866	-0.59	0.065	15.99	0.672	0.457164	0.281392
1	207644133	A	T	rs565397037	CR2	ENSG00000117322	ENST00000367057	ENSP00000356024	P20023-3	CR2_HUMAN	H425L	Likely_benign	0.000517561	0.025	-0.91	0.212	0.261	-0.85	-1.092	0.4412	-0.33	0.163	9.629	0.467	0.210225	0.381833
1	207647057	C	T	rs144014118	CR2	ENSG00000117322	ENST00000367057	ENSP00000356024	P20023-3	CR2_HUMAN	R716W	Likely_benign	0.000413752	0.034	-0.2	0.251	0.234	-1.24	-0.445	0.5275	-0.55	0.05	22.6	.	0.185573	0.218938
1	209791370	C	G	rs138748613	LAMB3	ENSG00000196878	ENST00000391911	ENSP00000375778	Q13751	LAMB3_HUMAN	G978A	Likely_benign	0.00133233	0.185	2.02	0.467	0.025	3.55	2.185	0.4739	-0.45	0.225	19.35	0.054	0.202502	0.645343
1	209795977	G	T	rs11555728	LAMB3	ENSG00000196878	ENST00000391911	ENSP00000375778	Q13751	LAMB3_HUMAN	R869S	Benign	0.000294277	0.145	2.11	0.237	0.061	4.64	2.619	0.0431	-0.49	0.142	21.4	0.011	0.137635	0.373645
1	209799045	C	T	rs767931599	LAMB3	ENSG00000196878	ENST00000391911	ENSP00000375778	Q13751	LAMB3_HUMAN	A642T	Likely_benign	0.000175066	0.461	1.22	0.038	0.012	-10.5	-0.84	0.0189	-0.75	0.034	0.003	0.017	0.103264	0.251665
1	209799183	C	A	rs374016408	LAMB3	ENSG00000196878	ENST00000391911	ENSP00000375778	Q13751	LAMB3_HUMAN	A596S	Likely_benign	0.000155579	0.53	1.19	0.129	0.135	5.14	0.122	0.1827	-0.63	0.125	13.57	0.011	0.102693	0.501189
1	209799302	C	T	rs371013768	LAMB3	ENSG00000196878	ENST00000391911	ENSP00000375778	Q13751	LAMB3_HUMAN	R556H	Likely_benign	0.00105346	0.002	-0.02	0.206	0.336	4.09	-0.094	0.3629	-0.45	0.34	24.5	0.992	0.58453	0.548421
1	209799353	C	T	rs530692211	LAMB3	ENSG00000196878	ENST00000391911	ENSP00000375778	Q13751	LAMB3_HUMAN	R539Q	Likely_benign	0.000483489	0.369	0.1	0.12	0.123	5	0.222	0.2423	-0.47	0.344	22.9	0.05	0.134947	0.453818
1	209963950	C	T	.	IRF6	ENSG00000117595	ENST00000367021	ENSP00000355988	O14896	IRF6_HUMAN	C317Y	Likely_pathogenic	0	0	-3.83	0.969	0.893	6.17	7.391	0.9013	0.53	0.935	31	1	2.12844	0.916187
1	210856631	C	A	rs371262198	KCNH1	ENSG00000143473	ENST00000271751	ENSP00000271751	O95259	KCNH1_HUMAN	A988S	Likely_benign	0.000155609	0.073	-5.19	0.279	0.463	5.07	1.212	0.0373	-0.04	0.234	21.5	0.001	0.150543	0.411475
1	210857159	C	T	rs759775665	KCNH1	ENSG00000143473	ENST00000271751	ENSP00000271751	O95259	KCNH1_HUMAN	A812T	Likely_benign	0.000155478	0.123	-5.17	0.234	0.363	4.57	7.313	0.0821	-0.08	0.13	20.2	0.002	0.159568	0.579478
1	210977493	G	T	.	KCNH1	ENSG00000143473	ENST00000271751	ENSP00000271751	O95259	KCNH1_HUMAN	T493N	Likely_pathogenic	0	0.002	-4.97	0.867	0.884	5.66	9.638	0.5457	0.14	0.869	26.7	0.979	2.58628	0.871724
1	213032524	G	A	.	FLVCR1	ENSG00000162769	ENST00000366971	ENSP00000355938	Q9Y5Y0	FLVC1_HUMAN	G244S	Likely_pathogenic	0	0.003	-4.02	0.938	0.933	5.21	9.499	0.6338	0.52	0.756	31	0.98	2.07987	0.770995
1	213061840	G	A	.	FLVCR1	ENSG00000162769	ENST00000366971	ENSP00000355938	Q9Y5Y0	FLVC1_HUMAN	M439I	Likely_pathogenic	0	0.017	0.38	0.713	0.653	5.78	9.743	0.5563	0.21	0.602	32	0.836	0.602605	0.749907
1	214813782	A	C	rs3795524	CENPF	ENSG00000117724	ENST00000366955	ENSP00000355922	P49454	CENPF_HUMAN	M701L	Benign	0.00092651	0.313	4.1	0.078	0.069	0.273	1.701	0.0105	-0.83	0.018	2.272	0.001	0.0502246	0.287429
1	214814851	T	G	rs538628701	CENPF	ENSG00000117724	ENST00000366955	ENSP00000355922	P49454	CENPF_HUMAN	L1057R	Likely_benign	0.000302961	0.001	3.28	0.836	0.105	3.73	4.111	0.8991	-0.17	0.315	24.4	0.992	0.409654	0.600882
1	214819818	G	A	rs79923436	CENPF	ENSG00000117724	ENST00000366955	ENSP00000355922	P49454	CENPF_HUMAN	S2302N	Benign	0.00319083	0.428	3.96	0.046	0.024	-4	-0.472	0.0181	-0.87	0.028	5.917	.	0.050601	0.285842
1	214836992	C	T	rs752309258	CENPF	ENSG00000117724	ENST00000366955	ENSP00000355922	P49454	CENPF_HUMAN	T3067M	Likely_benign	3.18274e-05	0.18	3.92	0.062	0.026	-6.09	-2.241	0.0476	-0.79	0.019	1.797	.	0.061046	0.260039
1	215814044	T	C	rs759844511	USH2A	ENSG00000042781	ENST00000307340	ENSP00000305941	O75445	USH2A_HUMAN	S4942G	Likely_benign	0.000210816	0.079	2.56	0.311	0.129	2.69	3.167	0.6265	-0.44	0.204	17.77	0.038	0.0856707	0.400918
1	215814064	C	T	rs141126974	USH2A	ENSG00000042781	ENST00000307340	ENSP00000305941	O75445	USH2A_HUMAN	R4935Q	Likely_benign	0.000171073	0.569	2.63	0.137	0.117	-0.246	-0.607	0.1012	-0.78	0.103	13.19	0.003	0.0327676	0.199091
1	215821940	C	T	rs533097255	USH2A	ENSG00000042781	ENST00000307340	ENSP00000305941	O75445	USH2A_HUMAN	G4838R	Likely_benign	0.000183058	0.529	0.66	0.133	0.112	3.64	0.651	0.0296	-0.71	0.102	11.99	0	0.033163	0.302366
1	215847449	A	G	rs755099565	USH2A	ENSG00000042781	ENST00000307340	ENSP00000305941	O75445	USH2A_HUMAN	F4602L	Pathogenic	3.98251e-06	0.034	0.44	0.284	0.222	4.99	7.089	0.297	-0.26	0.415	24.4	0.334	0.0663886	0.52215
1	215847685	A	G	rs547421744	USH2A	ENSG00000042781	ENST00000307340	ENSP00000305941	O75445	USH2A_HUMAN	V4523A	Likely_benign	0.00015142	0.616	0.92	0.016	0.054	1.92	4.23	0.3147	-0.71	0.125	1.874	0.003	0.0334571	0.290475
1	215847914	T	A	rs139474806	USH2A	ENSG00000042781	ENST00000307340	ENSP00000305941	O75445	USH2A_HUMAN	M4447L	Pathogenic/Likely_pathogenic	1.19689e-05	0.211	1.13	0.255	0.095	4.67	3.942	0.3579	-0.4	0.161	19.76	0.015	0.0309923	0.368506
1	215847970	C	A	.	USH2A	ENSG00000042781	ENST00000307340	ENSP00000305941	O75445	USH2A_HUMAN	G4428V	Pathogenic	0	0	-0.36	0.892	0.605	4.67	7.448	0.9645	0.25	0.856	25.5	1	0.255436	0.519302
1	215848154	C	T	rs146156360	USH2A	ENSG00000042781	ENST00000307340	ENSP00000305941	O75445	USH2A_HUMAN	V4367I	Likely_benign	0.000247294	1	0.4	0.017	0.087	-10.2	-1.214	0.0188	-0.77	0.016	0.001	0.003	0.0276979	0.236866
1	215848541	A	G	.	USH2A	ENSG00000042781	ENST00000307340	ENSP00000305941	O75445	USH2A_HUMAN	Y4238H	Likely_pathogenic	0	0	-1.95	0.743	0.698	5.14	8.809	0.3385	0.2	0.623	25.2	0.99	0.258141	0.481473
1	215848728	C	A	.	USH2A	ENSG00000042781	ENST00000307340	ENSP00000305941	O75445	USH2A_HUMAN	W4175C	Pathogenic	0	0	-5.58	0.959	0.942	5.25	7.478	0.8558	0.56	0.898	32	1	0.277129	0.571347
1	215848835	A	C	.	USH2A	ENSG00000042781	ENST00000307340	ENSP00000305941	O75445	USH2A_HUMAN	C4140G	Pathogenic	0	0	0.58	0.828	0.447	5.25	8.796	0.8454	-0.04	0.753	24.8	0.997	0.231265	0.572373
1	215914729	T	A	.	USH2A	ENSG00000042781	ENST00000307340	ENSP00000305941	O75445	USH2A_HUMAN	Y3900F	Pathogenic	0	0	-0.96	0.585	0.689	5.24	6.355	0.2912	-0.09	0.718	27	0.994	0.231282	0.520991
1	215914729	T	C	rs1386612395	USH2A	ENSG00000042781	ENST00000307340	ENSP00000305941	O75445	USH2A_HUMAN	Y3900C	Pathogenic	0	0	-1.18	0.914	0.879	5.24	6.355	0.77	0.32	0.92	29	0.998	0.255295	0.596709
1	215914768	C	A	.	USH2A	ENSG00000042781	ENST00000307340	ENSP00000305941	O75445	USH2A_HUMAN	W3887L	Pathogenic	0	0	-1.76	0.918	0.662	4.44	4.584	0.7672	0.29	0.758	23.6	0.382	0.288589	0.552421
1	215916624	T	C	rs149527139	USH2A	ENSG00000042781	ENST00000307340	ENSP00000305941	O75445	USH2A_HUMAN	S3815G	Likely_benign	2.38686e-05	0.21	0.71	0.321	0.105	3.82	3.357	0.4214	-0.4	0.183	19.03	0.015	0.0365791	0.308039
1	215933104	C	T	rs764113446	USH2A	ENSG00000042781	ENST00000307340	ENSP00000305941	O75445	USH2A_HUMAN	G3710D	Pathogenic	3.97899e-06	0	-0.12	0.944	0.466	4.3	4.694	0.7852	0.24	0.806	25.7	0.999	0.258977	0.527269
1	216040393	C	G	.	USH2A	ENSG00000042781	ENST00000307340	ENSP00000305941	O75445	USH2A_HUMAN	S2934T	Likely_benign	0	0.713	0.39	0.091	0.04	-8.17	-2.263	0.0049	-0.71	0.069	0.152	0.001	0.0287877	0.210645
1	216062152	C	A	rs568902534	USH2A	ENSG00000042781	ENST00000307340	ENSP00000305941	O75445	USH2A_HUMAN	E2613D	Likely_benign	0.00017524	0.467	0.54	0.152	0.147	4.92	2.256	0.0323	-0.61	0.095	15.61	0.012	0.029611	0.26196
1	216138712	T	C	rs756203141	USH2A	ENSG00000042781	ENST00000307340	ENSP00000305941	O75445	USH2A_HUMAN	N2356S	Likely_pathogenic	2.38753e-05	0.009	0.3	0.51	0.193	5.35	4.628	0.4355	-0.45	0.441	22	0.359	0.188562	0.285677
1	216138739	A	T	.	USH2A	ENSG00000042781	ENST00000307340	ENSP00000305941	O75445	USH2A_HUMAN	V2347E	Pathogenic	0	0.011	0.21	0.744	0.284	4.39	3.572	0.5157	-0.11	0.766	22.7	0.559	0.181347	0.383333
1	216143999	A	C	rs772407116	USH2A	ENSG00000042781	ENST00000307340	ENSP00000305941	O75445	USH2A_HUMAN	C2309G	Likely_pathogenic	3.98438e-06	0.015	0.56	0.889	0.544	5.81	7.266	0.8449	0.11	0.775	26.1	0.996	0.254955	0.574701
1	216144089	C	A	.	USH2A	ENSG00000042781	ENST00000307340	ENSP00000305941	O75445	USH2A_HUMAN	D2279Y	Pathogenic	0	0.008	0.45	0.704	0.286	5.72	0.771	0.767	-0.13	0.64	26.2	0.972	0.220735	0.384387
1	216221936	A	C	.	USH2A	ENSG00000042781	ENST00000307340	ENSP00000305941	O75445	USH2A_HUMAN	C2035G	Likely_pathogenic	0	0.008	0.43	0.926	0.5	6.16	7.396	0.8448	0.16	0.799	26.5	0.999	0.254692	0.562182
1	216420371	C	T	rs199571930	USH2A	ENSG00000042781	ENST00000307340	ENSP00000305941	O75445	USH2A_HUMAN	V789I	Likely_benign	6.77588e-05	0.274	0.11	0.111	0.08	-8.8	-1.444	0.0217	-0.65	0.027	0.002	0.004	0.0271791	0.222487
1	216424332	A	T	.	USH2A	ENSG00000042781	ENST00000307340	ENSP00000305941	O75445	USH2A_HUMAN	C694S	Pathogenic	0	0	-3.39	0.769	0.879	4.99	8.586	0.7856	0.38	0.897	24.8	0.998	0.224196	0.459639
1	216538411	A	G	.	USH2A	ENSG00000042781	ENST00000307340	ENSP00000305941	O75445	USH2A_HUMAN	I223T	Pathogenic	0	0.013	-0.85	0.833	0.59	5.5	6.631	0.4549	0.02	0.547	25.6	0.691	0.209919	0.592172
1	216591932	T	G	.	USH2A	ENSG00000042781	ENST00000307340	ENSP00000305941	O75445	USH2A_HUMAN	N192T	Pathogenic	0	0.014	-0.07	0.591	0.175	4.5	3.201	0.3418	-0.33	0.593	24.4	0.927	0.0714025	0.534211
1	216592020	A	G	.	USH2A	ENSG00000042781	ENST00000307340	ENSP00000305941	O75445	USH2A_HUMAN	C163R	Likely_pathogenic	0	0.005	0.04	0.964	0.634	5.62	4.282	0.593	0.18	0.887	31	1	0.282776	0.681449
1	220267695	C	T	rs772530946	IARS2	ENSG00000067704	ENST00000366922	ENSP00000355889	Q9NSE4	SYIM_HUMAN	S46F	Likely_benign	0.00119598	.	.	0.201	0.073	3.16	0.755	0.1172	-0.48	0.206	20.1	0.07	.	0.49705
1	220275887	G	A	rs377432411	IARS2	ENSG00000067704	ENST00000366922	ENSP00000355889	Q9NSE4	SYIM_HUMAN	R267H	Likely_benign	0.000255132	.	.	0.264	0.236	3.87	3.413	0.1816	-0.33	0.303	23	0.098	.	0.326749
1	220326703	C	T	.	RAB3GAP2	ENSG00000118873	ENST00000358951	ENSP00000351832	Q9H2M9	RBGPR_HUMAN	A1231T	Likely_benign	0	0.527	1.55	0.076	0.016	0.134	0.242	0.0246	-0.82	0.031	3.901	0.001	0.135655	0.223129
1	220327339	C	A	rs139407102	RAB3GAP2	ENSG00000118873	ENST00000358951	ENSP00000351832	Q9H2M9	RBGPR_HUMAN	D1206Y	Likely_benign	0.000270716	0	0.81	0.916	0.516	5.73	6.568	0.9413	0.19	0.888	32	0.999	0.694422	0.728641
1	220330767	C	G	rs138489010	RAB3GAP2	ENSG00000118873	ENST00000358951	ENSP00000351832	Q9H2M9	RBGPR_HUMAN	V1134L	Likely_benign	0.000147247	0.306	1.53	0.191	0.074	5.47	5.056	0.202	-0.5	0.143	20.3	0.135	0.234469	0.348884
1	220330782	C	T	.	RAB3GAP2	ENSG00000118873	ENST00000358951	ENSP00000351832	Q9H2M9	RBGPR_HUMAN	D1129N	Likely_pathogenic	0	0.005	1.35	0.369	0.197	5.47	7.905	0.2495	-0.51	0.248	31	0.941	0.56768	0.494286
1	220338086	T	C	rs151244742	RAB3GAP2	ENSG00000118873	ENST00000358951	ENSP00000351832	Q9H2M9	RBGPR_HUMAN	H1048R	Likely_benign	0.000441383	0.563	1.52	0.764	0.15	4.49	4.081	0.3276	-0.21	0.505	23.1	0.656	0.514077	0.657007
1	220364614	G	T	.	RAB3GAP2	ENSG00000118873	ENST00000358951	ENSP00000351832	Q9H2M9	RBGPR_HUMAN	A428E	Likely_pathogenic	0	0	-0.72	0.953	0.751	5.69	7.403	0.9701	0.33	0.919	26	0.999	0.674594	0.631932
1	224377533	A	G	.	DEGS1	ENSG00000143753	ENST00000323699	ENSP00000316476	O15121	DEGS1_HUMAN	N113D	Likely_pathogenic	0	0.002	2.33	0.949	0.466	5.72	9.317	0.5207	-0.26	0.788	27.6	0.999	0.923482	0.469009
1	224377720	T	A	rs191144864	DEGS1	ENSG00000143753	ENST00000323699	ENSP00000316476	O15121	DEGS1_HUMAN	L175Q	Benign	0.00150708	0.001	2.11	0.825	0.515	5.91	8.01	0.3307	0	0.886	28	0.924	0.812225	0.43985
1	224380047	C	T	.	DEGS1	ENSG00000143753	ENST00000323699	ENSP00000316476	O15121	DEGS1_HUMAN	A280V	Likely_pathogenic	0	0	2.5	0.753	0.356	5.85	7.568	0.7593	-0.1	0.466	35	0.992	0.859993	0.715966
1	224581586	T	C	.	WDR26	ENSG00000162923	ENST00000414423	ENSP00000408108	Q9H7D7	WDR26_HUMAN	D635G	Likely_pathogenic	0	0	-2.49	0.988	0.931	5.85	7.991	0.9113	0.46	0.958	31	0.999	2.55137	0.863041
1	224586627	C	T	.	WDR26	ENSG00000162923	ENST00000414423	ENSP00000408108	Q9H7D7	WDR26_HUMAN	R510Q	Likely_pathogenic	0	0.009	-1.78	0.902	0.881	4.97	7.84	0.5647	0.38	0.75	32	0.971	2.3759	0.893941
1	224588677	C	A	.	WDR26	ENSG00000162923	ENST00000414423	ENSP00000408108	Q9H7D7	WDR26_HUMAN	G465V	Likely_pathogenic	0	0.004	-0.09	0.959	0.711	5.77	7.847	0.8039	0.27	0.935	29.5	0.996	2.48897	0.869626
1	227071413	A	G	rs143501870	PSEN2	ENSG00000143801	ENST00000366783	ENSP00000355747	P49810	PSN2_HUMAN	Q50R	Benign/Likely_benign	0.000223721	0.477	-6.6	0.133	0.407	1.2	1.281	0.0545	-0.11	0.103	16.16	0	0.255927	0.418147
1	227075813	A	G	rs61757781	PSEN2	ENSG00000143801	ENST00000366783	ENSP00000355747	P49810	PSN2_HUMAN	M174V	Likely_benign	0.000616356	0.219	-5.82	0.355	0.501	3.59	1.99	0.2481	0.01	0.689	18.11	0.006	0.243063	0.48349
1	227153420	C	G	.	COQ8A	ENSG00000163050	ENST00000366779	ENSP00000355741	Q8NI60	COQ8A_HUMAN	R213G	Likely_pathogenic	0	0	2.14	0.993	0.516	5.06	0.932	.	0.1	0.958	32	1	0.338801	0.683003
1	227153421	G	A	rs767584322	COQ8A	ENSG00000163050	ENST00000366779	ENSP00000355741	Q8NI60	COQ8A_HUMAN	R213Q	Likely_pathogenic	1.99563e-05	0	2.15	0.99	0.564	6.05	7.316	.	0.16	0.871	32	1	0.32568	0.627017
1	227169833	A	C	.	COQ8A	ENSG00000163050	ENST00000366779	ENSP00000355741	Q8NI60	COQ8A_HUMAN	Q279P	Likely_pathogenic	0	0.001	-3.87	0.977	0.984	5.1	9.162	.	0.58	0.973	28.6	0.998	0.321104	0.828412
1	227170668	C	T	rs767406263	COQ8A	ENSG00000163050	ENST00000366779	ENSP00000355741	Q8NI60	COQ8A_HUMAN	A338V	Likely_pathogenic	4.32447e-06	0.001	0.16	0.82	0.617	5.66	7.829	.	0.26	0.832	24.8	0.997	0.302867	0.7545
1	228345676	C	A	rs1330596542	GJC2	ENSG00000198835	ENST00000366714	ENSP00000355675	Q5T442	CXG2_HUMAN	P73T	Likely_pathogenic	0	0	-6.03	0.916	0.962	3.95	7.669	0.895	0.49	0.897	23.4	1	.	0.869986
1	228346138	T	A	.	GJC2	ENSG00000198835	ENST00000366714	ENSP00000355675	Q5T442	CXG2_HUMAN	F227I	Likely_pathogenic	0	0	-4.19	0.876	0.941	4.05	7.471	0.8261	0.41	0.895	25.4	0.999	.	0.950948
1	228353840	A	C	.	IBA57	ENSG00000181873	ENST00000366711	ENSP00000355672	Q5T440	CAF17_HUMAN	Y108S	Likely_pathogenic	0	0.005	-0.75	0.563	0.609	4.32	0.482	0.7461	0.16	0.784	26.3	0.978	1.08367	0.844525
1	228401940	G	C	rs202113639	OBSCN	ENSG00000154358	ENST00000570156	ENSP00000455507	A6NGQ3	A6NGQ3_HUMAN	V442L	Likely_benign	0.0010283	0.556	-1.15	0.166	0.409	4.16	9.867	0.3042	-0.18	0.142	22.4	0.158	2.13268	0.679232
1	228403485	T	C	rs371434948	OBSCN	ENSG00000154358	ENST00000570156	ENSP00000455507	A6NGQ3	A6NGQ3_HUMAN	F684L	Likely_benign	0.000362537	0.565	-0.46	0.406	0.43	4.58	4.257	0.299	-0.21	0.274	22.7	0.883	0.527946	0.645878
1	228412195	C	T	rs185552992	OBSCN	ENSG00000154358	ENST00000570156	ENSP00000455507	A6NGQ3	A6NGQ3_HUMAN	R989C	Benign	0.00180713	.	0.05	0.099	0.08	1.35	-0.049	0.844	-0.5	0.146	12.3	.	0.129565	0.194222
1	228412415	C	T	rs200058427	OBSCN	ENSG00000154358	ENST00000570156	ENSP00000455507	A6NGQ3	A6NGQ3_HUMAN	S1062F	Likely_benign	0.000258822	0.136	3.22	0.287	0.081	1.56	0.436	0.6618	-0.63	0.205	15.27	.	0.16141	0.306894
1	228437749	G	A	rs201854668	OBSCN	ENSG00000154358	ENST00000570156	ENSP00000455507	A6NGQ3	A6NGQ3_HUMAN	E1465K	Likely_benign	0.00125198	0.029	-0.2	0.349	0.339	4.34	3.622	0.4102	-0.23	0.277	20.5	.	0.399538	0.570375
1	228437846	G	A	rs199874295	OBSCN	ENSG00000154358	ENST00000570156	ENSP00000455507	A6NGQ3	A6NGQ3_HUMAN	R1497Q	Benign	0.000738173	0.26	-0.2	0.36	0.405	4.28	4.323	0.2513	-0.23	0.16	15.94	.	0.520435	0.348916
1	228456382	A	C	rs199646052	OBSCN	ENSG00000154358	ENST00000570156	ENSP00000455507	A6NGQ3	A6NGQ3_HUMAN	K1855N	Likely_benign	0.00160238	0.023	-0.31	0.363	0.21	-2.94	-1.917	0.1028	-0.59	0.236	10.97	.	0.528901	0.312375
1	228456464	G	A	rs371852931	OBSCN	ENSG00000154358	ENST00000570156	ENSP00000455507	A6NGQ3	A6NGQ3_HUMAN	E1883K	Likely_benign	2.01238e-05	0.169	-0.15	0.44	0.33	5.04	4.331	0.0755	-0.06	0.305	21.5	.	0.35568	0.415524
1	228461599	G	T	rs529561467	OBSCN	ENSG00000154358	ENST00000570156	ENSP00000455507	A6NGQ3	A6NGQ3_HUMAN	G2131C	Likely_benign	0.000243018	.	-1.65	0.552	0.701	5.38	4.169	0.7734	0.11	0.691	24.1	.	0.508434	0.423132
1	228461986	C	T	rs373361224	OBSCN	ENSG00000154358	ENST00000570156	ENSP00000455507	A6NGQ3	A6NGQ3_HUMAN	R2217C	Likely_benign	0.000314663	.	-0.04	0.504	0.416	3.27	0.341	0.8442	-0.2	0.31	23.7	.	0.543827	0.674657
1	228461999	C	T	rs200976664	OBSCN	ENSG00000154358	ENST00000570156	ENSP00000455507	A6NGQ3	A6NGQ3_HUMAN	T2221M	Likely_benign	0.00156789	.	0.05	0.2	0.07	2.09	0.981	0.5151	-0.52	0.094	11.41	.	0.1363	0.54241
1	228463578	C	T	rs756810557	OBSCN	ENSG00000154358	ENST00000570156	ENSP00000455507	A6NGQ3	A6NGQ3_HUMAN	A2399V	Likely_benign	0.000361834	0.024	3.54	0.489	0.136	2.44	4.145	0.4008	-0.55	0.116	23.9	.	0.473601	0.41601
1	228467095	T	C	rs200720682	OBSCN	ENSG00000154358	ENST00000570156	ENSP00000455507	A6NGQ3	A6NGQ3_HUMAN	V2878A	Likely_benign	0.0050902	.	1	0.308	0.223	4.47	7.412	0.4561	-0.3	0.13	22.6	.	0.486009	0.675835
1	228467969	G	C	rs202052558	OBSCN	ENSG00000154358	ENST00000570156	ENSP00000455507	A6NGQ3	A6NGQ3_HUMAN	D3014H	Likely_benign	0.000766636	.	-0.27	0.431	0.288	4.56	2.374	0.3772	-0.23	0.224	24	.	0.534207	0.438435
1	228468101	G	A	rs1433965473	OBSCN	ENSG00000154358	ENST00000570156	ENSP00000455507	A6NGQ3	A6NGQ3_HUMAN	A3058T	Likely_benign	5.05883e-06	.	1.15	0.32	0.302	2.29	0.121	0.3631	-0.24	0.257	18.35	.	0.36166	0.341655
1	228468437	G	A	rs191370080	OBSCN	ENSG00000154358	ENST00000570156	ENSP00000455507	A6NGQ3	A6NGQ3_HUMAN	A3142T	Benign	0.000803685	.	-0.3	0.153	0.169	3.44	3.547	0.3632	-0.35	0.127	21.8	.	0.213406	0.432416
1	228468440	G	C	rs370234174	OBSCN	ENSG00000154358	ENST00000570156	ENSP00000455507	A6NGQ3	A6NGQ3_HUMAN	G3143R	Likely_benign	0.000273487	0.618	2.3	0.406	0.531	5.39	9.917	0.5238	-0.04	0.75	26.5	.	0.534763	0.688123
1	228470803	G	A	rs188024384	OBSCN	ENSG00000154358	ENST00000570156	ENSP00000455507	A6NGQ3	A6NGQ3_HUMAN	R3281Q	Benign	0.00036988	.	-0.21	0.159	0.122	-1.31	0.724	0.2	-0.39	0.13	10.66	.	0.1331	0.215709
1	228471294	C	T	rs199933567	OBSCN	ENSG00000154358	ENST00000570156	ENSP00000455507	A6NGQ3	A6NGQ3_HUMAN	A3372V	Likely_benign	0.00080446	.	-0.26	0.192	0.127	0.438	1.32	0.4011	-0.38	0.076	8.48	.	0.206586	0.274953
1	228474563	G	A	rs201332233	OBSCN	ENSG00000154358	ENST00000570156	ENSP00000455507	A6NGQ3	A6NGQ3_HUMAN	D3552N	Likely_benign	0.000144724	.	-0.3	0.421	0.402	5.08	5.427	0.1511	-0.49	0.247	21.1	.	0.458742	0.339026
1	228475506	A	G	rs200407258	OBSCN	ENSG00000154358	ENST00000570156	ENSP00000455507	A6NGQ3	A6NGQ3_HUMAN	Y3648C	Likely_benign	0.000389183	.	-0.45	0.158	0.147	-3.2	0.282	0.2217	-0.37	0.203	3.552	.	0.11736	0.238485
1	228475604	G	A	rs200870329	OBSCN	ENSG00000154358	ENST00000570156	ENSP00000455507	A6NGQ3	A6NGQ3_HUMAN	G3681R	Likely_benign	0.000136537	.	-2.19	0.377	0.747	5.06	7.947	0.524	0.37	0.754	24.6	.	0.536597	0.592395
1	228480319	G	C	rs78661188	OBSCN	ENSG00000154358	ENST00000570156	ENSP00000455507	A6NGQ3	A6NGQ3_HUMAN	V3996L	Likely_benign	0.00160858	.	-0.95	0.235	0.552	5.31	6.705	0.3274	0	0.273	25.3	.	0.484409	0.35651
1	228480467	C	T	rs779979102	OBSCN	ENSG00000154358	ENST00000570156	ENSP00000455507	A6NGQ3	A6NGQ3_HUMAN	S4045L	Likely_benign	5.62475e-05	.	-0.62	0.138	0.233	3.28	-0.193	0.2708	-0.35	0.205	18.26	.	0.0851225	0.320565
1	228481084	G	A	rs751526134	OBSCN	ENSG00000154358	ENST00000570156	ENSP00000455507	A6NGQ3	A6NGQ3_HUMAN	R4062K	Likely_benign	0.000329365	0.961	-0.1	0.096	0.037	-2	-1.564	0.1122	-0.56	0.1	0.445	.	0.0935493	0.203719
1	228482068	T	C	rs147471011	OBSCN	ENSG00000154358	ENST00000570156	ENSP00000455507	A6NGQ3	A6NGQ3_HUMAN	S4212P	Benign	0.000822289	.	3.45	0.332	0.197	1.2	0.196	0.3971	-0.41	0.558	20.8	.	0.374096	0.351897
1	228494097	C	T	rs201366506	OBSCN	ENSG00000154358	ENST00000570156	ENSP00000455507	A6NGQ3	A6NGQ3_HUMAN	P4852L	Likely_benign	0.000402003	.	-0.25	0.319	0.085	2.83	-0.397	0.5665	-0.45	0.125	12.67	.	0.46929	0.347757
1	228494216	C	T	rs200812111	OBSCN	ENSG00000154358	ENST00000570156	ENSP00000455507	A6NGQ3	A6NGQ3_HUMAN	R4892W	Likely_benign	0.00158017	.	-0.25	0.332	0.137	-0.301	-0.912	0.737	-0.48	0.258	13.33	.	0.105896	0.326831
1	228495112	G	A	rs201877667	OBSCN	ENSG00000154358	ENST00000570156	ENSP00000455507	A6NGQ3	A6NGQ3_HUMAN	E5073K	Benign	0.000517362	.	-0.15	0.442	0.304	5.79	2.2	0.2905	-0.03	0.195	25.5	.	0.346641	0.54557
1	228504655	G	A	rs139319906	OBSCN	ENSG00000154358	ENST00000570156	ENSP00000455507	A6NGQ3	A6NGQ3_HUMAN	A5468T	Likely_benign	0.00153496	.	-0.09	0.304	0.316	5.41	6.126	0.3638	-0.22	0.105	23.4	.	0.274205	0.564059
1	228505275	C	T	rs113376653	OBSCN	ENSG00000154358	ENST00000570156	ENSP00000455507	A6NGQ3	A6NGQ3_HUMAN	R5515C	Benign	0.00262672	.	0.27	0.35	0.327	3.42	0.623	0.8449	-0.27	0.263	25.5	.	0.570768	0.404705
1	228505725	A	C	rs200399314	OBSCN	ENSG00000154358	ENST00000570156	ENSP00000455507	A6NGQ3	A6NGQ3_HUMAN	E5618A	Benign	0.00136396	.	-0.3	0.304	0.399	4.51	1.593	0.4709	-0.25	0.251	24.3	.	0.497118	0.495968
1	228506756	C	T	rs181568906	OBSCN	ENSG00000154358	ENST00000570156	ENSP00000455507	A6NGQ3	A6NGQ3_HUMAN	S5725L	Benign	0.00268268	.	0.18	0.099	0.043	-3.98	-0.393	0.3351	-0.65	0.065	0.316	.	0.0823284	0.296862
1	228509253	T	G	.	OBSCN	ENSG00000154358	ENST00000570156	ENSP00000455507	A6NGQ3	A6NGQ3_HUMAN	F5861C	Likely_benign	0	.	0.98	0.479	0.401	5.34	7.894	0.6316	0.11	0.393	26.4	.	0.588126	0.612043
1	228509360	G	A	rs199580904	OBSCN	ENSG00000154358	ENST00000570156	ENSP00000455507	A6NGQ3	A6NGQ3_HUMAN	D5897N	Likely_benign	0.00023323	.	-0.21	0.331	0.231	3.47	7.466	0.1516	-0.31	0.137	17.3	.	0.486475	0.533705
1	228509610	C	T	rs182318410	OBSCN	ENSG00000154358	ENST00000570156	ENSP00000455507	A6NGQ3	A6NGQ3_HUMAN	P5980L	Benign	0.00173778	.	-0.4	0.205	0.209	5.07	7.047	0.7973	-0.32	0.217	20.3	.	0.141905	0.359389
1	228509804	A	C	rs370447058	OBSCN	ENSG00000154358	ENST00000570156	ENSP00000455507	A6NGQ3	A6NGQ3_HUMAN	I6045L	Likely_benign	0.000122296	.	0.03	0.222	0.068	2.58	4.023	0.1135	-0.35	0.124	20.7	.	0.17694	0.369786
1	228521394	G	A	rs539076050	OBSCN	ENSG00000154358	ENST00000570156	ENSP00000455507	A6NGQ3	A6NGQ3_HUMAN	V6280I	Likely_benign	0.000400672	.	-0.39	0.123	0.233	2.64	4.456	0.0614	-0.5	0.203	16.22	.	0.175503	0.348943
1	228524756	T	C	rs200706907	OBSCN	ENSG00000154358	ENST00000570156	ENSP00000455507	A6NGQ3	A6NGQ3_HUMAN	V6487A	Likely_benign	0.00220759	.	-0.59	0.371	0.423	4.88	5.573	0.4571	-0.13	0.112	26.2	.	0.306002	0.583681
1	228524774	T	C	rs200751221	OBSCN	ENSG00000154358	ENST00000570156	ENSP00000455507	A6NGQ3	A6NGQ3_HUMAN	L6493P	Likely_benign	0.000265084	.	-0.46	0.64	0.448	4.88	7.281	0.4866	0.03	0.495	29.6	.	0.619716	0.760697
1	228526578	T	A	rs144372515	OBSCN	ENSG00000154358	ENST00000570156	ENSP00000455507	A6NGQ3	A6NGQ3_HUMAN	S6660R	Benign	0.00822136	.	-0.05	0.482	0.269	-0.0965	-0.109	0.5819	-0.31	0.136	19.38	.	0.481083	0.339353
1	228526589	C	A	rs758211855	OBSCN	ENSG00000154358	ENST00000570156	ENSP00000455507	A6NGQ3	A6NGQ3_HUMAN	A6664D	Likely_benign	0.000167606	.	0	0.277	0.057	2.89	3.552	0.7382	-0.39	0.139	18.86	.	0.148054	0.297267
1	228526619	G	A	rs376194851	OBSCN	ENSG00000154358	ENST00000570156	ENSP00000455507	A6NGQ3	A6NGQ3_HUMAN	S6674N	Likely_benign	0.000554454	.	0.03	0.301	0.071	2.99	0.419	0.2471	-0.53	0.085	22.6	.	0.091799	0.404392
1	228528298	T	C	rs200917956	OBSCN	ENSG00000154358	ENST00000570156	ENSP00000455507	A6NGQ3	A6NGQ3_HUMAN	V6793A	Benign	0.00218519	.	1.39	0.444	0.225	5.05	5.576	0.4573	-0.42	0.262	23.8	.	0.306002	0.508028
1	228540656	T	C	rs764048578	OBSCN	ENSG00000154358	ENST00000570156	ENSP00000455507	A6NGQ3	A6NGQ3_HUMAN	V7142A	Likely_benign	0.000557823	.	-0.19	0.268	0.168	3.17	0.116	0.4574	-0.32	0.163	23.1	.	0.163801	0.680608
1	228548256	C	T	rs369473831	OBSCN	ENSG00000154358	ENST00000284548	ENSP00000284548	Q5VST9-3	OBSCN_HUMAN	R6555W	Likely_benign	0.000424805	0.022	0.36	0.187	0.056	-0.407	0.126	0.3479	-0.6	0.087	3.579	.	.	.
1	228548296	C	T	rs370965555	OBSCN	ENSG00000154358	ENST00000284548	ENSP00000284548	Q5VST9-3	OBSCN_HUMAN	T6568M	Likely_benign	0.000286547	0.018	0.4	0.201	0.057	2.06	2.852	0.0857	-0.62	0.031	6.969	.	.	.
1	228555619	A	T	rs200436705	OBSCN	ENSG00000154358	ENST00000570156	ENSP00000455507	A6NGQ3	A6NGQ3_HUMAN	Y7511F	Benign	0.00168079	.	-0.14	0.203	0.113	3.86	0.482	0.0097	-0.46	0.178	15.36	.	0.0845686	0.476501
1	228558958	C	T	rs369885852	OBSCN	ENSG00000154358	ENST00000570156	ENSP00000455507	A6NGQ3	A6NGQ3_HUMAN	R7784W	Benign	0.000572462	.	-0.07	0.232	0.26	-1.4	-0.402	0.7377	-0.31	0.099	23.4	.	0.394183	0.78564
1	228559735	G	A	rs201690985	OBSCN	ENSG00000154358	ENST00000570156	ENSP00000455507	A6NGQ3	A6NGQ3_HUMAN	A8043T	Likely_benign	0.000157541	.	0.13	0.086	0.192	-2.49	-1.483	0.0794	-0.59	0.023	0.268	.	0.146562	0.293477
1	228559933	A	T	rs186684024	OBSCN	ENSG00000154358	ENST00000570156	ENSP00000455507	A6NGQ3	A6NGQ3_HUMAN	T8109S	Benign	0.00182171	.	0.16	0.03	0.02	-2.55	-0.746	0.0205	-0.64	0.025	0.19	.	0.0829618	0.324525
1	228559979	G	A	rs371679328	OBSCN	ENSG00000154358	ENST00000570156	ENSP00000455507	A6NGQ3	A6NGQ3_HUMAN	R8124Q	Likely_benign	9.96685e-05	.	0.1	0.296	0.031	1.76	-0.477	0.2138	-0.54	0.126	16.31	.	0.149877	0.303562
1	228563748	G	A	rs539506090	OBSCN	ENSG00000154358	ENST00000570156	ENSP00000455507	A6NGQ3	A6NGQ3_HUMAN	C8566Y	Likely_benign	0.000277204	.	2.01	0.542	0.237	5.21	7.372	0.5892	-0.25	0.429	29	.	0.633457	0.581481
1	229567253	C	A	.	ACTA1	ENSG00000143632	ENST00000366684	ENSP00000355645	P68133	ACTS_HUMAN	C376F	Likely_pathogenic	0	.	-3.61	0.899	0.955	3.89	7.859	0.5357	0.52	0.985	31	0.995	.	0.883456
1	229567376	G	C	.	ACTA1	ENSG00000143632	ENST00000366684	ENSP00000355645	P68133	ACTS_HUMAN	P335R	Likely_pathogenic	0	.	-3.44	0.823	0.842	2.82	9.941	0.5415	0.26	0.967	23.8	0.999	.	0.876918
1	229567932	G	A	.	ACTA1	ENSG00000143632	ENST00000366684	ENSP00000355645	P68133	ACTS_HUMAN	A206V	Pathogenic	0	.	-3.47	0.608	0.939	4.13	9.822	0.2755	0.32	0.98	29.3	0.965	.	0.843624
1	229568035	A	T	.	ACTA1	ENSG00000143632	ENST00000366684	ENSP00000355645	P68133	ACTS_HUMAN	Y200N	Likely_pathogenic	0	.	-4.45	0.93	0.972	4.4	9.19	0.3528	0.54	0.987	29.1	0.998	.	0.870057
1	229568521	G	A	.	ACTA1	ENSG00000143632	ENST00000366684	ENSP00000355645	P68133	ACTS_HUMAN	T79I	Pathogenic	0	.	-3.43	0.918	0.706	4.69	9.994	0.2897	0.47	0.971	24.2	0.005	.	0.922805
1	229568608	C	A	.	ACTA1	ENSG00000143632	ENST00000366684	ENSP00000355645	P68133	ACTS_HUMAN	G50V	Likely_pathogenic	0	.	-3.08	0.864	0.919	4.69	7.905	0.3542	0.4	0.982	27.5	0.693	.	0.953973
1	229568614	C	A	.	ACTA1	ENSG00000143632	ENST00000366684	ENSP00000355645	P68133	ACTS_HUMAN	G48V	Pathogenic	0	.	-3.05	0.899	0.846	4.69	7.905	0.5979	0.47	0.984	27.4	0.999	.	0.931237
1	229568824	G	T	.	ACTA1	ENSG00000143632	ENST00000366684	ENSP00000355645	P68133	ACTS_HUMAN	D13E	Likely_pathogenic	0	.	-4.76	0.935	0.903	4.77	6.891	0.6476	0.56	0.976	26.8	0.983	.	0.926452
1	230800250	A	G	rs139595158	COG2	ENSG00000135775	ENST00000366669	ENSP00000355629	Q14746	COG2_HUMAN	I134M	Likely_benign	0.000169784	0.276	1.87	0.342	0.06	0.776	0.555	0.2175	-0.48	0.249	15.24	0.068	0.160818	0.660975
1	230827152	G	A	rs747920088	COG2	ENSG00000135775	ENST00000366669	ENSP00000355629	Q14746	COG2_HUMAN	V653I	Likely_benign	0.000613526	0.161	0.65	0.336	0.237	6.04	7.891	0.3075	-0.36	0.13	23.4	0.519	0.223757	0.520464
1	230827305	G	A	rs140155560	COG2	ENSG00000135775	ENST00000366669	ENSP00000355629	Q14746	COG2_HUMAN	E704K	Likely_benign	0.000242941	0.257	1.98	0.509	0.091	5.59	5.522	0.1873	-0.37	0.167	22.6	0.013	0.170666	0.459811
1	231488541	G	A	rs78209580	SPRTN	ENSG00000010072	ENST00000295050	ENSP00000295050	Q9H040	SPRTN_HUMAN	V302M	Benign	0.0019807	0.013	0.67	0.103	0.107	4.29	2.207	0.2557	-0.55	0.116	21.7	0.467	0.1207	0.30489
1	231488908	A	G	rs200999774	SPRTN	ENSG00000010072	ENST00000295050	ENSP00000295050	Q9H040	SPRTN_HUMAN	K424R	Likely_benign	0.000530572	0.019	0.75	0.075	0.029	4.45	1.171	0.2328	-0.61	0.076	15.96	0.041	0.0197832	0.343999
1	231488909	A	C	rs200987948	SPRTN	ENSG00000010072	ENST00000295050	ENSP00000295050	Q9H040	SPRTN_HUMAN	K424N	Likely_benign	0.000530645	0.047	0.71	0.173	0.069	0.11	0.428	0.4685	-0.55	0.146	19.94	0.796	0.0674454	0.392918
1	235897950	T	G	rs138506576	LYST	ENSG00000143669	ENST00000389793	ENSP00000374443	Q99698	LYST_HUMAN	K2790Q	Benign/Likely_benign	0.000791355	0.021	-0.29	0.61	0.308	5.15	7.402	0.6575	-0.17	0.361	24.1	0.156	.	0.626443
1	235969411	G	T	rs1424048559	LYST	ENSG00000143669	ENST00000389793	ENSP00000374443	Q99698	LYST_HUMAN	Q1009K	Likely_benign	0	0.672	0.24	0.109	0.022	4.09	2.364	0.1416	-0.46	0.125	13.72	0.003	.	0.240393
1	235969528	T	G	rs539146732	LYST	ENSG00000143669	ENST00000389793	ENSP00000374443	Q99698	LYST_HUMAN	I970L	Benign	0.00154624	0.342	0.01	0.251	0.045	3.33	0.733	0.352	-0.4	0.244	17.92	0.005	.	0.406096
1	236645714	A	T	rs1030214435	EDARADD	ENSG00000186197	ENST00000334232	ENSP00000335076	Q8WWZ3	EDAD_HUMAN	N138I	Likely_pathogenic	3.97693e-06	0	-2.02	0.96	0.726	5.22	8.727	0.9811	0.14	0.894	27.3	1	1.77043	0.743351
1	236849995	G	A	rs551141480	ACTN2	ENSG00000077522	ENST00000542672	ENSP00000443495	P35609-2	ACTN2_HUMAN	V8M	Likely_benign	9.60553e-05	0.472	-1.36	0.099	0.195	2.8	5.051	0.0241	-0.3	0.412	21.7	0.001	.	0.830575
1	236899897	G	A	rs1040815384	ACTN2	ENSG00000077522	ENST00000546208	ENSP00000438384	F6THM6	F6THM6_HUMAN	D30N	Likely_benign	5.69087e-05	.	.	0.149	.	2.57	0.111	.	-0.66	0.164	12.1	.	.	.
1	236911019	T	C	.	ACTN2	ENSG00000077522	ENST00000542672	ENSP00000443495	P35609-2	ACTN2_HUMAN	C487R	Likely_pathogenic	0	0.054	0.88	0.817	0.621	5.73	7.976	0.2068	0.12	0.899	25.5	0.995	.	0.918653
1	236920811	T	G	.	ACTN2	ENSG00000077522	ENST00000542672	ENSP00000443495	P35609-2	ACTN2_HUMAN	L727R	Likely_pathogenic	0	0	-0.65	0.955	0.912	5.73	7.982	0.9208	0.32	0.97	29	0.978	.	0.869652
1	237494252	G	A	.	RYR2	ENSG00000198626	ENST00000366574	ENSP00000355533	Q92736	RYR2_HUMAN	M81I	Likely_pathogenic	0	0.01	-4.85	0.863	0.623	5.17	6.792	0.3678	-0.01	0.426	23.8	0.002	0.729456	0.800762
1	237494265	G	A	rs1217618479	RYR2	ENSG00000198626	ENST00000366574	ENSP00000355533	Q92736	RYR2_HUMAN	V86M	Likely_benign	1.60501e-05	0.075	-4.83	0.155	0.262	-0.145	0.539	0.0413	-0.28	0.068	15.73	0	0.363555	0.350702
1	237551387	G	A	.	RYR2	ENSG00000198626	ENST00000366574	ENSP00000355533	Q92736	RYR2_HUMAN	G226E	Likely_pathogenic	0	0.001	-2.58	0.898	0.882	5.51	9.048	0.9114	0.36	0.893	33	0.714	1.28596	0.852269
1	237608773	A	G	rs545357663	RYR2	ENSG00000198626	ENST00000366574	ENSP00000355533	Q92736	RYR2_HUMAN	T415A	Likely_benign	0.000136513	0.688	-4.03	0.413	0.447	5.84	3.826	0.3571	-0.05	0.625	13.35	0.015	0.359918	0.627598
1	237608774	C	A	.	RYR2	ENSG00000198626	ENST00000366574	ENSP00000355533	Q92736	RYR2_HUMAN	T415K	Likely_pathogenic	0	0.003	-4.11	0.76	0.728	5.84	7.905	0.4134	0.43	0.816	22.9	0.366	0.837987	0.713895
1	237619996	T	G	rs1207389001	RYR2	ENSG00000198626	ENST00000366574	ENSP00000355533	Q92736	RYR2_HUMAN	S525A	Likely_benign	3.19489e-05	0.676	-3.65	0.058	0.212	0.398	0.416	0.2048	-0.3	0.159	9.847	0	0.301009	0.59269
1	237754225	G	A	rs1159247790	RYR2	ENSG00000198626	ENST00000366574	ENSP00000355533	Q92736	RYR2_HUMAN	A1365T	Likely_benign	4.02969e-06	0.278	-4.06	0.169	0.248	-0.0101	0.897	0.0217	-0.32	0.107	14.09	0.011	0.349126	0.33176
1	237754226	C	T	rs373261115	RYR2	ENSG00000198626	ENST00000366574	ENSP00000355533	Q92736	RYR2_HUMAN	A1365V	Benign/Likely_benign	0.000427268	0.08	-4.07	0.204	0.23	4.43	1.227	0.073	-0.25	0.185	18.66	0.023	0.358469	0.341287
1	237802395	G	A	.	RYR2	ENSG00000198626	ENST00000366574	ENSP00000355533	Q92736	RYR2_HUMAN	G2337R	Likely_pathogenic	0	0	-5	0.907	0.907	4.81	8.016	0.9236	0.46	0.927	28.9	1	1.26119	0.885666
1	237817655	G	A	.	RYR2	ENSG00000198626	ENST00000366574	ENSP00000355533	Q92736	RYR2_HUMAN	E2636K	Likely_pathogenic	0	0.002	-3.34	0.615	0.685	5.86	9.883	0.3925	0.13	0.768	32	0.955	1.22202	0.842504
1	237841362	G	A	rs1405204144	RYR2	ENSG00000198626	ENST00000366574	ENSP00000355533	Q92736	RYR2_HUMAN	G2949S	Likely_benign	0	0.661	-3.99	0.202	0.234	3.15	1.553	0.2079	-0.21	0.056	21.3	0.068	0.372488	0.321224
1	237863663	A	G	.	RYR2	ENSG00000198626	ENST00000366574	ENSP00000355533	Q92736	RYR2_HUMAN	K3088R	Likely_benign	0	0.773	1.57	0.063	0.049	0.655	0.7	0.0958	-0.62	0.182	17.13	0.014	0.299702	0.311332
1	237870380	A	G	.	RYR2	ENSG00000198626	ENST00000366574	ENSP00000355533	Q92736	RYR2_HUMAN	I3238V	Likely_benign	0	0.461	-0.36	0.131	0.046	2.24	1.037	0.0468	-0.58	0.092	12.29	0.001	0.303182	0.310719
1	237870516	T	A	.	RYR2	ENSG00000198626	ENST00000366574	ENSP00000355533	Q92736	RYR2_HUMAN	I3283N	Likely_pathogenic	0	0.001	-0.24	0.962	0.703	5.72	8.017	0.8407	0.05	0.94	24.5	0.013	0.658221	0.930937
1	237886488	G	A	rs766991919	RYR2	ENSG00000198626	ENST00000366574	ENSP00000355533	Q92736	RYR2_HUMAN	D3539N	Likely_benign	4.82052e-05	0.07	-4.02	0.112	0.312	4.99	7.754	0.0411	-0.27	0.263	23.8	0.069	0.360854	0.473413
1	237947467	T	A	.	RYR2	ENSG00000198626	ENST00000366574	ENSP00000355533	Q92736	RYR2_HUMAN	I4152N	Likely_pathogenic	0	0	-4.77	0.975	0.972	5.54	8.017	0.9645	0.43	0.96	29.2	0.998	2.53133	0.921385
1	237947511	G	A	.	RYR2	ENSG00000198626	ENST00000366574	ENSP00000355533	Q92736	RYR2_HUMAN	E4167K	Likely_pathogenic	0	0.002	-5.04	0.768	0.89	5.54	10.003	0.4912	0.51	0.798	29.9	0.77	2.06018	0.879019
1	237947686	G	A	rs1223110750	RYR2	ENSG00000198626	ENST00000366574	ENSP00000355533	Q92736	RYR2_HUMAN	R4225K	Likely_benign	1.60966e-05	0.925	-3.99	0.091	0.264	4.09	3.255	0.0006	-0.26	0.054	17.71	0	0.838998	0.291816
1	237994826	G	T	.	RYR2	ENSG00000198626	ENST00000366574	ENSP00000355533	Q92736	RYR2_HUMAN	M4923I	Likely_pathogenic	0	0.005	-4.07	0.76	0.801	5.07	10.003	0.5383	0.36	0.876	32	0.775	1.02707	0.925221
1	237994834	T	C	.	RYR2	ENSG00000198626	ENST00000366574	ENSP00000355533	Q92736	RYR2_HUMAN	I4926T	Likely_pathogenic	0	0	-4.11	0.719	0.949	5.2	8.017	0.8013	0.52	0.839	27.5	0.95	1.6076	0.929754
1	241665777	C	T	.	FH	ENSG00000091483	ENST00000366560	ENSP00000355518	P07954	FUMH_HUMAN	G401E	Likely_pathogenic	0	0	-5.34	0.98	0.893	5.61	5.672	0.9393	0.59	0.956	29.5	0.998	1.12125	0.843619
1	241665810	T	C	rs1178007598	FH	ENSG00000091483	ENST00000366560	ENSP00000355518	P07954	FUMH_HUMAN	N390S	Likely_pathogenic	0	0.001	-4.33	0.833	0.899	5.76	5.772	0.4675	0.14	0.895	25.6	0.708	0.790291	0.667477
1	241667366	C	T	.	FH	ENSG00000091483	ENST00000366560	ENSP00000355518	P07954	FUMH_HUMAN	E362K	Likely_pathogenic	0	0	-5.92	0.93	0.899	5.73	7.373	0.7634	0.49	0.92	32	1	1.03195	0.869927
1	241669365	G	A	.	FH	ENSG00000091483	ENST00000366560	ENSP00000355518	P07954	FUMH_HUMAN	T281I	Likely_pathogenic	0	0	-7.44	0.966	0.922	5.79	9.286	0.819	0.6	0.891	26.3	1	1.01918	0.836182
1	241675391	C	T	.	FH	ENSG00000091483	ENST00000366560	ENSP00000355518	P07954	FUMH_HUMAN	G144E	Likely_pathogenic	0	0	-6.26	0.98	0.941	5.24	7.105	0.9821	0.58	0.9	28.5	1	1.12125	0.867861
1	241675397	T	C	.	FH	ENSG00000091483	ENST00000366560	ENSP00000355518	P07954	FUMH_HUMAN	Q142R	Likely_pathogenic	0	0	-6.01	0.954	0.942	5.24	7.204	0.8241	0.59	0.882	26.3	1	0.972466	0.827895
1	241676903	C	G	.	FH	ENSG00000091483	ENST00000366560	ENSP00000355518	P07954	FUMH_HUMAN	E126D	Likely_pathogenic	0	0.141	-5.92	0.845	0.522	5.85	5.498	0.3705	0.22	0.605	33	0.048	0.291858	0.656122
1	243675650	T	C	.	AKT3	ENSG00000117020	ENST00000263826	ENSP00000263826	Q9Y243	AKT3_HUMAN	I444V	Likely_pathogenic	0	1	0.47	0.43	0.188	5.79	8.017	0.2243	-0.27	0.669	18.87	0.001	.	0.859977
1	244218200	C	T	rs1323673629	ZBTB18	ENSG00000179456	ENST00000358704	ENSP00000351539	Q99592-2	ZBT18_HUMAN	A375V	Benign	0	0.107	2.65	0.305	0.123	5.83	5.999	0.2391	-0.42	0.44	23.4	0.148	0.885097	0.616557
1	244218359	T	G	.	ZBTB18	ENSG00000179456	ENST00000358704	ENSP00000351539	Q99592-2	ZBT18_HUMAN	F428C	Likely_pathogenic	0	0	-1.77	0.903	0.923	5.84	8.017	0.9023	0.39	0.937	31	0.993	2.0805	0.942513
1	244218431	G	A	.	ZBTB18	ENSG00000179456	ENST00000358704	ENSP00000351539	Q99592-2	ZBT18_HUMAN	C452Y	Likely_pathogenic	0	0	-2.04	0.921	0.876	5.68	10.003	0.9538	0.44	0.963	28.9	0.991	2.35524	0.965665
1	245018728	G	C	rs372614557	HNRNPU	ENSG00000153187	ENST00000640218	ENSP00000491215	Q00839	HNRPU_HUMAN	Q784E	Likely_benign	3.98023e-06	.	.	.	0.108	5.58	7.596	0.4361	-0.26	0.629	27.9	.	.	0.744379
1	245018815	G	A	rs934976347	HNRNPU	ENSG00000153187	ENST00000640218	ENSP00000491215	Q00839	HNRPU_HUMAN	R755C	Likely_benign	0	.	.	.	0.171	5.51	5.497	0.432	-0.03	0.689	32	.	.	0.690879
1	245018830	C	T	rs1360721056	HNRNPU	ENSG00000153187	ENST00000640218	ENSP00000491215	Q00839	HNRPU_HUMAN	G750S	Likely_benign	3.97706e-06	.	.	.	0.136	5.51	3.842	0.5055	-0.21	0.665	25.8	.	.	0.710632
1	245019290	T	C	rs544008777	HNRNPU	ENSG00000153187	ENST00000640218	ENSP00000491215	Q00839	HNRPU_HUMAN	S695G	Likely_benign	0.000182949	.	.	.	0.068	4.59	2.721	0.1871	-0.59	0.139	19.57	.	.	0.625662
1	245019421	T	G	rs202115297	HNRNPU	ENSG00000153187	ENST00000640218	ENSP00000491215	Q00839	HNRPU_HUMAN	E651A	Benign	0.000119476	.	.	.	0.136	5.7	5.03	0.7501	-0.12	0.653	23.3	.	.	0.763107
1	245021416	T	C	.	HNRNPU	ENSG00000153187	ENST00000640218	ENSP00000491215	Q00839	HNRPU_HUMAN	K464R	Benign	0	.	.	.	0.154	6.04	4.142	0.0577	-0.33	0.169	24.1	.	.	0.605878
1	245021533	C	G	rs199596170	HNRNPU	ENSG00000153187	ENST00000640218	ENSP00000491215	Q00839	HNRPU_HUMAN	G425A	Likely_benign	0.000123321	.	.	.	0.94	5.27	7.858	0.8128	0.37	0.802	26.9	.	.	0.731538
1	245022045	T	C	rs773409645	HNRNPU	ENSG00000153187	ENST00000640218	ENSP00000491215	Q00839	HNRPU_HUMAN	I406V	Likely_benign	4.00243e-06	.	.	.	0.104	5.79	5.117	0.3113	-0.25	0.378	23.7	.	.	0.72371
1	245022053	T	G	rs767181341	HNRNPU	ENSG00000153187	ENST00000640218	ENSP00000491215	Q00839	HNRPU_HUMAN	N403T	Likely_benign	0.000111997	.	.	.	0.661	5.79	6.271	0.5368	0	0.766	26.1	.	.	0.814835
1	245022078	C	G	rs777962801	HNRNPU	ENSG00000153187	ENST00000640218	ENSP00000491215	Q00839	HNRPU_HUMAN	D395H	Likely_benign	8.00282e-06	.	.	.	0.544	5.79	7.905	0.4874	-0.07	0.649	32	.	.	0.846947
1	245023746	C	A	.	HNRNPU	ENSG00000153187	ENST00000640218	ENSP00000491215	Q00839	HNRPU_HUMAN	R303I	Likely_benign	0	.	.	.	0.625	5.84	7.905	0.7743	0.24	0.713	33	.	.	0.809292
1	245025803	T	A	rs538951206	HNRNPU	ENSG00000153187	ENST00000640218	ENSP00000491215	Q00839	HNRPU_HUMAN	E279D	Likely_benign	2.78379e-05	.	.	.	0.14	4.3	1.017	0.107	-0.42	0.344	22.8	.	.	0.752877
1	245027077	C	G	rs1345467904	HNRNPU	ENSG00000153187	ENST00000640218	ENSP00000491215	Q00839	HNRPU_HUMAN	G178A	Likely_benign	0	.	.	.	0.07	4.03	0.632	0.1377	-0.51	0.077	18.2	0.025	.	0.87012
1	245027152	C	T	rs369208639	HNRNPU	ENSG00000153187	ENST00000640218	ENSP00000491215	Q00839	HNRPU_HUMAN	G153D	Likely_benign	0.00011772	.	.	.	0.064	3.42	2.96	0.0342	-0.46	0.117	21.3	0.004	.	0.879557
1	245027171	C	T	rs781659437	HNRNPU	ENSG00000153187	ENST00000640218	ENSP00000491215	Q00839	HNRPU_HUMAN	D147N	Likely_benign	8.05704e-06	.	.	.	0.059	2.9	4.864	0.0251	-0.57	0.066	22.5	0.016	.	0.816853
1	245027192	C	T	.	HNRNPU	ENSG00000153187	ENST00000640218	ENSP00000491215	Q00839	HNRPU_HUMAN	E140K	Likely_pathogenic	0	.	.	.	0.076	3.43	5.182	0.1477	-0.44	0.158	23.9	0.008	.	0.924678
1	245027251	G	C	rs1455165658	HNRNPU	ENSG00000153187	ENST00000640218	ENSP00000491215	Q00839	HNRPU_HUMAN	P120R	Benign	4.04901e-06	.	.	.	0.06	3.16	-0.119	0.0994	-0.57	0.13	21.9	0.173	.	0.858271
1	245027404	C	G	rs754427497	HNRNPU	ENSG00000153187	ENST00000640218	ENSP00000491215	Q00839	HNRPU_HUMAN	R69P	Benign	2.89079e-05	.	.	.	0.106	4.14	1.087	0.1285	-0.39	0.198	23	0.112	.	0.949636
1	245850166	C	T	rs201987019	KIF26B	ENSG00000162849	ENST00000407071	ENSP00000385545	Q2KJY2	KI26B_HUMAN	S1294L	Likely_benign	0.00120331	0.001	-1.65	0.494	0.503	5.92	7.894	.	-0.05	0.42	27.1	0.652	0.268949	0.435466
1	245850369	A	G	rs73127011	KIF26B	ENSG00000162849	ENST00000407071	ENSP00000385545	Q2KJY2	KI26B_HUMAN	I1362V	Likely_benign	0.000534781	0.082	-1.05	0.115	0.203	4.69	3.31	.	-0.4	0.058	17.37	0.005	0.253094	0.343543
1	245851485	G	A	rs200259513	KIF26B	ENSG00000162849	ENST00000407071	ENSP00000385545	Q2KJY2	KI26B_HUMAN	A1734T	Benign	0.00127683	0.096	-1.27	0.591	0.452	5.2	9.837	.	-0.1	0.254	24.4	0.996	0.29268	0.69658
1	247587227	G	T	rs374170024	NLRP3	ENSG00000162711	ENST00000336119	ENSP00000337383	Q96P20	NLRP3_HUMAN	S161I	Likely_benign	2.78574e-05	0.366	-2.51	0.203	0.307	2.35	1.8	0.4475	-0.2	0.353	15.34	0.015	0.555788	0.581962
1	247587656	T	G	.	NLRP3	ENSG00000162711	ENST00000336119	ENSP00000337383	Q96P20	NLRP3_HUMAN	F304C	Pathogenic	0	0	-1.47	0.814	0.805	4.04	7.166	0.7012	0.21	0.88	25	0.984	1.62294	0.55268
1	247587671	G	T	rs180177468	NLRP3	ENSG00000162711	ENST00000336119	ENSP00000337383	Q96P20	NLRP3_HUMAN	G309V	Likely_pathogenic	0	0.166	-1.18	0.516	0.45	4.04	0.886	0.6666	-0.07	0.569	19.19	0.636	1.50997	0.365596
1	247587830	T	A	rs201593863	NLRP3	ENSG00000162711	ENST00000336119	ENSP00000337383	Q96P20	NLRP3_HUMAN	L362Q	Benign	0.000127575	0.001	-1.76	0.807	0.62	3.84	3.082	0.8785	0.11	0.717	23.7	1	1.37342	0.440356
1	247588112	G	A	rs199696688	NLRP3	ENSG00000162711	ENST00000336119	ENSP00000337383	Q96P20	NLRP3_HUMAN	G456E	Likely_benign	5.26793e-05	0.072	-1.67	0.064	0.206	-0.0378	0.226	0.2564	-0.31	0.191	8.782	0.002	0.601223	0.30252
10	93597	C	G	.	TUBB8	ENSG00000261456	ENST00000568584	ENSP00000456206	Q3ZCM7	TBB8_HUMAN	Q245H	Likely_pathogenic	0	.	-1.87	0.586	0.43	.	2.981	0.4865	-0.08	0.895	20.2	0.977	.	0.67846
10	287971	A	C	.	ZMYND11	ENSG00000015171	ENST00000381591	ENSP00000371003	Q15326	ZMY11_HUMAN	H281P	Likely_pathogenic	0	0	-0.45	0.92	0.706	6.17	9.325	0.7468	0.32	0.951	27.5	0.999	.	0.847038
10	298394	G	C	.	ZMYND11	ENSG00000015171	ENST00000381591	ENSP00000371003	Q15326	ZMY11_HUMAN	C598S	Likely_pathogenic	0	0	.	0.814	0.882	5.29	9.917	0.9015	0.45	0.917	28.3	0.994	.	.
10	6067953	C	T	rs773957702	IL2RA	ENSG00000134460	ENST00000379959	ENSP00000369293	P01589	IL2RA_HUMAN	A34T	Likely_pathogenic	3.18145e-05	0.094	-0.18	0.791	0.4	4.81	3.012	0.6696	0.01	0.474	23.1	0.999	0.716997	0.393618
10	8100763	G	C	rs548018172	GATA3	ENSG00000107485	ENST00000379328	ENSP00000368632	P23771-2	GATA3_HUMAN	G246A	Benign/Likely_benign	0.000865344	0.238	-4.03	0.401	0.399	5.55	8.18	0.272	0.02	0.279	22.6	0.02	0.820563	0.65604
10	8105967	T	A	.	GATA3	ENSG00000107485	ENST00000379328	ENSP00000368632	P23771-2	GATA3_HUMAN	C264S	Pathogenic	0	0	-12.07	0.99	0.965	5.39	8.017	0.842	0.59	0.766	29.9	1	1.90044	0.923102
10	8106009	G	A	.	GATA3	ENSG00000107485	ENST00000379328	ENSP00000368632	P23771-2	GATA3_HUMAN	D278N	Pathogenic	0	0.009	-5.95	0.899	0.657	5.39	10.003	0.6576	-0.01	0.843	26.5	1	1.261	0.850724
10	8115837	G	A	rs200935603	GATA3	ENSG00000107485	ENST00000379328	ENSP00000368632	P23771-2	GATA3_HUMAN	A396T	Benign	0.000151119	0.127	-4.06	0.119	0.556	5.26	5.821	0.3272	0	0.216	22.9	0.239	0.738682	0.633195
10	12133602	G	A	rs755976465	DHTKD1	ENSG00000181192	ENST00000263035	ENSP00000263035	Q96HY7	DHTK1_HUMAN	V360M	Likely_benign	0.000441513	0.003	-4.23	0.622	0.598	-2.13	1.882	.	0.05	0.597	19.9	0.917	0.382416	0.434437
10	12136174	A	G	rs34033944	DHTKD1	ENSG00000181192	ENST00000263035	ENSP00000263035	Q96HY7	DHTK1_HUMAN	K421R	Likely_benign	0.000198815	0.071	2.47	0.259	0.226	4.73	2.523	.	-0.17	0.592	22.3	0.436	0.280732	0.448825
10	12139965	G	A	rs561793789	DHTKD1	ENSG00000181192	ENST00000263035	ENSP00000263035	Q96HY7	DHTK1_HUMAN	M547I	Benign	0.00100511	0.919	3.68	0.283	0.057	3.6	1.331	.	-0.62	0.222	12.92	0	0.125106	0.338501
10	13166021	C	A	rs200114679	OPTN	ENSG00000123240	ENST00000378748	ENSP00000368022	Q96CV9	OPTN_HUMAN	N303K	Likely_benign	0.000588909	1	-1.62	0.187	0.178	3.23	-0.519	0.1499	-0.48	0.057	12.11	0.002	0.1992	0.443929
10	13320338	C	T	rs367851769	PHYH	ENSG00000107537	ENST00000263038	ENSP00000263038	O14832	PAHX_HUMAN	R327Q	Likely_benign	0.000748062	0.006	-2.72	0.226	0.551	4.66	1.414	0.4868	0.04	0.267	23.5	0.897	0.240687	0.310361
10	13330521	G	T	.	PHYH	ENSG00000107537	ENST00000263038	ENSP00000263038	O14832	PAHX_HUMAN	P173T	Likely_pathogenic	0	0	-2.87	0.92	0.86	5.8	9.859	0.8292	0.48	0.459	25.8	0.999	0.657888	0.569922
10	13330526	C	T	rs752028596	PHYH	ENSG00000107537	ENST00000263038	ENSP00000263038	O14832	PAHX_HUMAN	R171H	Likely_pathogenic	3.97744e-06	0.003	-2.68	0.56	0.812	5.8	6.137	0.5181	0.23	0.259	32	0.996	0.628153	0.4736
10	14951152	C	T	rs376186052	DCLRE1C	ENSG00000152457	ENST00000378278	ENSP00000367527	Q96SD1	DCR1C_HUMAN	R445H	Likely_benign	0.00022684	0.568	1.99	0.043	0.032	-2.42	0.131	0.1109	-0.69	0.067	1.193	0.001	0.0496606	0.201272
10	15628634	A	T	rs147784534	ITGA8	ENSG00000077943	ENST00000378076	ENSP00000367316	P53708	ITA8_HUMAN	F774Y	Likely_benign	0.000302586	0.013	0.92	0.203	0.059	2.96	1.506	0.0006	-0.53	0.149	20.5	0.362	0.0810201	0.424132
10	15701045	T	A	rs375739322	ITGA8	ENSG00000077943	ENST00000378076	ENSP00000367316	P53708	ITA8_HUMAN	I301F	Benign	0.000788317	0.356	2.11	0.737	0.217	5.59	4.788	0.3092	-0.23	0.885	24.1	0.764	0.235189	0.843156
10	16919081	G	A	rs374477671	CUBN	ENSG00000107611	ENST00000377833	ENSP00000367064	O60494	CUBN_HUMAN	T2974M	Benign	0.00160101	0.018	-0.97	0.249	0.326	3.89	1.564	0.166	-0.35	0.15	19.58	0.438	0.34222	0.301329
10	16957082	C	T	rs144565631	CUBN	ENSG00000107611	ENST00000377833	ENSP00000367064	O60494	CUBN_HUMAN	G2434S	Likely_benign	0.000310181	0.263	2.36	0.105	0.019	3.16	0.926	0.1676	-0.65	0.11	10.84	0.006	0.0776506	0.258316
10	16975115	C	T	rs201720797	CUBN	ENSG00000107611	ENST00000377833	ENSP00000367064	O60494	CUBN_HUMAN	C2032Y	Likely_pathogenic	8.35801e-05	0	1.49	0.987	0.551	5.85	7.568	0.9104	0.18	0.912	24.4	1	0.577011	0.702632
10	17110763	T	C	rs563114115	CUBN	ENSG00000107611	ENST00000377833	ENSP00000367064	O60494	CUBN_HUMAN	S878G	Likely_benign	0.000207817	0.276	1.32	0.144	0.056	4.5	2.021	0.4778	-0.6	0.202	20.3	0.015	0.0775317	0.349748
10	17130299	G	A	rs200537125	CUBN	ENSG00000107611	ENST00000377833	ENSP00000367064	O60494	CUBN_HUMAN	P604L	Likely_benign	0.000350249	0.005	0.91	0.827	0.552	5.14	9.688	0.9607	-0.04	0.728	28.4	0.999	0.452552	0.648852
10	17153023	C	T	rs78201384	CUBN	ENSG00000107611	ENST00000377833	ENSP00000367064	O60494	CUBN_HUMAN	E304K	Benign	0.00456227	0.165	-3.76	0.154	0.327	-4.25	0.756	0.2137	-0.19	0.377	19.54	0.038	0.0885057	0.291743
10	18828310	G	A	rs377657305	CACNB2	ENSG00000165995	ENST00000324631	ENSP00000320025	Q08289	CACB2_HUMAN	R547H	Likely_benign	7.56201e-05	0.001	-1.88	0.386	0.42	5.91	6.786	0.2027	0.1	0.26	31	0.996	0.884495	0.51257
10	23481688	G	A	rs549685905	PTF1A	ENSG00000168267	ENST00000376504	ENSP00000365687	Q7RTS3	PTF1A_HUMAN	A77T	Likely_benign	0.000237276	0.1	-3.5	0.222	0.179	2.5	2.765	0.1407	-0.18	0.131	20.8	0.821	.	0.804792
10	26500887	T	C	rs767228097	MYO3A	ENSG00000095777	ENST00000642920	ENSP00000495965	Q8NEV4	MYO3A_HUMAN	S1616P	Likely_benign	0	.	.	.	.	.	.	0.046	-0.34	0.236	14.62	0	.	.
10	26500887	T	C	rs767228097	MYO3A	ENSG00000095777	ENST00000543632	ENSP00000445909	F5H0U9	F5H0U9_HUMAN	V631A	Likely_benign	0	.	.	.	.	.	.	.	-0.34	0.058	14.62	.	.	.
10	27294566	C	T	rs370943966	ANKRD26	ENSG00000107890	ENST00000376087	ENSP00000365255	Q9UPS8	ANR26_HUMAN	A1696T	Benign	2.01824e-05	0.294	0.57	0.041	0.062	-6.75	0.051	0.3785	-0.45	0.044	4.556	0.015	0.0531977	0.277465
10	27294592	T	A	rs373138646	ANKRD26	ENSG00000107890	ENST00000376087	ENSP00000365255	Q9UPS8	ANR26_HUMAN	N1687I	Likely_benign	3.63995e-05	0.008	1.25	0.094	0.051	-0.626	0.552	0.3547	-0.47	0.174	15.53	0.091	0.24868	0.327878
10	27301885	G	A	rs572143624	ANKRD26	ENSG00000107890	ENST00000376087	ENSP00000365255	Q9UPS8	ANR26_HUMAN	P1627S	Benign	7.21669e-05	0.253	-0.12	0.306	0.277	3.66	5.143	0.5229	-0.23	0.107	13.46	0.32	0.325292	0.244862
10	27322257	T	A	rs765506121	ANKRD26	ENSG00000107890	ENST00000376087	ENSP00000365255	Q9UPS8	ANR26_HUMAN	Q1235L	Likely_benign	1.20281e-05	0.778	-1.11	0.368	0.223	3.25	4.976	0.7146	-0.29	0.089	15.74	0.12	0.306352	0.444082
10	27324012	T	C	rs746125031	ANKRD26	ENSG00000107890	ENST00000376087	ENSP00000365255	Q9UPS8	ANR26_HUMAN	N1123D	Likely_benign	2.41406e-05	0.141	2.53	0.091	0.122	4.3	0.493	0.1148	-0.72	0.042	20.5	0.79	0.115901	0.439418
10	27324093	G	A	rs367849518	ANKRD26	ENSG00000107890	ENST00000376087	ENSP00000365255	Q9UPS8	ANR26_HUMAN	R1096W	Benign	0.000172549	0.186	2.47	0.211	0.089	-8.53	0.298	0.1133	-0.56	0.053	16.92	0.787	0.222348	0.249887
10	27329037	A	T	rs368921201	ANKRD26	ENSG00000107890	ENST00000376087	ENSP00000365255	Q9UPS8	ANR26_HUMAN	N744K	Benign	0.000184986	0.204	2.01	0.146	0.062	-3.21	-0.181	0.1313	-0.75	0.081	10.98	0.004	0.0556611	0.410643
10	27329099	T	G	rs141748831	ANKRD26	ENSG00000107890	ENST00000376087	ENSP00000365255	Q9UPS8	ANR26_HUMAN	S724R	Benign	0.00158784	0.009	1.88	0.422	0.076	2.69	2.357	0.7747	-0.37	0.073	19.2	0.046	0.122155	0.339222
10	27333100	T	C	rs368602859	ANKRD26	ENSG00000107890	ENST00000376087	ENSP00000365255	Q9UPS8	ANR26_HUMAN	N669D	Benign	0.000131482	0.345	1.73	0.067	0.026	-1.77	0.411	0.0795	-0.75	0.037	10.49	0.002	0.0761379	0.320456
10	27335297	T	A	rs193178384	ANKRD26	ENSG00000107890	ENST00000376087	ENSP00000365255	Q9UPS8	ANR26_HUMAN	D657V	Benign	0.000276604	0.004	4.29	0.498	0.111	3.14	4.005	0.8448	-0.33	0.09	22.4	0.964	0.323656	0.318728
10	27337797	G	C	rs56151272	ANKRD26	ENSG00000107890	ENST00000376087	ENSP00000365255	Q9UPS8	ANR26_HUMAN	Q583E	Benign	0.000730395	0.068	4.33	0.181	0.028	2.36	0.304	0.0407	-0.64	0.064	6.701	0.022	0.12459	0.302374
10	27350171	T	C	rs199857139	ANKRD26	ENSG00000107890	ENST00000376087	ENSP00000365255	Q9UPS8	ANR26_HUMAN	D455G	Likely_benign	1.2105e-05	0.002	1.12	0.465	0.121	4.05	1.767	0.5981	-0.41	0.323	18.43	0.041	0.0580009	0.354833
10	27355466	C	T	rs200982037	ANKRD26	ENSG00000107890	ENST00000376087	ENSP00000365255	Q9UPS8	ANR26_HUMAN	A407T	Benign	4.07213e-05	0.026	1.32	0.197	0.037	-1.77	0.724	0.2925	-0.56	0.026	4.656	0.003	0.0489801	0.372626
10	27355472	T	C	rs555822164	ANKRD26	ENSG00000107890	ENST00000376087	ENSP00000365255	Q9UPS8	ANR26_HUMAN	M405V	Likely_benign	3.67173e-05	0.009	1.52	0.526	0.075	0.581	0.312	0.4695	-0.47	0.071	3.231	0.118	0.145236	0.492867
10	27356140	T	C	rs375318218	ANKRD26	ENSG00000107890	ENST00000376087	ENSP00000365255	Q9UPS8	ANR26_HUMAN	T385A	Benign	2.80707e-05	0.324	1.53	0.287	0.029	0.271	0.358	0.0431	-0.65	0.058	1.39	0.01	0.0496019	0.313997
10	27356160	T	C	rs186243874	ANKRD26	ENSG00000107890	ENST00000376087	ENSP00000365255	Q9UPS8	ANR26_HUMAN	E378G	Benign	0.000441356	0.004	1.42	0.329	0.071	4.37	1.837	0.5566	-0.44	0.137	17.3	0.402	0.0532865	0.309005
10	27366407	C	T	rs61730102	ANKRD26	ENSG00000107890	ENST00000376087	ENSP00000365255	Q9UPS8	ANR26_HUMAN	D313N	Benign	0.000176339	0.304	1.47	0.116	0.006	-0.501	-0.109	0.024	-0.75	0.047	3.816	0.048	0.0476457	0.246496
10	27375498	G	A	rs201638257	ANKRD26	ENSG00000107890	ENST00000376087	ENSP00000365255	Q9UPS8	ANR26_HUMAN	P227S	Benign	0.000281962	0.111	4.39	0.157	0.023	-4.6	0.248	0.06	-0.49	0.044	0.022	0.009	0.0567877	0.33499
10	27382357	T	G	rs752031374	ANKRD26	ENSG00000107890	ENST00000376087	ENSP00000365255	Q9UPS8	ANR26_HUMAN	H151P	Likely_benign	3.20325e-05	0	-1.28	0.889	0.855	4.15	7.376	0.8002	0.36	0.865	24.5	0.998	0.375176	0.659187
10	27382702	T	C	rs752629436	ANKRD26	ENSG00000107890	ENST00000376087	ENSP00000365255	Q9UPS8	ANR26_HUMAN	N90S	Likely_benign	7.19775e-05	0.582	-0.02	0.137	0.125	-6.14	-0.145	0.043	-0.66	0.03	0.033	0.001	0.0405337	0.220417
10	27389155	G	A	rs368560982	ANKRD26	ENSG00000107890	ENST00000376087	ENSP00000365255	Q9UPS8	ANR26_HUMAN	A34V	Benign	0.000290839	0.216	1.51	0.063	0.002	-7.12	-1.393	0.0741	-0.61	0.04	0.039	0	0.04712	0.33845
10	27389253	C	T	rs199683454	ANKRD26	ENSG00000107890	ENST00000376087	ENSP00000365255	Q9UPS8	ANR26_HUMAN	M1I	Benign	0.000268387	0.016	1.35	0.459	0.182	3.56	2.415	1	0.65	0.464	21.4	0.007	.	.
10	27434380	T	A	rs187142528	YME1L1	ENSG00000136758	ENST00000326799	ENSP00000318480	Q96TA2	YMEL1_HUMAN	Q160L	Likely_benign	0.000336361	0.332	-3.06	0.498	0.433	5.69	4.112	0.2299	0.01	0.501	22.4	.	0.118665	0.398492
10	27512297	T	C	rs569494816	ACBD5	ENSG00000107897	ENST00000396271	ENSP00000379568	Q5T8D3-3	ACBD5_HUMAN	K154E	Likely_benign	0.000592841	0.064	-1.75	0.507	0.141	5.73	5.677	0.778	0.14	0.473	26.4	0.846	0.592591	0.548606
10	27512335	C	T	rs77955449	ACBD5	ENSG00000107897	ENST00000396271	ENSP00000379568	Q5T8D3-3	ACBD5_HUMAN	R141H	Benign	0.000525407	0.357	-1.82	0.155	0.017	1.93	1.32	0.1235	-0.34	0.041	15.79	0.002	0.135462	0.208363
10	28905169	G	T	.	WAC	ENSG00000095787	ENST00000354911	ENSP00000346986	Q9BTA9	WAC_HUMAN	V542F	Benign	0	.	0.98	0.309	0.046	5.36	3.291	0.0867	-0.38	0.105	23.5	0.094	0.671436	0.406795
10	28905214	C	G	rs936481046	WAC	ENSG00000095787	ENST00000354911	ENSP00000346986	Q9BTA9	WAC_HUMAN	P557A	Likely_benign	1.19341e-05	.	1.06	0.815	0.305	5.36	7.793	0.5678	-0.24	0.171	22.4	0.005	1.22588	0.646805
10	43292371	G	A	rs555586289	BMS1	ENSG00000165733	ENST00000374518	ENSP00000363642	Q14692	BMS1_HUMAN	R560H	Benign	0.00147681	0.257	1.8	0.03	0.018	-5.17	-1.554	0.0056	-0.82	0.023	0.324	0	0.116414	0.219682
10	43292547	A	G	rs749515939	BMS1	ENSG00000165733	ENST00000374518	ENSP00000363642	Q14692	BMS1_HUMAN	K619E	Likely_benign	0.000136113	0.626	1.87	0.058	0.01	-9.46	-0.617	0.013	-0.79	0.048	1.935	0	0.131914	0.247413
10	43598059	G	A	rs755007607	RET	ENSG00000165731	ENST00000355710	ENSP00000347942	P07949	RET_HUMAN	A203T	Likely_benign	7.96305e-06	0.792	0.73	0.055	0.097	-9.9	-0.522	0.0648	-0.78	0.075	0.021	0.001	0.733577	0.293385
10	43604513	G	C	.	RET	ENSG00000165731	ENST00000355710	ENSP00000347942	P07949	RET_HUMAN	E366D	Pathogenic	0	0.003	-1.32	0.814	0.44	4.12	5.404	0.2357	-0.02	0.475	23.8	0.855	0.724541	0.48495
10	43608405	T	C	.	RET	ENSG00000165731	ENST00000355710	ENSP00000347942	P07949	RET_HUMAN	C585R	Likely_pathogenic	0	0	-3.4	0.981	0.974	5.02	7.442	0.9359	0.56	0.942	26.7	0.999	1.04885	0.731424
10	43615187	G	T	rs141459368	RET	ENSG00000165731	ENST00000615310	ENSP00000480088	Q9BTX6	Q9BTX6_HUMAN	D443Y	Likely_benign	0	.	.	.	.	.	.	.	-0.16	0.219	22.5	.	.	.
10	43615550	G	C	.	RET	ENSG00000165731	ENST00000355710	ENSP00000347942	P07949	RET_HUMAN	A877P	Likely_pathogenic	0	.	.	.	.	.	.	0.9157	0.37	0.977	29.7	1	.	.
10	43615550	G	C	.	RET	ENSG00000165731	ENST00000615310	ENSP00000480088	Q9BTX6	Q9BTX6_HUMAN	S452T	Likely_pathogenic	0	.	.	.	.	.	.	.	0.37	0.036	29.7	.	.	.
10	43615559	A	G	.	RET	ENSG00000165731	ENST00000615310	ENSP00000480088	Q9BTX6	Q9BTX6_HUMAN	H455R	Likely_benign	0	.	.	.	.	.	.	.	-0.24	0.103	16.24	.	.	.
10	43615559	A	G	.	RET	ENSG00000165731	ENST00000355710	ENSP00000347942	P07949	RET_HUMAN	I880V	Likely_benign	0	.	.	.	.	.	.	0.3594	-0.24	0.122	16.24	0.001	.	.
10	50667028	C	G	rs530673596	ERCC6	ENSG00000225830	ENST00000355832	ENSP00000348089	Q03468	ERCC6_HUMAN	A1439P	Benign	0.000433831	0.047	-1.87	0.366	0.703	5.34	7.31	0.6292	0.11	0.442	28.1	0.973	0.582503	0.602227
10	50708662	A	C	rs774175886	ERCC6	ENSG00000225830	ENST00000355832	ENSP00000348089	Q03468	ERCC6_HUMAN	L536W	Pathogenic	3.98321e-05	0	-4.08	0.852	0.951	5.87	9.246	0.8221	0.54	0.801	29.1	0.998	0.662004	0.911805
10	50824610	C	T	rs200361897	CHAT	ENSG00000070748	ENST00000337653	ENSP00000337103	P28329	CLAT_HUMAN	R117C	Likely_benign	0.000216939	0.06	-1.92	0.049	0.327	3.17	-0.045	0.3231	-0.47	0.049	15.57	0.34	0.33325	0.258523
10	50828580	C	G	.	CHAT	ENSG00000070748	ENST00000337653	ENSP00000337103	P28329	CLAT_HUMAN	R207G	Likely_pathogenic	0	0.01	-1.87	0.936	0.862	5.44	3.697	0.8419	0.33	0.951	26.5	0.99	1.01504	0.737291
10	50857562	G	A	rs148525631	CHAT	ENSG00000070748	ENST00000337653	ENSP00000337103	P28329	CLAT_HUMAN	S464N	Benign	0.000312287	0.455	-2.5	0.308	0.271	4.13	3.666	0.1443	-0.27	0.116	18.3	0.281	0.241955	0.392149
10	50857622	G	A	rs771901229	CHAT	ENSG00000070748	ENST00000337653	ENSP00000337103	P28329	CLAT_HUMAN	R484Q	Likely_benign	6.80921e-05	0.171	-2.43	0.689	0.486	5.04	6.418	0.517	-0.09	0.2	23.2	0.137	0.319429	0.550367
10	50870806	G	A	rs116628504	CHAT	ENSG00000070748	ENST00000337653	ENSP00000337103	P28329	CLAT_HUMAN	R652Q	Likely_benign	0.000544792	0.32	-4	0.24	0.248	0.935	2.146	0.1951	-0.22	0.09	17.97	0.042	0.29269	0.208236
10	52834547	G	T	rs530013905	PRKG1	ENSG00000185532	ENST00000373980	ENSP00000363092	Q13976-2	KGP1_HUMAN	S66I	Likely_benign	0.000296733	0.223	-0.32	0.141	0.031	4.57	1.636	0.1436	-0.37	0.061	22.6	.	0.772998	0.519826
10	55568876	G	A	rs183631592	PCDH15	ENSG00000150275	ENST00000613657	ENSP00000482794	A0A087WZN9	A0A087WZN9_HUMAN	S1650L	Likely_benign	0.000209468	.	.	0.504	0.063	4.53	4.956	.	-0.43	0.072	12.33	.	.	.
10	55569249	C	T	rs543196211	PCDH15	ENSG00000150275	ENST00000613657	ENSP00000482794	A0A087WZN9	A0A087WZN9_HUMAN	E1526K	Likely_benign	0.0004868	.	.	0.447	0.057	5.61	2.752	.	-0.28	0.223	10.69	.	.	.
10	55570361	A	G	.	PCDH15	ENSG00000150275	ENST00000395438	ENSP00000378826	A2A3E3	A2A3E3_HUMAN	M1504T	Likely_benign	0	.	.	0.316	0.056	2.63	0.771	.	-0.32	0.063	22.2	.	.	.
10	55570398	C	T	rs368380451	PCDH15	ENSG00000150275	ENST00000395438	ENSP00000378826	A2A3E3	A2A3E3_HUMAN	A1492T	Likely_benign	0	.	.	.	.	.	.	.	-0.15	0.237	24.9	.	.	.
10	55570398	C	T	rs368380451	PCDH15	ENSG00000150275	ENST00000613657	ENSP00000482794	A0A087WZN9	A0A087WZN9_HUMAN	R1479H	Likely_benign	0	.	.	.	.	.	.	.	-0.15	0.137	24.9	.	.	.
10	55582636	T	C	rs111033362	PCDH15	ENSG00000150275	ENST00000373957	ENSP00000363068	A2A3D8	A2A3D8_HUMAN	N1624S	Benign/Likely_benign	0.00541317	.	.	0.015	0.046	0.182	0.02	0.0396	-0.75	0.032	0.048	.	.	0.223744
10	55755407	A	G	.	PCDH15	ENSG00000150275	ENST00000373955	ENSP00000363066	Q96QU1-3	PCD15_HUMAN	V957A	Likely_pathogenic	0	.	.	.	.	.	.	.	0.66	0.057	33	.	.	.
10	55755408	C	T	.	PCDH15	ENSG00000150275	ENST00000373955	ENSP00000363066	Q96QU1-3	PCD15_HUMAN	V957I	Likely_pathogenic	0	.	.	.	.	.	.	.	0.66	0.025	34	.	.	.
10	55949138	G	A	rs749675729	PCDH15	ENSG00000150275	ENST00000613657	ENSP00000482794	A0A087WZN9	A0A087WZN9_HUMAN	P443S	Likely_benign	0	.	.	0.338	0.164	5.47	3.195	.	-0.32	0.091	15.8	.	.	.
10	55949144	C	T	rs200299853	PCDH15	ENSG00000150275	ENST00000613657	ENSP00000482794	A0A087WZN9	A0A087WZN9_HUMAN	V441I	Likely_benign	3.78567e-05	.	.	0.2	0.071	5.47	1.09	.	-0.57	0.056	16.5	.	.	.
10	61819623	C	T	rs778947009	ANK3	ENSG00000151150	ENST00000503366	ENSP00000425236	Q12955-4	ANK3_HUMAN	G1634E	Likely_benign	3.98413e-06	1	0.5	0.172	0.142	5.77	4.168	0.2177	-0.32	0.176	17.03	.	.	.
10	61834662	T	G	rs774528120	ANK3	ENSG00000151150	ENST00000280772	ENSP00000280772	Q12955	ANK3_HUMAN	S1993R	Likely_benign	0.000367051	0.001	0.23	0.564	0.147	5.93	5.144	0.8127	-0.25	0.083	23.9	0.261	0.639443	0.477681
10	61835706	C	T	rs138640280	ANK3	ENSG00000151150	ENST00000280772	ENSP00000280772	Q12955	ANK3_HUMAN	A1645T	Likely_benign	0.000295726	0.001	-0.33	0.612	0.229	5.82	4.615	0.3435	-0.22	0.093	22.6	0.14	0.600054	0.618946
10	61840324	C	T	rs74777754	ANK3	ENSG00000151150	ENST00000280772	ENSP00000280772	Q12955	ANK3_HUMAN	R1468H	Benign	0.00101968	0.001	-0.71	0.801	0.265	5.51	6.17	0.4023	-0.01	0.171	31	0.926	0.617215	0.806114
10	68040262	A	G	rs190239785	CTNNA3	ENSG00000183230	ENST00000433211	ENSP00000389714	Q9UI47	CTNA3_HUMAN	I617T	Likely_benign	0.000235098	0.001	0.92	0.858	0.396	5.78	6.787	0.4581	0.01	0.652	25.8	0.928	0.0232222	0.737827
10	69299271	T	C	rs546550340	CTNNA3	ENSG00000183230	ENST00000433211	ENSP00000389714	Q9UI47	CTNA3_HUMAN	H150R	Likely_benign	0.000155872	0.62	1.29	0.53	0.108	5.18	4.938	0.1237	-0.32	0.343	19.32	0.303	0.025038	0.696417
10	69926350	G	A	rs148407539	MYPN	ENSG00000138347	ENST00000358913	ENSP00000351790	Q86TC9	MYPN_HUMAN	G634R	Likely_benign	0.000437654	0.004	0.35	0.493	0.232	5.29	9.038	0.3904	-0.01	0.258	24.3	0.817	0.451573	0.355344
10	69957117	C	T	rs373101027	MYPN	ENSG00000138347	ENST00000358913	ENSP00000351790	Q86TC9	MYPN_HUMAN	S1056F	Likely_benign	0.000449612	0.002	0.25	0.617	0.128	5.16	6.127	0.6209	-0.19	0.248	24.5	0.326	0.346734	0.593702
10	70191683	G	A	.	DNA2	ENSG00000138346	ENST00000358410	ENSP00000351185	P51530	DNA2_HUMAN	S640L	Likely_pathogenic	0	0.004	-1.74	0.807	0.602	5.83	7.792	0.8417	0.21	0.793	32	1	.	0.788394
10	70192028	A	G	rs778309817	DNA2	ENSG00000138346	ENST00000358410	ENSP00000351185	P51530	DNA2_HUMAN	F603S	Likely_pathogenic	2.0409e-05	0.051	-3.11	0.88	0.895	5.9	7.099	0.8665	0.35	0.687	29.2	0.786	.	0.619564
10	70196829	C	A	rs187660163	DNA2	ENSG00000138346	ENST00000358410	ENSP00000351185	P51530	DNA2_HUMAN	A529S	Benign	0.00200437	0.01	-3.08	0.335	0.56	5.29	7.247	0.4824	-0.06	0.286	24.5	0.659	.	0.343346
10	70229796	C	G	rs180752832	DNA2	ENSG00000138346	ENST00000358410	ENSP00000351185	P51530	DNA2_HUMAN	V67L	Likely_benign	0.000273213	0.772	-2.78	0.149	0.24	-1.27	0.802	0.0747	-0.42	0.073	4.436	0.002	.	0.25512
10	71048500	A	G	.	HK1	ENSG00000156515	ENST00000643399	ENSP00000494664	P19367-3	HXK1_HUMAN	M1V	Likely_pathogenic	0	.	.	.	0.59	4.09	3.388	1	0.1	0.852	21.7	0.455	.	.
10	71142370	G	A	rs780576140	HK1	ENSG00000156515	ENST00000643399	ENSP00000494664	P19367-3	HXK1_HUMAN	E469K	Likely_pathogenic	7.96071e-06	.	.	.	0.595	5.69	7.66	0.0146	0.33	0.686	23.5	0.044	.	0.571511
10	71562246	C	A	rs774661219	COL13A1	ENSG00000197467	ENST00000398978	ENSP00000381949	Q5TAT6	CODA1_HUMAN	P23T	Likely_benign	0.000156611	0.035	-3.07	0.295	0.371	4.39	0.575	0.1369	-0.11	0.608	25.1	0.987	2.5965	0.827474
10	71690184	G	A	.	COL13A1	ENSG00000197467	ENST00000398978	ENSP00000381949	Q5TAT6	CODA1_HUMAN	G509D	Pathogenic	0	0	-5.77	0.979	0.985	4.75	6.455	0.7519	0.59	0.961	26.1	0.999	0.697464	0.81878
10	72358248	C	T	rs150558419	PRF1	ENSG00000180644	ENST00000441259	ENSP00000398568	P14222	PERF_HUMAN	R410Q	Likely_benign	0.000768364	0.095	-3.75	0.199	0.357	3.92	0.529	0.1576	-0.19	0.177	21.5	0.137	0.136271	0.283644
10	72358431	A	G	.	PRF1	ENSG00000180644	ENST00000441259	ENSP00000398568	P14222	PERF_HUMAN	L349P	Likely_pathogenic	0	0	-2.6	0.969	0.772	5.56	5.353	0.9046	0.39	0.939	23.7	1	0.688401	0.606641
10	73103999	A	G	rs374212391	SLC29A3	ENSG00000198246	ENST00000642647	ENSP00000495980	Q9BZD2	S29A3_HUMAN	T112A	Benign	0.000604465	.	.	.	0.217	4.74	5.349	0.5512	-0.08	0.489	22.3	0.082	.	0.512373
10	73115867	G	A	rs200339271	SLC29A3	ENSG00000198246	ENST00000642647	ENSP00000495980	Q9BZD2	S29A3_HUMAN	V214M	Benign/Likely_benign	0.000727785	.	.	.	0.501	3.72	2.474	0.3687	-0.18	0.417	23.2	0.945	.	0.441505
10	73337684	G	A	rs371646164	CDH23	ENSG00000107736	ENST00000616684	ENSP00000482036	A0A087WYR8	A0A087WYR8_HUMAN	R256H	Likely_benign	0.000603822	.	.	0.911	0.2	5.79	8.029	0.1859	-0.05	0.211	27.6	0.72	.	0.726676
10	73377106	G	A	rs767750411	CDH23	ENSG00000107736	ENST00000616684	ENSP00000482036	A0A087WYR8	A0A087WYR8_HUMAN	G364S	Likely_benign	0.000328971	.	.	0.841	0.596	5.68	9.467	0.6856	0.04	0.546	28.4	0.948	.	0.894228
10	73406384	C	T	rs778458368	CDH23	ENSG00000107736	ENST00000461841	ENSP00000473454	Q9H251-5	CAD23_HUMAN	R487C	Likely_benign	1.20437e-05	.	.	0.11	0.079	2.63	-0.467	0.1307	-0.74	0.236	18.12	.	.	.
10	73437448	C	T	rs375781856	CDH23	ENSG00000107736	ENST00000616684	ENSP00000482036	A0A087WYR8	A0A087WYR8_HUMAN	R584W	Likely_benign	4.2968e-05	.	.	0.918	0.465	2.54	1.122	0.3686	-0.09	0.317	28.6	0.766	.	0.558827
10	73492139	G	A	rs1372573398	CDH23	ENSG00000107736	ENST00000616684	ENSP00000482036	A0A087WYR8	A0A087WYR8_HUMAN	G1371S	Likely_benign	0	.	.	0.062	.	0.0719	-0.174	0.2627	-0.45	0.343	2.578	.	.	.
10	73565743	G	T	rs1362644811	CDH23	ENSG00000107736	ENST00000622827	ENSP00000483211	A0A087X097	A0A087X097_HUMAN	A2685S	Pathogenic	3.19877e-05	.	.	0.535	0.22	4.32	4.693	0.1525	-0.27	0.208	22.8	0.426	.	0.505177
10	73590939	T	G	rs752007600	PSAP	ENSG00000197746	ENST00000394936	ENSP00000378394	P07602	SAP_HUMAN	K107Q	Benign	0.000210747	0.003	-1.2	0.336	0.488	5.74	4.948	0.5212	-0.1	0.297	24.8	0.98	0.221781	0.439763
10	73591644	C	A	rs750239809	PSAP	ENSG00000197746	ENST00000394936	ENSP00000378394	P07602	SAP_HUMAN	V70F	Likely_benign	0.000334374	0.005	-2.73	0.758	0.548	-0.114	0.201	0.4207	-0.06	0.564	16.51	0.878	0.299608	0.293286
10	73862686	T	C	rs562007486	ASCC1	ENSG00000138303	ENST00000342444	ENSP00000339404	Q8N9N2	ASCC1_HUMAN	I361V	Likely_benign	4.36979e-05	0	2.14	0.166	0.029	0.225	0.473	0.1473	-0.68	0.071	2.323	.	0.140115	0.538021
10	73964262	G	A	rs961124288	ASCC1	ENSG00000138303	ENST00000342444	ENSP00000339404	Q8N9N2	ASCC1_HUMAN	L72F	Likely_benign	6.37146e-05	0.292	2.63	0.092	0.023	-0.861	-0.002	0.1813	-0.59	0.075	13.45	.	0.195661	0.343107
10	75011736	C	T	rs202242186	MRPS16	ENSG00000182180	ENST00000372945	ENSP00000362036	Q9Y3D3	RT16_HUMAN	R20H	Likely_benign	0.000191063	0.037	-0.3	0.938	0.603	5.33	7.154	0.7225	0.29	0.91	25.6	0.042	0.238296	0.586675
10	76468145	C	T	.	ADK	ENSG00000156110	ENST00000286621	ENSP00000286621	P55263	ADK_HUMAN	A344V	Likely_pathogenic	0	0.001	-3.61	0.96	0.904	4.57	7.412	0.7068	0.43	0.591	27.9	0.988	0.96078	0.640487
10	76781831	G	C	.	KAT6B	ENSG00000156650	ENST00000287239	ENSP00000287239	Q8WYB5	KAT6B_HUMAN	E1072Q	Likely_pathogenic	0	0.2	0.06	0.361	0.1	5.45	8.361	0.0941	-0.19	0.206	23.1	0.614	0.567312	0.604118
10	77818505	G	T	rs188514106	LRMDA	ENSG00000148655	ENST00000611255	ENSP00000480240	A0A087WWI0	A0A087WWI0_HUMAN	L160F	Benign	0.00181334	.	.	0.446	0.08	4.56	2.18	.	-0.53	0.204	22.3	.	.	.
10	78647031	C	T	rs75843969	KCNMA1	ENSG00000156113	ENST00000286628	ENSP00000286628	Q12791	KCMA1_HUMAN	R1235Q	Likely_benign	0.000258503	.	-1.99	0.211	0.412	5.39	4.962	0.0869	-0.14	0.285	23.4	0.222	.	0.617472
10	78669849	C	T	.	KCNMA1	ENSG00000156113	ENST00000286628	ENSP00000286628	Q12791	KCMA1_HUMAN	D1008N	Likely_pathogenic	0	.	0.43	0.884	0.369	5.97	7.905	0.3648	-0.32	0.687	29.4	0.996	.	0.885436
10	78709016	G	A	.	KCNMA1	ENSG00000156113	ENST00000286628	ENSP00000286628	Q12791	KCMA1_HUMAN	R865C	Likely_pathogenic	0	.	0.63	0.961	0.573	5.63	2.777	0.9009	0.37	0.814	31	1	.	0.870245
10	78787590	C	T	rs80266334	KCNMA1	ENSG00000156113	ENST00000286628	ENSP00000286628	Q12791	KCMA1_HUMAN	R640Q	Likely_benign	0.000207332	.	-1.77	0.809	0.51	5.32	6.7	0.021	0.06	0.416	23.6	0.012	.	0.728846
10	78832905	C	T	.	KCNMA1	ENSG00000156113	ENST00000286628	ENSP00000286628	Q12791	KCMA1_HUMAN	G567S	Likely_pathogenic	0	.	-0.22	0.924	0.713	5.87	7.905	0.6933	0.38	0.805	29.7	1	.	0.92971
10	79397367	T	C	rs77602559	KCNMA1	ENSG00000156113	ENST00000286628	ENSP00000286628	Q12791	KCMA1_HUMAN	S12G	Benign/Likely_benign	0.00203941	.	-1.86	0.224	0.269	-1.58	0.101	0.1192	-0.21	0.242	21.1	0	.	0.868996
10	79740018	C	A	rs1196891209	POLR3A	ENSG00000148606	ENST00000372371	ENSP00000361446	O14802	RPC1_HUMAN	G1302V	Likely_pathogenic	0	0	-0.68	0.946	0.761	5.84	7.14	0.7485	0.34	0.871	31	1	1.25681	0.898103
10	79769711	G	C	.	POLR3A	ENSG00000148606	ENST00000372371	ENSP00000361446	O14802	RPC1_HUMAN	R561G	Likely_pathogenic	0	0.001	-1.18	0.933	0.866	4.51	2.654	0.5651	0.32	0.773	25.6	0.87	1.24727	0.860963
10	81051929	C	T	rs763408424	ZMIZ1	ENSG00000108175	ENST00000334512	ENSP00000334474	Q9ULJ6	ZMIZ1_HUMAN	P258L	Likely_benign	4.03375e-06	0.014	1.27	0.864	0.251	5.39	7.53	0.5774	0.08	0.739	27.6	0.717	1.22941	0.704805
10	81061927	C	T	.	ZMIZ1	ENSG00000108175	ENST00000334512	ENSP00000334474	Q9ULJ6	ZMIZ1_HUMAN	L695F	Likely_pathogenic	0	0.042	1.22	0.546	0.198	5.51	3.832	0.3502	-0.19	0.529	28.7	0.923	2.54581	0.893316
10	81930609	C	A	.	ANXA11	ENSG00000122359	ENST00000438331	ENSP00000398610	P50995	ANX11_HUMAN	D40Y	Likely_pathogenic	0	0.016	4.54	0.682	0.248	4.69	4.746	0.3627	-0.1	0.859	24.7	0.907	0.0695915	0.756205
10	85955337	C	A	rs201698218	CDHR1	ENSG00000148600	ENST00000623527	ENSP00000485478	Q96JP9	CDHR1_HUMAN	T48N	Likely_benign	0.000390638	.	.	0.716	0.248	4.78	3.354	0.7253	-0.29	0.736	26.2	0.984	.	0.590998
10	85961608	C	T	rs151204356	CDHR1	ENSG00000148600	ENST00000623527	ENSP00000485478	Q96JP9	CDHR1_HUMAN	R191C	Benign	0.00228719	.	.	0.815	0.276	4.34	2.814	0.6852	-0.15	0.592	27	0.99	.	0.443991
10	85972132	C	T	rs754321329	CDHR1	ENSG00000148600	ENST00000623527	ENSP00000485478	Q96JP9	CDHR1_HUMAN	T584M	Likely_benign	0.000349945	.	.	0.696	0.349	4.4	4.724	0.4671	-0.33	0.183	23.1	0.981	.	0.464408
10	85974229	T	G	rs757633926	CDHR1	ENSG00000148600	ENST00000623527	ENSP00000485478	Q96JP9	CDHR1_HUMAN	V811G	Likely_benign	0.00033508	.	.	0.343	0.343	5.49	5.96	0.8363	0.1	0.671	25.1	0.955	.	0.392652
10	86008691	G	A	rs116754489	RGR	ENSG00000148604	ENST00000372092	ENSP00000361164	Q96HT6	Q96HT6_HUMAN	R71Q	Likely_benign	0	.	.	.	.	.	.	.	0.16	0.017	27.7	.	.	.
10	88441195	C	A	rs1322226509	LDB3	ENSG00000122367	ENST00000429277	ENSP00000401437	O75112-7	LDB3_HUMAN	D108E	Likely_benign	0	0.29	0.86	0.254	0.073	3.15	0.242	0.1518	-0.56	0.059	16.44	0.005	0.184587	0.47734
10	88441215	G	A	rs767658173	LDB3	ENSG00000122367	ENST00000429277	ENSP00000401437	O75112-7	LDB3_HUMAN	G115D	Likely_benign	5.82155e-05	0.074	0.77	0.354	0.044	4.2	4.225	0.2375	-0.38	0.1	20.2	0.009	0.263449	0.43369
10	88441275	C	A	rs1004651681	LDB3	ENSG00000122367	ENST00000429277	ENSP00000401437	O75112-7	LDB3_HUMAN	T135N	Likely_benign	8.09703e-06	0.28	0.81	0.214	0.071	0.557	2.28	0.2027	-0.61	0.043	6.502	0	0.226025	0.503088
10	88441322	G	A	rs780578350	LDB3	ENSG00000122367	ENST00000429277	ENSP00000401437	O75112-7	LDB3_HUMAN	A151T	Likely_benign	2.01644e-05	0.08	0.86	0.121	0.039	-2.32	0.304	0.0986	-0.6	0.029	6.824	0.001	0.194536	0.339051
10	88441396	G	C	rs757099637	LDB3	ENSG00000122367	ENST00000429277	ENSP00000401437	O75112-7	LDB3_HUMAN	E175D	Likely_benign	2.01144e-05	0.213	0.8	0.177	0.05	2.37	0.504	0.0236	-0.56	0.037	7.016	0.196	0.17851	0.357598
10	88441412	C	T	.	LDB3	ENSG00000122367	ENST00000429277	ENSP00000401437	O75112-7	LDB3_HUMAN	L181F	Likely_benign	0	0.057	0.83	0.171	0.039	2.51	1.518	0.0601	-0.58	0.047	7.758	0	0.214297	0.321796
10	88441547	G	A	rs771099131	LDB3	ENSG00000122367	ENST00000429277	ENSP00000401437	O75112-7	LDB3_HUMAN	G226R	Likely_benign	3.84244e-05	0.307	0.96	0.458	0.271	5.67	4.074	0.3526	-0.13	0.134	32	0.738	0.7152	0.439573
10	88476146	T	C	rs768062879	LDB3	ENSG00000122367	ENST00000429277	ENSP00000401437	O75112-7	LDB3_HUMAN	S437P	Benign	0	0.049	0.82	0.405	0.086	2.34	0.814	0.3635	-0.34	0.14	13.58	.	0.405132	0.609084
10	88476152	G	C	rs769720685	LDB3	ENSG00000122367	ENST00000429277	ENSP00000401437	O75112-7	LDB3_HUMAN	A439P	Benign	0	0.195	0.79	0.273	0.036	1.91	0.466	0.2174	-0.47	0.144	14.84	.	0.428679	0.552338
10	88476294	C	G	rs12761754	LDB3	ENSG00000122367	ENST00000429277	ENSP00000401437	O75112-7	LDB3_HUMAN	P486R	Likely_benign	0.000108404	0.005	0.73	0.432	0.058	4.08	2.22	0.3285	-0.34	0.121	13.04	.	0.269592	0.467667
10	88635778	G	A	.	BMPR1A	ENSG00000107779	ENST00000372037	ENSP00000361107	P36894	BMR1A_HUMAN	M1I	Pathogenic	0	0	-1.56	0.93	0.564	5.3	6.396	1	0.66	0.749	18.29	0	.	.
10	88683249	T	A	.	BMPR1A	ENSG00000107779	ENST00000372037	ENSP00000361107	P36894	BMR1A_HUMAN	W487R	Likely_pathogenic	0	0.003	-0.08	0.955	0.687	5.71	8.017	0.8836	0.2	0.955	31	0.975	2.0693	0.937804
10	89624227	A	G	.	PTEN	ENSG00000171862	ENST00000371953	ENSP00000361021	P60484	PTEN_HUMAN	M1V	Pathogenic	0	0.004	-4	0.932	0.922	4.73	6.451	1	0.4	0.931	24.9	0.761	.	.
10	89624270	G	A	rs398123324	PTEN	ENSG00000171862	ENST00000371953	ENSP00000361021	P60484	PTEN_HUMAN	R15K	Likely_pathogenic	0	0	-3.81	0.706	0.7	5.05	8.949	0.6723	0.37	0.813	24.8	0.003	2.06563	0.86754
10	89653805	A	C	.	PTEN	ENSG00000171862	ENST00000371953	ENSP00000361021	P60484	PTEN_HUMAN	M35L	Likely_pathogenic	0	0.007	-5.01	0.869	0.937	5.19	8.777	0.4564	0.48	0.932	25.1	0.813	2.67568	0.854016
10	89653860	T	C	.	PTEN	ENSG00000171862	ENST00000371953	ENSP00000361021	P60484	PTEN_HUMAN	V53A	Likely_pathogenic	0	0	-5.61	0.915	0.949	5.19	7.535	0.6387	0.42	0.88	26.4	0.994	3.63997	0.930417
10	89692785	T	C	.	PTEN	ENSG00000171862	ENST00000371953	ENSP00000361021	P60484	PTEN_HUMAN	F90S	Likely_pathogenic	0	0	-5.08	0.965	0.984	5.07	7.611	0.9148	0.61	0.953	28.9	0.999	3.07987	0.85221
10	89692799	C	A	rs1114167630	PTEN	ENSG00000171862	ENST00000371953	ENSP00000361021	P60484	PTEN_HUMAN	P95T	Likely_pathogenic	0	0.002	-4.99	0.873	0.854	5.07	7.506	0.6776	0.36	0.823	25.5	0.999	2.39889	0.825926
10	89692803	C	T	.	PTEN	ENSG00000171862	ENST00000371953	ENSP00000361021	P60484	PTEN_HUMAN	P96L	Likely_pathogenic	0	0	-5.67	0.966	0.933	5.07	7.506	0.9342	0.54	0.855	27.7	0.999	2.37095	0.829997
10	89711911	T	C	.	PTEN	ENSG00000171862	ENST00000371953	ENSP00000361021	P60484	PTEN_HUMAN	Y177H	Likely_pathogenic	0	0	-5.18	0.901	0.941	5.74	7.568	0.5681	0.56	0.933	27	0.832	2.212	0.90606
10	89711992	C	G	rs786204868	PTEN	ENSG00000171862	ENST00000371953	ENSP00000361021	P60484	PTEN_HUMAN	P204A	Likely_pathogenic	0	0.02	-3.21	0.856	0.881	5.85	7.464	0.7271	0.47	0.742	25.5	0.766	2.10648	0.848615
10	89720676	A	T	.	PTEN	ENSG00000171862	ENST00000371953	ENSP00000361021	P60484	PTEN_HUMAN	N276I	Likely_pathogenic	0	0	-2.92	0.963	0.867	5.13	8.904	0.9282	0.17	0.957	27.4	0.999	2.58628	0.829045
10	89725051	T	G	.	PTEN	ENSG00000171862	ENST00000371953	ENSP00000361021	P60484	PTEN_HUMAN	L345R	Likely_pathogenic	0	0.002	-2.48	0.928	0.959	5.11	7.638	0.7311	0.37	0.873	27.2	0.798	2.68827	0.85581
10	90699306	G	T	.	ACTA2	ENSG00000107796	ENST00000224784	ENSP00000224784	P62736	ACTA_HUMAN	R256S	Likely_pathogenic	0	.	-4.28	0.97	0.901	6.08	3.345	0.6951	0.54	0.988	29.5	0.947	.	0.918621
10	90974622	T	C	rs766062562	LIPA	ENSG00000107798	ENST00000336233	ENSP00000337354	P38571	LICH_HUMAN	Y388C	Likely_pathogenic	3.98394e-06	0	0.06	0.831	0.65	5.08	3.108	0.774	0.26	0.74	24.9	1	0.701291	0.599735
10	90974627	C	G	rs529668674	LIPA	ENSG00000107798	ENST00000336233	ENSP00000337354	P38571	LICH_HUMAN	R386S	Likely_pathogenic	2.7856e-05	0.018	0.05	0.357	0.183	-1.14	-0.053	0.284	-0.32	0.38	16.03	0.315	0.360758	0.252721
10	90974665	G	A	rs367664486	LIPA	ENSG00000107798	ENST00000336233	ENSP00000337354	P38571	LICH_HUMAN	H374Y	Likely_pathogenic	7.95399e-06	0.008	-5.26	0.893	0.95	5.08	8.81	0.7933	0.57	0.891	25.7	0.996	0.674198	0.627702
10	90974679	A	G	rs747214463	LIPA	ENSG00000107798	ENST00000336233	ENSP00000337354	P38571	LICH_HUMAN	I369T	Likely_pathogenic	7.9533e-06	0.017	-0.74	0.59	0.598	4.55	8.142	0.6177	-0.21	0.432	23.3	0.829	0.691968	0.57262
10	90974706	A	T	rs776294856	LIPA	ENSG00000107798	ENST00000336233	ENSP00000337354	P38571	LICH_HUMAN	I360N	Likely_pathogenic	3.97678e-06	0	-0.63	0.754	0.671	5.08	8.221	0.831	-0.05	0.758	27	0.981	0.82963	0.590077
10	90974760	C	A	rs768826988	LIPA	ENSG00000107798	ENST00000336233	ENSP00000337354	P38571	LICH_HUMAN	G342V	Likely_pathogenic	3.97697e-06	0	-1.67	0.965	0.88	4.18	5.265	0.8749	0.38	0.821	24	1	0.701528	0.423939
10	90975739	A	C	rs751625944	LIPA	ENSG00000107798	ENST00000336233	ENSP00000337354	P38571	LICH_HUMAN	F308V	Likely_pathogenic	3.97839e-06	0.001	-0.54	0.613	0.703	5.31	5.879	0.5734	-0.08	0.851	27.1	0.946	0.707255	0.560078
10	90975741	G	T	rs754964952	LIPA	ENSG00000107798	ENST00000336233	ENSP00000337354	P38571	LICH_HUMAN	A307D	Likely_pathogenic	2.38722e-05	0.001	-0.13	0.924	0.582	5.31	6.307	0.6239	0.32	0.799	27.6	0.999	0.772625	0.552681
10	90982291	G	C	rs754124986	LIPA	ENSG00000107798	ENST00000336233	ENSP00000337354	P38571	LICH_HUMAN	Q291E	Likely_pathogenic	3.98038e-06	0.001	-0.36	0.793	0.652	4.77	8.93	0.4067	0.32	0.597	25.4	0.931	0.612726	0.574782
10	90988018	T	C	rs771904218	LIPA	ENSG00000107798	ENST00000336233	ENSP00000337354	P38571	LICH_HUMAN	N123D	Likely_pathogenic	2.38597e-05	0.017	0.05	0.956	0.411	4.31	7.806	0.5741	-0.1	0.763	25.8	0.728	0.664706	0.743358
10	90988024	T	C	rs912441212	LIPA	ENSG00000107798	ENST00000336233	ENSP00000337354	P38571	LICH_HUMAN	R121G	Likely_pathogenic	0	0	-0.57	0.97	0.843	0.45	1.283	0.9629	0.29	0.911	24.6	1	0.710953	0.667004
10	90988069	A	T	rs773533216	LIPA	ENSG00000107798	ENST00000336233	ENSP00000337354	P38571	LICH_HUMAN	F106I	Likely_pathogenic	0	0	-0.52	0.805	0.784	4.31	9.07	0.6562	-0.04	0.781	27.1	0.919	0.728026	0.671534
10	91005492	T	A	.	LIPA	ENSG00000107798	ENST00000336233	ENSP00000337354	P38571	LICH_HUMAN	D57V	Likely_pathogenic	0	0	-5.36	0.946	0.927	5.6	5.152	0.9946	0.56	0.895	28.7	1	0.75244	0.50008
10	91005492	T	C	rs768411839	LIPA	ENSG00000107798	ENST00000336233	ENSP00000337354	P38571	LICH_HUMAN	D57G	Likely_pathogenic	3.97829e-06	0	-5.36	0.93	0.956	5.6	5.152	0.9095	0.56	0.874	29.1	1	0.715444	0.515985
10	91005504	A	C	rs749625288	LIPA	ENSG00000107798	ENST00000336233	ENSP00000337354	P38571	LICH_HUMAN	V53G	Likely_pathogenic	7.9564e-06	0	-3.16	0.685	0.766	5.6	6.011	0.908	0.44	0.804	24.4	0.999	0.716098	0.347523
10	94381158	T	C	.	KIF11	ENSG00000138160	ENST00000260731	ENSP00000260731	P52732	KIF11_HUMAN	I382T	Likely_pathogenic	0	0.003	-1.44	0.917	0.88	5	5.723	0.8176	0.32	0.701	25	0.999	1.12837	0.808226
10	94389936	A	G	rs202198199	KIF11	ENSG00000138160	ENST00000260731	ENSP00000260731	P52732	KIF11_HUMAN	T437A	Likely_benign	0.000173155	0.299	-0.72	0.073	0.053	4.66	3.11	0.3271	-0.4	0.111	22.7	0.002	0.288986	0.479668
10	94392328	A	T	.	KIF11	ENSG00000138160	ENST00000260731	ENSP00000260731	P52732	KIF11_HUMAN	N527I	Likely_pathogenic	0	0.003	-0.1	0.722	0.435	3.82	6.598	0.8617	-0.12	0.337	24.2	0.973	1.01896	0.524657
10	94392382	T	C	.	KIF11	ENSG00000138160	ENST00000260731	ENSP00000260731	P52732	KIF11_HUMAN	M545T	Likely_pathogenic	0	0.008	-0.13	0.406	0.198	3.79	5.742	0.53	-0.21	0.217	19.63	0.237	0.700082	0.488172
10	94397061	G	A	rs201047452	KIF11	ENSG00000138160	ENST00000260731	ENSP00000260731	P52732	KIF11_HUMAN	D666N	Likely_benign	0.00023513	0.266	-0.1	0.093	0.085	2.59	2.598	0.0302	-0.59	0.056	20.9	0.006	0.287532	0.264929
10	95276800	G	A	rs573442982	CEP55	ENSG00000138180	ENST00000371485	ENSP00000360540	Q53EZ4	CEP55_HUMAN	S263N	Likely_benign	0.000267062	0.833	2.25	0.048	0.02	0.0376	1.084	0.1145	-0.73	0.076	13.84	0.001	0.134847	0.308908
10	95372733	T	C	.	PDE6C	ENSG00000095464	ENST00000371447	ENSP00000360502	P51160	PDE6C_HUMAN	L84P	Likely_pathogenic	0	0.005	-0.62	0.975	0.907	5.19	8.017	0.8558	0.28	0.904	25	1	1.17178	0.621967
10	95394645	A	G	rs746820022	PDE6C	ENSG00000095464	ENST00000371447	ENSP00000360502	P51160	PDE6C_HUMAN	H417R	Likely_pathogenic	1.99037e-05	0.305	-0.28	0.331	0.111	4.87	4.615	0.1097	-0.44	0.506	21.6	0.079	0.384239	0.517462
10	95553081	C	T	rs140752487	LGI1	ENSG00000108231	ENST00000371418	ENSP00000360472	O95970	LGI1_HUMAN	T271I	Likely_benign	3.18436e-05	0.178	-1.4	0.38	0.276	5.45	1.414	0.208	-0.19	0.562	21.6	0.016	0.779378	0.640275
10	95557357	A	G	rs756891254	LGI1	ENSG00000108231	ENST00000371418	ENSP00000360472	O95970	LGI1_HUMAN	I491V	Likely_benign	0.000159482	0.271	-1.4	0.23	0.39	5.17	5.979	0.0788	-0.15	0.375	20.8	0.123	0.625846	0.733984
10	95791467	G	C	rs373215088	PLCE1	ENSG00000138193	ENST00000371380	ENSP00000360431	Q9P212	PLCE1_HUMAN	G222R	Benign	0.00187108	0.033	-0.53	0.093	0.053	0.954	0.793	0.0874	-0.54	0.174	7.818	0.009	0.100325	0.263043
10	95891952	G	A	rs145451189	PLCE1	ENSG00000138193	ENST00000371380	ENSP00000360431	Q9P212	PLCE1_HUMAN	E410K	Likely_benign	0.000204558	0.005	-0.67	0.402	0.236	5.08	2.257	0.1746	-0.11	0.618	22.8	0.003	0.0946419	0.345835
10	96018791	T	C	.	PLCE1	ENSG00000138193	ENST00000371380	ENSP00000360431	Q9P212	PLCE1_HUMAN	L1233P	Likely_pathogenic	0	0	0.57	0.931	0.66	5.77	7.988	0.9475	0.2	0.944	29.5	0.999	0.587214	0.780733
10	96043639	G	A	rs539090556	PLCE1	ENSG00000138193	ENST00000371380	ENSP00000360431	Q9P212	PLCE1_HUMAN	A1630T	Benign	0.000349406	0.181	0.66	0.108	0.029	3.08	1.1	0.2128	-0.61	0.062	19.28	0.007	0.467427	0.525936
10	96058178	C	T	rs762135003	PLCE1	ENSG00000138193	ENST00000371380	ENSP00000360431	Q9P212	PLCE1_HUMAN	S1737F	Likely_benign	0.000393006	0.105	1.74	0.143	0.037	3.22	2.715	0.2195	-0.53	0.109	18.9	0.006	0.530212	0.370977
10	96336443	A	G	rs200482346	HELLS	ENSG00000119969	ENST00000394036	ENSP00000377601	A0A0B4J1V9	A0A0B4J1V9_HUMAN	T305A	Likely_benign	0.000597995	.	.	0.105	0.168	2.16	0.907	.	-0.34	0.19	16.5	0.004	.	0.325755
10	96354545	A	G	rs116043383	HELLS	ENSG00000119969	ENST00000394036	ENSP00000377601	A0A0B4J1V9	A0A0B4J1V9_HUMAN	I774V	Likely_benign	0.000541246	.	.	0.193	0.185	0.501	1.358	.	-0.5	0.109	12.15	.	.	0.33167
10	97369974	T	A	rs770249022	ALDH18A1	ENSG00000059573	ENST00000371224	ENSP00000360268	P54886	P5CS_HUMAN	D729V	Likely_pathogenic	1.98948e-05	0	-0.84	0.989	0.9	5.43	7.497	0.9829	0.35	0.956	31	1	0.982007	0.828997
10	97371099	A	G	rs989031241	ALDH18A1	ENSG00000059573	ENST00000371224	ENSP00000360268	P54886	P5CS_HUMAN	I675T	Likely_pathogenic	0	0.001	-0.87	0.923	0.829	5.6	8.81	0.4535	0.31	0.741	25.9	0.957	0.370529	0.709642
10	97373900	C	T	rs552325165	ALDH18A1	ENSG00000059573	ENST00000371224	ENSP00000360268	P54886	P5CS_HUMAN	V542I	Likely_benign	0.000381871	1	-1.11	0.574	0.298	5.64	7.384	0.2379	-0.17	0.487	22.3	0.038	0.677774	0.612435
10	97376271	G	A	rs529294368	ALDH18A1	ENSG00000059573	ENST00000371224	ENSP00000360268	P54886	P5CS_HUMAN	A523V	Likely_benign	0.000171304	0.039	-1.54	0.82	0.847	5.49	9.373	0.4774	0.3	0.633	25.8	0.993	0.808537	0.718038
10	100189320	C	T	rs778377675	HPS1	ENSG00000107521	ENST00000338546	ENSP00000343638	Q92902-3	HPS1_HUMAN	R316Q	Likely_benign	1.59104e-05	0.01	0.98	0.097	0.039	0.725	-0.162	0.0172	-0.65	0.02	7.158	.	.	.
10	100189321	G	A	rs749836801	HPS1	ENSG00000107521	ENST00000338546	ENSP00000343638	Q92902-3	HPS1_HUMAN	R316W	Likely_benign	7.95513e-06	0.009	0.92	0.123	0.021	-7.28	-1.071	0.1643	-0.61	0.014	1.7	.	.	.
10	100503697	T	A	rs188784527	HPSE2	ENSG00000172987	ENST00000370552	ENSP00000359583	Q8WWQ2	HPSE2_HUMAN	S243C	Likely_benign	0.000354063	0.052	1.52	0.647	0.172	4.53	3.871	0.2479	-0.23	0.527	24.3	0.831	0.616564	0.780864
10	101611318	A	C	rs533470370	ABCC2	ENSG00000023839	ENST00000647814	ENSP00000497274	Q92887	MRP2_HUMAN	Q1523P	Benign	0.00267231	.	.	.	0.09	0.943	-0.195	0.074	-0.38	0.408	8.418	0.282	.	0.20839
10	102010048	C	T	rs772697259	CWF19L1	ENSG00000095485	ENST00000354105	ENSP00000326411	Q69YN2	C19L1_HUMAN	R222Q	Likely_pathogenic	3.97943e-05	0	1.05	0.961	0.572	5.4	7.043	0.8262	0.2	0.782	31	1	0.768918	0.624529
10	102539263	G	T	.	PAX2	ENSG00000075891	ENST00000370296	ENSP00000359319	Q02962-4	PAX2_HUMAN	R140L	Likely_pathogenic	0	0	-6.33	0.958	0.976	4.84	9.058	0.9253	0.57	0.929	32	0.996	.	0.881404
10	103827260	G	A	rs373272114	HPS6	ENSG00000166189	ENST00000299238	ENSP00000299238	Q86YV9	HPS6_HUMAN	E677K	Likely_benign	0.00098804	0.015	-1.68	0.404	0.386	2.98	3.875	0.7928	-0.11	0.313	23.3	0.138	0.679272	0.612159
10	104160978	C	G	rs376121715	NFKB2	ENSG00000077150	ENST00000369966	ENSP00000358983	Q00653	NFKB2_HUMAN	L705V	Likely_benign	0.000187995	0.176	1.25	0.235	0.062	1.23	0.109	0.2457	-0.44	0.112	13.28	0.138	0.659654	0.451858
10	104161231	C	T	rs41293042	NFKB2	ENSG00000077150	ENST00000369966	ENSP00000358983	Q00653	NFKB2_HUMAN	A750V	Likely_benign	0.0003936	0.173	1.1	0.212	0.105	3.89	1.735	0.1451	-0.44	0.075	19.19	0.201	0.659822	0.621266
10	104161558	G	A	rs367889547	NFKB2	ENSG00000077150	ENST00000369966	ENSP00000358983	Q00653	NFKB2_HUMAN	G784R	Likely_benign	5.23034e-05	0.423	-1.86	0.37	0.137	2.86	3.212	0.023	-0.27	0.148	21.6	0.011	0.740004	0.641142
10	104263946	A	C	rs1456048322	SUFU	ENSG00000107882	ENST00000369902	ENSP00000358918	Q9UMX1	SUFU_HUMAN	T13P	Likely_benign	0	0.231	-0.06	0.194	0.136	-6.51	-0.293	0.0578	-0.31	0.09	9.977	0.002	0.796572	0.815926
10	104594564	A	C	rs1428700861	CYP17A1	ENSG00000148795	ENST00000369887	ENSP00000358903	P05093	CP17A_HUMAN	V215G	Likely_pathogenic	3.97671e-06	0	-0.4	0.594	0.556	3.43	3.362	0.7647	-0.06	0.687	22.9	0.905	0.862198	0.272661
10	104678650	C	T	rs199849767	CNNM2	ENSG00000148842	ENST00000369878	ENSP00000358894	Q9H8M5	CNNM2_HUMAN	P138L	Likely_benign	0.00021742	0.033	-0.55	0.092	0.082	3.91	2.6	0.1154	-0.36	0.132	21.1	0.004	.	0.854263
10	104835849	A	G	rs988049940	CNNM2	ENSG00000148842	ENST00000369878	ENSP00000358894	Q9H8M5	CNNM2_HUMAN	N747S	Likely_benign	4.0808e-06	0.197	1.07	0.617	0.153	5.36	9.321	0.2834	-0.47	0.358	22.2	0.416	.	0.765777
10	105659885	G	A	rs772697510	STN1	ENSG00000107960	ENST00000224950	ENSP00000224950	Q9H668	STN1_HUMAN	T131M	Likely_benign	0.000449465	0.063	0.96	0.115	0.074	4.76	3.006	.	-0.6	0.112	11.01	0	0.141593	0.280106
10	105793739	T	C	rs151151613	COL17A1	ENSG00000065618	ENST00000353479	ENSP00000340937	Q9UMD9	COHA1_HUMAN	N1374D	Likely_benign	0.000389829	0.151	-2.96	0.536	0.402	4.87	3.755	0.2894	-0.11	0.487	23.5	0.265	0.074332	0.667713
10	105830225	C	G	rs376556766	COL17A1	ENSG00000065618	ENST00000353479	ENSP00000340937	Q9UMD9	COHA1_HUMAN	G189A	Benign	0.00277842	0.616	0.71	0.135	0.099	2.85	3.752	0.3665	-0.62	0.216	15.28	0.011	0.0707733	0.43803
10	105926314	A	C	rs138801737	CFAP43	ENSG00000197748	ENST00000357060	ENSP00000349568	Q8NDM7	CFA43_HUMAN	S991A	Benign	0.00165928	0.3	2.45	0.354	0.072	3.4	1.751	.	-0.58	0.05	15.66	0.74	0.166159	0.374934
10	105928603	T	C	rs746898477	CFAP43	ENSG00000197748	ENST00000357060	ENSP00000349568	Q8NDM7	CFA43_HUMAN	I864V	Likely_benign	0.000275251	0.033	2.6	0.175	0.046	2.96	1.512	.	-0.71	0.016	13.34	0.023	0.108476	0.335589
10	111890151	C	T	rs148633520	ADD3	ENSG00000148700	ENST00000356080	ENSP00000348381	Q9UEY8	ADDG_HUMAN	P547S	Likely_benign	0.0011419	0.123	3.45	0.316	0.037	4.99	1.867	0.2314	-0.56	0.142	22.1	0.005	0.101613	0.439437
10	112338416	C	G	.	SMC3	ENSG00000108055	ENST00000361804	ENSP00000354720	Q9UQE7	SMC3_HUMAN	S127R	Likely_pathogenic	0	0.001	-0.29	0.849	0.67	4.49	1.486	0.8155	0.18	0.877	24.4	0.999	3.32766	0.912598
10	112343269	A	G	.	SMC3	ENSG00000108055	ENST00000361804	ENSP00000354720	Q9UQE7	SMC3_HUMAN	D311G	Likely_pathogenic	0	0	-1.04	0.732	0.736	5.68	8.735	0.619	0.12	0.535	29.3	0.778	1.64295	0.844746
10	112357995	A	G	.	SMC3	ENSG00000108055	ENST00000361804	ENSP00000354720	Q9UQE7	SMC3_HUMAN	M739V	Likely_benign	0	0.099	-0.85	0.597	0.33	5.55	8.766	0.2209	0.02	0.456	21.8	0.006	1.11752	0.891871
10	112360264	T	C	.	SMC3	ENSG00000108055	ENST00000361804	ENSP00000354720	Q9UQE7	SMC3_HUMAN	L832P	Likely_pathogenic	0	0.001	-1.28	0.949	0.894	5.81	7.674	0.8405	0.38	0.94	29.7	0.998	2.80813	0.935807
10	112361406	T	G	rs775665831	SMC3	ENSG00000108055	ENST00000361804	ENSP00000354720	Q9UQE7	SMC3_HUMAN	S886A	Likely_benign	1.61067e-05	0.762	-0.89	0.224	0.124	5.71	3.437	0.0604	-0.4	0.078	20.2	0.001	0.92103	0.754378
10	112363029	G	T	.	SMC3	ENSG00000108055	ENST00000361804	ENSP00000354720	Q9UQE7	SMC3_HUMAN	G1188V	Likely_pathogenic	0	0	-0.63	0.716	0.814	4.5	7.7	0.9751	0.15	0.723	24.2	1	2.53133	0.889626
10	112541538	G	A	rs763101142	RBM20	ENSG00000203867	ENST00000369519	ENSP00000358532	.	.	V391M	Likely_benign	0.00014875	0.254	-2.69	0.036	0.103	0.887	-0.428	0.017	-0.51	0.047	7.718	0.001	.	0.339869
10	112570147	G	A	rs558674954	RBM20	ENSG00000203867	ENST00000369519	ENSP00000358532	.	.	G603R	Likely_benign	0.000172498	0	-3.13	0.742	0.645	5.98	8.704	0.8683	0.21	0.228	31	1	.	0.776893
10	112572059	C	A	.	RBM20	ENSG00000203867	ENST00000369519	ENSP00000358532	.	.	S635Y	Likely_pathogenic	0	0	-3.86	0.761	0.579	5.69	7.568	0.9271	0.2	0.321	24.2	0.999	.	0.761562
10	112572151	C	T	rs570820786	RBM20	ENSG00000203867	ENST00000369519	ENSP00000358532	.	.	R666W	Likely_benign	0.000155047	0	-1.43	0.682	0.49	4.86	0.418	0.7667	0.22	0.346	27.1	0.987	.	0.687207
10	112572244	G	A	rs376463335	RBM20	ENSG00000203867	ENST00000369519	ENSP00000358532	.	.	G697R	Likely_benign	0.000284436	0	-1.77	0.707	0.595	5.64	8.462	0.8684	0.18	0.44	25.4	0.999	.	0.597077
10	112572308	T	C	rs567017513	RBM20	ENSG00000203867	ENST00000369519	ENSP00000358532	.	.	L718P	Likely_benign	6.43857e-05	0	-1.13	0.259	0.187	4.76	1.643	0.8132	-0.25	0.375	23.3	0.042	.	0.418302
10	112769487	A	C	rs995403413	SHOC2	ENSG00000108061	ENST00000369452	ENSP00000358464	Q9UQ13	SHOC2_HUMAN	N480T	Likely_pathogenic	0	0.205	2.3	0.751	0.293	5.75	9.321	0.1136	-0.36	0.716	22.9	0.037	1.45993	0.901653
10	120914629	G	A	rs151157939	SFXN4	ENSG00000183605	ENST00000355697	ENSP00000347924	Q6P4A7	SFXN4_HUMAN	A226V	Likely_benign	0.000174977	0.118	1.52	0.108	0.084	2.38	0.099	0.2076	-0.56	0.095	18.23	0.281	0.545755	0.260443
10	121436474	C	T	.	BAG3	ENSG00000151929	ENST00000369085	ENSP00000358081	O95817	BAG3_HUMAN	P470S	Likely_pathogenic	0	0.019	-2.48	0.759	0.642	5.59	7.474	0.7526	0.17	0.738	27.8	0.956	0.0694256	0.74586
10	121436600	C	T	rs770086669	BAG3	ENSG00000151929	ENST00000369085	ENSP00000358081	O95817	BAG3_HUMAN	P512S	Likely_benign	0.000186926	0.143	-0.87	0.108	0.174	4.81	1.555	0.476	-0.34	0.155	21.9	0.14	0.0694256	0.395176
10	123246934	C	T	.	FGFR2	ENSG00000066468	ENST00000457416	ENSP00000410294	P21802-3	FGFR2_HUMAN	R665Q	Likely_pathogenic	0	0.001	-2.85	0.895	0.8	5.2	7.778	0.5923	0.37	0.798	26.8	.	0.910761	0.828059
10	123353268	G	A	rs377570596	FGFR2	ENSG00000066468	ENST00000457416	ENSP00000410294	P21802-3	FGFR2_HUMAN	R22W	Benign	5.96654e-05	0	-1.34	0.8	0.587	3.27	2.43	0.3466	0.13	0.811	27.1	0.979	0.823727	0.625367
10	126089430	T	C	rs545710763	OAT	ENSG00000065154	ENST00000368845	ENSP00000357838	P04181	OAT_HUMAN	I380V	Likely_benign	0.000614932	0.492	-2.1	0.198	0.242	3.83	1.486	0.076	-0.32	0.374	17.12	0.012	0.186988	0.372061
10	127462816	C	G	rs912256328	MMP21	ENSG00000154485	ENST00000368808	ENSP00000357798	Q8N119	MMP21_HUMAN	R94P	Likely_pathogenic	3.22685e-05	0.07	1.03	0.258	0.12	-2.18	-0.283	0.1894	-0.51	0.568	19.01	0.708	3.32766	0.738814
10	127477484	G	C	rs142834767	UROS	ENSG00000188690	ENST00000649619	ENSP00000497359	P10746	HEM4_HUMAN	L251V	Likely_benign	0.000144701	.	.	.	0.676	4.01	4.191	0.5574	0.21	0.594	23.4	1	.	0.444137
10	131671811	G	A	.	EBF3	ENSG00000108001	ENST00000368648	ENSP00000357637	Q9H4W6-2	COE3_HUMAN	S229L	Likely_pathogenic	0	0	0.26	0.908	0.632	4.87	9.87	0.9314	0.27	0.917	32	0.995	2.36605	0.926014
10	131671841	A	G	.	EBF3	ENSG00000108001	ENST00000368648	ENSP00000357637	Q9H4W6-2	COE3_HUMAN	V219A	Likely_pathogenic	0	0.144	0.88	0.727	0.351	4.87	9.188	0.3666	0.01	0.688	23.1	0.079	1.73631	0.85786
10	131755586	A	C	.	EBF3	ENSG00000108001	ENST00000368648	ENSP00000357637	Q9H4W6-2	COE3_HUMAN	C164G	Likely_pathogenic	0	0.001	0.14	0.844	0.616	5.95	9.29	0.8066	0.23	0.952	31	0.905	2.7312	0.931471
10	131760460	C	G	.	EBF3	ENSG00000108001	ENST00000368648	ENSP00000357637	Q9H4W6-2	COE3_HUMAN	R129P	Likely_pathogenic	0	0.002	0.41	0.873	0.567	6.03	7.883	0.9186	0.26	0.933	33	1	3.01024	0.906159
10	135179582	A	G	.	ECHS1	ENSG00000127884	ENST00000368547	ENSP00000357535	P30084	ECHM_HUMAN	C213R	Likely_pathogenic	0	0.01	-0.26	0.349	0.351	5.29	7.856	0.3454	-0.29	0.768	26.1	0.516	1.66466	0.651967
10	135186837	T	A	rs753557738	ECHS1	ENSG00000127884	ENST00000368547	ENSP00000357535	P30084	ECHM_HUMAN	M1L	Likely_pathogenic	0	0	0.25	0.688	0.312	2.58	0.473	1	0.08	0.72	16.55	0.069	.	.
11	298673	C	T	rs755986012	IFITM5	ENSG00000206013	ENST00000382614	ENSP00000372059	A6NNB3	IFM5_HUMAN	R76Q	Likely_benign	0.000212775	1	-2.01	0.089	0.103	-0.754	0.843	0.2884	-0.47	0.21	12.43	0.009	0.0127429	0.272491
11	532671	G	C	.	HRAS	ENSG00000174775	ENST00000451590	ENSP00000407586	P01112	RASH_HUMAN	P179A	Likely_benign	0	0.44	-0.2	0.162	0.088	3.14	3.255	0.0265	-0.38	0.271	12.98	0	0.957871	0.344326
11	613957	T	C	rs200579991	IRF7	ENSG00000185507	ENST00000397566	ENSP00000380697	Q92985-4	IRF7_HUMAN	T267A	Likely_benign	0.000446622	0.784	-3.78	0.062	0.188	2.15	-0.256	0.0293	-0.31	0.116	8.766	.	0.101885	0.449857
11	679700	C	T	rs371467345	DEAF1	ENSG00000177030	ENST00000382409	ENSP00000371846	O75398	DEAF1_HUMAN	A372T	Benign	0.000692892	0.583	0.04	0.142	0.077	0.88	-0.086	.	-0.47	0.055	14.3	0	0.586668	0.601678
11	681080	C	G	.	DEAF1	ENSG00000177030	ENST00000382409	ENSP00000371846	O75398	DEAF1_HUMAN	V294L	Likely_pathogenic	0	0.019	-0.48	0.564	0.29	3.65	1.999	.	-0.03	0.651	23.7	0.232	0.615613	0.662383
11	684917	C	T	.	DEAF1	ENSG00000177030	ENST00000382409	ENSP00000371846	O75398	DEAF1_HUMAN	C284Y	Likely_pathogenic	0	0	-0.07	0.904	0.718	4.46	7.103	.	0.18	0.956	27.8	0.999	2.0824	0.906386
11	684926	C	G	.	DEAF1	ENSG00000177030	ENST00000382409	ENSP00000371846	O75398	DEAF1_HUMAN	C281S	Likely_pathogenic	0	0.001	-0.12	0.909	0.764	4.46	7.137	.	0.27	0.928	25.5	0.997	1.76827	0.888818
11	684962	T	C	.	DEAF1	ENSG00000177030	ENST00000382409	ENSP00000371846	O75398	DEAF1_HUMAN	D269G	Likely_benign	0	0.004	-0.66	0.437	0.551	4.46	7.236	.	-0.13	0.633	32	0.935	1.826	0.755303
11	686941	C	T	.	DEAF1	ENSG00000177030	ENST00000382409	ENSP00000371846	O75398	DEAF1_HUMAN	E241K	Likely_pathogenic	0	0.001	-0.28	0.815	0.605	4.07	5.9	.	0.1	0.831	25.2	0.999	1.69731	0.817392
11	687914	A	G	.	DEAF1	ENSG00000177030	ENST00000382409	ENSP00000371846	O75398	DEAF1_HUMAN	S221P	Likely_pathogenic	0	0.029	-0.06	0.68	0.497	4.67	8.982	.	-0.03	0.833	27.5	0.999	1.79881	0.60346
11	824813	G	T	rs201573098	PNPLA2	ENSG00000177666	ENST00000336615	ENSP00000337701	Q96AD5	PLPL2_HUMAN	S489I	Benign	0.000869525	0	1.4	0.15	0.057	1.67	2.662	0.1474	-0.56	0.098	18.73	0.003	0.263824	0.55312
11	836092	A	C	rs199816860	CD151	ENSG00000177697	ENST00000397420	ENSP00000380565	P48509	CD151_HUMAN	K8T	Benign	0.00103165	0.088	1.1	0.202	0.056	1.6	4.014	0.1429	-0.42	0.569	12.9	0.007	0.16993	0.560807
11	1958209	G	A	rs1130395	TNNT3	ENSG00000130595	ENST00000278317	ENSP00000278317	P45378-2	TNNT3_HUMAN	S233N	Benign	0.000468478	1	-0.8	0.294	0.3	3.26	2.827	0.0837	-0.3	0.252	16.87	0.001	0.315361	0.65044
11	2156654	C	A	.	IGF2	ENSG00000167244	ENST00000434045	ENSP00000391826	P01344-3	IGF2_HUMAN	G90C	Likely_pathogenic	0	0	-5.07	0.958	0.966	3.35	6.997	0.8862	0.57	0.738	28.3	1	1.78775	0.833763
11	2182047	G	A	.	INS-IGF2	ENSG00000129965	ENST00000397270	ENSP00000380440	F8WCM5	INSR2_HUMAN	P52L	Pathogenic	0	0	-2.5	0.732	0.639	3.08	4.345	0.9313	0.15	0.472	23.9	0.929	0.904622	.
11	2188675	T	A	rs778613708	TH	ENSG00000180176	ENST00000381178	ENSP00000370571	P07101	TY3H_HUMAN	I260F	Likely_benign	0.000397369	0.012	-6.11	0.428	0.607	1.03	1.208	0.1725	-0.01	0.489	21.4	.	0.222104	0.465917
11	2189801	A	T	.	TH	ENSG00000180176	ENST00000381178	ENSP00000370571	P07101	TY3H_HUMAN	V167E	Likely_pathogenic	0	0.276	-4.93	0.746	0.63	2.01	6.61	0.5156	0.17	0.656	22.1	.	0.291285	0.847722
11	2466701	T	A	.	KCNQ1	ENSG00000053918	ENST00000155840	ENSP00000155840	P51787	KCNQ1_HUMAN	Y125N	Likely_pathogenic	0	0.012	-4.41	0.914	0.919	3.17	4.324	.	0.26	0.888	29.6	0.889	2.80478	0.866654
11	2549238	T	C	.	KCNQ1	ENSG00000053918	ENST00000155840	ENSP00000155840	P51787	KCNQ1_HUMAN	L156P	Likely_pathogenic	0	0	-4.85	0.994	0.951	4.46	6.463	.	0.52	0.972	26.3	0.997	2.8695	0.81301
11	2593335	G	C	.	KCNQ1	ENSG00000053918	ENST00000155840	ENSP00000155840	P51787	KCNQ1_HUMAN	R259P	Likely_pathogenic	0	0.014	-4.85	0.966	0.913	4.03	9.14	.	0.54	0.901	26.6	0.601	1.28941	0.844268
11	2594080	T	C	.	KCNQ1	ENSG00000053918	ENST00000155840	ENSP00000155840	P51787	KCNQ1_HUMAN	L262P	Pathogenic	0	0	-4.73	0.984	0.978	3.74	7.515	.	0.59	0.975	26.5	0.995	1.50727	0.86034
11	2606518	C	A	.	KCNQ1	ENSG00000053918	ENST00000155840	ENSP00000155840	P51787	KCNQ1_HUMAN	A370E	Likely_pathogenic	0	0.001	-5.76	0.69	0.883	3.84	7.386	.	0.31	0.88	25.8	0.985	1.25653	0.818315
11	2606520	G	C	rs199473412	KCNQ1	ENSG00000053918	ENST00000155840	ENSP00000155840	P51787	KCNQ1_HUMAN	A371P	Likely_pathogenic	0	0.001	-6.17	0.838	0.908	3.84	9.327	.	0.39	0.949	26.3	0.999	1.34215	0.827243
11	2683224	T	C	rs767215260	KCNQ1	ENSG00000053918	ENST00000155840	ENSP00000155840	P51787	KCNQ1_HUMAN	M476T	Likely_benign	0	1	-6.19	0.068	0.382	1.35	1.466	.	-0.17	0.034	7.077	0	0.42493	0.289768
11	2869147	G	A	rs781333509	KCNQ1	ENSG00000053918	ENST00000155840	ENSP00000155840	P51787	KCNQ1_HUMAN	D649N	Likely_benign	2.14066e-05	1	-5.64	0.033	0.404	-3.87	-0.182	.	-0.17	0.028	0.048	0	0.359366	0.423927
11	2905252	C	T	rs1364915876	CDKN1C	ENSG00000129757	ENST00000647251	ENSP00000496631	A0A2R8YFP9	A0A2R8YFP9_HUMAN	R123H	Likely_benign	0	.	.	.	0.14	1.62	0.27	.	0.07	0.018	14.11	.	.	.
11	2905264	C	A	rs763529383	CDKN1C	ENSG00000129757	ENST00000647251	ENSP00000496631	A0A2R8YFP9	A0A2R8YFP9_HUMAN	W119L	Likely_benign	2.54023e-05	.	.	.	0.161	-1.58	-0.831	.	-0.11	0.068	9.662	.	.	.
11	2905297	G	C	.	CDKN1C	ENSG00000129757	ENST00000647251	ENSP00000496631	A0A2R8YFP9	A0A2R8YFP9_HUMAN	P108R	Likely_benign	0	.	.	.	0.072	0.343	0.091	.	-0.04	0.054	5.358	.	.	.
11	2905303	C	T	.	CDKN1C	ENSG00000129757	ENST00000647251	ENSP00000496631	A0A2R8YFP9	A0A2R8YFP9_HUMAN	R106H	Likely_benign	0	.	.	.	0.195	-0.093	-0.445	.	-0.08	0.029	6.986	.	.	.
11	2905309	G	A	.	CDKN1C	ENSG00000129757	ENST00000647251	ENSP00000496631	A0A2R8YFP9	A0A2R8YFP9_HUMAN	P104L	Likely_benign	0	.	.	.	0.171	-3.2	-0.252	.	-0.07	0.064	5.949	.	.	.
11	2905350	G	T	.	CDKN1C	ENSG00000129757	ENST00000414822	ENSP00000413720	P49918	CDN1C_HUMAN	R279S	Likely_pathogenic	0	.	.	.	.	.	.	0.9125	0.14	0.203	26.9	0.972	.	.
11	2905350	G	T	.	CDKN1C	ENSG00000129757	ENST00000647251	ENSP00000496631	A0A2R8YFP9	A0A2R8YFP9_HUMAN	S90R	Likely_pathogenic	0	.	.	.	.	.	.	.	0.14	0.034	26.9	.	.	.
11	2906044	G	C	rs483352987	CDKN1C	ENSG00000129757	ENST00000414822	ENSP00000413720	P49918	CDN1C_HUMAN	Q226E	Likely_benign	0.0001628	0	-2.33	0.058	0.195	2.35	-0.957	0.2632	-0.34	0.056	18.48	0.024	1.36996	0.772321
11	2906187	A	G	rs1060500177	CDKN1C	ENSG00000129757	ENST00000414822	ENSP00000413720	P49918	CDN1C_HUMAN	L178P	Likely_benign	4.08197e-05	0.127	1.63	0.038	0.021	-3.28	-1.306	0.0516	-0.74	0.096	3.726	0	1.90546	0.549519
11	2906190	A	G	rs1288020047	CDKN1C	ENSG00000129757	ENST00000414822	ENSP00000413720	P49918	CDN1C_HUMAN	V177A	Likely_benign	0	0.202	1.03	0.049	0.078	-3.28	-0.454	0.0533	-0.74	0.019	0.008	0	1.50458	0.550484
11	2906367	G	A	rs771731330	CDKN1C	ENSG00000129757	ENST00000414822	ENSP00000413720	P49918	CDN1C_HUMAN	P118L	Benign/Likely_benign	0.000131627	0.206	-2.24	0.08	0.111	1.38	-0.035	0.25	-0.41	0.059	20.6	0.042	1.42262	0.790734
11	3832618	C	A	rs150486631	PGAP2	ENSG00000148985	ENST00000396991	ENSP00000380188	A0A0A0MS75	A0A0A0MS75_HUMAN	S33Y	Likely_benign	0.00017906	.	.	0.466	0.065	3.87	0.862	0.4389	-0.31	0.087	11.77	.	.	.
11	3832639	G	T	rs771207485	PGAP2	ENSG00000148985	ENST00000396991	ENSP00000380188	A0A0A0MS75	A0A0A0MS75_HUMAN	R40L	Likely_benign	7.96679e-06	.	.	0.244	0.033	3.62	0.29	0.0875	-0.44	0.228	12.54	.	.	.
11	3845213	T	C	.	PGAP2	ENSG00000148985	ENST00000278243	ENSP00000278243	Q9UHJ9-2	PGAP2_HUMAN	F150S	Likely_pathogenic	0	0.008	0.87	0.886	0.55	5.86	4.35	0.4174	0.14	0.622	28.6	0.98	0.99465	0.825411
11	3845280	G	A	rs756891130	PGAP2	ENSG00000148985	ENST00000465307	ENSP00000434401	B7Z2X5	B7Z2X5_HUMAN	A115T	Likely_benign	3.58212e-05	.	.	0.221	0.101	-9.72	-0.868	.	-0.81	0.019	3.997	.	.	.
11	3845504	C	T	rs780919622	PGAP2	ENSG00000148985	ENST00000465307	ENSP00000434401	B7Z2X5	B7Z2X5_HUMAN	P145S	Likely_benign	3.97684e-06	.	.	0.603	0.101	2.54	2	.	-0.06	0.048	12.66	.	.	.
11	6412057	G	A	rs560531338	SMPD1	ENSG00000166311	ENST00000342245	ENSP00000340409	P17405	ASM_HUMAN	V77M	Likely_benign	9.54745e-05	0.172	2.86	0.06	0.038	4.34	1.477	0.0531	-0.65	0.199	15.07	.	0.226298	0.40385
11	6412081	G	A	rs368200803	SMPD1	ENSG00000166311	ENST00000342245	ENSP00000340409	P17405	ASM_HUMAN	G85R	Likely_benign	0.000680375	0.309	-4.01	0.198	0.646	3.39	2.215	0.3819	0.11	0.451	20.6	.	0.263661	0.37838
11	6415780	G	A	rs370828368	SMPD1	ENSG00000166311	ENST00000342245	ENSP00000340409	P17405	ASM_HUMAN	M613I	Likely_benign	0.000109671	0.323	-2.24	0.138	0.193	3.27	1.523	0.0388	-0.31	0.096	17.11	.	0.233464	0.425303
11	6636734	T	C	rs1471156821	TPP1	ENSG00000166340	ENST00000299427	ENSP00000299427	O14773	TPP1_HUMAN	E402G	Likely_pathogenic	7.9552e-06	0.011	-3.74	0.7	0.899	5.08	7.06	0.6899	0.46	0.876	28.5	0.999	0.809819	0.568948
11	6643638	T	A	rs201094018	DCHS1	ENSG00000166341	ENST00000299441	ENSP00000299441	Q96JQ0	PCD16_HUMAN	Y3090F	Likely_benign	0.000516244	0.687	0.6	0.43	0.083	5.04	3.876	0.0613	-0.44	0.209	18.14	0.006	0.173944	0.733509
11	6644638	C	T	rs373478460	DCHS1	ENSG00000166341	ENST00000299441	ENSP00000299441	Q96JQ0	PCD16_HUMAN	A2757T	Benign	0.00119869	0.148	0.73	0.412	0.044	4.17	0.649	0.1766	-0.54	0.231	20.4	0.023	0.197241	0.435787
11	6648346	C	T	rs778658992	DCHS1	ENSG00000166341	ENST00000299441	ENSP00000299441	Q96JQ0	PCD16_HUMAN	S1975N	Likely_benign	0.000428024	0.05	0.53	0.191	0.047	4.26	1.575	0.1672	-0.6	0.178	16.97	0.038	0.20689	0.449374
11	6649895	A	T	rs140469023	DCHS1	ENSG00000166341	ENST00000299441	ENSP00000299441	Q96JQ0	PCD16_HUMAN	D1776E	Benign	0.00075643	0.029	-1.05	0.888	0.759	-0.395	0.925	0.7628	0.19	0.812	22.7	0.998	0.726852	0.665921
11	6651103	C	T	rs538937774	DCHS1	ENSG00000166341	ENST00000299441	ENSP00000299441	Q96JQ0	PCD16_HUMAN	R1612Q	Likely_benign	0.000653846	0.481	4.62	0.245	0.095	5.1	1.452	0.0143	-0.66	0.178	17.84	0.153	0.238895	0.302396
11	6653567	G	T	rs556982880	DCHS1	ENSG00000166341	ENST00000299441	ENSP00000299441	Q96JQ0	PCD16_HUMAN	A1059E	Benign	0.0040902	0.099	4.59	0.506	0.143	4.51	6.343	0.0236	-0.44	0.42	23.4	0.161	0.660444	0.481264
11	6661787	C	T	rs139223913	DCHS1	ENSG00000166341	ENST00000299441	ENSP00000299441	Q96JQ0	PCD16_HUMAN	R353Q	Benign	0.00357111	0.461	0.19	0.639	0.269	5.4	4.962	0.422	-0.24	0.564	24.9	0.993	1.06127	0.685784
11	9286536	C	A	rs202226768	DENND5A	ENSG00000184014	ENST00000328194	ENSP00000328524	Q6IQ26	DEN5A_HUMAN	E27D	Benign	0.0010873	1	3.81	0.148	0.032	-2.61	0.029	0.0258	-0.66	0.148	10.89	0.001	0.36335	0.831983
11	14913723	C	G	rs374132162	CYP2R1	ENSG00000186104	ENST00000334636	ENSP00000334592	Q6VVX0	CP2R1_HUMAN	G10A	Likely_benign	0.000177627	0.545	-0.3	0.081	0.042	1.96	0.378	0.0187	-0.45	0.118	4.348	0.004	0.156336	0.507524
11	17409611	C	G	rs587783667	KCNJ11	ENSG00000187486	ENST00000339994	ENSP00000345708	.	.	E10Q	Likely_benign	4.01326e-06	0.006	-2.4	0.276	0.474	4.3	7.905	0.1031	-0.01	0.531	25.7	0.94	0.975277	0.835178
11	17414581	C	T	rs374743072	ABCC8	ENSG00000006071	ENST00000302539	ENSP00000303960	Q09428-2	ABCC8_HUMAN	R1569Q	Benign	0.000763772	1	-1.14	0.05	0.175	-2.53	0.341	.	-0.59	0.106	13.99	.	.	0.194054
11	17415920	T	C	.	ABCC8	ENSG00000006071	ENST00000302539	ENSP00000303960	Q09428-2	ABCC8_HUMAN	N1481D	Likely_pathogenic	0	0.004	-3.32	0.778	0.914	5.12	7.982	.	-0.06	0.616	26.9	.	.	0.841387
11	17432200	C	T	.	ABCC8	ENSG00000006071	ENST00000302539	ENSP00000303960	Q09428-2	ABCC8_HUMAN	D854N	Pathogenic	0	0.002	-6.42	0.961	0.837	6.17	6.171	.	0.11	0.579	34	.	.	0.772208
11	17449468	A	C	.	ABCC8	ENSG00000006071	ENST00000302539	ENSP00000303960	Q09428-2	ABCC8_HUMAN	W688G	Likely_benign	0	0	-2.68	0.912	0.93	5.3	7.853	.	0.41	0.729	29.8	0.996	.	0.713581
11	17483350	G	A	rs933815442	ABCC8	ENSG00000006071	ENST00000302539	ENSP00000303960	Q09428-2	ABCC8_HUMAN	P201L	Likely_benign	0	0.182	-2.9	0.7	0.616	4.58	7.996	.	-0.13	0.295	22.1	0.573	.	0.743056
11	17485077	C	T	rs574487898	ABCC8	ENSG00000006071	ENST00000302539	ENSP00000303960	Q09428-2	ABCC8_HUMAN	G163S	Likely_benign	0.00022365	0.245	-3.99	0.202	0.281	-0.162	1.105	.	-0.18	0.282	16.23	0.001	.	0.522661
11	17515883	C	A	rs148376296	USH1C	ENSG00000006611	ENST00000005226	ENSP00000005226	Q9Y6N9-5	USH1C_HUMAN	R899L	Likely_benign	0.000125216	0	1.85	0.142	0.012	1.62	0.13	0.0737	-0.7	0.074	12.86	0	0.0754644	0.280307
11	17517136	G	A	rs368030248	USH1C	ENSG00000006611	ENST00000005226	ENSP00000005226	Q9Y6N9-5	USH1C_HUMAN	L879F	Likely_benign	5.1696e-05	0.326	1.37	0.224	0.045	1.71	1.654	0.07	-0.66	0.076	22.2	0.002	0.0670297	0.294286
11	17517162	C	T	rs763367346	USH1C	ENSG00000006611	ENST00000005226	ENSP00000005226	Q9Y6N9-5	USH1C_HUMAN	R870H	Likely_benign	0.000107365	0.567	1.89	0.172	0.077	0.0223	-0.561	0.0073	-0.81	0.039	15.29	0	0.075371	0.212772
11	17517186	G	A	rs749460267	USH1C	ENSG00000006611	ENST00000005226	ENSP00000005226	Q9Y6N9-5	USH1C_HUMAN	P862L	Likely_benign	3.18107e-05	1	1.91	0.232	0.019	1.43	0.474	0.1066	-0.73	0.055	14.71	0	0.0633241	0.402114
11	17517205	C	T	rs201308481	USH1C	ENSG00000006611	ENST00000005226	ENSP00000005226	Q9Y6N9-5	USH1C_HUMAN	V856I	Likely_benign	9.94123e-05	0.021	1.85	0.169	0.115	5.47	2.078	0.0255	-0.68	0.027	22.9	0	0.0528427	0.473049
11	17526223	T	C	rs764059609	USH1C	ENSG00000006611	ENST00000005226	ENSP00000005226	Q9Y6N9-5	USH1C_HUMAN	M719V	Likely_benign	7.95539e-06	0.01	1.76	0.692	0.114	5.64	5.927	0.4126	-0.16	0.377	29.9	0.03	0.0634272	0.724599
11	17530970	G	T	rs758940056	USH1C	ENSG00000006611	ENST00000005226	ENSP00000005226	Q9Y6N9-5	USH1C_HUMAN	A649E	Likely_benign	4.017e-06	0.003	0.82	0.557	0.114	2.76	1.304	0.1164	-0.5	0.075	17.59	0.004	0.0880052	0.369503
11	17531036	T	C	rs199812342	USH1C	ENSG00000006611	ENST00000005226	ENSP00000005226	Q9Y6N9-5	USH1C_HUMAN	E627G	Likely_benign	3.18829e-05	0.002	1.03	0.371	0.14	5.9	2.994	0.2827	-0.33	0.27	22.4	0.015	0.0716618	0.568028
11	17531048	G	T	.	USH1C	ENSG00000006611	ENST00000005226	ENSP00000005226	Q9Y6N9-5	USH1C_HUMAN	P623H	Likely_benign	0	0	0.68	0.493	0.213	5.93	3.641	0.468	-0.17	0.239	25.6	0.956	0.071094	0.628388
11	17531085	C	A	rs560416690	USH1C	ENSG00000006611	ENST00000005226	ENSP00000005226	Q9Y6N9-5	USH1C_HUMAN	V611F	Likely_benign	1.35006e-05	0.003	1.12	0.272	0.125	3.61	0.022	0.0738	-0.55	0.095	14.89	0.027	0.0895792	0.508722
11	17531093	G	A	rs41282932	USH1C	ENSG00000006611	ENST00000005226	ENSP00000005226	Q9Y6N9-5	USH1C_HUMAN	P608L	Likely_benign	5.8142e-05	0.001	1.01	0.406	0.11	5.84	4.444	0.5372	-0.31	0.143	23.4	0.632	0.0649205	0.638494
11	17531096	G	A	rs746490435	USH1C	ENSG00000006611	ENST00000005226	ENSP00000005226	Q9Y6N9-5	USH1C_HUMAN	P607L	Likely_benign	4.19182e-06	0.002	0.04	0.546	0.114	5.84	7.556	0.5717	-0.18	0.133	22.9	0.212	0.0650604	0.636201
11	17531135	G	A	rs758308462	USH1C	ENSG00000006611	ENST00000005226	ENSP00000005226	Q9Y6N9-5	USH1C_HUMAN	P594L	Likely_benign	4.32481e-05	0.001	1.16	0.396	0.204	5.74	5.76	0.4844	-0.27	0.128	18.12	0.027	0.0691922	0.469804
11	17531148	C	T	rs369255684	USH1C	ENSG00000006611	ENST00000005226	ENSP00000005226	Q9Y6N9-5	USH1C_HUMAN	A590T	Likely_benign	4.01034e-05	0.264	1.13	0.216	0.053	-4.32	-0.199	0.0201	-0.75	0.023	0.011	0	0.060552	0.336856
11	17531252	G	C	rs766124113	USH1C	ENSG00000006611	ENST00000005226	ENSP00000005226	Q9Y6N9-5	USH1C_HUMAN	P555R	Likely_benign	8.4786e-06	0.063	0.44	0.529	0.075	4.64	4.2	0.1208	-0.31	0.195	18.51	0.298	0.298503	0.582818
11	17531279	A	T	.	USH1C	ENSG00000006611	ENST00000005226	ENSP00000005226	Q9Y6N9-5	USH1C_HUMAN	I546N	Likely_benign	0	0	1.15	0.741	0.178	4.42	7.456	0.5379	-0.25	0.361	25.5	0.862	0.477561	0.815911
11	17531324	C	T	rs368244741	USH1C	ENSG00000006611	ENST00000005226	ENSP00000005226	Q9Y6N9-5	USH1C_HUMAN	R531H	Likely_benign	1.66803e-05	0	1.13	0.463	0.118	3.71	4.672	0.3359	-0.43	0.127	25.6	0.996	0.170356	0.716458
11	17531369	G	A	rs201870537	USH1C	ENSG00000006611	ENST00000005226	ENSP00000005226	Q9Y6N9-5	USH1C_HUMAN	P516L	Likely_benign	3.43295e-05	0	0.83	0.502	0.083	4.4	5.802	0.6564	-0.36	0.143	23.8	0.069	0.391724	0.610141
11	17531987	C	T	rs372038696	USH1C	ENSG00000006611	ENST00000005226	ENSP00000005226	Q9Y6N9-5	USH1C_HUMAN	E499K	Likely_benign	1.59903e-05	0.038	1.11	0.627	0.081	4.02	3.608	0.3812	-0.38	0.293	22.5	0.005	0.0716618	0.631798
11	17531992	C	A	rs776650177	USH1C	ENSG00000006611	ENST00000005226	ENSP00000005226	Q9Y6N9-5	USH1C_HUMAN	R497L	Likely_benign	4.39392e-05	0	1.16	0.858	0.265	5.92	7.223	0.6917	0.15	0.504	29.5	0.995	0.427599	0.798919
11	17532010	T	C	rs752030009	USH1C	ENSG00000006611	ENST00000005226	ENSP00000005226	Q9Y6N9-5	USH1C_HUMAN	E491G	Likely_benign	3.18717e-05	0	1.13	0.762	0.242	5.92	7.323	0.3605	0.07	0.537	32	0.994	0.416281	0.46673
11	17532025	A	G	rs756221230	USH1C	ENSG00000006611	ENST00000005226	ENSP00000005226	Q9Y6N9-5	USH1C_HUMAN	I486T	Likely_benign	1.59213e-05	0.548	-0.16	0.371	0.096	3.64	5.606	0.1584	-0.51	0.139	20.5	0.001	0.0767061	0.629341
11	17532068	C	T	.	USH1C	ENSG00000006611	ENST00000005226	ENSP00000005226	Q9Y6N9-5	USH1C_HUMAN	V472M	Likely_benign	0	0	-0.16	0.824	0.232	5.92	7.223	0.2038	0.03	0.242	33	0.997	0.38942	0.765311
11	17533494	C	T	rs755916304	USH1C	ENSG00000006611	ENST00000005226	ENSP00000005226	Q9Y6N9-5	USH1C_HUMAN	M456I	Likely_benign	3.97741e-06	0.001	1.25	0.56	0.035	5.72	3.779	0.1909	-0.41	0.112	23.9	0.005	0.070761	0.813041
11	17533513	T	C	.	USH1C	ENSG00000006611	ENST00000005226	ENSP00000005226	Q9Y6N9-5	USH1C_HUMAN	Y450C	Likely_benign	0	0.003	-0.15	0.476	0.187	5.2	4.331	0.1961	-0.18	0.163	24	0.592	0.174187	0.73646
11	17537827	C	G	rs1232470937	USH1C	ENSG00000006611	ENST00000005226	ENSP00000005226	Q9Y6N9-5	USH1C_HUMAN	W407C	Likely_benign	0	0	-0.12	0.891	0.371	6.17	6.934	0.4692	0.25	0.586	32	0.956	0.409264	0.730107
11	17568935	T	C	rs773298682	OTOG	ENSG00000188162	ENST00000399391	ENSP00000382323	Q6ZRI0	OTOG_HUMAN	S6P	Likely_benign	0	0.232	2.14	0.139	0.02	-0.0741	0.006	0.0598	-0.72	0.123	1.388	.	.	0.440565
11	17574684	A	G	rs534942001	OTOG	ENSG00000188162	ENST00000399391	ENSP00000382323	Q6ZRI0	OTOG_HUMAN	N116S	Benign	0.000695438	0	2.32	0.629	0.286	5.36	8.947	0.5195	-0.53	0.231	24.2	.	.	0.640848
11	17580139	G	A	rs756177290	OTOG	ENSG00000188162	ENST00000399391	ENSP00000382323	Q6ZRI0	OTOG_HUMAN	A363T	Benign	0.000244865	0.038	-1.08	0.085	0.16	2.24	2.348	0.1775	-0.43	0.135	19.09	.	.	0.375486
11	17629948	G	A	rs778218478	OTOG	ENSG00000188162	ENST00000399391	ENSP00000382323	Q6ZRI0	OTOG_HUMAN	R1433Q	Likely_benign	0.00101235	0.745	0.58	0.099	0.037	-3.86	-1.046	0.0099	-0.75	0.139	1.775	.	.	0.219772
11	17632396	C	G	rs376684690	OTOG	ENSG00000188162	ENST00000399391	ENSP00000382323	Q6ZRI0	OTOG_HUMAN	P1862R	Benign/Likely_benign	0.000533191	0.02	2.34	0.156	0.091	5.02	1.236	0.4215	-0.6	0.235	15.03	.	.	0.310201
11	17632939	C	T	rs545321215	OTOG	ENSG00000188162	ENST00000399391	ENSP00000382323	Q6ZRI0	OTOG_HUMAN	T2043I	Likely_benign	0.000291829	0.302	2.38	0.053	0.009	1.31	0.026	0.074	-0.74	0.34	8.135	.	.	0.322771
11	17741471	C	A	rs761828232	MYOD1	ENSG00000129152	ENST00000250003	ENSP00000250003	P15172	MYOD1_HUMAN	P48T	Likely_benign	0.000486785	0.03	-1.17	0.25	0.531	5.22	1.437	0.6149	-0.04	0.514	26.2	0.902	1.41931	0.622167
11	17741592	A	G	rs544592180	MYOD1	ENSG00000129152	ENST00000250003	ENSP00000250003	P15172	MYOD1_HUMAN	H88R	Likely_benign	0.000383835	0.001	-2.22	0.799	0.875	4.89	9.3	0.6481	0.21	0.682	27.1	0.998	1.5553	0.832627
11	17793264	G	A	.	KCNC1	ENSG00000129159	ENST00000265969	ENSP00000265969	P48547-2	KCNC1_HUMAN	C208Y	Likely_pathogenic	0	0	-4.39	0.952	0.873	4.7	10.003	0.7495	0.57	0.944	27.6	0.998	2.57828	0.931983
11	17793903	C	T	.	KCNC1	ENSG00000129159	ENST00000265969	ENSP00000265969	P48547-2	KCNC1_HUMAN	A421V	Pathogenic/Likely_pathogenic	0	0.001	-4.78	0.864	0.917	5.15	7.905	0.6178	0.47	0.841	26.3	0.999	2.6683	0.914055
11	17793935	G	C	.	KCNC1	ENSG00000129159	ENST00000265969	ENSP00000265969	P48547-2	KCNC1_HUMAN	V432L	Likely_pathogenic	0	0.002	-4.87	0.822	0.929	5.15	10.003	0.6523	0.51	0.835	26.3	0.999	2.62206	0.882702
11	18291293	T	C	rs1059560	SAA1	ENSG00000173432	ENST00000405158	ENSP00000384906	E9PQD6	E9PQD6_HUMAN	F87S	Likely_benign	0.000374085	0.535	3.03	0.084	0.014	-3.27	-1.444	0.0617	-0.7	0.396	0.061	0.002	0.0071065	0.356631
11	18303597	G	A	rs75482179	HPS5	ENSG00000110756	ENST00000349215	ENSP00000265967	Q9UPZ3	HPS5_HUMAN	R1077W	Benign	0.00163833	0.004	0.33	0.562	0.236	3.9	3.541	0.3575	-0.23	0.354	27.5	0.721	0.302184	0.402787
11	18318498	G	A	rs200704721	HPS5	ENSG00000110756	ENST00000349215	ENSP00000265967	Q9UPZ3	HPS5_HUMAN	R453C	Likely_benign	0.0007925	0	0.02	0.796	0.608	5.71	9.602	0.673	0.26	0.662	32	1	0.39126	0.757852
11	18320466	T	C	rs547880287	HPS5	ENSG00000110756	ENST00000349215	ENSP00000265967	Q9UPZ3	HPS5_HUMAN	N346S	Likely_benign	0.000461262	0.203	0.5	0.243	0.063	2.88	1.491	0.2517	-0.62	0.181	17.43	0.013	0.0494024	0.321007
11	19204264	C	A	rs547374738	CSRP3	ENSG00000129170	ENST00000533783	ENSP00000431813	P50461	CSRP3_HUMAN	G180C	Likely_benign	0.000135221	0	-3.51	0.865	0.871	6.06	7.626	0.9077	0.47	0.944	32	1	0.396643	0.80985
11	19207826	G	A	rs766621810	CSRP3	ENSG00000129170	ENST00000649842	ENSP00000497531	A0A3B3ISZ2	A0A3B3ISZ2_HUMAN	P61L	Likely_benign	1.19353e-05	.	.	.	.	-11.7	-2.215	.	-0.74	0.24	1.464	.	.	.
11	22646387	T	C	rs200416138	FANCF	ENSG00000183161	ENST00000327470	ENSP00000330875	Q9NPI8	FANCF_HUMAN	K324E	Benign	4.77145e-05	1	1.62	0.028	0.045	2.29	0.433	0.1909	-0.77	0.018	12.73	0	0.324098	0.261255
11	22647209	G	A	rs577253174	FANCF	ENSG00000183161	ENST00000327470	ENSP00000330875	Q9NPI8	FANCF_HUMAN	R50W	Benign	0.000484519	0.029	1.44	0.248	0.024	-0.0241	-0.199	0.3016	-0.56	0.115	22.7	0.94	0.538149	0.442417
11	31814985	C	T	.	PAX6	ENSG00000007372	ENST00000640684	ENSP00000491492	A0A1W2PPN2	A0A1W2PPN2_HUMAN	V359I	Pathogenic	0	.	.	.	.	.	.	.	0.66	0.051	35	.	.	.
11	31815330	C	G	.	PAX6	ENSG00000007372	ENST00000640368	ENSP00000492024	P26367-2	PAX6_HUMAN	R276S	Pathogenic	0	.	.	.	0.941	4.07	3.621	0.716	0.53	0.82	25.2	.	.	0.895023
11	31815580	C	G	.	PAX6	ENSG00000007372	ENST00000640368	ENSP00000492024	P26367-2	PAX6_HUMAN	Q269H	Pathogenic	0	.	.	.	0.961	5.47	4.364	0.6195	0.51	0.765	36	.	.	0.866099
11	31816228	T	C	.	PAX6	ENSG00000007372	ENST00000640368	ENSP00000492024	P26367-2	PAX6_HUMAN	Q225R	Likely_pathogenic	0	.	.	.	0.724	5.63	7.604	0.6501	0.19	0.639	23.9	.	.	0.91473
11	31822379	C	A	.	PAX6	ENSG00000007372	ENST00000640368	ENSP00000492024	P26367-2	PAX6_HUMAN	R142L	Likely_pathogenic	0	.	.	.	0.908	3.83	7.189	0.806	0.53	0.966	24.6	.	.	0.909667
11	31823252	C	G	.	PAX6	ENSG00000007372	ENST00000640368	ENSP00000492024	P26367-2	PAX6_HUMAN	G86R	Likely_pathogenic	0	.	.	.	0.978	5.35	7.871	0.781	0.58	0.947	28.7	.	.	0.943099
11	31824355	C	G	.	PAX6	ENSG00000007372	ENST00000640368	ENSP00000492024	P26367-2	PAX6_HUMAN	G13A	Pathogenic	0	.	.	.	0.986	4.48	7.868	0.7527	0.58	0.864	25.6	1	.	0.897285
11	32421586	T	C	.	WT1	ENSG00000184937	ENST00000332351	ENSP00000331327	J3KNN9	J3KNN9_HUMAN	S336G	Likely_pathogenic	0	1	-1.79	0.078	0.159	1.56	0.618	0.0735	-0.4	0.016	12.71	.	.	0.420178
11	32450063	A	T	rs377573993	WT1	ENSG00000184937	ENST00000332351	ENSP00000331327	J3KNN9	J3KNN9_HUMAN	M250K	Likely_benign	0.00023893	0	-1.97	0.714	0.597	5.62	8.193	0.556	0.16	0.18	24.6	.	.	0.47712
11	32456338	G	A	rs757349907	WT1	ENSG00000184937	ENST00000332351	ENSP00000331327	J3KNN9	J3KNN9_HUMAN	P185L	Likely_benign	0.000126777	0.001	-2.29	0.314	0.664	3.24	7.594	0.7248	-0.08	0.228	26.6	.	.	0.740721
11	32456384	C	A	.	WT1	ENSG00000184937	ENST00000332351	ENSP00000331327	J3KNN9	J3KNN9_HUMAN	G170C	Likely_pathogenic	0	0	-2.89	0.671	0.873	3.24	7.284	0.5873	0.16	0.837	31	.	.	0.93887
11	32456629	C	G	.	WT1	ENSG00000184937	ENST00000332351	ENSP00000331327	J3KNN9	J3KNN9_HUMAN	G88A	Pathogenic	0	0.247	-1.8	0.137	0.251	1.74	3.78	0.3916	-0.3	0.119	17.9	.	.	0.926268
11	34474721	C	T	rs78209054	CAT	ENSG00000121691	ENST00000241052	ENSP00000241052	P04040	CATA_HUMAN	R189C	Benign	0.000931937	0.037	-2.89	0.735	0.427	5.16	3.986	0.4691	-0.05	0.474	23.7	0.195	0.367919	0.788591
11	34937995	C	T	rs555380381	PDHX	ENSG00000110435	ENST00000448838	ENSP00000389404	O00330-3	ODPX_HUMAN	P26L	Likely_benign	0.000255526	0.404	2.51	0.05	0.015	-8.24	-3.324	0.1907	-0.73	0.023	5.856	.	.	.
11	35016505	T	C	rs756023441	PDHX	ENSG00000110435	ENST00000227868	ENSP00000227868	O00330	ODPX_HUMAN	V431A	Likely_pathogenic	3.98365e-06	0.002	0.74	0.777	0.681	6.04	7.625	0.6609	0.18	0.901	25.9	0.988	0.317064	0.670854
11	35302526	C	T	rs374090482	SLC1A2	ENSG00000110436	ENST00000278379	ENSP00000278379	P43004	EAA2_HUMAN	V437I	Benign	0.00109679	1	0.46	0.094	0.055	3.67	2.789	0.2294	-0.52	0.181	14.47	0.025	0.527487	0.434688
11	36595188	C	T	rs146457887	RAG1	ENSG00000166349	ENST00000299440	ENSP00000299440	P15918	RAG1_HUMAN	R112C	Likely_pathogenic	3.1838e-05	0	-0.95	0.923	0.552	6.14	4.448	0.7384	0.31	0.791	29.4	0.991	0.864186	0.632254
11	36596008	T	C	rs141049427	RAG1	ENSG00000166349	ENST00000299440	ENSP00000299440	P15918	RAG1_HUMAN	I385T	Likely_benign	5.97319e-05	0.557	-0.45	0.028	0.066	4.62	1.08	0.0131	-0.59	0.016	13.36	0	0.236279	0.37835
11	36614771	T	C	rs545910812	RAG2	ENSG00000175097	ENST00000618712	ENSP00000478672	P55895	RAG2_HUMAN	I316M	Benign	0.000342106	.	.	0.053	0.187	1.5	0.727	0.0875	-0.37	0.374	17.98	0.289	.	0.534713
11	36615090	A	G	.	RAG2	ENSG00000175097	ENST00000618712	ENSP00000478672	P55895	RAG2_HUMAN	I210T	Pathogenic	0	.	.	0.636	0.712	5.7	8.947	0.2936	0.07	0.744	25.6	0.912	.	0.515016
11	44129405	A	T	.	EXT2	ENSG00000151348	ENST00000395673	ENSP00000379032	Q93063-3	EXT2_HUMAN	H81L	Benign	0	0.103	0.82	0.873	0.402	5.45	8.818	0.2646	0.07	0.709	23.8	.	0.323612	0.615434
11	44146484	C	T	rs146098187	EXT2	ENSG00000151348	ENST00000395673	ENSP00000379032	Q93063-3	EXT2_HUMAN	R330C	Benign	0.000322314	0.05	-3.6	0.756	0.687	3.95	5.539	0.3713	0.27	0.253	22.3	.	0.30231	0.471931
11	44151617	G	A	.	EXT2	ENSG00000151348	ENST00000395673	ENSP00000379032	Q93063-3	EXT2_HUMAN	E401K	Benign	0	0.245	-4.38	0.476	0.515	5.66	9.864	0.174	0.23	0.374	25	.	0.506867	0.523804
11	44151641	A	G	rs1465688101	EXT2	ENSG00000151348	ENST00000395673	ENSP00000379032	Q93063-3	EXT2_HUMAN	I409V	Benign	7.95349e-06	0.653	-4.6	0.202	0.334	4.34	5.209	0.0685	-0.03	0.092	17.62	.	0.182645	0.438573
11	44193167	T	G	rs769052712	EXT2	ENSG00000151348	ENST00000395673	ENSP00000379032	Q93063-3	EXT2_HUMAN	W427G	Likely_benign	1.19295e-05	0.011	-3.5	0.789	0.875	5.5	7.826	0.5343	0.42	0.675	31	.	0.635874	0.733352
11	44193236	C	T	rs540229057	EXT2	ENSG00000151348	ENST00000395673	ENSP00000379032	Q93063-3	EXT2_HUMAN	R450W	Benign	4.37612e-05	0	-4.91	0.987	0.878	3.56	3.54	0.7965	0.52	0.884	28.9	.	0.843467	0.832498
11	44286555	G	A	rs61737293	ALX4	ENSG00000052850	ENST00000329255	ENSP00000332744	Q9H161	ALX4_HUMAN	T362M	Benign	0.000344289	0.013	-2.82	0.407	0.452	5.19	6.119	0.4481	-0.09	0.267	26.1	0.791	0.548876	0.67525
11	44297201	C	G	rs553689111	ALX4	ENSG00000052850	ENST00000329255	ENSP00000332744	Q9H161	ALX4_HUMAN	E158D	Benign	0.000684597	0.235	-2.77	0.097	0.299	1.71	2.902	0.0169	-0.42	0.154	9.575	0.003	0.896335	0.66759
11	44331153	A	T	rs182274454	ALX4	ENSG00000052850	ENST00000329255	ENSP00000332744	Q9H161	ALX4_HUMAN	C154S	Likely_benign	0.000216373	0.003	-2.68	0.889	0.62	3.69	6.759	0.6335	0.15	0.362	25.1	0.866	0.399879	0.714185
11	44331387	G	T	rs79200219	ALX4	ENSG00000052850	ENST00000329255	ENSP00000332744	Q9H161	ALX4_HUMAN	P76T	Benign	0.000771221	0.103	-2.71	0.33	0.127	3.59	2.884	0.2677	-0.24	0.169	16.93	0.01	0.326412	0.799063
11	45827482	G	A	rs541937245	SLC35C1	ENSG00000181830	ENST00000314134	ENSP00000313318	Q96A29	FUCT1_HUMAN	V44M	Likely_benign	0.00027837	0.001	-0.31	0.739	0.411	2.68	7.476	0.4911	-0.1	0.397	26.1	0.992	1.48962	0.7843
11	46341881	T	G	rs544539212	CREB3L1	ENSG00000157613	ENST00000621158	ENSP00000481956	Q96BA8	CR3L1_HUMAN	L442R	Benign	0.0014684	.	.	0.532	0.169	4.93	5.843	0.2206	-0.19	0.513	25.8	0.77	.	0.478025
11	46727333	G	A	rs149066130	ZNF408	ENSG00000175213	ENST00000311764	ENSP00000309606	Q9H9D4	ZN408_HUMAN	A695T	Likely_benign	0.0005016	0.762	2.9	0.157	0.037	-7.19	-3.457	0.112	-0.83	0.036	0.161	0.001	0.17953	0.226664
11	46911849	G	A	.	LRP4	ENSG00000134569	ENST00000378623	ENSP00000367888	O75096	LRP4_HUMAN	R632C	Likely_pathogenic	0	0.001	-4.48	0.903	0.906	5.63	4.058	0.7799	0.54	0.947	32	1	1.752	0.764101
11	47354149	T	C	rs1218279399	MYBPC3	ENSG00000134571	ENST00000545968	ENSP00000442795	Q14896	MYPC3_HUMAN	M1199V	Likely_benign	4.01629e-06	0.124	-0.19	0.21	0.101	0.796	0.171	0.2483	-0.64	0.294	1.317	.	0.223249	0.249624
11	47354232	T	C	rs749752972	MYBPC3	ENSG00000134571	ENST00000545968	ENSP00000442795	Q14896	MYPC3_HUMAN	N1171S	Likely_benign	1.23411e-05	0.692	-2.08	0.127	0.237	-9.85	-6.492	0.0031	-0.6	0.116	0.618	.	0.172914	0.217289
11	47354476	G	A	rs1488618086	MYBPC3	ENSG00000134571	ENST00000545968	ENSP00000442795	Q14896	MYPC3_HUMAN	P1127S	Likely_benign	8.27089e-06	1	0.53	0.161	0.051	1.04	1.783	0.1872	-0.68	0.208	14.59	.	0.221667	0.50557
11	47358990	T	C	.	MYBPC3	ENSG00000134571	ENST00000545968	ENSP00000442795	Q14896	MYPC3_HUMAN	I852V	Likely_benign	0	0.363	0.5	0.309	0.017	1.2	1.663	0.2195	-0.63	0.165	16.2	.	0.193816	0.290698
11	47361305	A	G	rs1189009603	MYBPC3	ENSG00000134571	ENST00000545968	ENSP00000442795	Q14896	MYPC3_HUMAN	I655T	Likely_benign	6.37105e-05	1	-0.26	0.03	0.056	-4.28	-0.198	0.0166	-0.67	0.318	0.103	.	0.276733	0.276597
11	47364269	C	A	.	MYBPC3	ENSG00000134571	ENST00000545968	ENSP00000442795	Q14896	MYPC3_HUMAN	R495L	Likely_pathogenic	0	0.177	-0.25	0.867	0.381	4.63	5.797	0.5403	0.14	0.586	23.2	.	0.921205	0.694961
11	47372067	G	A	.	MYBPC3	ENSG00000134571	ENST00000545968	ENSP00000442795	Q14896	MYPC3_HUMAN	A131V	Likely_benign	0	0.304	0.33	0.054	0.034	0.584	0.288	0.0723	-0.63	0.069	12.07	0	0.218339	0.487495
11	47436663	C	T	rs368704328	SLC39A13	ENSG00000165915	ENST00000533076	ENSP00000434290	G3V1B2	G3V1B2_HUMAN	S323L	Likely_benign	1.61215e-05	0.322	-0.66	0.188	0.299	-5.33	-1.66	.	-0.21	0.489	10.16	.	.	.
11	47600708	G	A	rs752752534	NDUFS3	ENSG00000213619	ENST00000263774	ENSP00000263774	O75489	NDUS3_HUMAN	R22K	Likely_benign	0.000365046	0.424	-1	0.19	0.044	3.7	2.286	0.0205	-0.24	0.107	16.22	0.039	0.317564	0.700018
11	57367469	G	A	rs752993036	SERPING1	ENSG00000149131	ENST00000278407	ENSP00000278407	P05155	IC1_HUMAN	E57K	Likely_benign	0.00011929	0.039	-1.89	0.059	0.436	-2.59	-0.924	0.1985	-0.18	0.101	3.826	0.001	0.495575	0.19987
11	57367544	A	T	rs147409450	SERPING1	ENSG00000149131	ENST00000278407	ENSP00000278407	P05155	IC1_HUMAN	T82S	Likely_benign	9.21947e-05	0.418	-1.85	0.073	0.179	-2.22	-0.585	0.0617	-0.34	0.056	0.048	0.003	0.409399	0.232507
11	57559105	A	G	rs145191455	CTNND1	ENSG00000198561	ENST00000399050	ENSP00000382004	O60716	CTND1_HUMAN	N52S	Likely_benign	0.00301318	0.466	1.63	0.122	0.027	3.29	1.482	0.003	-0.7	0.084	14.77	0.003	0.271809	0.38338
11	57571209	A	G	rs199990235	CTNND1	ENSG00000198561	ENST00000399050	ENSP00000382004	O60716	CTND1_HUMAN	N513D	Likely_benign	0.000506745	0.22	-0.9	0.248	0.203	5.67	3.72	0.1555	-0.31	0.202	22.4	0.012	0.386567	0.328505
11	58920072	A	T	.	FAM111A	ENSG00000166801	ENST00000528737	ENSP00000434435	Q96PZ2	F111A_HUMAN	I311F	Likely_pathogenic	0	0.058	0.93	0.109	0.069	5.65	1.926	0.3248	-0.64	0.143	21.9	0.002	0.0245113	0.37577
11	58920252	A	G	rs143839121	FAM111A	ENSG00000166801	ENST00000528737	ENSP00000434435	Q96PZ2	F111A_HUMAN	T371A	Benign	0.0012689	0.049	-2.8	0.613	0.763	4.6	3.253	0.8411	0.32	0.723	24	0.873	0.142922	0.331066
11	58920381	T	C	rs192418278	FAM111A	ENSG00000166801	ENST00000528737	ENSP00000434435	Q96PZ2	F111A_HUMAN	Y414H	Likely_benign	0.000270503	0	-2.34	0.371	0.498	4.65	1.388	0.4925	-0.09	0.402	22.5	0.233	0.0899205	0.502691
11	59612868	G	A	rs759872025	GIF	ENSG00000134812	ENST00000257248	ENSP00000257248	.	.	T20I	Benign	0.000680602	0.057	1.2	0.157	0.049	2.28	1.156	0.5545	-0.56	0.226	11.82	0.008	0.141767	0.363661
11	61205293	G	A	.	AP003108.2	ENSG00000256591	ENST00000541135	ENSP00000443130	.	.	G78E	Likely_pathogenic	0	0	-3.64	.	0.941	6.17	8.975	.	0.56	0.881	28.7	1	.	0.883416
11	61546763	C	A	.	MYRF	ENSG00000124920	ENST00000278836	ENSP00000278836	Q9Y2G1	MYRF_HUMAN	A681D	Likely_pathogenic	0	0	0.04	0.964	0.638	4.9	7.552	0.9846	0.25	0.936	25.9	1	1.37218	0.834406
11	61546795	C	G	.	MYRF	ENSG00000124920	ENST00000278836	ENSP00000278836	Q9Y2G1	MYRF_HUMAN	L692V	Likely_pathogenic	0	0.032	0.74	0.651	0.275	4.9	5.837	0.8042	-0.03	0.606	26.4	0.955	1.10883	0.852951
11	61719328	T	A	.	BEST1	ENSG00000167995	ENST00000378043	ENSP00000367282	O76090	BEST1_HUMAN	F17Y	Likely_pathogenic	0	0	-5.2	0.829	0.951	5.46	7.902	0.3295	0.54	0.527	22.4	0.998	.	.
11	61722598	C	G	.	BEST1	ENSG00000167995	ENST00000378043	ENSP00000367282	O76090	BEST1_HUMAN	Q58E	Likely_pathogenic	0	0.007	-4.32	0.675	0.773	5.07	7.771	0.5856	0.16	0.381	18.56	0.571	.	.
11	61723244	C	G	.	BEST1	ENSG00000167995	ENST00000449131	ENSP00000399709	O76090-3	BEST1_HUMAN	P41R	Likely_pathogenic	0	0.001	-5.01	0.947	0.986	5.03	7.771	0.9366	0.58	0.729	28.9	.	1.02513	0.69297
11	61724935	A	G	.	BEST1	ENSG00000167995	ENST00000449131	ENSP00000399709	O76090-3	BEST1_HUMAN	Q178R	Likely_pathogenic	0	0.001	-5.25	0.945	0.988	5.38	9.09	0.8675	0.57	0.514	33	.	1.03381	0.695468
11	61725754	A	T	.	BEST1	ENSG00000167995	ENST00000449131	ENSP00000399709	O76090-3	BEST1_HUMAN	Y224F	Pathogenic	0	0.112	-4.67	0.615	0.873	4.86	9.086	0.2546	0.27	0.369	23.5	.	0.927452	0.659996
11	61727480	T	A	rs764237648	BEST1	ENSG00000167995	ENST00000526988	ENSP00000433195	B7Z1N8	B7Z1N8_HUMAN	V317D	Likely_benign	8.16767e-06	0	-5.48	0.213	0.234	-9.75	-1.358	.	0.1	0.074	0.835	.	.	.
11	62383998	G	A	rs759636773	B3GAT3	ENSG00000149541	ENST00000265471	ENSP00000265471	O94766	B3GA3_HUMAN	R297W	Pathogenic	1.19484e-05	0.024	-0.08	0.561	0.222	4.38	2.686	0.1908	-0.24	0.549	24.5	0.006	0.317804	0.674066
11	62398204	G	A	rs199652618	GANAB	ENSG00000089597	ENST00000346178	ENSP00000340466	Q14697-2	GANAB_HUMAN	H441Y	Benign	0.000564976	0.186	-3.11	0.248	0.339	4.46	4.854	.	-0.19	0.338	17.1	0.005	1.10089	0.663663
11	62439510	C	T	rs200284364	UQCC3	ENSG00000204922	ENST00000531323	ENSP00000432692	Q6UW78	UQCC3_HUMAN	T69I	Likely_benign	0.000787674	0.059	.	0.089	0.043	4.11	2.356	.	-0.51	0.216	22.6	0.153	0.93442	.
11	62458572	T	C	rs769021944	BSCL2	ENSG00000168000	ENST00000278893	ENSP00000278893	Q96G97-3	BSCL2_HUMAN	N238S	Likely_benign	3.97662e-06	0.05	-2.59	0.116	0.265	1.27	-0.492	0.0035	-0.08	0.015	1.178	.	.	.
11	62462138	G	C	rs760613992	BSCL2	ENSG00000168000	ENST00000360796	ENSP00000354032	Q96G97-4	BSCL2_HUMAN	L178V	Likely_benign	0.00015909	0.015	-2.58	0.562	0.176	2.21	0.574	0.148	-0.27	0.199	16.36	0.053	.	0.469489
11	62472773	C	G	.	BSCL2	ENSG00000168000	ENST00000360796	ENSP00000354032	Q96G97-4	BSCL2_HUMAN	R135T	Pathogenic	0	0.113	-2.24	0.674	0.59	5.57	4.427	0.5492	0.1	0.511	33	0.348	.	0.494135
11	63396865	T	C	rs376073313	ATL3	ENSG00000184743	ENST00000398868	ENSP00000381844	Q6DD88	ATLA3_HUMAN	I518V	Likely_benign	8.41596e-05	0.48	-2.83	0.064	0.169	3.35	1.598	0.0095	-0.37	0.166	13.83	0.001	0.244615	0.365233
11	63978128	A	C	rs146932041	FERMT3	ENSG00000149781	ENST00000279227	ENSP00000279227	Q86UX7	URP2_HUMAN	K69T	Benign	0.00274244	0.001	2.46	0.696	0.297	3.72	7.372	0.4752	-0.16	0.627	23.5	0.924	1.27389	0.702487
11	63988119	A	C	rs138031026	FERMT3	ENSG00000149781	ENST00000545896	ENSP00000440209	H0YFT5	H0YFT5_HUMAN	S71R	Likely_benign	0	.	.	.	.	.	.	.	-0.18	0.154	23.4	.	.	.
11	64517943	G	T	.	PYGM	ENSG00000068976	ENST00000164139	ENSP00000164139	P11217	PYGM_HUMAN	D694E	Likely_pathogenic	0	0	-3.88	0.984	0.707	-10	-1.742	0.7466	0.42	0.965	14.29	0.991	0.811037	0.873199
11	64527369	A	G	.	PYGM	ENSG00000068976	ENST00000164139	ENSP00000164139	P11217	PYGM_HUMAN	M1T	Likely_pathogenic	0	0.001	-3.32	0.825	0.868	5.41	7.125	1	0.51	0.97	26.2	0.997	.	.
11	64575484	G	C	.	MEN1	ENSG00000133895	ENST00000337652	ENSP00000337088	O00255	MEN1_HUMAN	S183C	Likely_pathogenic	0	0	-6.32	0.941	0.945	4.76	7.032	0.6878	0.56	0.925	26.9	0.663	1.64781	0.877143
11	64577439	A	G	.	MEN1	ENSG00000133895	ENST00000337652	ENSP00000337088	O00255	MEN1_HUMAN	L48P	Likely_pathogenic	0	0	-6.52	0.958	0.939	3.73	6.679	0.8329	0.53	0.961	26.1	0.985	2.72839	0.872543
11	64577562	T	G	.	MEN1	ENSG00000133895	ENST00000337652	ENSP00000337088	O00255	MEN1_HUMAN	Q7P	Pathogenic	0	0.064	-5.89	0.741	0.793	4.75	4.431	0.3695	0.27	0.723	23.8	0.459	1.90673	0.786889
11	64577581	T	G	rs386134250	MEN1	ENSG00000133895	ENST00000337652	ENSP00000337088	O00255	MEN1_HUMAN	M1L	Pathogenic	0	0.025	-5.74	0.729	0.812	4.22	4.252	1	0.51	0.887	25	0.768	.	.
11	64976845	T	C	rs148743672	CAPN1	ENSG00000014216	ENST00000527323	ENSP00000431984	P07384	CAN1_HUMAN	V594A	Likely_benign	0.00207955	0	-1.27	0.816	0.868	4.91	7.927	0.4858	-0.03	0.662	27.3	0.947	0.620809	0.744633
11	65293681	G	C	rs571188091	SCYL1	ENSG00000142186	ENST00000270176	ENSP00000270176	Q96KG9	SCYL1_HUMAN	E154D	Likely_benign	0.000645057	0.107	-0.19	0.693	0.208	1.78	3.475	0.6026	-0.23	0.545	22.1	0.454	0.587497	0.750679
11	65298127	T	G	rs143168314	SCYL1	ENSG00000142186	ENST00000270176	ENSP00000270176	Q96KG9	SCYL1_HUMAN	F293V	Likely_benign	0.000670543	0	1.52	0.875	0.529	5.57	6.789	0.9251	0.13	0.823	27.1	1	1.33462	0.708131
11	65303746	G	A	rs553035759	SCYL1	ENSG00000142186	ENST00000270176	ENSP00000270176	Q96KG9	SCYL1_HUMAN	R531Q	Likely_benign	0.000380816	0.076	1.45	0.211	0.083	5.46	3.019	0.2825	-0.27	0.301	24.2	0.028	0.510906	0.527587
11	65307224	C	T	rs769061467	LTBP3	ENSG00000168056	ENST00000301873	ENSP00000301873	Q9NS15	LTBP3_HUMAN	A1172T	Likely_benign	0.00014616	0.302	-2.95	0.102	0.179	1.94	1.133	0.14	-0.23	0.093	10.58	0.014	.	0.662832
11	65307583	G	C	rs527555537	LTBP3	ENSG00000168056	ENST00000301873	ENSP00000301873	Q9NS15	LTBP3_HUMAN	R1096G	Likely_benign	0.000143919	0.351	-2.96	0.589	0.611	4.12	1.061	0.4045	0.08	0.717	24.8	0.556	.	0.702034
11	65487534	C	A	.	RNASEH2C	ENSG00000172922	ENST00000308418	ENSP00000308193	Q8TDP1	RNH2C_HUMAN	W150C	Likely_pathogenic	0	0	-3.22	0.803	0.88	4.54	1.543	0.9069	0.48	0.95	32	1	1.57453	0.577787
11	65838001	G	C	rs1033935480	PACS1	ENSG00000175115	ENST00000320580	ENSP00000316454	Q6VY07	PACS1_HUMAN	G15A	Likely_benign	6.52656e-05	0	1.88	0.261	0.078	3.47	2.848	0.2141	-0.38	0.39	22.4	0	1.2553	0.923082
11	66032649	G	A	rs143495132	KLC2	ENSG00000174996	ENST00000417856	ENSP00000399403	Q9H0B6	KLC2_HUMAN	R426Q	Benign	0.000509246	0.185	-1.11	0.41	0.25	3.43	1.472	0.0938	-0.3	0.27	22.5	0.036	0.647252	0.439425
11	66291279	G	A	rs201872547	AP002748.4	ENSG00000256349	ENST00000419755	ENSP00000398526	.	.	V383I	Benign/Likely_benign	0.000942003	0.231	0.45	0.362	0.16	5.4	7.327	.	-0.24	0.088	22.7	.	0.565787	0.442591
11	66294144	T	C	rs767150997	AP002748.4	ENSG00000256349	ENST00000419755	ENSP00000398526	.	.	L439P	Likely_pathogenic	3.97646e-06	0.001	-5.27	0.979	0.955	4.69	7.022	.	0.56	0.912	28.3	.	0.847429	0.836848
11	66332103	A	G	.	CTSF	ENSG00000174080	ENST00000310325	ENSP00000310832	Q9UBX1	CATF_HUMAN	I416T	Pathogenic	0	0.002	-2.64	0.808	0.85	4.32	7.491	0.6915	0.16	0.788	25.5	0.509	0.794414	0.519895
11	66453481	G	T	rs770261235	SPTBN2	ENSG00000173898	ENST00000533211	ENSP00000432568	O15020	SPTN2_HUMAN	T2345N	Likely_benign	3.61611e-05	0.075	-0.48	0.165	0.06	2.61	0.352	0.0081	-0.58	0.036	14.91	0.036	0.472542	0.528758
11	66453879	G	A	rs749226138	SPTBN2	ENSG00000173898	ENST00000533211	ENSP00000432568	O15020	SPTN2_HUMAN	A2310V	Likely_benign	4.3748e-05	0.003	0.76	0.382	0.385	5.81	7.586	0.2852	-0.06	0.522	33	0.995	1.23757	0.809577
11	66455048	G	A	rs199880827	SPTBN2	ENSG00000173898	ENST00000533211	ENSP00000432568	O15020	SPTN2_HUMAN	P2191L	Likely_benign	9.28693e-05	0.393	-0.59	0.27	0.064	3.94	2.035	0.3553	-0.33	0.035	13.65	0.005	0.532991	0.446055
11	66456618	G	A	rs374895441	SPTBN2	ENSG00000173898	ENST00000533211	ENSP00000432568	O15020	SPTN2_HUMAN	R1995C	Likely_benign	5.35588e-05	0	0.7	0.584	0.305	5.16	2.028	0.7099	-0.07	0.48	32	0.999	1.46755	0.550434
11	66458981	T	C	rs375849761	SPTBN2	ENSG00000173898	ENST00000533211	ENSP00000432568	O15020	SPTN2_HUMAN	N1780S	Benign	0.000168165	0.001	0.5	0.448	0.386	4.76	7.957	0.4836	-0.36	0.205	25.5	0.994	1.03734	0.747432
11	66460877	G	A	rs150801133	SPTBN2	ENSG00000173898	ENST00000533211	ENSP00000432568	O15020	SPTN2_HUMAN	A1545V	Likely_benign	0.000125945	0.089	0.74	0.334	0.085	3.4	3.867	0.1572	-0.43	0.087	20.3	0.227	0.510635	0.735876
11	66461739	C	A	rs142378119	SPTBN2	ENSG00000173898	ENST00000533211	ENSP00000432568	O15020	SPTN2_HUMAN	E1458D	Likely_benign	0.000179028	0.297	0.69	0.565	0.156	2.73	1.372	0.1136	-0.36	0.187	23.1	0.953	1.1786	0.593489
11	66466904	C	T	rs145948524	SPTBN2	ENSG00000173898	ENST00000533211	ENSP00000432568	O15020	SPTN2_HUMAN	R1250Q	Likely_benign	6.36269e-05	1	0.83	0.172	0.017	-0.117	0.985	0.0006	-0.71	0.016	8.006	0.003	0.472123	0.209667
11	66468223	C	T	rs372569008	SPTBN2	ENSG00000173898	ENST00000533211	ENSP00000432568	O15020	SPTN2_HUMAN	R1116Q	Likely_benign	5.46063e-05	0.336	0.84	0.264	0.073	4.7	2.613	0.1009	-0.47	0.125	24.1	0.506	0.806788	0.479422
11	66472303	G	A	rs750520015	SPTBN2	ENSG00000173898	ENST00000533211	ENSP00000432568	O15020	SPTN2_HUMAN	P815L	Likely_benign	0.000273091	0.336	0.96	0.06	0.075	4.97	0.503	0.1724	-0.56	0.037	14.79	0.063	0.418019	0.477098
11	66472774	C	T	rs753491527	SPTBN2	ENSG00000173898	ENST00000533211	ENSP00000432568	O15020	SPTN2_HUMAN	R658Q	Likely_benign	5.71454e-05	0.026	0.81	0.416	0.172	4.55	3.08	0.47	-0.33	0.199	27.9	0.971	0.706295	0.624004
11	66473194	C	T	rs780059779	SPTBN2	ENSG00000173898	ENST00000533211	ENSP00000432568	O15020	SPTN2_HUMAN	V590I	Likely_benign	5.29376e-05	0.269	0.9	0.255	0.111	4.66	2.741	0.1955	-0.47	0.168	22.2	0.416	1.11554	0.377692
11	66475069	C	T	rs1478933802	SPTBN2	ENSG00000173898	ENST00000533211	ENSP00000432568	O15020	SPTN2_HUMAN	R524Q	Likely_benign	4.06002e-06	0	0.71	0.571	0.345	4.47	7.797	0.8082	-0.21	0.425	28.6	0.992	1.23586	0.613219
11	66475653	G	A	.	SPTBN2	ENSG00000173898	ENST00000533211	ENSP00000432568	O15020	SPTN2_HUMAN	R437W	Likely_pathogenic	0	0	0.75	0.878	0.428	4.62	0.486	0.9039	-0.03	0.502	28.1	1	1.93465	0.87682
11	66478074	C	G	.	SPTBN2	ENSG00000173898	ENST00000533211	ENSP00000432568	O15020	SPTN2_HUMAN	R351P	Likely_pathogenic	0	0.008	0.63	0.87	0.692	5	7.858	0.8429	0.23	0.867	29.6	0.997	2.25127	0.751038
11	66478084	T	C	.	SPTBN2	ENSG00000173898	ENST00000533211	ENSP00000432568	O15020	SPTN2_HUMAN	N348D	Likely_pathogenic	0	0.004	-0.26	0.565	0.355	5	7.969	0.3091	-0.25	0.209	25.3	0.613	1.90757	0.673217
11	66620033	T	C	rs199969388	PC	ENSG00000173599	ENST00000393960	ENSP00000377532	P11498	PYC_HUMAN	T568A	Benign/Likely_benign	0.000728555	0.019	-5.17	0.949	0.867	5.53	3.864	0.8192	0.29	0.815	23.7	0.372	0.446053	0.684309
11	66637861	T	C	.	PC	ENSG00000173599	ENST00000393960	ENSP00000377532	P11498	PYC_HUMAN	Q272R	Likely_pathogenic	0	0.001	-4.49	0.933	0.951	5.81	3.948	0.7913	0.54	0.931	26.1	0.943	2.06018	0.72666
11	67225977	G	A	rs146738494	CABP4	ENSG00000175544	ENST00000325656	ENSP00000324960	P57796	CABP4_HUMAN	V263I	Benign	0.0004336	0.37	-0.3	0.223	0.102	3.89	3.138	0.3287	-0.47	0.12	17.88	0.03	0.0775692	0.351947
11	67376115	C	T	rs779150755	NDUFV1	ENSG00000167792	ENST00000647561	ENSP00000497587	P49821	NDUV1_HUMAN	S83L	Likely_pathogenic	3.18102e-05	.	.	.	0.852	4.61	7.493	0.9411	0.46	0.929	27.5	0.999	.	0.733804
11	67810187	C	T	rs371907380	TCIRG1	ENSG00000110719	ENST00000265686	ENSP00000265686	Q13488	VPP3_HUMAN	R92W	Likely_benign	0.000134369	0.005	-2.15	0.309	0.52	3.62	1.551	0.5998	-0.12	0.086	24.6	0.994	0.671756	0.780441
11	67810220	C	T	rs771198568	TCIRG1	ENSG00000110719	ENST00000265686	ENSP00000265686	Q13488	VPP3_HUMAN	R103C	Benign	0.000928029	0	-2.12	0.173	0.713	3.67	0.669	0.6333	0.05	0.103	27.5	0.989	0.770706	0.640546
11	67810325	C	T	rs35354504	TCIRG1	ENSG00000110719	ENST00000265686	ENSP00000265686	Q13488	VPP3_HUMAN	P138S	Benign	0.00107372	0.736	-1.94	0.128	0.071	1.09	0.003	0.1029	-0.37	0.08	2.579	0.016	0.179458	0.402544
11	67810945	C	T	rs373711940	TCIRG1	ENSG00000110719	ENST00000265686	ENSP00000265686	Q13488	VPP3_HUMAN	P204L	Likely_benign	0.000178809	0.122	-2.06	0.125	0.278	-8.26	-0.053	0.2846	-0.27	0.103	14.78	0.009	0.309683	0.411879
11	68133072	G	A	.	LRP5	ENSG00000162337	ENST00000294304	ENSP00000294304	O75197	LRP5_HUMAN	C306Y	Likely_pathogenic	0	0	-6.92	0.988	0.946	3.51	9.753	0.9478	0.6	0.97	26.9	0.947	1.63474	0.474784
11	68181238	A	T	.	LRP5	ENSG00000162337	ENST00000294304	ENSP00000294304	O75197	LRP5_HUMAN	D862V	Likely_pathogenic	0	0	-6.22	0.948	0.976	5.02	9.08	0.9965	0.61	0.95	29.3	1	1.51543	0.712517
11	68193505	C	T	rs562616743	LRP5	ENSG00000162337	ENST00000294304	ENSP00000294304	O75197	LRP5_HUMAN	L1163F	Likely_benign	0.000789486	0.585	-2.74	0.167	0.254	3.72	0.416	0.342	-0.27	0.475	15.52	0.001	0.446815	0.560998
11	68197102	G	A	rs146388120	LRP5	ENSG00000162337	ENST00000294304	ENSP00000294304	O75197	LRP5_HUMAN	D1233N	Likely_benign	0.000274426	0.005	-3.74	0.825	0.481	4.96	9.412	0.0941	-0.13	0.681	29.2	0.999	1.10301	0.82303
11	68201163	G	A	rs1326459816	LRP5	ENSG00000162337	ENST00000294304	ENSP00000294304	O75197	LRP5_HUMAN	C1286Y	Likely_pathogenic	0	0	-8	0.97	0.941	4.39	9.883	0.9484	0.6	0.937	27.8	1	1.65226	0.879424
11	68455487	G	A	rs541536020	GAL	ENSG00000069482	ENST00000265643	ENSP00000265643	P22466	GALA_HUMAN	V48I	Likely_benign	0.000171444	1	1.03	0.111	0.033	-4.7	-0.438	0.0822	-0.73	0.038	0.046	0.005	0.101289	0.388134
11	68549407	C	G	.	CPT1A	ENSG00000110090	ENST00000265641	ENSP00000265641	P50416	CPT1A_HUMAN	R395P	Likely_pathogenic	0	0	-2.96	0.963	0.953	5.34	7.749	0.9427	0.49	0.901	32	0.999	1.53027	0.628329
11	68671456	G	T	.	IGHMBP2	ENSG00000132740	ENST00000255078	ENSP00000255078	P38935	SMBP2_HUMAN	K12N	Benign	0	0.086	-2.71	0.228	0.201	2.11	2.465	0.2337	-0.34	0.212	22.9	0.187	0.563692	0.76724
11	68679007	C	A	.	IGHMBP2	ENSG00000132740	ENST00000255078	ENSP00000255078	P38935	SMBP2_HUMAN	P216H	Pathogenic	0	0.002	-3.19	0.864	0.869	4.93	7.117	0.8914	0.28	0.914	26.5	1	0.811343	0.654608
11	68707087	A	G	rs572019890	IGHMBP2	ENSG00000132740	ENST00000255078	ENSP00000255078	P38935	SMBP2_HUMAN	K957R	Benign	0.000255759	0.291	-2.73	0.101	0.309	3.51	4.668	0.1236	-0.23	0.213	18.7	0.101	0.171233	0.526722
11	69625164	C	T	rs115452181	FGF3	ENSG00000186895	ENST00000334134	ENSP00000334122	P11487	FGF3_HUMAN	R210Q	Benign	0.000704373	0.3	-1.24	0.202	0.291	0.822	2.19	0.289	-0.39	0.061	15.37	0.004	0.33316	0.414989
11	70052302	G	A	rs1392069885	FADD	ENSG00000168040	ENST00000301838	ENSP00000301838	Q13158	FADD_HUMAN	R117H	Likely_pathogenic	3.97931e-06	0	-2.39	0.643	0.657	4.85	6.507	0.7917	0.01	0.579	25.4	0.997	1.80612	0.39643
11	70319503	G	A	rs141040521	SHANK2	ENSG00000162105	ENST00000338508	ENSP00000345193	A6NHU9	A6NHU9_HUMAN	T1086M	Benign/Likely_benign	0.000607826	.	.	0.312	0.133	5.91	4.395	0.159	-0.16	0.063	23.6	.	1.1633	0.646446
11	70331605	T	C	rs367956761	SHANK2	ENSG00000162105	ENST00000338508	ENSP00000345193	A6NHU9	A6NHU9_HUMAN	Q1010R	Likely_benign	7.57044e-05	.	.	0.467	0.097	3.01	4.077	0.1632	-0.42	0.059	18.77	.	0.545755	0.389756
11	70332085	A	G	rs781890061	SHANK2	ENSG00000162105	ENST00000338508	ENSP00000345193	A6NHU9	A6NHU9_HUMAN	V850A	Likely_benign	0.000238597	.	.	0.156	0.071	0.329	1.569	0.1221	-0.72	0.034	14.4	.	0.556277	0.368052
11	71804712	G	A	rs151016482	AP000812.5	ENSG00000284922	ENST00000643715	ENSP00000496019	.	.	D85N	Benign	0.000465249	.	.	.	0.388	5.6	7.287	.	-0.2	0.236	15.6	1	.	0.767081
11	71906343	G	A	rs779015471	FOLR1	ENSG00000110195	ENST00000393679	ENSP00000377284	P15328	FOLR1_HUMAN	C66Y	Pathogenic	3.97652e-06	0.001	-3.68	0.978	0.965	4.66	9.466	0.9359	0.54	0.945	26.8	0.999	1.63678	0.668154
11	71948794	C	A	rs374265585	INPPL1	ENSG00000165458	ENST00000298229	ENSP00000298229	O15357	SHIP2_HUMAN	P1169H	Likely_benign	0.00022748	0	-3.08	0.563	0.285	2.72	2.22	0.3743	-0.02	0.14	18.93	0.133	0.52254	0.690307
11	71948802	C	T	rs200602515	INPPL1	ENSG00000165458	ENST00000541756	ENSP00000446360	A0A0A0MTP6	A0A0A0MTP6_HUMAN	P1105L	Benign	0	.	.	.	.	.	.	0.2615	-0.03	0.106	16.16	.	.	.
11	71948802	C	T	rs200602515	INPPL1	ENSG00000165458	ENST00000298229	ENSP00000298229	O15357	SHIP2_HUMAN	R1172C	Benign	0	.	.	.	.	.	.	0.343	-0.03	0.148	16.16	0	.	.
11	72091352	T	C	rs146588273	CLPB	ENSG00000162129	ENST00000294053	ENSP00000294053	Q9H078	CLPB_HUMAN	K207E	Likely_benign	0.000835389	0.026	1.92	0.465	0.055	5.89	3.002	0.0442	-0.25	0.228	23.6	0.05	0.558735	0.638429
11	72145183	T	C	rs748194199	CLPB	ENSG00000162129	ENST00000535990	ENSP00000443822	H0YGM0	H0YGM0_HUMAN	T82A	Likely_benign	4.02149e-06	0.005	1.84	.	0.105	-4.56	0.004	.	-0.37	0.036	8.805	.	.	.
11	73681127	A	C	rs538964929	DNAJB13	ENSG00000187726	ENST00000339764	ENSP00000344431	P59910	DJB13_HUMAN	K307Q	Likely_benign	0.000549032	0.054	0.69	0.486	0.425	5.54	8.178	0.4666	-0.1	0.419	26.9	0.998	0.888852	0.523792
11	73753106	A	G	rs142277857	C2CD3	ENSG00000168014	ENST00000334126	ENSP00000334379	Q4AC94	C2CD3_HUMAN	S1885P	Likely_benign	0.00261032	0.012	2.73	0.437	0.123	5.82	2.703	0.3592	-0.4	0.615	26.2	0.884	.	0.417366
11	73753157	C	T	rs142851617	C2CD3	ENSG00000168014	ENST00000334126	ENSP00000334379	Q4AC94	C2CD3_HUMAN	D1868N	Likely_benign	0.000222687	0.237	2.88	0.223	0.089	3.96	1.548	0.185	-0.72	0.097	19.32	0.241	.	0.353935
11	73768459	C	A	rs142214951	C2CD3	ENSG00000168014	ENST00000334126	ENSP00000334379	Q4AC94	C2CD3_HUMAN	Q1694H	Likely_benign	0.00317259	0.273	1	0.292	0.087	2.15	-0.279	0.3943	-0.52	0.262	17.62	0.004	.	0.495083
11	73768488	T	C	rs146591742	C2CD3	ENSG00000168014	ENST00000334126	ENSP00000334379	Q4AC94	C2CD3_HUMAN	T1685A	Benign	0.000764058	0.043	0.67	0.563	0.134	5.13	5.001	0.6317	-0.26	0.244	23.5	0.108	.	0.591792
11	73785564	G	C	rs543196540	C2CD3	ENSG00000168014	ENST00000334126	ENSP00000334379	Q4AC94	C2CD3_HUMAN	S1562C	Benign	0.00124504	0.007	2.71	0.237	0.084	4.43	2.315	0.2473	-0.53	0.314	23.1	0.719	.	0.358975
11	73814255	C	T	rs151131853	C2CD3	ENSG00000168014	ENST00000334126	ENSP00000334379	Q4AC94	C2CD3_HUMAN	C834Y	Likely_benign	0.000266561	0.003	-3.7	0.794	0.842	5.87	4.968	0.8743	0.48	0.723	29.4	0.998	.	0.791819
11	73814568	T	C	rs540648021	C2CD3	ENSG00000168014	ENST00000334126	ENSP00000334379	Q4AC94	C2CD3_HUMAN	N730D	Likely_benign	0.000274559	1	3.02	0.09	0.129	3.95	0.358	0.0264	-0.85	0.04	7.054	0	.	0.215844
11	73829379	C	T	rs150938512	C2CD3	ENSG00000168014	ENST00000334126	ENSP00000334379	Q4AC94	C2CD3_HUMAN	V472I	Likely_benign	0.000398096	0.43	2.88	0.039	0.042	1.36	0.262	0.0076	-0.82	0.03	6.57	0.004	.	0.250289
11	73844600	G	C	rs142633338	C2CD3	ENSG00000168014	ENST00000334126	ENSP00000334379	Q4AC94	C2CD3_HUMAN	L320V	Likely_benign	0.000254899	0.005	2.21	0.456	0.19	2.91	2.958	0.5743	-0.32	0.269	23.4	0.986	.	0.531692
11	73850837	C	T	rs151308158	C2CD3	ENSG00000168014	ENST00000334126	ENSP00000334379	Q4AC94	C2CD3_HUMAN	D174N	Likely_benign	0.00218502	0.126	2.67	0.183	0.036	-0.00769	0.123	0.0697	-0.81	0.14	16.24	0.009	.	0.33763
11	73879652	C	T	rs570315365	C2CD3	ENSG00000168014	ENST00000334126	ENSP00000334379	Q4AC94	C2CD3_HUMAN	S21N	Benign	0.00100472	0.009	-1.13	0.324	0.328	5.08	2.275	0.3063	-0.35	0.155	23.6	0.994	.	0.686256
11	75277582	C	T	rs576480194	SERPINH1	ENSG00000149257	ENST00000524558	ENSP00000434412	P50454	SERPH_HUMAN	A63V	Likely_benign	0.000406464	0.25	-1.92	0.216	0.266	3.81	1.661	0.112	-0.27	0.165	22.3	0.113	0.294667	0.423815
11	76826465	G	A	.	CAPN5	ENSG00000149260	ENST00000278559	ENSP00000278559	O15484	CAN5_HUMAN	A242T	Likely_benign	4.02907e-06	0.257	-2.3	0.281	0.249	3.34	4.117	0.2644	-0.33	0.136	22.3	0.008	0.160174	0.419795
11	76869348	G	A	rs535205981	MYO7A	ENSG00000137474	ENST00000409709	ENSP00000386331	Q13402	MYO7A_HUMAN	R292Q	Likely_benign	0.000219897	0.063	-2.2	0.884	0.65	5.72	10.003	0.3295	0.15	0.547	31	0.972	0.498453	0.603503
11	76870535	C	A	rs782432573	MYO7A	ENSG00000137474	ENST00000409709	ENSP00000386331	Q13402	MYO7A_HUMAN	S349Y	Likely_pathogenic	1.20561e-05	0.016	-2.32	0.709	0.584	5.15	2.307	0.1376	0.18	0.542	25.1	0.018	0.449534	0.697952
11	76873344	T	C	.	MYO7A	ENSG00000137474	ENST00000409709	ENSP00000386331	Q13402	MYO7A_HUMAN	S508P	Likely_pathogenic	0	0.005	-0.85	0.963	0.837	5.39	5.044	0.6629	0.23	0.892	26.7	0.828	0.521443	0.808323
11	76873927	T	G	rs797044492	MYO7A	ENSG00000137474	ENST00000409709	ENSP00000386331	Q13402	MYO7A_HUMAN	L528R	Likely_pathogenic	0	0	-2.65	0.976	0.964	5.02	7.491	0.7919	0.45	0.823	23.8	0.991	0.561378	0.834631
11	76883849	T	G	.	MYO7A	ENSG00000137474	ENST00000409709	ENSP00000386331	Q13402	MYO7A_HUMAN	L618R	Pathogenic	0	0	-2.61	0.983	0.975	4.77	7.57	0.983	0.45	0.949	29	1	0.561378	0.843787
11	76885863	G	C	.	MYO7A	ENSG00000137474	ENST00000409709	ENSP00000386331	Q13402	MYO7A_HUMAN	R666P	Pathogenic	0	0.002	-1.15	0.939	0.929	5.21	6.521	0.6574	0.32	0.974	31	1	0.549321	0.851925
11	76903208	T	C	rs767615975	MYO7A	ENSG00000137474	ENST00000409709	ENSP00000386331	Q13402	MYO7A_HUMAN	F1346S	Likely_pathogenic	4.01458e-06	0	-1.66	0.936	0.962	4.62	7.667	0.7022	0.38	0.967	25.1	1	0.617323	0.822106
11	76905555	G	A	rs200934424	MYO7A	ENSG00000137474	ENST00000409709	ENSP00000386331	Q13402	MYO7A_HUMAN	A1437T	Likely_benign	0.000174073	0.327	-3.71	0.677	0.391	3.91	5.047	0.0539	-0.02	0.26	23.4	0.007	0.196113	0.630467
11	76910726	T	C	.	MYO7A	ENSG00000137474	ENST00000409709	ENSP00000386331	Q13402	MYO7A_HUMAN	L1572P	Likely_pathogenic	0	0.001	-0.33	0.955	0.934	4.97	7.365	0.6994	0.46	0.928	28.9	0.905	0.567583	0.774101
11	76912645	G	A	rs374655803	MYO7A	ENSG00000137474	ENST00000409709	ENSP00000386331	Q13402	MYO7A_HUMAN	V1669I	Benign	0.000333403	0.444	-0.58	0.345	0.081	4.58	6.514	0.0461	-0.36	0.299	19.43	0.046	0.0789551	0.504508
11	76912669	C	T	rs535102352	MYO7A	ENSG00000137474	ENST00000409709	ENSP00000386331	Q13402	MYO7A_HUMAN	P1677S	Likely_benign	0.000221569	0.913	-0.33	0.273	0.093	3.59	2.515	0.1339	-0.54	0.124	14.8	0.002	0.0855942	0.357462
11	76915168	G	A	rs369424114	MYO7A	ENSG00000137474	ENST00000409709	ENSP00000386331	Q13402	MYO7A_HUMAN	V1792I	Likely_benign	0.000328136	0.08	-2.92	0.3	0.254	3.77	3.162	0.1495	-0.31	0.144	21.5	0.014	0.0789551	0.500648
11	76919766	A	G	rs560293591	MYO7A	ENSG00000137474	ENST00000409709	ENSP00000386331	Q13402	MYO7A_HUMAN	Q1990R	Likely_benign	0.000398647	0.036	-0.71	0.784	0.749	4.37	4.873	0.5033	0.23	0.931	24.3	0.616	0.2088	0.778382
11	76922900	A	G	rs781713344	MYO7A	ENSG00000137474	ENST00000409709	ENSP00000386331	Q13402	MYO7A_HUMAN	K2091R	Likely_benign	0.000420882	0.164	-1.11	0.515	0.285	4.59	5.86	0.0745	-0.21	0.21	22.8	0.018	0.0699174	0.62803
11	76924068	T	A	rs374575441	MYO7A	ENSG00000137474	ENST00000409709	ENSP00000386331	Q13402	MYO7A_HUMAN	D2142E	Likely_benign	7.7742e-05	0.058	-1.32	0.622	0.513	2.42	0.491	0.2681	-0.18	0.317	22.5	0.437	0.299462	0.624844
11	78154716	C	T	rs535877562	NARS2	ENSG00000137513	ENST00000281038	ENSP00000281038	Q96I59	SYNM_HUMAN	R418H	Likely_pathogenic	4.37717e-05	0.001	-2.13	0.284	0.512	-1.45	0.69	0.2718	-0.1	0.428	23.5	0.852	0.263824	0.288188
11	78176954	T	G	rs762479722	NARS2	ENSG00000137513	ENST00000281038	ENSP00000281038	Q96I59	SYNM_HUMAN	M378L	Likely_benign	0.000493191	0.001	-1.98	0.497	0.626	4.59	5.398	0.4797	-0.03	0.792	23.4	0.122	0.162132	0.433529
11	78381581	G	C	rs192931562	TENM4	ENSG00000149256	ENST00000278550	ENSP00000278550	Q6N022	TEN4_HUMAN	L1937V	Benign	0.00582735	0.238	-2.76	0.647	0.503	4.81	8.118	0.6758	0.07	0.716	24.3	0.978	0.931369	0.771605
11	78383259	G	C	rs199973967	TENM4	ENSG00000149256	ENST00000278550	ENSP00000278550	Q6N022	TEN4_HUMAN	P1871R	Likely_benign	0.000914906	0.001	-2.87	0.935	0.739	5.55	10.003	0.9578	0.44	0.886	28.6	0.997	0.998025	0.769847
11	78383326	T	C	rs772977333	TENM4	ENSG00000149256	ENST00000278550	ENSP00000278550	Q6N022	TEN4_HUMAN	T1849A	Likely_benign	0.00018465	0.007	-2.57	0.795	0.583	5.65	8.017	0.4858	0.19	0.746	25.1	0.97	0.744721	0.864057
11	78574128	C	G	rs111280970	TENM4	ENSG00000149256	ENST00000278550	ENSP00000278550	Q6N022	TEN4_HUMAN	Q378H	Benign	0.00163469	0.733	-2.56	0.641	0.51	5.54	5.624	0.009	0.09	0.743	24.8	0.986	0.737079	0.699692
11	85961371	A	C	rs149126431	EED	ENSG00000074266	ENST00000351625	ENSP00000338186	O75530-2	EED_HUMAN	T50P	Likely_benign	0.000319685	0.025	-0.96	0.237	0.279	3.46	3.217	0.283	-0.28	0.196	22.6	0.006	.	0.663744
11	85977218	A	G	rs367891435	EED	ENSG00000074266	ENST00000351625	ENSP00000338186	O75530-2	EED_HUMAN	I274V	Likely_benign	0.000172777	0.45	1.5	0.315	0.204	5.36	9.066	0.2881	-0.32	0.138	21.7	0.009	.	0.654998
11	85988967	C	T	.	EED	ENSG00000074266	ENST00000351625	ENSP00000338186	O75530-2	EED_HUMAN	A403V	Likely_pathogenic	0	0.001	1.45	0.808	0.396	5.22	7.411	.	0.24	0.436	29.3	.	.	0.883041
11	86662281	T	C	rs769786110	FZD4	ENSG00000174804	ENST00000531380	ENSP00000434034	Q9ULV1	FZD4_HUMAN	K506R	Likely_benign	0	.	.	.	.	.	.	0.0305	-0.44	0.165	22	0.033	.	.
11	86662281	T	C	rs769786110	PRSS23	ENSG00000150687	ENST00000533902	ENSP00000437268	E9PMX2	E9PMX2_HUMAN	L77P	Likely_benign	0	.	.	.	.	.	.	.	-0.44	0.111	22	.	.	.
11	86662321	T	C	rs1050752347	FZD4	ENSG00000174804	ENST00000531380	ENSP00000434034	Q9ULV1	FZD4_HUMAN	M493V	Likely_benign	0	1	-1.27	0.513	0.395	6.06	4.946	0.3186	0.18	0.655	18.37	0.177	0.295111	0.823551
11	86662834	T	A	rs1408259285	FZD4	ENSG00000174804	ENST00000531380	ENSP00000434034	Q9ULV1	FZD4_HUMAN	I322F	Likely_pathogenic	0	0	-1.85	0.791	0.856	4.46	5.159	0.4881	0.34	0.822	25.5	0.985	1.22941	0.873421
11	89028388	G	T	rs372665540	TYR	ENSG00000077498	ENST00000263321	ENSP00000263321	P14679	TYRO_HUMAN	A482S	Likely_benign	0.000127404	0.038	-5.5	0.522	0.654	5.02	6.205	0.1122	0.13	0.572	22.7	0.985	0.0746366	0.430189
11	93517882	A	C	rs200317687	AP001273.2	ENSG00000284057	ENST00000638767	ENSP00000492220	.	.	Q255P	Benign	0.000457912	.	.	.	0.034	3.41	2.447	.	-0.41	0.196	17.44	.	.	0.662939
11	93545022	G	A	rs548231700	AP001273.2	ENSG00000284057	ENST00000638767	ENSP00000492220	.	.	R770H	Benign	0	.	.	.	.	.	.	.	-0.01	0.194	25.3	.	.	.
11	93545022	G	A	rs548231700	MED17	ENSG00000042429	ENST00000639724	ENSP00000492625	A0A1W2PS27	A0A1W2PS27_HUMAN	V530I	Benign	0	.	.	.	.	.	.	.	-0.01	0.097	25.3	.	.	.
11	93545142	A	G	rs570654786	MED17	ENSG00000042429	ENST00000639724	ENSP00000492625	A0A1W2PS27	A0A1W2PS27_HUMAN	K570E	Likely_benign	0	.	.	.	.	.	.	.	-0.53	0.126	14.45	.	.	.
11	93545142	A	G	rs570654786	AP001273.2	ENSG00000284057	ENST00000638767	ENSP00000492220	.	.	K810R	Likely_benign	0	.	.	.	.	.	.	.	-0.53	0.149	14.45	.	.	.
11	94153319	G	A	.	MRE11	ENSG00000020922	ENST00000323929	ENSP00000325863	P49959	MRE11_HUMAN	T700I	Likely_benign	0	0.254	-0.86	0.044	0.18	-5.18	-0.107	.	-0.56	0.041	1.791	0	0.0903781	0.314546
11	94179003	C	T	rs747646574	MRE11	ENSG00000020922	ENST00000323929	ENSP00000325863	P49959	MRE11_HUMAN	A614T	Likely_benign	3.98305e-06	1	-0.87	0.047	0.123	-0.586	-0.631	.	-0.56	0.016	13.09	0	0.0811905	0.255221
11	94179023	T	C	rs1002601808	MRE11	ENSG00000020922	ENST00000323929	ENSP00000325863	P49959	MRE11_HUMAN	N607S	Likely_benign	0	1	-0.73	0.045	0.058	0.222	-0.185	.	-0.62	0.019	0.434	0	0.0675066	0.280681
11	94203720	T	C	.	MRE11	ENSG00000020922	ENST00000323929	ENSP00000325863	P49959	MRE11_HUMAN	I312V	Likely_benign	0	0.645	-0.94	0.058	0.117	-0.494	0.01	.	-0.55	0.022	11.01	0.001	0.0710261	0.218356
11	94203749	T	C	rs587782042	MRE11	ENSG00000020922	ENST00000323929	ENSP00000325863	P49959	MRE11_HUMAN	H302R	Likely_benign	3.98476e-06	0.323	-0.91	0.041	0.158	-1.99	1.776	.	-0.58	0.089	14.03	0.001	0.102786	0.258481
11	95532415	C	T	rs554897859	CEP57	ENSG00000166037	ENST00000325542	ENSP00000317902	Q86XR8	CEP57_HUMAN	S22L	Likely_benign	0.000290858	0.005	1.47	0.219	0.126	4.73	0.392	0.6703	-0.37	0.175	22.5	0.107	0.372883	0.408434
11	95561049	A	G	rs193213400	CEP57	ENSG00000166037	ENST00000325542	ENSP00000317902	Q86XR8	CEP57_HUMAN	S329G	Likely_benign	0.000190913	0.584	1.47	0.228	0.031	3.58	2.33	0.3001	-0.49	0.121	12.16	0.024	0.0716927	0.327494
11	95595161	A	G	.	MTMR2	ENSG00000087053	ENST00000346299	ENSP00000345752	Q13614	MTMR2_HUMAN	C155R	Likely_pathogenic	0	0	-2.39	0.944	0.92	6.07	8.642	0.9218	0.44	0.966	29	1	1.45662	0.937202
11	95595495	C	T	rs370701984	MTMR2	ENSG00000087053	ENST00000346299	ENSP00000345752	Q13614	MTMR2_HUMAN	A100T	Benign	0.00065758	0.014	-2.23	0.665	0.354	5.8	3.543	0.2108	-0.09	0.504	23.2	0.122	0.319604	0.757885
11	101341931	C	G	rs201522744	TRPC6	ENSG00000137672	ENST00000344327	ENSP00000340913	Q9Y210	TRPC6_HUMAN	D798H	Benign	0.000175193	0.003	-1.64	0.617	0.581	5.79	7.568	0.2267	0.13	0.346	30	0.711	0.213911	0.596874
11	101344469	T	C	rs758348046	TRPC6	ENSG00000137672	ENST00000344327	ENSP00000340913	Q9Y210	TRPC6_HUMAN	I594V	Benign	7.98276e-06	0.104	-1.09	0.259	0.388	5.91	5.018	0.207	0.14	0.578	21.8	0.136	1.75377	0.800274
11	102076653	C	T	rs61746398	YAP1	ENSG00000137693	ENST00000615667	ENSP00000478927	P46937-9	YAP1_HUMAN	P278S	Likely_benign	0.000543278	.	.	0.729	0.17	5.21	7.142	.	-0.15	0.298	24.6	0.998	.	0.768358
11	102100510	A	G	rs61751183	YAP1	ENSG00000137693	ENST00000615667	ENSP00000478927	P46937-9	YAP1_HUMAN	N456D	Likely_benign	0.000218852	.	.	0.122	0.134	5.03	6.981	.	-0.52	0.641	23.8	.	.	0.774462
11	102826412	G	A	rs2276093	MMP13	ENSG00000137745	ENST00000260302	ENSP00000260302	P45452	MMP13_HUMAN	A8V	Benign/Likely_benign	0.000235092	1	2.73	0.142	0.108	4	2.545	0.0801	-0.64	0.151	13.07	0.024	0.0816453	0.326686
11	102980367	G	C	rs751464413	DYNC2H1	ENSG00000187240	ENST00000650373	ENSP00000497174	Q8NCM8-2	DYHC2_HUMAN	G22R	Likely_benign	2.80996e-05	.	.	.	0.407	5.53	6.413	0.5925	0.1	0.417	26.7	0.951	.	0.636635
11	103006630	G	A	rs548461924	DYNC2H1	ENSG00000187240	ENST00000650373	ENSP00000497174	Q8NCM8-2	DYHC2_HUMAN	A843T	Likely_benign	0.000451515	.	.	.	0.26	5.3	9.564	0.5772	-0.2	0.594	24.8	0.919	.	0.677029
11	103070876	G	T	rs770800903	DYNC2H1	ENSG00000187240	ENST00000650373	ENSP00000497174	Q8NCM8-2	DYHC2_HUMAN	L2730F	Likely_pathogenic	0	.	.	.	0.449	-0.708	0.832	0.4885	-0.07	0.852	22.6	0.997	.	0.718848
11	103086586	A	G	rs201252553	DYNC2H1	ENSG00000187240	ENST00000650373	ENSP00000497174	Q8NCM8-2	DYHC2_HUMAN	Q2944R	Likely_benign	0.000122536	.	.	.	0.291	5.57	9.104	0.3439	-0.15	0.514	24.9	0.022	.	0.741373
11	103114422	A	C	.	DYNC2H1	ENSG00000187240	ENST00000650373	ENSP00000497174	Q8NCM8-2	DYHC2_HUMAN	S3281R	Likely_pathogenic	0	.	.	.	0.506	5.66	8.987	0.6316	0.22	0.802	31	0.965	.	0.620186
11	103124019	C	T	rs149452352	DYNC2H1	ENSG00000187240	ENST00000650373	ENSP00000497174	Q8NCM8-2	DYHC2_HUMAN	R3357C	Likely_benign	0.000285977	.	.	.	0.542	5	4.004	0.8591	0.11	0.724	29.9	1	.	0.798241
11	103349888	G	T	rs372878677	DYNC2H1	ENSG00000187240	ENST00000650373	ENSP00000497174	Q8NCM8-2	DYHC2_HUMAN	R4284S	Likely_pathogenic	4.01268e-06	.	.	.	0.593	3.89	1.961	0.853	0.15	0.933	23.9	0.996	.	0.582328
11	107375559	G	C	rs150879765	ALKBH8	ENSG00000137760	ENST00000417449	ENSP00000397673	Q96BT7-4	ALKB8_HUMAN	P610R	Benign	0.00173558	0.652	1.08	0.053	0.089	2.13	-0.395	.	-0.61	0.217	12.06	.	.	0.249366
11	107381650	C	G	rs145502774	ALKBH8	ENSG00000137760	ENST00000417449	ENSP00000397673	Q96BT7-4	ALKB8_HUMAN	C470S	Benign	0.00147263	0.002	0.98	0.906	0.471	5.07	7.628	.	0.06	0.775	26	.	.	0.726776
11	107992334	A	G	rs1305448140	ACAT1	ENSG00000075239	ENST00000265838	ENSP00000265838	P24752	THIL_HUMAN	M1V	Pathogenic	6.6198e-06	0	-2.92	0.772	0.559	2.27	2.012	1	0.39	0.721	17.59	0.003	.	.
11	108005911	G	C	rs1278227329	ACAT1	ENSG00000075239	ENST00000265838	ENSP00000265838	P24752	THIL_HUMAN	C126S	Likely_pathogenic	3.97779e-06	0	-5.52	0.979	0.97	5.66	9.656	0.8809	0.62	0.938	28.3	0.995	0.709905	0.753276
11	108005965	A	C	.	ACAT1	ENSG00000075239	ENST00000265838	ENSP00000265838	P24752	THIL_HUMAN	H144P	Likely_pathogenic	0	0.206	-2.65	0.714	0.776	5.66	7.252	0.187	0.15	0.773	24	0.547	0.499312	0.569726
11	108012373	C	T	rs753816946	ACAT1	ENSG00000075239	ENST00000265838	ENSP00000265838	P24752	THIL_HUMAN	R258C	Likely_benign	0.000374586	0.012	-2.72	0.676	0.578	6.03	4.431	0.4482	0.12	0.802	33	0.943	0.718118	0.691064
11	108014718	G	A	rs780486838	ACAT1	ENSG00000075239	ENST00000265838	ENSP00000265838	P24752	THIL_HUMAN	D317N	Pathogenic	1.20474e-05	0.001	-3.46	0.878	0.632	5.47	9.518	0.2091	0.08	0.663	32	1	0.633705	0.579037
11	108017047	A	G	rs373771053	ACAT1	ENSG00000075239	ENST00000265838	ENSP00000265838	P24752	THIL_HUMAN	N375S	Pathogenic	2.78461e-05	0.001	-3.97	0.969	0.891	5.86	9.047	0.6865	0.16	0.811	33	1	0.574448	0.553241
11	108017086	G	A	.	ACAT1	ENSG00000075239	ENST00000265838	ENSP00000265838	P24752	THIL_HUMAN	G388E	Pathogenic	0	0	-4.72	0.99	0.989	5.37	9.701	0.9804	0.62	0.953	35	1	0.733719	0.750313
11	108100038	T	C	rs864622508	ATM	ENSG00000149311	ENST00000278616	ENSP00000278616	Q13315	ATM_HUMAN	C107R	Likely_benign	0	0.116	0.43	0.585	0.16	5.85	5.577	0.5239	-0.25	0.394	22.9	0.003	0.308637	0.670645
11	108114760	G	A	rs876659832	ATM	ENSG00000149311	ENST00000278616	ENSP00000278616	Q13315	ATM_HUMAN	A193T	Likely_benign	4.00083e-06	1	5.03	0.102	0.04	1.09	1.01	0.0631	-0.56	0.132	12.35	0.001	0.119754	0.235318
11	108121435	A	T	.	ATM	ENSG00000149311	ENST00000278616	ENSP00000278616	Q13315	ATM_HUMAN	I415F	Likely_benign	0	0.005	4.35	0.899	0.225	5.79	5.555	0.5369	0	0.591	25.4	0.916	0.713139	0.593497
11	108124570	T	C	.	ATM	ENSG00000149311	ENST00000278616	ENSP00000278616	Q13315	ATM_HUMAN	L643P	Likely_benign	0	0.342	4.91	0.071	0.11	3.18	0.132	0.0923	-0.55	0.196	15.63	0	0.202635	0.218136
11	108137951	T	G	.	ATM	ENSG00000149311	ENST00000278616	ENSP00000278616	Q13315	ATM_HUMAN	D840E	Likely_benign	0	0.791	4.8	0.096	0.109	-6.42	-0.236	0.0486	-0.67	0.106	0.001	0.002	0.115812	0.276919
11	108137976	G	A	.	ATM	ENSG00000149311	ENST00000278616	ENSP00000278616	Q13315	ATM_HUMAN	V849M	Likely_benign	0	0.126	4.87	0.07	0.036	1.99	1.136	0.0184	-0.62	0.131	13.52	0.012	0.127242	0.254264
11	108141797	A	G	rs1348704826	ATM	ENSG00000149311	ENST00000278616	ENSP00000278616	Q13315	ATM_HUMAN	M949V	Likely_benign	3.97836e-06	1	-0.31	0.17	0.07	1.49	0.121	0.041	-0.47	0.138	9.935	0	0.1257	0.231748
11	108142121	T	G	.	ATM	ENSG00000149311	ENST00000278616	ENSP00000278616	Q13315	ATM_HUMAN	I1022S	Likely_pathogenic	0	0.003	-0.46	0.583	0.427	5.71	6.253	0.4745	0.05	0.892	31	0.369	0.357311	0.386992
11	108160526	A	T	.	ATM	ENSG00000149311	ENST00000278616	ENSP00000278616	Q13315	ATM_HUMAN	Q1478H	Likely_benign	0	0.049	-0.25	0.172	0.098	4.31	3.318	0.0186	-0.34	0.244	24.4	0.095	0.119906	0.278706
11	108172503	C	A	rs1192250974	ATM	ENSG00000149311	ENST00000278616	ENSP00000278616	Q13315	ATM_HUMAN	T1769K	Likely_benign	0	0.176	-1.49	0.232	0.433	4.8	2.118	0.0652	-0.12	0.622	23	0.008	0.153583	0.444587
11	108203575	T	G	rs1196903858	ATM	ENSG00000149311	ENST00000278616	ENSP00000278616	Q13315	ATM_HUMAN	D2625E	Pathogenic	3.98619e-06	0.325	-1.46	0.41	0.373	3.84	2.763	0.418	-0.14	0.377	21.7	0.288	0.116414	0.56827
11	108203576	G	C	rs267606669	ATM	ENSG00000149311	ENST00000278616	ENSP00000278616	Q13315	ATM_HUMAN	A2626P	Pathogenic	3.98696e-06	0	-1.71	0.909	0.725	4.15	6.923	0.8362	0.26	0.829	26.2	0.999	0.64325	0.596713
11	108204651	C	G	.	ATM	ENSG00000149311	ENST00000278616	ENSP00000278616	Q13315	ATM_HUMAN	L2656V	Likely_pathogenic	0	0.126	-2.42	0.519	0.357	5.47	3.385	0.4541	-0.18	0.218	22.4	0.376	0.227234	0.491557
11	108236087	G	T	.	ATM	ENSG00000149311	ENST00000278616	ENSP00000278616	Q13315	ATM_HUMAN	R3008L	Likely_pathogenic	0	0.005	4.39	0.894	0.529	5.22	9.52	0.9343	0.08	0.611	28.4	0.971	0.569542	0.791084
11	108236176	C	A	.	ATM	ENSG00000149311	ENST00000278616	ENSP00000278616	Q13315	ATM_HUMAN	Q3038K	Likely_benign	0	0.018	-1.26	0.455	0.731	5.09	5.799	0.5821	0.11	0.496	26.8	0.929	0.212107	0.776145
11	108382287	A	G	rs114599272	EXPH5	ENSG00000110723	ENST00000265843	ENSP00000265843	.	.	M1316T	Benign	0.000344151	0.124	4.35	0.085	0.078	0.524	-0.507	0.3528	-0.64	0.074	0.783	0.022	0.0405739	0.299245
11	111657186	A	G	rs201194863	ALG9	ENSG00000086848	ENST00000616540	ENSP00000482437	Q9H6U8-3	ALG9_HUMAN	Y598H	Likely_benign	0.00030889	.	.	0.237	0.279	5.76	4.646	0.3507	-0.33	0.784	24.9	.	.	0.646095
11	111657228	G	A	rs199995104	ALG9	ENSG00000086848	ENST00000616540	ENSP00000482437	Q9H6U8-3	ALG9_HUMAN	R584W	Benign	0.000491025	.	.	0.763	0.864	5.75	5.05	0.8634	0.36	0.926	32	.	.	0.654839
11	111965534	T	G	rs876658477	SDHD	ENSG00000204370	ENST00000528182	ENSP00000435475	E9PK73	E9PK73_HUMAN	L105V	Likely_pathogenic	0	.	.	.	.	.	.	.	0.55	0.143	27.2	.	.	.
11	111965580	A	G	rs780764151	SDHD	ENSG00000204370	ENST00000528182	ENSP00000435475	E9PK73	E9PK73_HUMAN	K120R	Likely_benign	2.39364e-05	0	-3.3	0.185	0.364	2.5	2.952	.	0.24	0.143	12.07	.	.	.
11	111965583	T	C	rs747779190	SDHD	ENSG00000204370	ENST00000528182	ENSP00000435475	E9PK73	E9PK73_HUMAN	L121P	Likely_benign	3.98934e-06	0.043	-3.4	0.286	0.681	0.94	0.695	.	0.25	0.446	12.78	.	.	.
11	112097168	T	G	.	PTS	ENSG00000150787	ENST00000280362	ENSP00000280362	Q03393	PTPS_HUMAN	M1R	Likely_pathogenic	0	0.004	-5.91	0.762	0.621	3.84	0.617	1	0.29	0.762	20.2	0.047	.	.
11	112099354	G	A	rs372852903	PTS	ENSG00000150787	ENST00000280362	ENSP00000280362	Q03393	PTPS_HUMAN	G41R	Likely_benign	8.06517e-06	0.001	-6.08	0.926	0.981	5.5	8.96	0.8972	0.62	0.944	31	0.998	1.09032	0.71483
11	116706830	G	T	rs757899657	APOA1	ENSG00000118137	ENST00000236850	ENSP00000236850	P02647	APOA1_HUMAN	S166R	Likely_benign	7.67113e-05	0.059	-0.7	0.163	0.053	2.12	1.044	0.2697	-0.36	0.134	12.69	0.049	0.688682	0.343348
11	116707790	C	G	rs373545875	APOA1	ENSG00000118137	ENST00000236850	ENSP00000236850	P02647	APOA1_HUMAN	V43L	Likely_benign	3.18492e-05	0.464	-0.43	0.409	0.093	-1.53	-0.166	0.4681	-0.47	0.119	6.152	0.005	0.601223	0.324693
11	116708076	C	T	rs750125257	APOA1	ENSG00000118137	ENST00000375329	ENSP00000364478	F8W696	F8W696_HUMAN	R40H	Benign	0	.	.	.	.	.	.	.	-0.37	0.058	20.1	.	.	.
11	117222691	C	T	rs143659874	CEP164	ENSG00000110274	ENST00000278935	ENSP00000278935	Q9UPV0	CE164_HUMAN	P127L	Likely_benign	0.000779717	0.139	0.43	0.043	0.116	4.89	1.956	0.2857	-0.43	0.037	16.24	0.013	0.112257	0.26655
11	117242165	A	G	rs200122409	CEP164	ENSG00000110274	ENST00000278935	ENSP00000278935	Q9UPV0	CE164_HUMAN	S379G	Benign	0.000618352	0.4	0.35	0.034	0.046	-3.35	-0.561	0.0468	-0.62	0.015	1.683	0.001	0.0942904	0.20426
11	117263745	G	T	rs201901144	CEP164	ENSG00000110274	ENST00000278935	ENSP00000278935	Q9UPV0	CE164_HUMAN	R840L	Likely_benign	0.000203108	0.002	-1.05	0.796	0.351	5.27	6.394	0.8369	-0.09	0.288	28.6	0.999	0.583084	0.521988
11	117265193	G	A	rs147802563	CEP164	ENSG00000110274	ENST00000278935	ENSP00000278935	Q9UPV0	CE164_HUMAN	R915H	Likely_benign	0.000243224	0.258	0.99	0.224	0.03	-0.565	0.241	0.4584	-0.53	0.067	16.62	0.004	0.146503	0.328386
11	117266269	A	G	rs56699807	CEP164	ENSG00000110274	ENST00000278935	ENSP00000278935	Q9UPV0	CE164_HUMAN	T974A	Benign	0.000545918	0.251	1.58	0.115	0.041	-2.3	0.159	0.4909	-0.55	0.031	15.02	0.007	0.109688	0.266483
11	117266368	C	T	rs115387935	CEP164	ENSG00000110274	ENST00000278935	ENSP00000278935	Q9UPV0	CE164_HUMAN	R1007C	Likely_benign	0.000242846	0.038	1.66	0.095	0.072	2.01	0.934	0.5211	-0.46	0.053	12.77	0.005	0.152458	0.209057
11	117268012	C	A	rs138487235	CEP164	ENSG00000110274	ENST00000278935	ENSP00000278935	Q9UPV0	CE164_HUMAN	R1162S	Benign	0.000441664	0.008	1.73	0.302	0.024	3.03	0.852	0.4716	-0.46	0.093	19.72	0.312	0.447768	0.203153
11	117857190	C	A	rs56008037	IL10RA	ENSG00000110324	ENST00000227752	ENSP00000227752	Q13651	I10R1_HUMAN	P3Q	Likely_benign	0.000639574	0.014	0.07	0.14	0.217	-0.929	-0.863	0.0089	-0.44	0.227	15.98	0.638	0.194873	0.475869
11	117859201	G	A	rs572945136	IL10RA	ENSG00000110324	ENST00000227752	ENSP00000227752	Q13651	I10R1_HUMAN	E58K	Likely_benign	0.000345946	0.009	-0.72	0.777	0.46	5.13	4.419	0.4243	-0.03	0.622	25	0.689	0.625713	0.548563
11	117866331	T	C	rs541386535	IL10RA	ENSG00000110324	ENST00000227752	ENSP00000227752	Q13651	I10R1_HUMAN	F239S	Benign/Likely_benign	0.00120481	0.56	0.47	0.286	0.166	-0.332	0.219	0.3652	-0.35	0.512	9.829	0.015	0.382479	0.391262
11	118007789	C	T	rs367988277	SCN4B	ENSG00000177098	ENST00000324727	ENSP00000322460	Q8IWT1	SCN4B_HUMAN	G214S	Likely_benign	9.14666e-05	0	-4.58	0.477	0.533	4.46	6.699	0.496	0.09	0.34	26.1	0.999	0.623023	0.788047
11	118037780	G	A	rs760333798	SCN2B	ENSG00000149575	ENST00000278947	ENSP00000278947	O60939	SCN2B_HUMAN	T157M	Likely_benign	0.000172205	0	-4.53	0.592	0.609	5.04	6.536	0.7507	0.22	0.533	24.7	0.962	0.873673	0.714728
11	118307445	G	A	rs782233787	KMT2A	ENSG00000118058	ENST00000534358	ENSP00000436786	Q03164-3	KMT2A_HUMAN	G73E	Likely_benign	0.000193303	0.004	-1.65	0.105	0.073	1.36	0.022	0.0553	-0.32	0.214	19.31	0.001	1.02646	0.928155
11	118343067	A	G	rs144127791	KMT2A	ENSG00000118058	ENST00000534358	ENSP00000436786	Q03164-3	KMT2A_HUMAN	K398R	Likely_benign	5.57431e-05	0.157	-1.62	0.077	0.113	5.74	2.455	0.1466	-0.2	0.171	23.1	0.549	1.67124	0.580867
11	118343393	C	G	rs191014566	AP001267.5	ENSG00000285827	ENST00000648261	ENSP00000498126	.	.	P97A	Likely_benign	0	.	.	.	0.101	3.41	3.661	.	-0.27	.	16.62	.	.	0.437701
11	118344839	C	T	rs139989306	AP001267.5	ENSG00000285827	ENST00000648261	ENSP00000498126	.	.	L579F	Likely_benign	0.000970526	.	.	.	0.101	5.36	2.545	.	-0.25	.	22.6	.	.	0.44272
11	118348844	A	C	.	AP001267.5	ENSG00000285827	ENST00000648261	ENSP00000498126	.	.	D756A	Pathogenic	0	.	.	.	0.869	6.06	9.268	.	0.37	.	29.2	.	.	0.895268
11	118348888	G	T	.	AP001267.5	ENSG00000285827	ENST00000648261	ENSP00000498126	.	.	G771C	Likely_pathogenic	0	.	.	.	0.815	5.97	9.94	.	0.43	.	31	.	.	0.878296
11	118350932	T	C	rs980656132	AP001267.5	ENSG00000285827	ENST00000648261	ENSP00000498126	.	.	Y795H	Likely_benign	3.97861e-06	.	.	.	0.301	5.81	7.095	.	-0.03	.	24.7	.	.	0.865073
11	118355668	G	T	.	KMT2A	ENSG00000118058	ENST00000534358	ENSP00000436786	Q03164-3	KMT2A_HUMAN	C1437F	Likely_pathogenic	0	0	-0.01	0.92	0.655	5.58	9.54	0.9324	0.31	0.948	29.5	0.994	2.3102	0.940994
11	118365084	A	T	.	KMT2A	ENSG00000118058	ENST00000534358	ENSP00000436786	Q03164-3	KMT2A_HUMAN	N1754Y	Pathogenic	0	0.007	1	0.71	0.435	6.07	8.677	0.7755	0.07	0.696	28.1	.	2.0946	0.790578
11	118369110	G	A	.	KMT2A	ENSG00000118058	ENST00000534358	ENSP00000436786	Q03164-3	KMT2A_HUMAN	G1943E	Likely_pathogenic	0	0	-1.95	0.762	0.877	5.91	10.003	0.9669	0.44	0.919	29.4	.	2.14713	0.829495
11	118372477	G	T	.	KMT2A	ENSG00000118058	ENST00000534358	ENSP00000436786	Q03164-3	KMT2A_HUMAN	C2137F	Benign	0	0.001	-1.5	0.851	0.458	4.49	4.171	0.3132	0.02	0.308	26.5	.	0.750608	0.57378
11	118375583	G	A	rs781817780	KMT2A	ENSG00000118058	ENST00000534358	ENSP00000436786	Q03164-3	KMT2A_HUMAN	M2992I	Benign	3.98045e-06	0.135	-1.5	0.201	0.286	6.17	3.266	0.2453	-0.07	0.31	22.7	.	0.395353	0.710711
11	118376511	G	A	rs551471898	KMT2A	ENSG00000118058	ENST00000534358	ENSP00000436786	Q03164-3	KMT2A_HUMAN	A3302T	Likely_benign	0.000250511	0.939	-1.33	0.062	0.284	4.95	1.791	0.2744	-0.42	0.167	19.35	.	0.367284	0.480602
11	118377216	A	G	rs782816466	KMT2A	ENSG00000118058	ENST00000534358	ENSP00000436786	Q03164-3	KMT2A_HUMAN	T3537A	Benign	3.57918e-05	0.145	-1.45	0.078	0.099	2.37	1.88	0.1991	-0.39	0.058	15.58	.	0.351484	0.308871
11	118391580	G	C	.	KMT2A	ENSG00000118058	ENST00000534358	ENSP00000436786	Q03164-3	KMT2A_HUMAN	K3831N	Likely_benign	0	0.003	-1.43	0.806	0.608	4.76	2.763	0.5996	-0.14	0.62	26.3	.	2.80145	0.844219
11	118391583	G	C	.	KMT2A	ENSG00000118058	ENST00000534358	ENSP00000436786	Q03164-3	KMT2A_HUMAN	E3832D	Benign	0	0.16	-1.35	0.535	0.295	2.67	2.161	0.3659	-0.2	0.35	21.5	.	1.36996	0.8058
11	118392753	A	C	.	KMT2A	ENSG00000118058	ENST00000534358	ENSP00000436786	Q03164-3	KMT2A_HUMAN	I3929L	Likely_pathogenic	0	0.004	-1.49	0.668	0.71	5.5	9.325	0.5661	0.03	0.691	28.1	.	2.64226	0.786913
11	118626200	C	T	.	DDX6	ENSG00000110367	ENST00000620157	ENSP00000478754	P26196	DDX6_HUMAN	R396Q	Pathogenic	0	.	.	0.925	0.911	5.39	7.794	0.8065	0.38	0.894	32	1	.	0.913009
11	118897803	A	G	rs201101662	SLC37A4	ENSG00000137700	ENST00000357590	ENSP00000476176	U3KQS2	U3KQS2_HUMAN	S210P	Likely_benign	0.000204258	.	.	0.307	.	4.56	2.373	0.0957	0.09	0.083	20.1	0.027	0.0320735	0.412637
11	118898352	G	A	rs567419206	SLC37A4	ENSG00000137700	ENST00000357590	ENSP00000476176	U3KQS2	U3KQS2_HUMAN	S204F	Likely_benign	0.000252961	.	.	0.418	.	4.19	3.641	0.5436	-0.21	0.059	23.3	0.315	0.0370009	0.336406
11	118949519	T	C	rs146380141	VPS11	ENSG00000160695	ENST00000621676	ENSP00000481126	A0A087WXL6	A0A087WXL6_HUMAN	M693T	Likely_benign	0.00179213	.	.	0.853	.	5.65	7.641	0.499	0.43	0.589	24.4	0.199	.	0.830779
11	118967977	G	C	.	DPAGT1	ENSG00000172269	ENST00000409993	ENSP00000386597	Q9H3H5	GPT_HUMAN	H346D	Likely_pathogenic	0	0.526	-2.79	0.538	0.348	5.38	4.767	0.0294	-0.15	0.293	17.13	0	0.705284	0.219444
11	118969143	A	G	rs1450090350	DPAGT1	ENSG00000172269	ENST00000409993	ENSP00000386597	Q9H3H5	GPT_HUMAN	F233S	Likely_pathogenic	3.97877e-06	0.192	-3.18	0.536	0.418	4.25	7.167	0.558	0.09	0.844	22.8	0.001	0.909356	0.832778
11	119148946	A	C	.	CBL	ENSG00000110395	ENST00000264033	ENSP00000264033	P22681	CBL_HUMAN	K389T	Likely_pathogenic	0	0.008	-3.87	0.894	0.862	5.52	8.947	0.8749	0.28	0.889	27.3	0.999	0.849128	0.886023
11	119156139	G	T	rs1365230067	CBL	ENSG00000110395	ENST00000264033	ENSP00000264033	P22681	CBL_HUMAN	A602S	Likely_benign	0	0.26	-1	0.113	0.111	0.584	0.889	0.008	-0.48	0.047	11.43	0	0.179981	0.272845
11	119210211	G	C	.	C1QTNF5	ENSG00000223953	ENST00000528368	ENSP00000431140	Q9BXJ0	C1QT5_HUMAN	P188A	Likely_pathogenic	0	0.266	-1.94	0.466	0.446	4.38	5.598	0.3815	-0.09	0.459	24.6	.	.	0.606017
11	119509490	G	A	rs138658500	NECTIN1	ENSG00000110400	ENST00000341398	ENSP00000344974	Q15223-2	NECT1_HUMAN	P393L	Likely_benign	5.99132e-05	1	-1.06	0.137	0.212	-5.85	-0.185	.	-0.63	0.015	0.035	.	.	.
11	119536005	A	G	rs753093645	NECTIN1	ENSG00000110400	ENST00000264025	ENSP00000264025	Q15223	NECT1_HUMAN	F336L	Likely_benign	0.00011654	0.8	2.49	0.2	0.137	4.32	3.771	.	-0.4	0.671	24.4	0.935	0.485448	0.817118
11	124735519	G	A	rs189616702	ROBO3	ENSG00000154134	ENST00000397801	ENSP00000380903	Q96MS0	ROBO3_HUMAN	A16T	Likely_benign	0.000358677	0.18	-0.05	0.323	0.114	4.52	5.888	0.1478	-0.29	0.33	24.7	0.726	1.3852	0.676222
11	124742934	C	A	rs144055440	ROBO3	ENSG00000154134	ENST00000397801	ENSP00000380903	Q96MS0	ROBO3_HUMAN	D495E	Likely_benign	0.000850968	0.12	1.65	0.143	0.028	3.47	0.006	0.409	-0.65	0.163	9.281	0.122	0.081481	0.29637
11	124744019	C	T	rs200202857	ROBO3	ENSG00000154134	ENST00000397801	ENSP00000380903	Q96MS0	ROBO3_HUMAN	T613I	Likely_benign	0.000597813	0.165	0.27	0.658	0.224	4.41	0.649	0.2115	-0.31	0.409	22.8	0.472	0.419544	0.563133
11	124746198	T	A	rs199932669	ROBO3	ENSG00000154134	ENST00000397801	ENSP00000380903	Q96MS0	ROBO3_HUMAN	L874Q	Benign/Likely_benign	0.00520644	0.331	-0.06	0.363	0.101	2.9	1.205	0.0411	-0.32	0.317	15.47	0.122	0.268696	0.668207
11	125765840	A	G	rs752052349	PUS3	ENSG00000110060	ENST00000227474	ENSP00000227474	Q9BZE2	PUS3_HUMAN	C114R	Likely_pathogenic	7.95912e-06	0	0.44	0.924	0.697	6.17	8.82	0.9468	0.29	0.946	25.4	0.999	0.651597	0.797185
11	125766022	C	T	rs117878071	PUS3	ENSG00000110060	ENST00000227474	ENSP00000227474	Q9BZE2	PUS3_HUMAN	R53H	Likely_benign	0.00299039	0.002	1.25	0.609	0.325	5.26	5.719	0.4771	-0.14	0.279	26.1	0.978	0.269796	0.509939
11	125769349	A	C	rs200146258	HYLS1	ENSG00000198331	ENST00000425380	ENSP00000414884	Q96M11	HYLS1_HUMAN	H29P	Benign	0.00125659	0.05	-0.08	0.267	0.086	-2.04	-0.668	0.2445	-0.43	0.521	8.767	0.086	0.349512	0.266243
11	125769925	G	A	rs375332939	HYLS1	ENSG00000198331	ENST00000425380	ENSP00000414884	Q96M11	HYLS1_HUMAN	R221Q	Likely_benign	0.000170992	0.433	-0.96	0.145	0.209	4.57	1.679	0.2426	-0.31	0.208	22.6	0.112	0.207387	0.396219
11	125830926	C	T	rs373765094	CDON	ENSG00000064309	ENST00000392693	ENSP00000376458	Q4KMG0	CDON_HUMAN	E1259K	Likely_benign	0.000234662	1	-0.28	0.072	0.087	0.696	0.718	0.0374	-0.5	0.068	6.517	.	0.109102	0.248306
11	125831609	C	T	rs771408542	CDON	ENSG00000064309	ENST00000392693	ENSP00000376458	Q4KMG0	CDON_HUMAN	G1214D	Likely_benign	3.59152e-05	0.051	-0.42	0.087	0.275	2.48	-1.507	0.0061	-0.34	0.305	12.32	.	0.126807	0.239137
11	125831648	C	T	rs200042535	CDON	ENSG00000064309	ENST00000392693	ENSP00000376458	Q4KMG0	CDON_HUMAN	G1201D	Likely_benign	5.57569e-05	0.853	-0.38	0.069	0.137	0.137	0.328	0.0147	-0.49	0.138	3.579	0	0.126807	0.198361
11	125859541	C	T	rs769676286	CDON	ENSG00000064309	ENST00000392693	ENSP00000376458	Q4KMG0	CDON_HUMAN	E922K	Pathogenic	1.19483e-05	0.002	0.65	0.9	0.393	5.81	7.557	0.7955	0.14	0.742	29.9	0.767	0.347887	0.885417
11	125873917	T	C	rs758389908	CDON	ENSG00000064309	ENST00000392693	ENSP00000376458	Q4KMG0	CDON_HUMAN	S636G	Likely_benign	0.000266781	0.056	0.32	0.825	0.157	5.93	7.602	0.4097	-0.01	0.639	27	0.999	0.48385	0.598082
11	125873934	G	A	rs559379897	CDON	ENSG00000064309	ENST00000392693	ENSP00000376458	Q4KMG0	CDON_HUMAN	T630M	Likely_benign	4.78126e-05	0.002	0.32	0.847	0.313	5.17	9.509	0.4905	-0.05	0.361	26.5	0.996	0.513376	0.647621
11	125880287	C	T	rs761054118	CDON	ENSG00000064309	ENST00000392693	ENSP00000376458	Q4KMG0	CDON_HUMAN	E501K	Likely_benign	4.78732e-05	0.058	-0.15	0.744	0.273	5.57	5.341	0.5373	-0.08	0.826	21.6	0.253	0.494919	0.491098
11	125880374	G	C	rs750020763	CDON	ENSG00000064309	ENST00000392693	ENSP00000376458	Q4KMG0	CDON_HUMAN	P472A	Likely_benign	0.000429806	0.011	1.64	0.523	0.101	5.48	3.858	0.4308	-0.38	0.318	17.09	0.146	0.356941	0.375721
11	125880535	T	A	rs753627841	CDON	ENSG00000064309	ENST00000392693	ENSP00000376458	Q4KMG0	CDON_HUMAN	D418V	Likely_benign	6.83214e-05	0.551	1.86	0.142	0.145	-5.86	0.089	0.2847	-0.49	0.179	0.096	0.004	0.143345	0.246488
11	125885277	G	A	rs772141487	CDON	ENSG00000064309	ENST00000392693	ENSP00000376458	Q4KMG0	CDON_HUMAN	H353Y	Likely_benign	5.17331e-05	0.465	-0.25	0.206	0.144	4.53	1.998	0.0128	-0.48	0.198	15.25	0.409	0.12124	0.239276
11	126141455	G	C	.	FOXRED1	ENSG00000110074	ENST00000263578	ENSP00000263578	Q96CU9	FXRD1_HUMAN	G70A	Likely_pathogenic	0	0	-8.08	0.92	0.956	5.21	9.085	0.8218	0.54	0.886	27.1	1	0.699216	0.629967
11	126208232	G	C	rs139170738	DCPS	ENSG00000110063	ENST00000263579	ENSP00000263579	Q96C86	DCPS_HUMAN	E192Q	Likely_benign	0.000302197	0.003	-3.97	0.705	0.724	5.05	9.374	0.4989	0.22	0.561	28.8	0.998	0.47687	0.685482
11	128628065	C	T	rs200865469	FLI1	ENSG00000151702	ENST00000527786	ENSP00000433488	Q01543	FLI1_HUMAN	A25V	Likely_benign	0.000247014	0.007	.	0.656	0.113	4.54	7.178	0.1288	-0.17	0.318	25.1	0.672	0.795688	0.689089
11	128680376	G	T	.	FLI1	ENSG00000151702	ENST00000527786	ENSP00000433488	Q01543	FLI1_HUMAN	W284C	Likely_pathogenic	0	.	.	0.891	0.695	5.63	10.003	0.9231	0.2	0.955	32	1	2.5965	0.916159
11	128709537	A	C	rs1411280373	KCNJ1	ENSG00000151704	ENST00000392664	ENSP00000376432	P48048	KCNJ1_HUMAN	L220R	Likely_pathogenic	4.00959e-06	0.09	-3.41	0.948	0.839	5.71	9.309	0.8068	0.44	0.958	28.3	1	0.294822	0.777629
11	128709588	C	T	rs1380025163	KCNJ1	ENSG00000151704	ENST00000392664	ENSP00000376432	P48048	KCNJ1_HUMAN	R203Q	Likely_pathogenic	0	0.108	-3.63	0.527	0.644	5.71	3.485	0.4982	0.01	0.713	23.5	0.725	0.269066	0.714782
11	128786499	A	C	rs544093099	KCNJ5	ENSG00000120457	ENST00000529694	ENSP00000433295	P48544	KCNJ5_HUMAN	Q378P	Benign	0	0.342	-2.43	0.072	0.17	0.18	0.996	0.1912	-0.36	0.409	16.04	0	0.500338	0.463522
11	130059743	C	T	rs191404689	ST14	ENSG00000149418	ENST00000278742	ENSP00000278742	Q9Y5Y6	ST14_HUMAN	R184W	Benign	0.000721253	0.003	-2.4	0.513	0.528	1.5	0.339	0.4432	-0.07	0.338	22.4	0.91	1.03934	0.450592
11	130064553	G	A	rs146924713	ST14	ENSG00000149418	ENST00000278742	ENSP00000278742	Q9Y5Y6	ST14_HUMAN	R345H	Benign	0.00118917	0.146	2.21	0.068	0.096	-0.386	-0.834	0.1089	-0.71	0.155	16.25	0.646	0.464625	0.2248
11	130067789	C	T	rs199767874	ST14	ENSG00000149418	ENST00000278742	ENSP00000278742	Q9Y5Y6	ST14_HUMAN	R470C	Likely_benign	0.000240775	0.003	0.99	0.548	0.324	5.13	0.631	0.5822	-0.17	0.657	27.1	0.991	1.3581	0.411582
11	133938980	T	A	.	JAM3	ENSG00000166086	ENST00000299106	ENSP00000299106	Q9BX67	JAM3_HUMAN	M1K	Likely_pathogenic	0	0.011	-0.45	0.878	0.524	5.18	1.371	1	0.6	0.925	27	0.916	.	.
12	863221	C	T	rs201939737	WNK1	ENSG00000060237	ENST00000340908	ENSP00000341292	Q9H4A3-5	WNK1_HUMAN	R164C	Likely_benign	0.000324773	.	.	0.159	0.184	3.59	0.06	0.306	-0.24	0.029	20.9	0.332	.	0.551854
12	977170	C	T	rs200794710	WNK1	ENSG00000060237	ENST00000340908	ENSP00000341292	Q9H4A3-5	WNK1_HUMAN	R845C	Likely_benign	0.000160494	.	.	0.73	0.337	5.67	7.568	0.7032	0.09	0.386	22.1	1	.	0.747707
12	987420	C	G	rs768622577	WNK1	ENSG00000060237	ENST00000340908	ENSP00000341292	Q9H4A3-5	WNK1_HUMAN	Q1254E	Benign/Likely_benign	0.0001034	.	.	0.568	0.223	5.99	3.335	0.3355	-0.17	0.085	23.8	.	.	0.399004
12	988824	C	G	rs74056058	WNK1	ENSG00000060237	ENST00000530271	ENSP00000433548	Q9H4A3-7	WNK1_HUMAN	S1233C	Likely_benign	0.000202809	.	.	0.363	0.12	5.67	3.392	.	-0.27	0.104	24.9	.	.	0.402552
12	989007	C	T	rs183506727	WNK1	ENSG00000060237	ENST00000530271	ENSP00000433548	Q9H4A3-7	WNK1_HUMAN	T1294I	Likely_benign	0.000190888	.	.	0.113	0.044	3.41	2.457	.	-0.5	0.149	11.81	.	.	0.336535
12	989075	A	G	rs752492830	WNK1	ENSG00000060237	ENST00000530271	ENSP00000433548	Q9H4A3-7	WNK1_HUMAN	T1317A	Likely_benign	1.19392e-05	.	.	0.061	0.067	4.49	2.764	.	-0.55	0.057	16.97	.	.	0.383118
12	990934	C	T	rs201379287	WNK1	ENSG00000060237	ENST00000340908	ENSP00000341292	Q9H4A3-5	WNK1_HUMAN	T1315I	Benign/Likely_benign	0.00017497	.	.	0.146	0.078	4.97	1.868	0.3	-0.48	0.023	15.82	.	.	0.400459
12	992974	C	T	rs772922134	WNK1	ENSG00000060237	ENST00000340908	ENSP00000341292	Q9H4A3-5	WNK1_HUMAN	A1485V	Benign	8.35389e-05	.	.	0.101	0.052	-1.37	0.37	0.2301	-0.58	0.012	8.435	.	.	0.28278
12	994201	A	T	rs761892301	WNK1	ENSG00000060237	ENST00000340908	ENSP00000341292	Q9H4A3-5	WNK1_HUMAN	S1663C	Likely_benign	8.74807e-05	.	.	0.111	0.051	3.03	1.608	0.1982	-0.33	0.029	12.02	.	.	0.296082
12	994240	A	G	rs752331641	WNK1	ENSG00000060237	ENST00000340908	ENSP00000341292	Q9H4A3-5	WNK1_HUMAN	I1676V	Benign	7.55672e-05	.	.	0.018	0.05	-2.96	-0.552	0.069	-0.68	0.009	0.006	.	.	0.20701
12	994354	G	C	rs368621387	WNK1	ENSG00000060237	ENST00000340908	ENSP00000341292	Q9H4A3-5	WNK1_HUMAN	G1714R	Likely_benign	3.98956e-06	.	.	0.246	0.18	0.146	-0.289	0.062	-0.27	0.068	14.85	.	.	0.291772
12	995179	C	G	rs577485048	WNK1	ENSG00000060237	ENST00000340908	ENSP00000341292	Q9H4A3-5	WNK1_HUMAN	P1989A	Likely_benign	0.0002278	.	.	0.43	0.17	4.98	3.257	0.5275	-0.19	0.024	19.45	.	.	0.326275
12	1003731	C	T	rs747791200	WNK1	ENSG00000060237	ENST00000340908	ENSP00000341292	Q9H4A3-5	WNK1_HUMAN	S2090F	Benign	9.54586e-05	.	.	0.174	0.049	2.75	2.589	0.7734	-0.39	0.039	21.5	.	.	0.399926
12	1005522	C	T	rs201766777	WNK1	ENSG00000060237	ENST00000340908	ENSP00000341292	Q9H4A3-5	WNK1_HUMAN	R2209C	Benign/Likely_benign	0.000393904	.	.	0.816	0.769	5.92	6.57	0.8342	0.35	0.3	32	.	.	0.55474
12	1009690	C	T	rs762925275	WNK1	ENSG00000060237	ENST00000340908	ENSP00000341292	Q9H4A3-5	WNK1_HUMAN	T2418I	Benign	2.38787e-05	.	.	0.54	0.278	4.24	2.322	0.3326	-0.19	0.053	23.2	.	.	0.580683
12	2162763	A	T	rs751212715	CACNA1C	ENSG00000151067	ENST00000347598	ENSP00000266376	Q13936-11	CAC1C_HUMAN	E12V	Likely_benign	0.000138664	0.002	-4.01	0.632	0.489	3	5.456	0.1391	0.01	0.428	30	0.978	1.31764	0.828738
12	2566837	T	C	.	CACNA1C	ENSG00000151067	ENST00000347598	ENSP00000266376	Q13936-11	CAC1C_HUMAN	V241A	Likely_pathogenic	0	0	-5.17	0.879	0.929	4.15	7.971	0.6625	0.33	0.934	25.9	0.994	2.43585	0.910952
12	4387969	C	A	rs199719393	CCND2	ENSG00000118971	ENST00000261254	ENSP00000261254	P30279	CCND2_HUMAN	A152E	Likely_benign	7.21657e-05	0.083	3.09	0.832	0.34	4.79	6.158	0.4909	0.04	0.898	23.2	0.348	2.28525	0.81292
12	4791379	G	A	rs200750609	NDUFA9	ENSG00000139180	ENST00000266544	ENSP00000266544	Q16795	NDUA9_HUMAN	R270Q	Likely_benign	0.000593167	0.068	-1.14	0.57	0.517	3.97	7.033	0.1865	0.13	0.554	22.5	0.05	0.189468	0.350795
12	5020545	A	G	rs776861490	KCNA1	ENSG00000111262	ENST00000382545	ENSP00000371985	Q09470	KCNA1_HUMAN	M1V	Benign	8.24763e-06	0	-3.87	0.738	0.649	3.64	7.058	1	0.5	0.966	22.5	0.027	.	.
12	5021757	C	G	.	KCNA1	ENSG00000111262	ENST00000382545	ENSP00000371985	Q09470	KCNA1_HUMAN	P405A	Likely_pathogenic	0	0.001	-4.21	0.642	0.902	4.9	7.905	0.8858	0.33	0.941	25.9	1	2.3378	0.931725
12	5153399	C	A	rs763281934	KCNA5	ENSG00000130037	ENST00000252321	ENSP00000252321	P22460	KCNA5_HUMAN	A29D	Likely_benign	0.000326047	0.009	-4.45	0.165	0.253	-0.00614	0.581	0.0097	-0.19	0.188	17.74	0.025	0.834253	0.584737
12	6085422	C	T	.	VWF	ENSG00000110799	ENST00000261405	ENSP00000261405	P04275	VWF_HUMAN	C2431Y	Likely_pathogenic	0	0	-5.81	0.98	0.963	5.38	6.717	0.7578	0.58	0.86	28.9	0.999	1.20616	0.800459
12	6127894	G	A	rs370854023	VWF	ENSG00000110799	ENST00000261405	ENSP00000261405	P04275	VWF_HUMAN	R1564W	Likely_pathogenic	1.19671e-05	0.002	-1.75	0.397	0.526	2.97	2.685	0.1711	-0.03	0.33	24.1	0.472	0.295866	0.200168
12	6131906	C	T	rs267607332	VWF	ENSG00000110799	ENST00000261405	ENSP00000261405	P04275	VWF_HUMAN	G1180R	Pathogenic	0	0.002	-3.45	0.879	0.908	4.92	7.514	0.7836	0.44	0.884	36	1	1.03631	0.791261
12	6438983	T	C	rs778653907	TNFRSF1A	ENSG00000067182	ENST00000162749	ENSP00000162749	P19438	TNR1A_HUMAN	K340E	Likely_benign	0.000108191	0.347	-2.99	0.164	0.387	2.96	0.078	0.5743	-0.11	0.211	21.6	0.549	1.67519	0.393125
12	6697063	C	T	.	CHD4	ENSG00000111642	ENST00000544040	ENSP00000440542	Q14839	CHD4_HUMAN	R1173Q	Pathogenic	0	.	.	.	0.797	5.91	7.866	0.8069	0.55	0.861	26.5	0.094	.	0.836729
12	6697526	G	C	.	CHD4	ENSG00000111642	ENST00000544040	ENSP00000440542	Q14839	CHD4_HUMAN	L1135V	Likely_pathogenic	0	.	.	.	0.758	1.92	2.896	0.824	0.33	0.937	22.4	0.37	.	0.785092
12	6701194	T	C	.	CHD4	ENSG00000111642	ENST00000544040	ENSP00000440542	Q14839	CHD4_HUMAN	N993S	Likely_pathogenic	0	.	.	.	0.812	4.59	7.991	0.7991	-0.04	0.879	24.9	0.679	.	0.87308
12	6701645	C	T	.	CHD4	ENSG00000111642	ENST00000544040	ENSP00000440542	Q14839	CHD4_HUMAN	M954I	Pathogenic	0	.	.	.	0.905	5.4	7.879	0.5488	0.44	0.856	27.1	0.992	.	0.910329
12	6702730	T	A	.	CHD4	ENSG00000111642	ENST00000544040	ENSP00000440542	Q14839	CHD4_HUMAN	N789I	Likely_pathogenic	0	.	.	.	0.939	4.8	7.991	0.9	0.38	0.951	27.5	0.989	.	0.856934
12	6710617	T	C	.	CHD4	ENSG00000111642	ENST00000544040	ENSP00000440542	Q14839	CHD4_HUMAN	S213G	Likely_pathogenic	0	.	.	.	0.807	5.87	7.674	0.3804	0.17	0.776	26.1	0.994	.	0.72558
12	6928026	G	A	rs199617771	CD4	ENSG00000010610	ENST00000011653	ENSP00000011653	P01730	CD4_HUMAN	R431Q	Benign	0.000718035	0.003	-0.24	0.285	0.301	4.38	3.111	0.5676	-0.18	0.573	25.9	0.997	0.771881	0.381778
12	7842934	G	A	rs372790667	GDF3	ENSG00000184344	ENST00000329913	ENSP00000331745	Q9NR23	GDF3_HUMAN	S212L	Likely_benign	0.000282333	0.449	0.06	0.083	0.043	-4.08	-1.439	0.3122	-0.63	0.079	6.661	0.001	0.0960246	0.315753
12	8757821	C	A	.	AICDA	ENSG00000111732	ENST00000229335	ENSP00000229335	Q9GZX7	AICDA_HUMAN	M139I	Likely_pathogenic	0	0	-0.54	0.919	0.787	5.56	7.345	0.7889	0.33	0.903	28.3	0.977	1.88893	0.824221
12	8800767	G	A	rs148770543	MFAP5	ENSG00000197614	ENST00000359478	ENSP00000352455	Q13361	MFAP5_HUMAN	P148S	Likely_benign	0.000394068	0.178	.	0.502	0.139	4.79	4.484	0.5073	0.03	0.475	24.2	0.996	0.810529	0.528636
12	8802163	G	A	rs748795143	MFAP5	ENSG00000197614	ENST00000359478	ENSP00000352455	Q13361	MFAP5_HUMAN	R115C	Likely_benign	8.35827e-05	0	.	0.8	0.618	4.14	4.593	0.9233	0.1	0.868	24.8	0.999	0.945317	0.594334
12	8975308	C	G	rs749520022	A2ML1	ENSG00000166535	ENST00000299698	ENSP00000299698	A8K2U0	A2ML1_HUMAN	P21A	Likely_benign	0.00012022	0.035	1.4	0.209	0.207	4.32	2.865	0.4381	-0.43	0.265	27.9	0.873	0.163839	0.407812
12	8976346	G	T	rs775011475	A2ML1	ENSG00000166535	ENST00000299698	ENSP00000299698	A8K2U0	A2ML1_HUMAN	V93L	Likely_benign	0.000136285	0.008	1.4	0.28	0.085	1.97	1.596	0.4118	-0.51	0.09	23.2	0.912	0.234182	0.515521
12	8976358	C	G	rs199701571	A2ML1	ENSG00000166535	ENST00000299698	ENSP00000299698	A8K2U0	A2ML1_HUMAN	R97G	Benign/Likely_benign	0.000993988	0.288	1.41	0.321	0.047	2.1	-0.112	0.2786	-0.52	0.171	19.52	0.002	0.13678	0.214577
12	8988919	G	A	rs200465216	A2ML1	ENSG00000166535	ENST00000299698	ENSP00000299698	A8K2U0	A2ML1_HUMAN	V238I	Likely_benign	6.01125e-05	0.019	1.28	0.194	0.024	0.425	-0.045	0.2667	-0.54	0.093	12.16	0.189	0.132745	0.340101
12	9001419	T	C	rs150488553	A2ML1	ENSG00000166535	ENST00000299698	ENSP00000299698	A8K2U0	A2ML1_HUMAN	I646T	Benign/Likely_benign	0.000356685	0.5	1.44	0.194	0.066	2.84	1.153	0.0749	-0.53	0.097	13.59	0.002	0.134141	0.438631
12	9004586	A	G	rs760788803	A2ML1	ENSG00000166535	ENST00000299698	ENSP00000299698	A8K2U0	A2ML1_HUMAN	N814S	Likely_benign	0.000284519	0.092	0.32	0.382	0.255	2.57	2.364	0.6596	-0.36	0.286	22.6	0.951	0.41383	0.360692
12	9008180	C	T	rs199873022	A2ML1	ENSG00000166535	ENST00000299698	ENSP00000299698	A8K2U0	A2ML1_HUMAN	T947M	Likely_benign	0.000248477	0.033	1.34	0.207	0.138	3.45	2.54	0.4898	-0.44	0.132	20.6	0.1	0.201626	0.334986
12	9009835	T	C	rs202179061	A2ML1	ENSG00000166535	ENST00000299698	ENSP00000299698	A8K2U0	A2ML1_HUMAN	M975T	Benign/Likely_benign	0.000581051	0	-0.37	0.815	0.59	2.56	5.067	0.7508	0.07	0.73	23.7	0.999	0.561817	0.566122
12	9009895	C	T	rs755702632	A2ML1	ENSG00000166535	ENST00000299698	ENSP00000299698	A8K2U0	A2ML1_HUMAN	T995M	Likely_benign	4.00715e-05	0.001	1.04	0.361	0.204	3.76	1.203	0.6994	-0.27	0.112	24.6	0.996	0.488695	0.389518
12	9010558	A	G	rs565930773	A2ML1	ENSG00000166535	ENST00000299698	ENSP00000299698	A8K2U0	A2ML1_HUMAN	T1042A	Benign/Likely_benign	0.000477095	0.288	1.29	0.141	0.083	2.65	0.177	0.4152	-0.49	0.155	18.84	0.055	0.109958	0.359868
12	9013786	C	T	rs201093464	A2ML1	ENSG00000166535	ENST00000299698	ENSP00000299698	A8K2U0	A2ML1_HUMAN	T1132I	Likely_benign	0.000296539	0.005	1.11	0.237	0.113	-2.29	-0.139	0.3246	-0.53	0.086	17.68	0.689	0.494756	0.3565
12	9016572	C	T	rs764222230	A2ML1	ENSG00000166535	ENST00000299698	ENSP00000299698	A8K2U0	A2ML1_HUMAN	H1229Y	Likely_benign	3.21125e-05	0.002	1.23	0.08	0.096	3.61	5.572	0.3855	-0.47	0.283	23	0.003	0.130356	0.232238
12	9020854	C	T	rs190379856	A2ML1	ENSG00000166535	ENST00000299698	ENSP00000299698	A8K2U0	A2ML1_HUMAN	P1321L	Benign/Likely_benign	8.03736e-05	0.081	1.36	0.13	0.071	1.83	0.601	0.4929	-0.52	0.079	12.43	0.292	0.154561	0.277577
12	9020859	A	C	rs200176373	A2ML1	ENSG00000166535	ENST00000299698	ENSP00000299698	A8K2U0	A2ML1_HUMAN	N1323H	Likely_benign	0.00010849	0.07	1.47	0.145	0.04	2.52	0.913	0.0733	-0.64	0.051	11.44	0.011	0.282124	0.328532
12	9021147	G	A	rs200744656	A2ML1	ENSG00000166535	ENST00000299698	ENSP00000299698	A8K2U0	A2ML1_HUMAN	R1359H	Likely_benign	0.00040504	0.019	0.87	0.272	0.054	1.9	1.876	0.4099	-0.51	0.08	22.9	0.033	0.279515	0.278305
12	12279817	C	T	rs373718225	LRP6	ENSG00000070018	ENST00000261349	ENSP00000261349	O75581	LRP6_HUMAN	V1374I	Benign	0.00250157	1	0.9	0.154	0.096	5.84	4.681	0.0185	-0.6	0.12	18.87	0.001	0.139111	0.601883
12	13715943	G	A	rs779830552	GRIN2B	ENSG00000273079	ENST00000609686	ENSP00000477455	Q13224	NMDE2_HUMAN	T1410M	Benign	7.96045e-06	.	.	0.218	0.055	5.16	4.187	0.0453	-0.4	0.142	22.6	0.184	0.742284	0.452205
12	13716228	G	A	.	GRIN2B	ENSG00000273079	ENST00000609686	ENSP00000477455	Q13224	NMDE2_HUMAN	A1315V	Likely_pathogenic	0	.	.	0.05	0.069	4.7	3.52	0.0726	-0.49	0.133	22.2	0.001	0.59169	0.636419
12	13716291	T	G	.	GRIN2B	ENSG00000273079	ENST00000609686	ENSP00000477455	Q13224	NMDE2_HUMAN	N1294T	Benign	0	.	.	0.178	0.113	-8.16	0.873	0.1947	-0.63	0.026	0.486	0.006	0.603949	0.443372
12	13716376	G	A	rs199935748	GRIN2B	ENSG00000273079	ENST00000609686	ENSP00000477455	Q13224	NMDE2_HUMAN	P1266S	Likely_benign	0.000226714	.	.	0.523	0.02	3.79	5.043	0.0421	-0.35	0.256	18.47	0.009	0.606693	0.54306
12	13716499	A	T	.	GRIN2B	ENSG00000273079	ENST00000609686	ENSP00000477455	Q13224	NMDE2_HUMAN	Y1225N	Benign	0	.	.	0.752	0.261	5.3	4.562	0.5313	-0.21	0.643	24.2	0.678	0.966269	0.753025
12	13716534	T	A	.	GRIN2B	ENSG00000273079	ENST00000609686	ENSP00000477455	Q13224	NMDE2_HUMAN	N1213I	Likely_benign	0	.	.	0.693	0.216	5.03	3.18	0.5655	-0.26	0.493	25.9	0.942	1.75855	0.601065
12	13716783	C	A	rs148625092	GRIN2B	ENSG00000273079	ENST00000609686	ENSP00000477455	Q13224	NMDE2_HUMAN	R1130L	Benign	0.000163254	.	.	0.749	0.3	5.52	4.527	0.3919	0.28	0.668	23.5	0.037	1.70176	0.808233
12	13716919	A	G	.	GRIN2B	ENSG00000273079	ENST00000609686	ENSP00000477455	Q13224	NMDE2_HUMAN	Y1085H	Likely_benign	0	.	.	0.733	0.233	5.4	7.042	0.0454	0.04	0.718	24.7	0.95	2.67075	0.896617
12	13717431	A	G	.	GRIN2B	ENSG00000273079	ENST00000609686	ENSP00000477455	Q13224	NMDE2_HUMAN	V914A	Likely_benign	0	.	.	0.697	0.384	5.43	9.32	0.2094	0.23	0.512	24.8	0.777	2.27232	0.834929
12	13717524	A	G	rs770464893	GRIN2B	ENSG00000273079	ENST00000609686	ENSP00000477455	Q13224	NMDE2_HUMAN	V883A	Benign	4.38635e-05	.	.	0.012	0.135	4.17	3.032	0.0494	-0.59	0.1	16.19	0	1.39433	0.629504
12	13719996	C	A	rs758762096	GRIN2B	ENSG00000273079	ENST00000609686	ENSP00000477455	Q13224	NMDE2_HUMAN	C854F	Likely_benign	7.95292e-06	.	.	0.731	0.523	5.76	5.047	0.5371	0.33	0.657	28.2	0.995	2.80813	0.875945
12	13720084	A	C	.	GRIN2B	ENSG00000273079	ENST00000609686	ENSP00000477455	Q13224	NMDE2_HUMAN	L825V	Likely_pathogenic	0	.	.	0.889	0.356	-0.582	1.94	0.6556	0.31	0.863	23.3	0.999	2.40021	0.854906
12	13720120	G	C	.	GRIN2B	ENSG00000273079	ENST00000609686	ENSP00000477455	Q13224	NMDE2_HUMAN	L813V	Likely_pathogenic	0	.	.	0.876	0.61	4.54	5.025	0.6556	0.27	0.812	25.3	0.999	2.40021	0.878556
12	13720138	C	T	.	GRIN2B	ENSG00000273079	ENST00000609686	ENSP00000477455	Q13224	NMDE2_HUMAN	E807K	Likely_pathogenic	0	.	.	0.696	0.503	5.43	7.9	0.7733	0.36	0.823	31	1	2.53491	0.903254
12	13720164	G	C	.	GRIN2B	ENSG00000273079	ENST00000609686	ENSP00000477455	Q13224	NMDE2_HUMAN	T798S	Likely_benign	0	.	.	0.33	0.314	5.59	9.996	0.3492	0	0.481	23.6	0.995	2.27527	0.781347
12	13720165	T	G	.	GRIN2B	ENSG00000273079	ENST00000609686	ENSP00000477455	Q13224	NMDE2_HUMAN	T798P	Pathogenic	0	.	.	0.554	0.515	5.59	6.265	0.7653	0.1	0.823	26	0.999	2.67568	0.770001
12	13722798	C	G	rs774981179	GRIN2B	ENSG00000273079	ENST00000609686	ENSP00000477455	Q13224	NMDE2_HUMAN	Q775H	Benign	1.19641e-05	.	.	0.155	0.055	3.73	1.063	0.1907	-0.39	0.32	17.69	0.004	1.12125	0.804568
12	13722927	A	C	.	GRIN2B	ENSG00000273079	ENST00000609686	ENSP00000477455	Q13224	NMDE2_HUMAN	D732E	Likely_pathogenic	0	.	.	0.844	0.455	3.44	0.862	0.6452	0.21	0.879	24.2	0.93	2.12773	0.92234
12	13722934	A	G	.	GRIN2B	ENSG00000273079	ENST00000609686	ENSP00000477455	Q13224	NMDE2_HUMAN	I730T	Likely_pathogenic	0	.	.	0.951	0.695	5.75	9.32	0.767	0.41	0.918	28.1	0.999	2.62647	0.931941
12	13724793	T	C	rs1057518988	GRIN2B	ENSG00000273079	ENST00000609686	ENSP00000477455	Q13224	NMDE2_HUMAN	M706V	Likely_pathogenic	0	.	.	0.53	0.684	5.73	8.012	0.8125	0.42	0.801	25.7	0.999	2.40021	0.736525
12	13724828	T	C	.	GRIN2B	ENSG00000273079	ENST00000609686	ENSP00000477455	Q13224	NMDE2_HUMAN	N694S	Likely_pathogenic	0	.	.	0.64	0.442	5.73	8.012	0.669	-0.19	0.744	26.1	0.999	2.16744	0.795032
12	13724849	G	C	.	GRIN2B	ENSG00000273079	ENST00000609686	ENSP00000477455	Q13224	NMDE2_HUMAN	P687R	Likely_pathogenic	0	.	.	0.839	0.546	5.73	9.996	0.9175	0.37	0.833	28.4	1	2.47002	0.924842
12	13761586	A	C	.	GRIN2B	ENSG00000273079	ENST00000609686	ENSP00000477455	Q13224	NMDE2_HUMAN	M654R	Likely_pathogenic	0	.	.	0.959	0.765	5.57	9.32	0.9169	0.43	0.964	27.6	0.999	2.38852	0.882334
12	13761664	G	A	.	GRIN2B	ENSG00000273079	ENST00000609686	ENSP00000477455	Q13224	NMDE2_HUMAN	S628F	Likely_pathogenic	0	.	.	0.97	0.546	4.66	6.872	0.9494	0.4	0.942	27.8	1	2.36727	0.890042
12	13761699	G	C	.	GRIN2B	ENSG00000273079	ENST00000609686	ENSP00000477455	Q13224	NMDE2_HUMAN	N616K	Likely_pathogenic	0	.	.	0.8	0.46	5.57	5.026	0.8914	-0.21	0.876	26.5	0.999	2.55323	0.872907
12	13761700	T	C	.	GRIN2B	ENSG00000273079	ENST00000609686	ENSP00000477455	Q13224	NMDE2_HUMAN	N616S	Likely_pathogenic	0	.	.	0.649	0.377	5.57	8.012	0.6689	-0.28	0.763	25.5	0.999	2.16899	0.795376
12	13761702	G	C	.	GRIN2B	ENSG00000273079	ENST00000609686	ENSP00000477455	Q13224	NMDE2_HUMAN	N615K	Likely_pathogenic	0	.	.	0.899	0.523	5.57	6.907	0.8122	-0.15	0.873	25.8	0.999	2.08113	0.884936
12	13764764	A	G	.	GRIN2B	ENSG00000273079	ENST00000609686	ENSP00000477455	Q13224	NMDE2_HUMAN	W559R	Likely_pathogenic	0	.	.	0.985	0.893	6.09	9.277	0.8167	0.45	0.962	29.2	0.983	2.5763	0.949385
12	13768053	A	G	.	GRIN2B	ENSG00000273079	ENST00000609686	ENSP00000477455	Q13224	NMDE2_HUMAN	F550S	Likely_pathogenic	0	.	.	0.978	0.72	6.06	9.32	0.9519	0.46	0.942	31	0.995	3.12633	0.929687
12	13768146	C	T	.	GRIN2B	ENSG00000273079	ENST00000609686	ENSP00000477455	Q13224	NMDE2_HUMAN	R519Q	Likely_pathogenic	0	.	.	0.948	0.671	6.17	7.9	0.7224	0.45	0.837	32	0.999	2.55137	0.769836
12	13768469	A	T	.	GRIN2B	ENSG00000273079	ENST00000609686	ENSP00000477455	Q13224	NMDE2_HUMAN	H486Q	Likely_pathogenic	0	.	.	0.904	0.488	-1.78	-0.052	0.6815	0.11	0.91	23.1	1	2.40021	0.902824
12	13828701	T	G	rs1314805334	GRIN2B	ENSG00000273079	ENST00000609686	ENSP00000477455	Q13224	NMDE2_HUMAN	N368T	Benign	3.99358e-06	.	.	0.243	0.11	3.28	2.959	0.4276	-0.43	0.467	20.2	0.034	1.20205	0.78104
12	13828782	T	A	.	GRIN2B	ENSG00000273079	ENST00000609686	ENSP00000477455	Q13224	NMDE2_HUMAN	N341I	Likely_pathogenic	0	.	.	0.973	0.565	5.69	7.39	0.8026	0.15	0.944	28.6	0.976	2.62647	0.840262
12	13906269	T	C	.	GRIN2B	ENSG00000273079	ENST00000609686	ENSP00000477455	Q13224	NMDE2_HUMAN	Q331R	Benign	0	.	.	0.452	0.215	5.59	2.659	0.0639	-0.29	0.436	21.9	0	1.26968	0.77948
12	13906288	G	C	rs773859531	GRIN2B	ENSG00000273079	ENST00000609686	ENSP00000477455	Q13224	NMDE2_HUMAN	H325D	Benign	3.98137e-06	.	.	0.367	0.225	4.7	5.392	0.0254	-0.22	0.534	19.27	0	1.56731	0.685629
12	13906390	C	T	rs1246772896	GRIN2B	ENSG00000273079	ENST00000609686	ENSP00000477455	Q13224	NMDE2_HUMAN	A291T	Benign	3.98314e-06	.	.	0.494	0.144	5.86	4.703	0.2793	-0.28	0.338	22.4	0.055	1.36254	0.76318
12	13906747	C	T	rs201377003	GRIN2B	ENSG00000273079	ENST00000609686	ENSP00000477455	Q13224	NMDE2_HUMAN	V172I	Likely_benign	2.79011e-05	.	.	0.316	0.435	5.13	6.108	0.1865	-0.19	0.595	23	0.869	2.176	0.874322
12	14018865	T	C	.	GRIN2B	ENSG00000273079	ENST00000609686	ENSP00000477455	Q13224	NMDE2_HUMAN	K93R	Benign	0	.	.	0.131	0.247	5.37	2.398	0.0542	-0.42	0.251	18.28	0.002	0.981656	0.719048
12	14018893	G	A	rs1260965687	GRIN2B	ENSG00000273079	ENST00000609686	ENSP00000477455	Q13224	NMDE2_HUMAN	R84C	Likely_benign	3.98324e-06	.	.	0.767	0.637	5.37	5.439	0.4956	-0.02	0.533	28.3	0.839	2.61769	0.79017
12	14019051	C	G	.	GRIN2B	ENSG00000273079	ENST00000609686	ENSP00000477455	Q13224	NMDE2_HUMAN	S31T	Benign	0	.	.	0.291	0.029	4.81	2.614	0.0077	-0.45	0.533	19.2	0.001	1.08558	0.594607
12	14019105	C	A	rs765133670	GRIN2B	ENSG00000273079	ENST00000609686	ENSP00000477455	Q13224	NMDE2_HUMAN	W13L	Benign	4.0591e-06	.	.	0.468	0.195	5.7	4.403	0.1738	-0.24	0.432	20.4	0.018	1.91742	0.755801
12	14778848	G	C	rs191777682	GUCY2C	ENSG00000070019	ENST00000261170	ENSP00000261170	P25092	GUC2C_HUMAN	L751V	Benign	0.00222516	0.327	0.01	0.173	0.104	4.36	4.959	0.1611	-0.47	0.172	23	0.124	0.284578	0.437858
12	14792798	C	G	.	GUCY2C	ENSG00000070019	ENST00000261170	ENSP00000261170	P25092	GUC2C_HUMAN	E719Q	Likely_benign	0	0.025	-1.81	0.823	0.601	4.68	6.758	0.3903	0	0.623	25.2	0.152	0.389459	0.579214
12	14804958	T	C	rs551796026	GUCY2C	ENSG00000070019	ENST00000261170	ENSP00000261170	P25092	GUC2C_HUMAN	I514V	Likely_pathogenic	3.99262e-06	0.458	0.15	0.392	0.186	5.6	5.853	0.3214	-0.33	0.263	23.4	0.721	0.55995	0.692681
12	15813614	C	A	rs202097537	EPS8	ENSG00000151491	ENST00000642278	ENSP00000494689	Q12929	EPS8_HUMAN	A291S	Likely_benign	0.000254988	.	.	.	0.355	5.18	7.383	0.7005	-0.05	0.45	26.4	0.955	.	0.745834
12	15818756	C	T	rs758506896	EPS8	ENSG00000151491	ENST00000642278	ENSP00000494689	Q12929	EPS8_HUMAN	V224I	Likely_benign	8.78812e-05	.	.	.	0.044	3.18	0.242	0.013	-0.71	0.074	14.08	0.001	.	0.457261
12	15819384	C	T	rs150255928	EPS8	ENSG00000151491	ENST00000642278	ENSP00000494689	Q12929	EPS8_HUMAN	D197N	Likely_benign	8.36433e-05	.	.	.	0.055	4.86	6.692	0.0746	-0.64	0.196	23.1	0.018	.	0.404058
12	20522514	A	C	rs201132768	PDE3A	ENSG00000172572	ENST00000359062	ENSP00000351957	Q14432	PDE3A_HUMAN	E99A	Benign	0.00296978	0.513	-0.08	0.213	0.074	-2.76	0.14	0.046	-0.51	0.159	11.8	0	0.913928	0.701046
12	20774295	A	G	rs201499879	PDE3A	ENSG00000172572	ENST00000359062	ENSP00000351957	Q14432	PDE3A_HUMAN	Y497C	Benign	0.000766271	0.13	0.8	0.447	0.099	3.11	3.888	0.4134	-0.37	0.213	20.6	0.008	0.0865519	0.557405
12	21621603	A	G	rs199852910	PYROXD1	ENSG00000121350	ENST00000240651	ENSP00000240651	Q8WU10	PYRD1_HUMAN	N473S	Likely_benign	0.000232409	0.004	.	0.732	0.439	5.02	8.959	0.5649	-0.18	0.498	25.2	0.928	0.547174	0.653548
12	21692193	G	A	rs140646346	GYS2	ENSG00000111713	ENST00000261195	ENSP00000261195	P54840	GYS2_HUMAN	T630M	Benign/Likely_benign	0.000578127	0.171	-0.09	0.12	0.034	0.000103	-0.084	0.0554	-0.61	0.07	12.19	0.009	0.124283	0.260766
12	21727230	C	T	rs752277622	GYS2	ENSG00000111713	ENST00000261195	ENSP00000261195	P54840	GYS2_HUMAN	V176I	Likely_benign	0.000239194	0.939	-0.97	0.05	0.158	-0.199	1.351	0.0541	-0.53	0.027	0.46	0.007	0.095561	0.342638
12	21967587	T	C	rs778634668	ABCC9	ENSG00000069431	ENST00000261200	ENSP00000261200	O60706-2	ABCC9_HUMAN	I1365V	Likely_benign	0.000155352	0.456	-3.24	0.284	0.248	4.74	4.649	0.0707	-0.23	0.227	21.6	0.003	0.559703	0.68393
12	21997756	C	G	.	ABCC9	ENSG00000069431	ENST00000261200	ENSP00000261200	O60706-2	ABCC9_HUMAN	A1064P	Likely_pathogenic	0	0.01	-2.67	0.877	0.858	5.59	5.935	0.626	0.35	0.888	27.3	0.92	1.8399	0.8315
12	22001166	G	C	rs139472403	ABCC9	ENSG00000069431	ENST00000261200	ENSP00000261200	O60706-2	ABCC9_HUMAN	D928E	Likely_benign	6.36912e-05	1	-2.9	0.224	0.299	0.133	1.806	0.0253	-0.33	0.145	15.34	0.002	0.624829	0.800822
12	22047065	G	A	.	ABCC9	ENSG00000069431	ENST00000261200	ENSP00000261200	O60706-2	ABCC9_HUMAN	P568L	Likely_pathogenic	0	0.001	-2.42	0.515	0.68	4.93	9.804	0.7133	0	0.738	26.8	0.663	3.01024	0.657785
12	23689561	T	G	.	SOX5	ENSG00000134532	ENST00000451604	ENSP00000398273	P35711	SOX5_HUMAN	Y605S	Likely_pathogenic	0	0	-5.81	0.939	0.978	5.6	8.004	0.8336	0.58	0.855	29	0.998	3.37465	0.847223
12	23689586	T	C	.	SOX5	ENSG00000134532	ENST00000451604	ENSP00000398273	P35711	SOX5_HUMAN	M597V	Likely_pathogenic	0	0.001	-4.61	0.863	0.915	5.6	8.004	0.848	0.49	0.671	25.5	0.456	2.76339	0.871131
12	23696157	T	A	.	SOX5	ENSG00000134532	ENST00000451604	ENSP00000398273	P35711	SOX5_HUMAN	S587C	Likely_pathogenic	0	0	-4.94	0.948	0.979	6.03	8.004	0.8675	0.58	0.863	29.7	0.997	2.73975	0.896245
12	23696235	T	G	.	SOX5	ENSG00000134532	ENST00000451604	ENSP00000398273	P35711	SOX5_HUMAN	N561H	Likely_pathogenic	0	0	-4.98	0.933	0.89	6.17	8.004	0.6289	0.29	0.82	28.2	1	2.80145	0.889196
12	23696243	C	T	.	SOX5	ENSG00000134532	ENST00000451604	ENSP00000398273	P35711	SOX5_HUMAN	R558H	Likely_pathogenic	0	0	-5.74	0.928	0.925	6.17	7.863	0.5999	0.58	0.807	32	1	3.14057	0.816683
12	23696244	G	A	.	SOX5	ENSG00000134532	ENST00000451604	ENSP00000398273	P35711	SOX5_HUMAN	R558C	Likely_pathogenic	0	0	-5.75	0.862	0.934	6.17	8.013	0.9562	0.58	0.873	33	1	3.32766	0.854926
12	25380264	C	A	.	KRAS	ENSG00000133703	ENST00000256078	ENSP00000256078	P01116	RASK_HUMAN	S65I	Likely_pathogenic	0	0	-1.15	0.938	0.6	5.76	7.892	0.7116	0.08	0.956	29.1	0.901	2.90588	0.881143
12	25398255	G	T	rs121913236	KRAS	ENSG00000133703	ENST00000256078	ENSP00000256078	P01116	RASK_HUMAN	Q22K	Likely_pathogenic	0	0.002	-0.43	0.942	0.805	5.68	9.985	0.7637	0.35	0.952	27.6	0.976	3.07362	0.898486
12	26592152	G	C	rs184496919	ITPR2	ENSG00000123104	ENST00000381340	ENSP00000370744	Q14571	ITPR2_HUMAN	T2184S	Benign	0.00225993	0.003	-2.98	0.739	0.461	5.52	9.985	0.2617	0.06	0.685	22.7	0.222	0.522593	0.711453
12	26733016	T	A	rs200346963	ITPR2	ENSG00000123104	ENST00000381340	ENSP00000370744	Q14571	ITPR2_HUMAN	N1485Y	Benign	0.00112161	0.017	-0.37	0.404	0.183	5.17	3.523	0.3322	-0.2	0.469	24	0.139	0.333137	0.410434
12	26733017	C	A	rs202218048	ITPR2	ENSG00000123104	ENST00000381340	ENSP00000370744	Q14571	ITPR2_HUMAN	M1484I	Benign	0.0011219	0.088	-0.17	0.765	0.252	5.17	5.71	0.1997	0.07	0.583	23.5	0.017	0.254993	0.679515
12	26985644	T	C	rs2230371	ITPR2	ENSG00000123104	ENST00000381340	ENSP00000370744	Q14571	ITPR2_HUMAN	N24S	Likely_benign	0.000482425	0.318	-4.93	0.193	0.327	2.94	2.864	0.092	-0.23	0.458	20.5	0.003	0.707842	0.778095
12	28116358	G	C	rs199690911	PTHLH	ENSG00000087494	ENST00000545234	ENSP00000441765	P12272	PTHR_HUMAN	D149E	Likely_benign	0.000334047	0.284	-1.54	0.078	0.061	3.51	0.516	0.0003	-0.48	0.042	11.71	0.004	.	0.227664
12	31249819	C	G	rs535328861	DDX11	ENSG00000013573	ENST00000545668	ENSP00000440402	Q96FC9	DDX11_HUMAN	Q553E	Benign	0.00138029	0.907	0.52	0.038	0.104	1.61	2.348	0.0187	-0.64	0.032	1.196	0	.	0.393705
12	31256554	C	T	rs573376748	DDX11	ENSG00000013573	ENST00000545668	ENSP00000440402	Q96FC9	DDX11_HUMAN	P859S	Likely_benign	0.00021923	0	-0.5	0.189	0.086	2.24	-0.387	0.3297	-0.25	0.149	16.32	0.043	.	0.464128
12	32854361	A	G	.	DNM1L	ENSG00000087470	ENST00000553257	ENSP00000449089	O00429-6	DNM1L_HUMAN	S39G	Pathogenic	0	0.006	-5.6	0.936	0.933	5.58	8.974	.	0.61	0.797	24.8	0.049	.	0.788845
12	32883955	G	A	.	DNM1L	ENSG00000087470	ENST00000553257	ENSP00000449089	O00429-6	DNM1L_HUMAN	G376S	Likely_pathogenic	0	0	-1.19	0.823	0.911	4.59	9.743	.	0.37	0.931	32	.	.	0.815755
12	32883959	C	A	.	DNM1L	ENSG00000087470	ENST00000553257	ENSP00000449089	O00429-6	DNM1L_HUMAN	A377D	Likely_pathogenic	0	0	-1.02	0.925	0.866	4.59	7.705	.	0.38	0.96	27.5	.	.	0.888196
12	32883976	T	C	.	DNM1L	ENSG00000087470	ENST00000553257	ENSP00000449089	O00429-6	DNM1L_HUMAN	F383L	Likely_pathogenic	0	0.001	-1.91	0.828	0.96	4.91	7.814	.	0.41	0.942	27.5	.	.	0.927125
12	32884317	G	A	.	DNM1L	ENSG00000087470	ENST00000553257	ENSP00000449089	O00429-6	DNM1L_HUMAN	E423K	Likely_pathogenic	0	0.001	-0.86	0.803	0.853	5.01	9.743	.	0.37	0.876	33	.	.	0.924913
12	32890070	T	C	rs1031075173	DNM1L	ENSG00000087470	ENST00000553257	ENSP00000449089	O00429-6	DNM1L_HUMAN	L537S	Likely_benign	0	0.388	-2.6	0.711	0.554	5.17	5.446	.	0.26	0.535	21.5	.	.	0.777846
12	32893373	C	T	rs1011225865	DNM1L	ENSG00000087470	ENST00000553257	ENSP00000449089	O00429-6	DNM1L_HUMAN	R652W	Likely_pathogenic	3.9802e-06	0	0.43	0.589	0.444	6.11	3.657	.	0.23	0.756	32	.	.	0.910183
12	32949062	C	T	.	PKP2	ENSG00000057294	ENST00000070846	ENSP00000070846	Q99959	PKP2_HUMAN	A824T	Likely_benign	0	0.841	0.78	0.138	0.055	-5.37	-0.804	0.1157	-0.73	0.011	6.595	.	0.150454	0.326729
12	32949200	T	C	rs556563706	PKP2	ENSG00000057294	ENST00000070846	ENSP00000070846	Q99959	PKP2_HUMAN	I778V	Likely_benign	4.37762e-05	0.067	0.76	0.318	0.098	5.2	1.473	0.2287	-0.39	0.054	20.8	.	0.133649	0.663231
12	32996242	T	C	rs764608036	PKP2	ENSG00000057294	ENST00000070846	ENSP00000070846	Q99959	PKP2_HUMAN	T462A	Likely_benign	1.62151e-05	0.361	-1.3	0.064	0.145	-0.35	-0.19	0.0386	-0.47	0.015	1.412	.	0.15219	0.33388
12	33030880	A	C	rs756604557	PKP2	ENSG00000057294	ENST00000070846	ENSP00000070846	Q99959	PKP2_HUMAN	S312A	Likely_benign	7.96578e-06	0.497	-1.26	0.042	0.19	-9.86	-0.952	0.0264	-0.64	0.024	0.001	0	0.128507	0.546917
12	33030915	G	T	rs553098424	PKP2	ENSG00000057294	ENST00000070846	ENSP00000070846	Q99959	PKP2_HUMAN	T300K	Likely_benign	4.78023e-05	0.071	-1.41	0.147	0.28	4.29	0.588	0.0466	-0.27	0.069	16.26	0.029	0.193587	0.595817
12	33031312	A	G	.	PKP2	ENSG00000057294	ENST00000070846	ENSP00000070846	Q99959	PKP2_HUMAN	Y168H	Likely_benign	0	0.027	-1.67	0.205	0.099	2.49	2.642	0.1069	-0.3	0.077	17.84	0.006	0.226237	0.497418
12	33031897	A	G	rs775434969	PKP2	ENSG00000057294	ENST00000070846	ENSP00000070846	Q99959	PKP2_HUMAN	V98A	Likely_benign	3.97734e-06	0.547	-1.23	0.09	0.169	-1.97	0.019	0.0352	-0.61	0.038	4.006	0	0.188821	0.387849
12	39701421	C	T	rs748963082	KIF21A	ENSG00000139116	ENST00000361418	ENSP00000354878	Q7Z4S6	KI21A_HUMAN	G1463D	Likely_benign	2.38665e-05	0.052	-1.73	0.95	0.749	5.72	7.286	0.5288	0.36	0.893	26.1	.	1.066	0.897527
12	39703388	G	A	rs781214904	KIF21A	ENSG00000139116	ENST00000361418	ENSP00000354878	Q7Z4S6	KI21A_HUMAN	T1426M	Likely_benign	5.62172e-05	0.074	-1.54	0.712	0.431	4.5	7.419	0.4534	-0.1	0.328	26.4	.	0.425041	0.627529
12	39709031	C	T	rs142879430	KIF21A	ENSG00000139116	ENST00000361418	ENSP00000354878	Q7Z4S6	KI21A_HUMAN	R1320K	Benign	0.000359147	0.63	-0.33	0.332	0.078	3.98	1.858	0.0724	-0.37	0.441	47	.	0.264392	0.605671
12	39711941	C	T	rs747176706	KIF21A	ENSG00000139116	ENST00000361418	ENSP00000354878	Q7Z4S6	KI21A_HUMAN	R1281H	Benign	7.95526e-06	0.002	-0.57	0.627	0.284	5.83	5.446	0.3286	-0.18	0.287	28.8	.	0.698483	0.726263
12	39726737	G	A	rs145318959	KIF21A	ENSG00000139116	ENST00000361418	ENSP00000354878	Q7Z4S6	KI21A_HUMAN	A887V	Benign	0.000238914	0.178	-0.36	0.209	0.154	4.69	2.769	0.2052	-0.24	0.203	22.9	.	0.462144	0.526202
12	39726905	G	A	rs764601859	KIF21A	ENSG00000139116	ENST00000361418	ENSP00000354878	Q7Z4S6	KI21A_HUMAN	T831M	Likely_benign	2.38821e-05	0.001	1.57	0.615	0.187	5.38	6.808	0.3528	0.03	0.245	26.7	.	0.863765	0.695575
12	39733972	T	C	rs200645253	KIF21A	ENSG00000139116	ENST00000361418	ENSP00000354878	Q7Z4S6	KI21A_HUMAN	T769A	Benign	0.000188502	1	0.9	0.616	0.193	5.79	7.732	0.4486	-0.12	0.35	21.6	.	0.260873	0.80706
12	39751194	T	C	rs551748818	KIF21A	ENSG00000139116	ENST00000361418	ENSP00000354878	Q7Z4S6	KI21A_HUMAN	M421V	Benign	0.000545083	0.068	-0.31	0.43	0.377	4.67	2.117	0.316	0.13	0.362	22.6	0.078	0.909611	0.670039
12	39761707	C	T	rs770064077	KIF21A	ENSG00000139116	ENST00000361418	ENSP00000354878	Q7Z4S6	KI21A_HUMAN	R193H	Benign	2.7914e-05	0.001	-0.63	0.792	0.444	5.8	7.286	0.5265	0.04	0.629	32	0.151	1.0402	0.817716
12	39761717	C	T	rs141530856	KIF21A	ENSG00000139116	ENST00000361418	ENSP00000354878	Q7Z4S6	KI21A_HUMAN	V190I	Likely_benign	8.77053e-05	0.006	-0.89	0.573	0.333	5.8	7.286	0.349	-0.12	0.471	26.6	0.151	0.832683	0.628252
12	40626182	A	C	rs201439315	LRRK2	ENSG00000188906	ENST00000298910	ENSP00000298910	Q5S007	LRRK2_HUMAN	H115P	Likely_benign	0.000306275	0	1.36	0.937	0.566	5.93	7.371	0.759	0.15	0.937	26.3	0.581	0.359558	0.527065
12	40681231	G	A	rs747546304	LRRK2	ENSG00000188906	ENST00000298910	ENSP00000298910	Q5S007	LRRK2_HUMAN	S860N	Likely_benign	1.59586e-05	0.299	-0.77	0.163	0.062	4.6	1.174	0.1478	-0.41	0.204	14.05	0.004	0.0806858	0.318909
12	40681246	C	T	rs142700458	LRRK2	ENSG00000188906	ENST00000298910	ENSP00000298910	Q5S007	LRRK2_HUMAN	S865F	Benign/Likely_benign	0.000319015	0.002	-0.75	0.311	0.149	5.5	2.128	0.3512	-0.24	0.292	23.1	0.398	0.243118	0.316918
12	40687418	G	A	rs145926545	LRRK2	ENSG00000188906	ENST00000298910	ENSP00000298910	Q5S007	LRRK2_HUMAN	V921I	Likely_benign	0.000155658	0.22	-0.52	0.149	0.044	4.14	1.436	0.0029	-0.48	0.026	11.59	0.009	0.0725954	0.312621
12	40704252	C	T	rs74681492	LRRK2	ENSG00000188906	ENST00000298910	ENSP00000298910	Q5S007	LRRK2_HUMAN	P1446L	Likely_benign	0.000199051	0.008	-1.08	0.947	0.832	5.63	7.133	0.8382	0.29	0.794	29.9	1	0.476227	0.77619
12	40716270	C	A	rs72547980	LRRK2	ENSG00000188906	ENST00000298910	ENSP00000298910	Q5S007	LRRK2_HUMAN	Q1823K	Likely_benign	9.55795e-05	0.458	-0.62	0.184	0.188	3.73	0.623	0.1032	-0.33	0.299	15.68	0.003	0.110504	0.40147
12	40753147	C	T	rs200002022	LRRK2	ENSG00000188906	ENST00000298910	ENSP00000298910	Q5S007	LRRK2_HUMAN	T2310M	Benign	5.973e-05	0.11	1.27	0.139	0.046	2.03	0.752	0.0868	-0.54	0.093	13.1	0.136	0.243402	0.256426
12	40757211	T	C	rs138264225	LRRK2	ENSG00000188906	ENST00000298910	ENSP00000298910	Q5S007	LRRK2_HUMAN	Y2346H	Likely_benign	5.19028e-05	0.528	1.31	0.27	0.098	4	3.424	0.0863	-0.5	0.419	21	0.002	0.256248	0.557666
12	40760846	C	T	rs138780308	LRRK2	ENSG00000188906	ENST00000298910	ENSP00000298910	Q5S007	LRRK2_HUMAN	R2477W	Benign	0.00131369	0.204	-0.65	0.119	0.099	3.61	0.316	0.1286	-0.42	0.307	14.8	0.002	0.205349	0.200817
12	41352977	C	T	rs374471716	CNTN1	ENSG00000018236	ENST00000551295	ENSP00000447006	Q12860	CNTN1_HUMAN	T582I	Likely_benign	0.000387009	0.136	2.33	0.497	0.169	4.18	3.507	0.4287	-0.2	0.584	24.2	0.733	0.567042	0.594045
12	41374813	A	C	rs561403880	CNTN1	ENSG00000018236	ENST00000551295	ENSP00000447006	Q12860	CNTN1_HUMAN	K636T	Likely_benign	0.000223186	0.135	0.37	0.724	0.167	4.73	5.332	0.1363	-0.11	0.766	25.8	0.898	0.896624	0.71741
12	42866191	T	C	.	PRICKLE1	ENSG00000139174	ENST00000345127	ENSP00000345064	Q96MT3	PRIC1_HUMAN	E43G	Likely_pathogenic	0	0.018	-2.16	0.781	0.833	5.27	7.997	0.7893	0.16	0.589	29.6	0.977	.	0.652538
12	46123647	C	A	rs560068535	ARID2	ENSG00000189079	ENST00000334344	ENSP00000335044	Q68CP9	ARID2_HUMAN	P10T	Likely_benign	0.000250219	0.008	1.49	0.153	0.049	2.42	4.486	0.4014	-0.47	0.076	16.59	0.144	1.34701	0.865969
12	46244553	G	A	rs1332955123	ARID2	ENSG00000189079	ENST00000334344	ENSP00000335044	Q68CP9	ARID2_HUMAN	V883I	Likely_benign	0	0.07	1.15	0.55	0.11	5.67	6.014	0.1296	-0.43	0.047	24	0.675	0.212457	0.53429
12	46244974	C	T	rs577713771	ARID2	ENSG00000189079	ENST00000334344	ENSP00000335044	Q68CP9	ARID2_HUMAN	P1023L	Likely_benign	0.000139337	0.004	1.54	0.239	0.025	4.7	4.019	0.0884	-0.5	0.032	22.7	0.01	0.13049	0.395932
12	46245967	G	A	rs1376454522	ARID2	ENSG00000189079	ENST00000334344	ENSP00000335044	Q68CP9	ARID2_HUMAN	R1354K	Likely_benign	3.98889e-06	1	2.11	0.068	0.112	4.88	3.946	0.0246	-0.71	0.012	16.84	0	0.125288	0.411177
12	46246444	A	G	rs1257668817	ARID2	ENSG00000189079	ENST00000334344	ENSP00000335044	Q68CP9	ARID2_HUMAN	K1513R	Benign	0	0.302	1.5	0.122	0.042	4.88	4.814	0.0602	-0.57	0.04	17.51	0.005	0.101382	0.632764
12	46246675	C	T	rs765441891	ARID2	ENSG00000189079	ENST00000334344	ENSP00000335044	Q68CP9	ARID2_HUMAN	P1590L	Benign	5.31853e-05	0.002	1.33	0.269	0.109	6.02	6.933	0.0856	-0.39	0.045	24.9	0.026	0.133699	0.50021
12	46285585	G	C	rs201268655	ARID2	ENSG00000189079	ENST00000334344	ENSP00000335044	Q68CP9	ARID2_HUMAN	V1649L	Benign	0.00109451	0.1	1	0.74	0.222	5.17	9.322	0.7215	0.02	0.411	22.7	0.04	0.184298	0.832804
12	48369387	C	T	.	COL2A1	ENSG00000139219	ENST00000380518	ENSP00000369889	P02458	CO2A1_HUMAN	G1200D	Pathogenic	0	0	-6.28	0.982	0.994	4.55	7.876	0.3322	0.74	0.958	32	0.999	0.4074	0.926181
12	48369753	C	G	.	COL2A1	ENSG00000139219	ENST00000380518	ENSP00000369889	P02458	CO2A1_HUMAN	G1197A	Likely_pathogenic	0	0.001	-5.98	0.871	0.943	5.11	6.16	0.4366	0.55	0.891	26.2	0.49	0.33911	0.870909
12	48369816	C	T	.	COL2A1	ENSG00000139219	ENST00000380518	ENSP00000369889	P02458	CO2A1_HUMAN	G1176D	Likely_pathogenic	0	0	-5.77	0.996	0.988	5	7.844	0.3319	0.6	0.968	27.5	1	0.4074	0.860517
12	48370332	C	G	.	COL2A1	ENSG00000139219	ENST00000380518	ENSP00000369889	P02458	CO2A1_HUMAN	G1152R	Pathogenic	0	0	-6.29	0.988	0.986	5.43	7.905	0.6177	0.59	0.952	32	0.999	0.374381	0.901225
12	48370349	C	T	.	COL2A1	ENSG00000139219	ENST00000380518	ENSP00000369889	P02458	CO2A1_HUMAN	G1146D	Likely_pathogenic	0	0.001	-6.28	0.976	0.995	5.43	7.874	0.3017	0.58	0.964	33	0.999	0.4074	0.916521
12	48372421	G	T	rs140740708	COL2A1	ENSG00000139219	ENST00000380518	ENSP00000369889	P02458	CO2A1_HUMAN	P952T	Benign/Likely_benign	0.000684219	0.526	-4.08	0.198	0.362	-0.0835	-0.018	0.2666	-0.2	0.166	6.456	0	0.350567	0.323806
12	48374706	C	G	.	COL2A1	ENSG00000139219	ENST00000380518	ENSP00000369889	P02458	CO2A1_HUMAN	G837R	Likely_pathogenic	0	0	-6.29	0.983	0.907	5.46	6.124	0.5942	0.35	0.938	25.1	0.594	0.902525	0.944432
12	48376683	C	A	.	COL2A1	ENSG00000139219	ENST00000380518	ENSP00000369889	P02458	CO2A1_HUMAN	G714V	Likely_pathogenic	0	0.024	-5.77	0.877	0.991	4.99	6.17	0.9274	0.53	0.973	27.1	0.999	2.05838	0.877099
12	48377212	C	T	.	COL2A1	ENSG00000139219	ENST00000380518	ENSP00000369889	P02458	CO2A1_HUMAN	G669S	Likely_pathogenic	0	0.001	-6.09	0.834	0.894	4.9	6.108	0.3271	0.55	0.913	26.6	0.503	1.7015	0.893509
12	48377492	C	T	rs1269619781	COL2A1	ENSG00000139219	ENST00000380518	ENSP00000369889	P02458	CO2A1_HUMAN	G657S	Likely_pathogenic	0	0.001	-5.51	0.56	0.937	4.97	5.022	0.3269	0.54	0.93	24.9	0.339	1.7015	0.849062
12	48377877	C	G	.	COL2A1	ENSG00000139219	ENST00000380518	ENSP00000369889	P02458	CO2A1_HUMAN	G645A	Likely_pathogenic	0	0	-5.11	0.863	0.932	5.18	7.905	0.4348	0.58	0.889	24.3	0.412	1.72007	0.896218
12	48380189	C	T	.	COL2A1	ENSG00000139219	ENST00000380518	ENSP00000369889	P02458	CO2A1_HUMAN	G486D	Likely_pathogenic	0	0	-5.77	0.989	0.991	4.87	7.905	0.294	0.59	0.974	27	1	2.0805	0.893309
12	48390399	C	A	.	COL2A1	ENSG00000139219	ENST00000380518	ENSP00000369889	P02458	CO2A1_HUMAN	A181S	Benign	0	0.165	-2.59	0.476	0.517	4.78	3.284	0.1505	0.01	0.504	24.3	0.992	1.16637	0.725007
12	48398020	G	A	.	COL2A1	ENSG00000139219	ENST00000337299	ENSP00000338213	P02458-1	CO2A1_HUMAN	R29W	Pathogenic	0	.	.	.	.	.	.	0.0969	0.74	0.868	39	.	.	.
12	48398088	G	T	rs369359592	COL2A1	ENSG00000139219	ENST00000380518	ENSP00000369889	P02458	CO2A1_HUMAN	A6D	Benign/Likely_benign	0.00030175	0.633	-2.62	0.24	0.29	2.93	3.101	0.0617	-0.15	0.229	20.5	0	0.189614	0.546373
12	49374974	G	C	.	WNT1	ENSG00000125084	ENST00000293549	ENSP00000293549	P04628	WNT1_HUMAN	G222R	Likely_pathogenic	0	0	-1.84	0.962	0.942	4.44	8.042	0.9242	0.43	0.886	32	1	.	0.901051
12	49420474	C	A	.	KMT2D	ENSG00000167548	ENST00000301067	ENSP00000301067	O14686	KMT2D_HUMAN	C5092F	Likely_pathogenic	0	0	-2.49	0.899	0.831	4.58	7.905	0.669	0.27	0.948	29.2	0.999	1.42764	0.795347
12	49420730	G	A	rs201855029	KMT2D	ENSG00000167548	ENST00000301067	ENSP00000301067	O14686	KMT2D_HUMAN	R5007W	Likely_benign	0.000385217	0.001	-1.38	0.575	0.42	4.01	0.527	0.724	-0.11	0.511	29.4	0.972	0.263161	0.595392
12	49422934	G	A	rs777064703	KMT2D	ENSG00000167548	ENST00000301067	ENSP00000301067	O14686	KMT2D_HUMAN	R4721C	Likely_benign	3.21373e-05	0	-2.22	0.747	0.745	4.91	4.662	0.7735	0.08	0.662	32	0.997	0.202301	0.76851
12	49422955	T	A	.	KMT2D	ENSG00000167548	ENST00000301067	ENSP00000301067	O14686	KMT2D_HUMAN	I4714F	Likely_benign	0	0.004	-1.28	0.667	0.385	3.89	0.997	0.3102	-0.2	0.326	25	0.497	0.23545	0.524357
12	49424427	G	A	rs577303074	KMT2D	ENSG00000167548	ENST00000301067	ENSP00000301067	O14686	KMT2D_HUMAN	A4599V	Likely_benign	0.000172975	0.152	-1.11	0.131	0.237	2.38	0.985	0.1493	-0.49	0.061	13.17	0	0.1464	0.396211
12	49425544	T	C	rs758018148	KMT2D	ENSG00000167548	ENST00000301067	ENSP00000301067	O14686	KMT2D_HUMAN	Q4315R	Likely_benign	0.000137681	0.045	-1.25	0.303	0.377	4.93	0.57	0.216	-0.25	0.1	22.9	0.246	0.158292	0.578476
12	49425640	G	C	rs768584961	KMT2D	ENSG00000167548	ENST00000301067	ENSP00000301067	O14686	KMT2D_HUMAN	P4283R	Likely_benign	1.06289e-05	0.068	-1.23	0.246	0.324	4.27	2.886	0.1759	-0.29	0.153	23.1	0.017	0.155991	0.605776
12	49425979	G	A	rs752971744	KMT2D	ENSG00000167548	ENST00000301067	ENSP00000301067	O14686	KMT2D_HUMAN	P4170L	Likely_benign	1.61251e-05	0.002	-1.16	0.098	0.326	3.32	1.595	0.221	-0.42	0.099	23.2	0.022	0.150358	0.35296
12	49426352	C	T	.	KMT2D	ENSG00000167548	ENST00000301067	ENSP00000301067	O14686	KMT2D_HUMAN	G4046R	Likely_benign	0	0	-1.27	0.219	0.286	3.88	-0.274	0.627	-0.26	0.13	18.05	0.01	0.177019	0.36661
12	49433285	C	T	rs758773506	KMT2D	ENSG00000167548	ENST00000301067	ENSP00000301067	O14686	KMT2D_HUMAN	G2721D	Likely_benign	0.000106081	0.01	-1.24	0.363	0.341	4.55	1.389	0.5172	-0.22	0.217	22.9	0.23	0.551348	0.552117
12	49433298	G	A	rs201336660	KMT2D	ENSG00000167548	ENST00000301067	ENSP00000301067	O14686	KMT2D_HUMAN	P2717S	Benign	0.000375378	0.01	-1.27	0.312	0.154	-0.333	1.836	0.1019	-0.37	0.139	13.71	0.005	0.576378	0.456796
12	49433542	C	T	rs762567167	KMT2D	ENSG00000167548	ENST00000301067	ENSP00000301067	O14686	KMT2D_HUMAN	G2671S	Benign	6.43713e-05	0.374	-1.15	0.056	0.314	2.04	1.278	0.0346	-0.53	0.025	12.79	0.001	0.152443	0.383073
12	49433994	C	T	rs369965791	KMT2D	ENSG00000167548	ENST00000301067	ENSP00000301067	O14686	KMT2D_HUMAN	R2520Q	Likely_benign	2.8459e-05	0.119	-1.92	0.556	0.381	5	2.324	0.3679	-0.19	0.145	26.4	0.715	0.687763	0.538172
12	49434054	G	A	rs369604891	KMT2D	ENSG00000167548	ENST00000301067	ENSP00000301067	O14686	KMT2D_HUMAN	A2500V	Benign	4.96344e-05	0.083	-1.22	0.201	0.308	4.47	2.471	0.0926	-0.41	0.104	21.3	0.002	0.206561	0.62916
12	49434424	G	A	rs750933281	KMT2D	ENSG00000167548	ENST00000301067	ENSP00000301067	O14686	KMT2D_HUMAN	P2377S	Likely_benign	2.01233e-05	0	-2.01	0.41	0.422	4.36	6.41	0.7314	-0.09	0.142	22.7	0.036	0.469259	0.561743
12	49434541	C	T	rs751524258	KMT2D	ENSG00000167548	ENST00000301067	ENSP00000301067	O14686	KMT2D_HUMAN	V2338I	Likely_benign	4.45542e-05	0.433	-1.27	0.356	0.343	5.07	2.589	0.0629	-0.34	0.06	21.3	0.027	0.252897	0.496395
12	49434555	G	A	rs377504041	KMT2D	ENSG00000167548	ENST00000301067	ENSP00000301067	O14686	KMT2D_HUMAN	P2333L	Likely_benign	8.50085e-05	0.001	-2.33	0.571	0.481	5.07	4.622	0.9047	-0.09	0.327	29.2	0.982	0.651574	0.75266
12	49434928	G	A	.	KMT2D	ENSG00000167548	ENST00000301067	ENSP00000301067	O14686	KMT2D_HUMAN	P2209S	Likely_benign	0	0.008	-1.29	0.26	0.248	3.43	1.241	0.3717	-0.38	0.081	15.24	0.005	0.178067	0.520154
12	49434946	T	A	.	KMT2D	ENSG00000167548	ENST00000301067	ENSP00000301067	O14686	KMT2D_HUMAN	T2203S	Likely_benign	0	0.096	-1.2	0.095	0.169	3.02	-1.035	0.0933	-0.44	0.067	9.631	0.006	0.136988	0.531711
12	49435029	T	C	rs766647683	KMT2D	ENSG00000167548	ENST00000301067	ENSP00000301067	O14686	KMT2D_HUMAN	D2175G	Likely_benign	4.8386e-05	0.002	-1.28	0.599	0.417	4.19	1.156	0.2203	-0.19	0.203	23.3	0.019	0.698405	0.695939
12	49436954	C	T	rs778359468	KMT2D	ENSG00000167548	ENST00000301067	ENSP00000301067	O14686	KMT2D_HUMAN	G1850D	Benign	2.40813e-05	0.149	-1.25	0.731	0.38	3.78	2.611	0.0291	-0.19	0.186	20.7	0.31	1.71109	0.539124
12	49437206	C	T	.	KMT2D	ENSG00000167548	ENST00000301067	ENSP00000301067	O14686	KMT2D_HUMAN	D1825N	Likely_benign	0	0.109	-1.24	0.483	0.294	5.61	0.529	0.069	-0.36	0.171	27.7	0.879	1.10681	0.436882
12	49439721	T	G	rs762474552	KMT2D	ENSG00000167548	ENST00000301067	ENSP00000301067	O14686	KMT2D_HUMAN	M1575L	Likely_benign	4.01349e-06	0.333	-1.14	0.355	0.287	0.177	0.875	0.0283	-0.43	0.121	18.16	0.001	0.52694	0.331416
12	49440530	C	T	.	KMT2D	ENSG00000167548	ENST00000301067	ENSP00000301067	O14686	KMT2D_HUMAN	C1427Y	Likely_pathogenic	0	0	-5.63	0.928	0.979	5.09	7.905	0.8752	0.59	0.979	27.9	0.999	3.19445	0.95069
12	49441762	A	C	.	KMT2D	ENSG00000167548	ENST00000301067	ENSP00000301067	O14686	KMT2D_HUMAN	C1408G	Likely_pathogenic	0	0	-8.15	0.972	0.852	4.82	9.325	0.8631	0.41	0.914	26.3	0.939	2.67321	0.883236
12	49444740	G	A	rs757736905	KMT2D	ENSG00000167548	ENST00000301067	ENSP00000301067	O14686	KMT2D_HUMAN	S909F	Likely_benign	1.48499e-05	0	-1.49	0.365	0.32	3.51	2.108	0.4677	-0.19	0.174	24.2	0.55	0.203705	0.612563
12	49444920	G	A	rs370492566	KMT2D	ENSG00000167548	ENST00000301067	ENSP00000301067	O14686	KMT2D_HUMAN	S849L	Likely_benign	0.000119263	0.475	1.36	0.042	0.044	1.48	-0.593	0.1442	-0.77	0.033	6.631	0	0.163625	0.257963
12	49444989	G	T	rs542972001	KMT2D	ENSG00000167548	ENST00000301067	ENSP00000301067	O14686	KMT2D_HUMAN	P826H	Likely_benign	0.000161333	0	1.1	0.191	0.043	2.71	0.034	0.1416	-0.49	0.11	16.15	0.397	0.214572	0.281499
12	49445230	G	A	rs201896284	KMT2D	ENSG00000167548	ENST00000301067	ENSP00000301067	O14686	KMT2D_HUMAN	R746W	Likely_benign	4.9126e-05	0.002	1.34	0.17	0.065	1.74	-1.558	0.1345	-0.62	0.041	18.36	0.875	0.192949	0.238795
12	49445554	G	C	rs372919446	KMT2D	ENSG00000167548	ENST00000301067	ENSP00000301067	O14686	KMT2D_HUMAN	P638A	Likely_benign	2.41694e-05	0.008	-1.18	0.244	0.246	1.67	0.456	0.1903	-0.26	0.077	12.26	0.009	0.179672	0.523254
12	49445949	G	A	rs367925817	KMT2D	ENSG00000167548	ENST00000301067	ENSP00000301067	O14686	KMT2D_HUMAN	P506L	Likely_benign	3.19366e-05	0.269	-1.34	0.246	0.266	-0.0106	0.875	0.4029	-0.41	0.046	13.64	0.001	0.189436	0.611639
12	49446490	A	T	rs367758673	KMT2D	ENSG00000167548	ENST00000301067	ENSP00000301067	O14686	KMT2D_HUMAN	F372Y	Benign	0.000632356	0.258	-1.19	0.357	0.311	2.83	0.728	0.0008	-0.35	0.167	20.1	0	0.211237	0.478587
12	49447085	T	C	rs375915416	KMT2D	ENSG00000167548	ENST00000301067	ENSP00000301067	O14686	KMT2D_HUMAN	K287E	Likely_benign	6.42008e-05	0.004	-1.79	0.419	0.395	4.63	3.44	0.6	-0.14	0.453	23.5	0.009	0.259662	0.740533
12	49448461	G	A	rs748173147	KMT2D	ENSG00000167548	ENST00000301067	ENSP00000301067	O14686	KMT2D_HUMAN	R84C	Benign	4.50414e-05	0.002	-1.23	0.376	0.406	2.99	1.712	0.6603	-0.24	0.273	22.3	0.001	0.252944	0.532106
12	49448780	T	C	.	KMT2D	ENSG00000167548	ENST00000301067	ENSP00000301067	O14686	KMT2D_HUMAN	S27G	Benign	0	0.897	-1.09	0.121	0.297	4.17	2.806	0.0536	-0.42	0.014	15.26	0	0.169179	0.316179
12	49578888	C	T	.	TUBA1A	ENSG00000167552	ENST00000301071	ENSP00000301071	Q71U36	TBA1A_HUMAN	A421T	Likely_pathogenic	0	0	-2.17	0.531	0.849	5.51	7.527	0.6971	0.43	0.97	28.6	.	3.32766	0.775197
12	49578933	G	C	.	TUBA1A	ENSG00000167552	ENST00000301071	ENSP00000301071	Q71U36	TBA1A_HUMAN	H406D	Pathogenic	0	0	-2.13	0.936	0.946	5.51	9.424	0.7998	0.46	0.984	27.7	.	4.31666	0.906294
12	49578956	A	C	.	TUBA1A	ENSG00000167552	ENST00000301071	ENSP00000301071	Q71U36	TBA1A_HUMAN	M398R	Likely_pathogenic	0	0	-2.21	0.937	0.892	5.51	8.793	0.9378	0.45	0.984	27.9	.	4.31666	0.869016
12	49579067	G	A	.	TUBA1A	ENSG00000167552	ENST00000301071	ENSP00000301071	Q71U36	TBA1A_HUMAN	T361I	Likely_pathogenic	0	0	-1.51	0.645	0.807	5.1	9.348	0.2247	0.31	0.977	23.8	.	3.36242	0.834105
12	49579100	C	A	.	TUBA1A	ENSG00000167552	ENST00000301071	ENSP00000301071	Q71U36	TBA1A_HUMAN	G350V	Likely_pathogenic	0	0	-2.02	0.915	0.931	5.1	7.345	0.8589	0.44	0.982	26.8	.	4.21975	0.846664
12	49579191	G	A	.	TUBA1A	ENSG00000167552	ENST00000301071	ENSP00000301071	Q71U36	TBA1A_HUMAN	R320C	Pathogenic	0	0	-1.87	0.539	0.888	5.1	5.288	0.5152	0.39	0.975	29.7	.	3.07987	0.822434
12	49579247	T	C	.	TUBA1A	ENSG00000167552	ENST00000301071	ENSP00000301071	Q71U36	TBA1A_HUMAN	Q301R	Likely_pathogenic	0	0	-1.54	0.821	0.875	5.1	7.48	0.3924	0.36	0.976	25.8	.	3.04949	0.684593
12	49579271	T	C	.	TUBA1A	ENSG00000167552	ENST00000301071	ENSP00000301071	Q71U36	TBA1A_HUMAN	N293S	Likely_pathogenic	0	0.02	-1.42	0.169	0.275	3.95	4.675	0.0189	-0.27	0.958	18.89	.	1.57512	0.608898
12	49579403	T	C	.	TUBA1A	ENSG00000167552	ENST00000301071	ENSP00000301071	Q71U36	TBA1A_HUMAN	N249S	Likely_pathogenic	0	0.005	-2.1	0.824	0.784	5.14	7.407	0.4146	-0.03	0.973	23	.	1.84684	0.854529
12	49579448	A	C	.	TUBA1A	ENSG00000167552	ENST00000301071	ENSP00000301071	Q71U36	TBA1A_HUMAN	I234S	Pathogenic	0	0	-0.31	0.781	0.71	5.01	6.763	0.4343	0.25	0.987	26.7	.	4.31666	0.757214
12	49579551	A	G	.	TUBA1A	ENSG00000167552	ENST00000301071	ENSP00000301071	Q71U36	TBA1A_HUMAN	C200R	Likely_pathogenic	0	0.005	-0.47	0.945	0.749	4.07	8.734	0.4402	0.33	0.986	25.4	.	4.99964	0.901119
12	49579604	A	G	.	TUBA1A	ENSG00000167552	ENST00000301071	ENSP00000301071	Q71U36	TBA1A_HUMAN	V182A	Pathogenic	0	0	-0.69	0.572	0.827	5.25	7.036	0.5791	0.34	0.977	25.3	.	3.7146	0.755054
12	49579682	C	T	.	TUBA1A	ENSG00000167552	ENST00000301071	ENSP00000301071	Q71U36	TBA1A_HUMAN	R156H	Likely_pathogenic	0	.	.	.	.	.	.	0.2508	0.24	0.973	23.6	.	.	.
12	49579682	C	T	.	TUBA1A	ENSG00000167552	ENST00000546918	ENSP00000446613	F8W0F6	F8W0F6_HUMAN	V207I	Likely_pathogenic	0	.	.	.	.	.	.	.	0.24	0.019	23.6	.	.	.
12	49579770	C	T	rs1085308005	TUBA1A	ENSG00000167552	ENST00000301071	ENSP00000301071	Q71U36	TBA1A_HUMAN	D127N	Pathogenic/Likely_pathogenic	0	0.014	-0.94	0.839	0.522	5.09	7.453	0.2584	-0.11	0.98	23.3	.	2.76643	0.854273
12	49580429	C	T	.	TUBA1A	ENSG00000167552	ENST00000301071	ENSP00000301071	Q71U36	TBA1A_HUMAN	R64Q	Likely_pathogenic	0	0	-1.57	0.968	0.866	5.36	7.721	0.7994	0.41	0.973	26.3	.	3.74263	0.732976
12	49580573	A	G	.	TUBA1A	ENSG00000167552	ENST00000301071	ENSP00000301071	Q71U36	TBA1A_HUMAN	I16T	Likely_pathogenic	0	0.001	-0.68	0.807	0.698	5.29	9.191	0.4187	0.34	0.964	24.5	.	4.21975	0.852923
12	50349234	A	C	rs771414160	AQP2	ENSG00000167580	ENST00000199280	ENSP00000199280	P41181	AQP2_HUMAN	N220T	Likely_benign	0.000509643	0.057	-3.1	0.352	0.394	4.86	5.268	0.2312	-0.07	0.497	22.9	0.153	1.2482	0.45272
12	52082806	T	C	.	SCN8A	ENSG00000196876	ENST00000627620	ENSP00000487583	Q9UQD0-2	SCN8A_HUMAN	V211A	Likely_benign	0	.	.	0.698	0.906	4.96	8.017	0.2499	0.03	0.718	21.9	.	.	.
12	52082842	G	C	.	SCN8A	ENSG00000196876	ENST00000627620	ENSP00000487583	Q9UQD0-2	SCN8A_HUMAN	R223T	Likely_benign	0	.	.	0.965	0.975	4.96	10.003	0.921	0.46	0.967	21.7	.	.	.
12	52082857	T	G	.	SCN8A	ENSG00000196876	ENST00000627620	ENSP00000487583	Q9UQD0-2	SCN8A_HUMAN	L228W	Likely_benign	0	.	.	0.878	0.983	4.96	8.017	0.6641	0.45	0.96	21.7	.	.	.
12	52093399	T	G	.	SCN8A	ENSG00000196876	ENST00000354534	ENSP00000346534	Q9UQD0	SCN8A_HUMAN	L251R	Pathogenic	0	0	-5.51	0.986	0.99	4.46	8.017	0.9291	0.6	0.971	27.3	0.999	2.47939	0.929243
12	52093534	G	A	.	SCN8A	ENSG00000196876	ENST00000354534	ENSP00000346534	Q9UQD0	SCN8A_HUMAN	G296D	Likely_benign	0	0.086	-3.94	0.369	0.585	4.71	4.888	0.0403	0.03	0.682	22.4	0.197	1.96884	0.719442
12	52094978	A	C	.	SCN8A	ENSG00000196876	ENST00000354534	ENSP00000346534	Q9UQD0	SCN8A_HUMAN	S327R	Likely_pathogenic	0	0.001	-4.03	0.659	0.813	4.7	5.512	0.2737	0.23	0.854	25.8	0.898	1.87615	0.780178
12	52096682	A	G	.	SCN8A	ENSG00000196876	ENST00000354534	ENSP00000346534	Q9UQD0	SCN8A_HUMAN	E373G	Pathogenic	0	0.001	-3.15	0.878	0.93	4.99	9.325	0.9086	0.5	0.939	29.3	0.721	2.24112	0.858507
12	52100339	G	A	rs750170064	SCN8A	ENSG00000196876	ENST00000354534	ENSP00000346534	Q9UQD0	SCN8A_HUMAN	R492H	Likely_benign	2.10286e-05	0.001	-2.93	0.55	0.764	4.19	9.923	0.2485	0.07	0.555	28.5	0.98	2.29755	0.845761
12	52100380	G	A	rs758393038	SCN8A	ENSG00000196876	ENST00000354534	ENSP00000346534	Q9UQD0	SCN8A_HUMAN	G506R	Likely_benign	4.1571e-06	0.001	-2.68	0.369	0.792	4.19	9.923	0.1077	0.4	0.644	24.7	0.71	1.81663	0.71022
12	52100465	A	G	rs760459642	SCN8A	ENSG00000196876	ENST00000354534	ENSP00000346534	Q9UQD0	SCN8A_HUMAN	N534S	Likely_benign	4.46524e-06	0.164	-2.77	0.186	0.347	4.41	4.404	0.1153	-0.35	0.319	18.41	0.023	0.794022	0.564492
12	52115360	C	G	rs773118948	SCN8A	ENSG00000196876	ENST00000354534	ENSP00000346534	Q9UQD0	SCN8A_HUMAN	L556V	Likely_benign	4.3358e-06	0.217	-2.73	0.41	0.267	3.83	1.387	0.0455	-0.26	0.356	20.5	0.232	1.19445	0.583017
12	52115484	G	A	rs755358223	SCN8A	ENSG00000196876	ENST00000354534	ENSP00000346534	Q9UQD0	SCN8A_HUMAN	R597H	Likely_benign	2.98677e-05	0.155	-2.94	0.741	0.657	3.83	9.928	0.2484	0.15	0.686	25.8	1	2.29755	0.731676
12	52115504	C	T	rs1285097368	SCN8A	ENSG00000196876	ENST00000354534	ENSP00000346534	Q9UQD0	SCN8A_HUMAN	P604S	Likely_benign	9.76067e-06	0	-4.65	0.65	0.796	3.83	7.511	0.385	0.18	0.744	26.6	0.998	2.09525	0.763282
12	52115591	C	G	rs751275472	SCN8A	ENSG00000196876	ENST00000354534	ENSP00000346534	Q9UQD0	SCN8A_HUMAN	L633V	Benign	2.93029e-05	0.02	-3	0.276	0.251	3.93	1.715	0.0918	-0.19	0.41	21.5	0.075	0.952205	0.607155
12	52115609	C	T	rs368345284	SCN8A	ENSG00000196876	ENST00000354534	ENSP00000346534	Q9UQD0	SCN8A_HUMAN	R639C	Likely_benign	8.42034e-06	0.003	-2.79	0.713	0.779	3.9	3.507	0.269	0.29	0.797	25.5	0.959	2.34701	0.853668
12	52115663	T	G	.	SCN8A	ENSG00000196876	ENST00000354534	ENSP00000346534	Q9UQD0	SCN8A_HUMAN	S657A	Benign	0	0.89	-2.65	0.49	0.32	3.4	2.929	0.0309	-0.18	0.567	20.5	0.017	0.793371	0.509034
12	52145166	C	T	rs373603736	SCN8A	ENSG00000196876	ENST00000354534	ENSP00000346534	Q9UQD0	SCN8A_HUMAN	P720L	Likely_benign	2.00968e-05	0	-3.95	0.441	0.751	5.21	7.905	0.5985	0.44	0.838	28.7	0.981	2.10715	0.800749
12	52156434	C	T	.	SCN8A	ENSG00000196876	ENST00000354534	ENSP00000346534	Q9UQD0	SCN8A_HUMAN	L840F	Likely_pathogenic	0	0.001	-5.08	0.873	0.855	4.04	4.106	0.1762	0.48	0.822	26.2	0.893	2.50375	0.777569
12	52156435	T	G	rs878854974	SCN8A	ENSG00000196876	ENST00000354534	ENSP00000346534	Q9UQD0	SCN8A_HUMAN	L840R	Likely_pathogenic	0	0	-5.22	0.976	0.99	4.04	8.017	0.37	0.6	0.955	26.7	0.987	4.31666	0.829986
12	52159456	T	A	.	SCN8A	ENSG00000196876	ENST00000354534	ENSP00000346534	Q9UQD0	SCN8A_HUMAN	L849H	Likely_pathogenic	0	0	-5.44	0.908	0.942	3.29	8.006	0.6824	0.6	0.937	25.5	0.997	3.63997	0.846964
12	52159527	G	T	.	SCN8A	ENSG00000196876	ENST00000354534	ENSP00000346534	Q9UQD0	SCN8A_HUMAN	G873C	Likely_pathogenic	0	0	-4.37	0.78	0.917	4.45	10.003	0.5473	0.59	0.972	28.4	1	3.27527	0.949573
12	52159551	G	C	.	SCN8A	ENSG00000196876	ENST00000354534	ENSP00000346534	Q9UQD0	SCN8A_HUMAN	V881L	Likely_pathogenic	0	0	-4.4	0.736	0.86	4.45	10.003	0.5424	0.35	0.934	25.7	0.999	3.09918	0.895139
12	52159578	G	C	.	SCN8A	ENSG00000196876	ENST00000354534	ENSP00000346534	Q9UQD0	SCN8A_HUMAN	A890P	Likely_pathogenic	0	0	-4.99	0.931	0.938	3.55	10.003	0.7631	0.6	0.97	25.3	1	3.66345	0.924097
12	52162668	C	G	.	SCN8A	ENSG00000196876	ENST00000354534	ENSP00000346534	Q9UQD0	SCN8A_HUMAN	A974G	Likely_pathogenic	0	0	-5.18	0.846	0.914	4.66	7.905	0.45	0.48	0.849	29.3	0.999	3.14057	0.884637
12	52162932	A	G	.	SCN8A	ENSG00000196876	ENST00000354534	ENSP00000346534	Q9UQD0	SCN8A_HUMAN	N1062S	Likely_benign	0	0.126	-1.71	0.36	0.374	4.46	9.325	0.1304	-0.29	0.532	23.2	0.602	1.67099	0.759596
12	52162950	G	A	.	SCN8A	ENSG00000196876	ENST00000354534	ENSP00000346534	Q9UQD0	SCN8A_HUMAN	S1068N	Likely_benign	0	0.014	-1.8	0.553	0.51	5.09	8.002	0.1887	-0.2	0.553	23.4	0.9	2.11663	0.841226
12	52163013	A	G	rs774119406	SCN8A	ENSG00000196876	ENST00000354534	ENSP00000346534	Q9UQD0	SCN8A_HUMAN	N1089S	Likely_benign	7.99623e-06	0.001	-1.99	0.658	0.577	2.69	9.317	0.2921	-0.26	0.588	22.8	0.983	2.00332	0.682889
12	52163066	A	C	.	SCN8A	ENSG00000196876	ENST00000354534	ENSP00000346534	Q9UQD0	SCN8A_HUMAN	N1107H	Likely_benign	0	0.027	-1.85	0.732	0.649	4.93	9.317	0.2693	-0.03	0.65	24	0.599	1.41019	0.831785
12	52163663	C	A	.	SCN8A	ENSG00000196876	ENST00000354534	ENSP00000346534	Q9UQD0	SCN8A_HUMAN	D1128E	Benign	0	0.943	-1.93	0.063	0.314	-0.335	-1.898	0.0183	-0.5	0.171	14.92	0.008	1.00132	0.733101
12	52163721	G	A	rs536452913	SCN8A	ENSG00000196876	ENST00000354534	ENSP00000346534	Q9UQD0	SCN8A_HUMAN	V1148M	Likely_benign	3.7656e-05	0.058	-1.8	0.39	0.572	5.07	10.003	0.126	-0.03	0.38	25.2	0.917	2.22324	0.622563
12	52164385	G	A	.	SCN8A	ENSG00000196876	ENST00000354534	ENSP00000346534	Q9UQD0	SCN8A_HUMAN	R1188Q	Likely_pathogenic	0	0	-4.71	0.962	0.962	5.17	10.003	0.6904	0.6	0.943	32	0.989	2.39889	0.782201
12	52168013	G	A	rs1020998191	SCN8A	ENSG00000196876	ENST00000354534	ENSP00000346534	Q9UQD0	SCN8A_HUMAN	R1229H	Likely_benign	0	0	-4.42	0.373	0.66	4.67	2.981	0.1504	0.1	0.743	25.1	0.557	1.97771	0.669481
12	52168030	G	A	.	SCN8A	ENSG00000196876	ENST00000354534	ENSP00000346534	Q9UQD0	SCN8A_HUMAN	A1235T	Likely_benign	0	0	-4.97	0.789	0.838	4.77	9.926	0.3056	0.41	0.903	25.2	1	2.03393	0.847694
12	52180432	C	T	.	SCN8A	ENSG00000196876	ENST00000354534	ENSP00000346534	Q9UQD0	SCN8A_HUMAN	A1350V	Likely_pathogenic	0	0	-4.42	0.78	0.822	5.32	7.905	0.4899	0.4	0.91	29.4	0.988	2.21629	0.871105
12	52183176	G	A	.	SCN8A	ENSG00000196876	ENST00000354534	ENSP00000346534	Q9UQD0	SCN8A_HUMAN	D1465N	Likely_pathogenic	0	0	-4.33	0.789	0.842	4.37	10.003	0.2469	0.11	0.915	31	0.909	2.10984	0.938854
12	52183191	C	A	.	SCN8A	ENSG00000196876	ENST00000354534	ENSP00000346534	Q9UQD0	SCN8A_HUMAN	Q1470K	Likely_pathogenic	0	0	-4.09	0.675	0.895	4.37	7.905	0.5646	0.5	0.843	28.5	0.776	2.36001	0.918019
12	52184198	T	C	.	SCN8A	ENSG00000196876	ENST00000354534	ENSP00000346534	Q9UQD0	SCN8A_HUMAN	I1479T	Likely_pathogenic	0	0	-3.97	0.865	0.945	4.68	8.017	0.6807	0.56	0.912	28.5	0.87	2.30594	0.912427
12	52184279	G	A	rs760096460	SCN8A	ENSG00000196876	ENST00000354534	ENSP00000346534	Q9UQD0	SCN8A_HUMAN	R1506H	Likely_benign	8.24042e-06	0	-4.1	0.696	0.873	4.55	10.003	0.5984	0.34	0.845	31	0.932	2.49059	0.761825
12	52188221	C	T	.	SCN8A	ENSG00000196876	ENST00000354534	ENSP00000346534	Q9UQD0	SCN8A_HUMAN	L1531F	Likely_benign	0	0	-4.53	0.839	0.77	4.96	7.872	0.5354	0.45	0.947	27.9	0.99	2.23658	0.852939
12	52188404	G	A	.	SCN8A	ENSG00000196876	ENST00000354534	ENSP00000346534	Q9UQD0	SCN8A_HUMAN	V1592I	Likely_benign	0	0	-5	0.619	0.748	4.94	9.999	0.2712	0.21	0.856	24.2	0.773	1.93963	0.81627
12	52200153	T	C	.	SCN8A	ENSG00000196876	ENST00000354534	ENSP00000346534	Q9UQD0	SCN8A_HUMAN	L1628S	Likely_pathogenic	0	0	-5.52	0.886	0.975	5.31	8.017	0.9752	0.6	0.972	27.6	0.998	2.5965	0.880113
12	52200216	C	A	.	SCN8A	ENSG00000196876	ENST00000354534	ENSP00000346534	Q9UQD0	SCN8A_HUMAN	P1649H	Likely_benign	0	0	-4.45	0.811	0.86	5.31	7.905	0.8867	0.54	0.925	28.5	0.998	2.40021	0.930544
12	52200603	A	G	.	SCN8A	ENSG00000196876	ENST00000354534	ENSP00000346534	Q9UQD0	SCN8A_HUMAN	D1778G	Likely_pathogenic	0	0	-3.91	0.322	0.797	4.95	9.325	0.3626	0.23	0.787	27	0.65	2.14567	0.791914
12	52200891	T	G	.	SCN8A	ENSG00000196876	ENST00000354534	ENSP00000346534	Q9UQD0	SCN8A_HUMAN	V1874G	Likely_benign	0	0	-3.88	0.406	0.845	5.04	8.017	0.5854	0.26	0.792	24.3	0.322	1.74495	0.676493
12	52201206	A	C	.	SCN8A	ENSG00000196876	ENST00000354534	ENSP00000346534	Q9UQD0	SCN8A_HUMAN	K1979T	Likely_benign	0	0.001	-4.03	0.488	0.586	4.93	7.237	0.1488	0.22	0.497	23.4	0.007	2.18312	0.737511
12	52306898	C	T	rs199542304	ACVRL1	ENSG00000139567	ENST00000388922	ENSP00000373574	P37023	ACVL1_HUMAN	P26L	Likely_benign	0.000216318	0.004	-2.98	0.208	0.308	5.76	-0.033	0.2836	-0.14	0.393	22.9	0.079	0.623199	0.291609
12	52306969	T	C	.	ACVRL1	ENSG00000139567	ENST00000388922	ENSP00000373574	P37023	ACVL1_HUMAN	W50R	Likely_pathogenic	0	0.344	-3.52	0.615	0.54	5.76	0.604	0.2682	0.35	0.651	22.3	0.01	1.7256	0.609039
12	52309066	C	G	.	ACVRL1	ENSG00000139567	ENST00000388922	ENSP00000373574	P37023	ACVL1_HUMAN	T277R	Likely_pathogenic	0	0	-3.32	0.961	0.946	5.31	7.902	0.7814	0.53	0.929	27.4	0.999	1.64618	0.867432
12	52309084	G	T	.	ACVRL1	ENSG00000139567	ENST00000388922	ENSP00000373574	P37023	ACVL1_HUMAN	G283V	Likely_pathogenic	0	0	-3.99	0.985	0.963	4.42	9.989	0.996	0.6	0.903	27.9	1	1.72393	0.648606
12	52309176	C	A	.	ACVRL1	ENSG00000139567	ENST00000388922	ENSP00000373574	P37023	ACVL1_HUMAN	H314N	Likely_pathogenic	0	0	-1.86	0.981	0.842	5.09	7.87	0.8183	0.2	0.89	28.6	1	1.61423	0.787594
12	52309184	G	C	rs145300204	ACVRL1	ENSG00000139567	ENST00000388922	ENSP00000373574	P37023	ACVL1_HUMAN	E316D	Likely_benign	5.582e-05	0.087	-0.21	0.643	0.358	2.29	2.64	0.4049	-0.02	0.796	23.4	0.999	1.4619	0.827077
12	52309891	C	G	.	ACVRL1	ENSG00000139567	ENST00000388922	ENSP00000373574	P37023	ACVL1_HUMAN	R374G	Likely_pathogenic	0	0	-0.2	0.937	0.674	-0.573	3.327	0.953	0.22	0.952	23.1	1	1.74554	0.851488
12	52309924	A	C	rs1205407812	ACVRL1	ENSG00000139567	ENST00000388922	ENSP00000373574	P37023	ACVL1_HUMAN	I385L	Likely_benign	3.97804e-06	0.345	-3.13	0.524	0.449	3.86	6.226	0.3996	-0.01	0.341	18.99	0.063	0.62589	0.627394
12	52312820	C	A	.	ACVRL1	ENSG00000139567	ENST00000388922	ENSP00000373574	P37023	ACVL1_HUMAN	P433H	Likely_pathogenic	0	0	-3.3	0.779	0.91	4.99	7.905	0.9248	0.44	0.887	29	1	1.65817	0.761468
12	52314624	A	C	.	ACVRL1	ENSG00000139567	ENST00000388922	ENSP00000373574	P37023	ACVL1_HUMAN	K487Q	Likely_pathogenic	0	0	-0.19	0.678	0.551	4.41	9.314	0.5348	-0.03	0.597	25.8	0.998	1.59403	0.693384
12	52710648	T	A	rs770757336	KRT83	ENSG00000170523	ENST00000293670	ENSP00000293670	P78385	KRT83_HUMAN	S304C	Benign	3.57876e-05	0.121	-0.99	0.336	0.453	3.81	0.109	0.2769	-0.32	0.542	23.6	0.841	0.0801627	0.455029
12	52710768	C	T	rs201459857	KRT83	ENSG00000170523	ENST00000293670	ENSP00000293670	P78385	KRT83_HUMAN	V264M	Benign	0.000254477	0.01	-1.08	0.767	0.669	3.9	4.098	0.6146	0	0.901	24	0.532	0.417581	0.600883
12	52713013	C	G	rs181439241	KRT83	ENSG00000170523	ENST00000293670	ENSP00000293670	P78385	KRT83_HUMAN	V174L	Benign	0.000187005	0.621	-0.83	0.117	0.127	4.81	2.652	0.289	-0.38	0.456	19.88	0.125	0.0828287	0.710521
12	52713081	C	T	rs201680950	KRT83	ENSG00000170523	ENST00000293670	ENSP00000293670	P78385	KRT83_HUMAN	C151Y	Benign	0.000254597	0.022	-0.91	0.411	0.257	4.39	0.747	0.3232	-0.28	0.684	23.4	0.111	0.156351	0.56223
12	52714810	C	T	rs779172264	KRT83	ENSG00000170523	ENST00000293670	ENSP00000293670	P78385	KRT83_HUMAN	A104T	Likely_benign	5.17557e-05	0.076	-0.94	0.156	0.328	4.69	1.619	0.4101	-0.32	0.585	22.7	0.406	0.210276	0.424022
12	52881632	C	T	rs62617088	KRT6A	ENSG00000205420	ENST00000330722	ENSP00000369317	P02538	K2C6A_HUMAN	V523I	Likely_benign	0.000736318	0.4	-2.26	0.078	0.093	-1.01	-2.315	0.0013	-0.49	0.169	0.381	0.001	0.228012	0.53398
12	52882292	C	T	rs61730612	KRT6A	ENSG00000205420	ENST00000330722	ENSP00000369317	P02538	K2C6A_HUMAN	R415H	Benign	0.000536835	0.027	-2.66	0.659	0.794	4.24	3.913	0.5414	0.18	0.731	28.9	0.749	0.805581	0.586727
12	52908763	G	T	rs781707438	KRT5	ENSG00000186081	ENST00000252242	ENSP00000252242	P13647	K2C5_HUMAN	S579Y	Likely_benign	5.99118e-05	0.001	-1.79	0.669	0.485	4.58	4.837	0.2767	-0.01	0.644	26	0.979	0.280982	0.678907
12	52908938	C	T	rs375140289	KRT5	ENSG00000186081	ENST00000252242	ENSP00000252242	P13647	K2C5_HUMAN	G521S	Likely_benign	0.000135284	0.368	-4.31	0.242	0.331	2.1	1.573	0.1749	-0.07	0.239	13.58	0.805	0.217474	0.390537
12	52909004	A	G	rs201274668	KRT5	ENSG00000186081	ENST00000252242	ENSP00000252242	P13647	K2C5_HUMAN	S499P	Likely_benign	0.000155017	0.051	-3.1	0.569	0.493	5.57	1.924	0.2776	0.2	0.618	21.3	0.969	0.276297	0.513066
12	52910914	C	T	rs141279000	KRT5	ENSG00000186081	ENST00000252242	ENSP00000252242	P13647	K2C5_HUMAN	E399K	Likely_benign	2.78445e-05	0	-1.21	0.778	0.711	5.7	5.867	0.907	0.12	0.727	28.6	0.954	0.799697	0.679047
12	52911682	G	A	rs552561992	KRT5	ENSG00000186081	ENST00000252242	ENSP00000252242	P13647	K2C5_HUMAN	A309V	Likely_benign	0.000143147	0.02	-1.25	0.321	0.51	3.11	2.213	0.3478	-0.18	0.229	24.1	0.41	0.363809	0.390519
12	52911701	T	A	rs199854656	KRT5	ENSG00000186081	ENST00000252242	ENSP00000252242	P13647	K2C5_HUMAN	M303L	Likely_benign	0.000210739	1	-1.98	0.281	0.308	-10.5	1.01	0.2606	-0.35	0.17	11.73	0.001	0.204258	0.400732
12	52912940	C	T	rs267607452	KRT5	ENSG00000186081	ENST00000252242	ENSP00000252242	P13647	K2C5_HUMAN	R187Q	Likely_benign	1.59076e-05	0.031	-2.97	0.848	0.787	5.31	7.858	0.7521	0.01	0.663	32	0.899	0.617736	0.68653
12	52913801	C	T	rs138806570	KRT5	ENSG00000186081	ENST00000252242	ENSP00000252242	P13647	K2C5_HUMAN	G94S	Benign	0.000560855	0.101	-5.37	0.229	0.106	2.71	0.217	0.2684	-0.2	0.222	16.07	0.004	0.244743	0.339716
12	52913894	G	A	rs776667863	KRT5	ENSG00000186081	ENST00000252242	ENSP00000252242	P13647	K2C5_HUMAN	R63W	Benign	8.39295e-05	0.006	-1.82	0.348	0.509	2.99	1.204	0.5531	0	0.457	25.7	0.928	0.830586	0.4565
12	52913966	C	T	rs146136560	KRT5	ENSG00000186081	ENST00000252242	ENSP00000252242	P13647	K2C5_HUMAN	G39R	Likely_benign	0.000115895	0.782	-3.33	0.22	0.212	3.56	1.688	0.1888	-0.11	0.368	18.36	0.007	0.873673	0.514042
12	52962157	G	A	rs550696981	KRT74	ENSG00000170484	ENST00000305620	ENSP00000307240	Q7RTS7	K2C74_HUMAN	T384M	Benign	0.000394416	0.097	-0.97	0.269	0.229	1.3	0.449	0.3604	-0.37	0.192	16.87	0.507	0.152123	0.304087
12	52967419	C	T	rs759304994	KRT74	ENSG00000170484	ENST00000305620	ENSP00000307240	Q7RTS7	K2C74_HUMAN	R48Q	Likely_benign	0.000381941	0.057	0.96	0.103	0.106	-1.4	-0.396	0.1753	-0.68	0.202	13.2	0.02	0.0766249	0.19623
12	53039345	C	A	rs374913826	KRT2	ENSG00000172867	ENST00000309680	ENSP00000310861	P35908	K22E_HUMAN	G493V	Benign	9.94225e-05	0	-3.02	0.625	0.418	-0.0386	0.671	0.6981	-0.09	0.252	24.1	0.993	0.483898	0.375857
12	53040620	C	T	rs755662199	KRT2	ENSG00000172867	ENST00000309680	ENSP00000310861	P35908	K22E_HUMAN	R458Q	Likely_benign	1.59133e-05	0.024	-0.91	0.177	0.374	4.48	0.021	0.494	-0.37	0.234	26.8	0.832	0.233177	0.211249
12	53041558	C	T	rs756976713	KRT2	ENSG00000172867	ENST00000309680	ENSP00000310861	P35908	K22E_HUMAN	V402M	Likely_benign	2.78947e-05	1	-2.4	0.159	0.284	-3.97	-2.219	0.1191	-0.57	0.073	0.154	0.274	0.145082	0.305149
12	53041615	C	T	rs527533989	KRT2	ENSG00000172867	ENST00000309680	ENSP00000310861	P35908	K22E_HUMAN	G383R	Benign	1.99008e-05	0	-0.98	0.357	0.242	4.14	1.405	0.6583	-0.26	0.353	22	0.997	0.509262	0.393325
12	53043736	G	C	rs2232551	KRT2	ENSG00000172867	ENST00000309680	ENSP00000310861	P35908	K22E_HUMAN	R275G	Benign	1.98828e-05	0	-2.59	0.875	0.686	4.49	2.049	0.9094	0.34	0.708	27.5	0.997	0.525867	0.521529
12	53185183	C	T	rs371219499	KRT3	ENSG00000186442	ENST00000417996	ENSP00000413479	P12035	K2C3_HUMAN	E448K	Likely_benign	0.000350148	0.001	-3.19	0.54	0.716	4.71	6.08	0.328	0.07	0.363	24.7	0.984	0.623529	0.374121
12	53201515	C	T	rs377329227	KRT4	ENSG00000170477	ENST00000551956	ENSP00000448220	.	.	R420H	Benign	9.54396e-05	0.018	-2.15	0.29	0.496	3.63	0.971	0.4151	-0.13	0.302	23.6	.	0.231238	0.364945
12	53201516	G	A	rs192699667	KRT4	ENSG00000170477	ENST00000551956	ENSP00000448220	.	.	R420C	Benign	0.000429495	0.04	-2.18	0.628	0.65	3.31	0.509	0.6494	0.03	0.376	24.5	.	0.740638	0.417702
12	53201570	C	T	rs772882487	KRT4	ENSG00000170477	ENST00000551956	ENSP00000448220	.	.	V402I	Likely_benign	5.1717e-05	0.155	-2.11	0.2	0.144	-2.98	-0.605	0.0163	-0.51	0.053	10.36	.	0.128331	0.286013
12	53201582	G	A	rs374654554	KRT4	ENSG00000170477	ENST00000551956	ENSP00000448220	.	.	H398Y	Likely_benign	1.98924e-05	0.066	-2.42	0.171	0.269	-6.47	-0.009	0.1427	-0.45	0.086	6.673	.	0.184603	0.280089
12	53201627	C	T	rs751984023	KRT4	ENSG00000170477	ENST00000551956	ENSP00000448220	.	.	V383M	Likely_benign	4.38719e-05	0.004	-2.52	0.37	0.493	5.47	1.797	0.5768	-0.16	0.386	25.3	.	0.231309	0.563065
12	53202486	G	A	rs749943854	KRT4	ENSG00000170477	ENST00000551956	ENSP00000448220	.	.	A328V	Benign	2.38608e-05	0.015	-2.54	0.375	0.374	3.83	1.779	0.225	-0.26	0.212	23.2	.	0.557523	0.329776
12	53292527	C	T	rs56997521	KRT8	ENSG00000170421	ENST00000552150	ENSP00000449404	P05787-2	K2C8_HUMAN	V408I	Likely_benign	0.00152706	0.107	-2.7	0.217	0.323	3.59	4.059	0.2116	-0.27	0.232	22.2	.	0.421696	0.545427
12	53722361	G	A	rs199673881	SP7	ENSG00000170374	ENST00000536324	ENSP00000443827	Q8TDD2	SP7_HUMAN	R289W	Likely_benign	0.000220994	0	3.15	0.601	0.147	0.922	0.15	0.703	-0.36	0.613	24.4	0.96	1.00804	0.703943
12	54676404	G	A	rs182937540	HNRNPA1	ENSG00000135486	ENST00000340913	ENSP00000341826	P09651	ROA1_HUMAN	G211S	Likely_benign	0.000593228	0.14	-3.43	0.405	0.511	3.1	4.961	0.3382	-0.04	0.553	21.5	0.038	0.494461	0.658984
12	56091259	T	C	rs374707420	ITGA7	ENSG00000135424	ENST00000553804	ENSP00000452120	Q13683-3	ITA7_HUMAN	N498S	Likely_benign	0.000167152	0.281	0.86	0.349	0.066	3.31	3.288	0.1337	-0.59	0.37	20.2	0.086	0.187295	0.55078
12	56396024	G	A	rs375363943	SUOX	ENSG00000139531	ENST00000394109	ENSP00000377668	P51687	SUOX_HUMAN	A7T	Likely_benign	9.98299e-05	0.37	-2.89	0.07	0.177	-2.2	-0.068	0.0707	-0.23	0.131	11.3	0	0.124255	0.34343
12	56397769	C	T	rs769660984	SUOX	ENSG00000139531	ENST00000394109	ENSP00000377668	P51687	SUOX_HUMAN	P199L	Likely_benign	0.000505079	0.001	-4.03	0.643	0.777	5.12	5.42	0.8311	0.43	0.817	26.8	0.981	0.544946	0.550309
12	56397772	C	T	.	SUOX	ENSG00000139531	ENST00000394109	ENSP00000377668	P51687	SUOX_HUMAN	P200L	Likely_pathogenic	0	0.158	-3.13	0.13	0.334	5.12	2.179	0.3774	-0.08	0.455	22.4	0.002	0.130681	0.355733
12	56397822	C	T	rs765738385	SUOX	ENSG00000139531	ENST00000394109	ENSP00000377668	P51687	SUOX_HUMAN	R217W	Pathogenic	2.38584e-05	0	-3.64	0.935	0.841	5.12	2.601	0.8769	0.51	0.967	29.1	1	0.60627	0.670383
12	56398150	C	A	rs540920017	SUOX	ENSG00000139531	ENST00000394109	ENSP00000377668	P51687	SUOX_HUMAN	T326N	Benign	0.000449923	0.016	-3.38	0.255	0.253	3.25	2.073	0.5206	-0.16	0.365	22.2	0.101	0.341713	0.567082
12	56398707	G	T	rs770792767	SUOX	ENSG00000139531	ENST00000394109	ENSP00000377668	P51687	SUOX_HUMAN	D512Y	Likely_pathogenic	2.38572e-05	0	-2.95	0.98	0.929	4.76	7.289	0.9904	0.48	0.957	28.1	1	0.658698	0.78466
12	56565676	C	A	.	SMARCC2	ENSG00000139613	ENST00000550164	ENSP00000449396	F8VXC8	F8VXC8_HUMAN	V658L	Likely_pathogenic	0	0.02	1.15	0.771	0.365	4.07	6.102	0.507	0.04	0.741	26.4	.	.	0.865942
12	56578828	T	C	.	SMARCC2	ENSG00000139613	ENST00000550164	ENSP00000449396	F8VXC8	F8VXC8_HUMAN	K129E	Likely_pathogenic	0	0.004	1.85	0.744	0.279	5.32	7.781	0.3123	0.09	0.641	29	0.971	.	0.793409
12	56742822	G	C	rs750338004	STAT2	ENSG00000170581	ENST00000314128	ENSP00000315768	P52630	STAT2_HUMAN	P488A	Likely_benign	0.000496036	0.098	-2.8	0.253	0.369	3.37	1.292	0.2688	-0.19	0.171	13.96	0.027	0.423747	0.487757
12	56847410	C	T	rs149279854	MIP	ENSG00000135517	ENST00000257979	ENSP00000257979	P30301	MIP_HUMAN	V164I	Likely_benign	6.76385e-05	1	-1.49	0.22	0.153	2.99	0.601	0.3163	-0.44	0.262	15.54	0.002	0.341081	0.347953
12	57598475	G	A	rs143327344	LRP1	ENSG00000123384	ENST00000243077	ENSP00000243077	Q07954	LRP1_HUMAN	G3713R	Likely_benign	0.00121353	0.447	0.34	0.502	0.173	5.28	3.515	0.1504	-0.33	0.586	23.3	0.29	.	0.617817
12	57859007	C	G	rs542007910	GLI1	ENSG00000111087	ENST00000228682	ENSP00000228682	P08151	GLI1_HUMAN	P168R	Benign	0.0017189	0.006	2.6	0.41	0.037	2.72	2.046	0.6393	-0.21	0.229	21.6	0.36	0.544726	0.455985
12	57865725	C	T	rs149870317	GLI1	ENSG00000111087	ENST00000228682	ENSP00000228682	P08151	GLI1_HUMAN	R1068W	Likely_benign	0.000653553	0.004	2.66	0.12	0.054	0.255	1.151	0.0679	-0.55	0.041	21.4	0.226	0.258749	0.308261
12	57910055	G	A	rs199773459	MARS	ENSG00000166986	ENST00000262027	ENSP00000262027	P56192	SYMC_HUMAN	V831I	Likely_benign	0.000910653	0.331	1.51	0.077	0.022	1.81	0.722	0.0016	-0.67	0.012	1.532	0.001	0.199557	0.216825
12	57957244	G	A	rs773336059	KIF5A	ENSG00000155980	ENST00000455537	ENSP00000408979	Q12840	KIF5A_HUMAN	R51H	Likely_benign	0.000151109	0.087	-0.91	0.508	0.29	4.59	4.529	0.4146	-0.23	0.52	22.9	0.128	1.63249	0.79768
12	57960973	C	T	rs140144799	KIF5A	ENSG00000155980	ENST00000455537	ENSP00000408979	Q12840	KIF5A_HUMAN	S189L	Likely_benign	5.56722e-05	0.084	-0.95	0.243	0.216	4.48	4.038	0.3939	-0.32	0.696	23	0.091	1.21081	0.723036
12	57961385	T	A	.	KIF5A	ENSG00000155980	ENST00000455537	ENSP00000408979	Q12840	KIF5A_HUMAN	L233Q	Likely_pathogenic	0	0	-2.44	0.976	0.879	4.17	7.872	0.946	0.47	0.961	27.2	1	2.57237	0.796451
12	57963794	G	A	rs755855553	KIF5A	ENSG00000155980	ENST00000455537	ENSP00000408979	Q12840	KIF5A_HUMAN	R381H	Likely_benign	2.79171e-05	0.151	-1.13	0.415	0.205	4.79	3.583	0.3518	-0.22	0.24	22.8	0.002	0.866336	0.528083
12	57963916	C	T	rs748402153	KIF5A	ENSG00000155980	ENST00000455537	ENSP00000408979	Q12840	KIF5A_HUMAN	R422C	Likely_benign	0.000128119	0.018	-1.15	0.68	0.408	3.84	1.218	0.2758	-0.14	0.621	27.5	0.608	1.67346	0.601611
12	57976397	A	G	.	KIF5A	ENSG00000155980	ENST00000455537	ENSP00000408979	Q12840	KIF5A_HUMAN	D1002G	Likely_pathogenic	0	0	-0.97	0.518	0.388	5.47	7.683	0.1869	0.25	0.95	33	0.977	1.25843	0.775726
12	58022915	C	T	rs768739099	B4GALNT1	ENSG00000135454	ENST00000341156	ENSP00000341562	Q00973	B4GN1_HUMAN	E243K	Likely_benign	0.000164391	0.551	2.3	0.182	0.016	2.41	0.179	0.0761	-0.69	0.283	19.26	0.003	0.223582	0.38472
12	64178797	G	C	rs188655071	RXYLT1	ENSG00000118600	ENST00000261234	ENSP00000261234	Q9Y2B1	RXLT1_HUMAN	D125H	Likely_benign	0.000159096	0.056	1.56	0.509	0.205	4.43	6.826	.	-0.33	0.577	26.2	0.934	0.729035	0.542474
12	64202537	G	A	rs777596548	RXYLT1	ENSG00000118600	ENST00000261234	ENSP00000261234	Q9Y2B1	RXLT1_HUMAN	G333R	Pathogenic	1.60649e-05	0	.	0.939	0.762	4.65	9.745	.	0.44	0.936	24.3	1	0.758644	0.78204
12	64889544	A	G	rs761540369	TBK1	ENSG00000183735	ENST00000331710	ENSP00000329967	Q9UHD2	TBK1_HUMAN	K570R	Likely_benign	0.000160729	1	2.76	0.349	0.224	4.77	7.259	0.2729	-0.37	0.57	23.4	0.971	0.967725	0.623228
12	64890807	G	T	rs368859659	TBK1	ENSG00000183735	ENST00000331710	ENSP00000329967	Q9UHD2	TBK1_HUMAN	L613F	Benign	0.000810153	0.007	2.3	0.14	0.033	2.53	1.268	0.2368	-0.67	0.108	22.5	0.235	0.357704	0.48274
12	65564680	C	A	rs768302841	LEMD3	ENSG00000174106	ENST00000308330	ENSP00000308369	Q9Y2U8	MAN1_HUMAN	T435N	Likely_benign	8.74821e-05	0.067	0.83	0.538	0.063	5.4	2.863	0.1862	-0.46	0.272	22.5	0.027	.	0.469035
12	65564769	A	G	rs376067130	LEMD3	ENSG00000174106	ENST00000308330	ENSP00000308369	Q9Y2U8	MAN1_HUMAN	T465A	Likely_benign	8.748e-05	0.235	0.88	0.042	0.048	-2.01	0.924	0.3802	-0.61	0.136	12.81	0.025	.	0.435091
12	65564775	A	T	rs199915804	LEMD3	ENSG00000174106	ENST00000308330	ENSP00000308369	Q9Y2U8	MAN1_HUMAN	S467C	Likely_benign	0.000178934	0.012	0.77	0.155	0.11	4.33	5.06	0.212	-0.51	0.171	23.5	0.276	.	0.392217
12	65633990	C	T	rs373577886	LEMD3	ENSG00000174106	ENST00000308330	ENSP00000308369	Q9Y2U8	MAN1_HUMAN	R700C	Likely_benign	1.1936e-05	0.003	-0.53	0.507	0.569	5.03	3.598	0.8172	-0.02	0.741	31	0.958	.	0.361907
12	65634757	C	T	rs376437712	LEMD3	ENSG00000174106	ENST00000308330	ENSP00000308369	Q9Y2U8	MAN1_HUMAN	T732M	Likely_benign	0.000381883	0.021	0.6	0.895	0.349	5.3	5.923	0.621	0.02	0.618	25.3	0.982	.	0.69737
12	65672579	C	T	rs200778091	MSRB3	ENSG00000174099	ENST00000355192	ENSP00000347324	Q8IXL7	MSRB3_HUMAN	L11F	Benign	0.000637564	0.175	-0.2	0.119	0.095	-0.898	-0.268	0.043	-0.5	0.076	12.84	.	0.458802	.
12	66345187	C	G	rs151017786	HMGA2	ENSG00000149948	ENST00000393577	ENSP00000377205	F5H2A4	F5H2A4_HUMAN	P92A	Likely_benign	0.000474623	0.027	.	0.359	0.287	5.66	5.323	0.099	-0.19	0.079	24.1	0.956	.	0.795268
12	69746986	G	A	rs762616173	LYZ	ENSG00000090382	ENST00000549690	ENSP00000449898	A0A0B4J259	A0A0B4J259_HUMAN	V119I	Likely_benign	0	.	.	.	.	.	.	.	-0.26	0.044	17.33	.	.	.
12	76739961	C	G	rs778431173	BBS10	ENSG00000179941	ENST00000393262	ENSP00000376946	Q8TAM1	BBS10_HUMAN	V602L	Pathogenic	4.02292e-06	0.036	-2.62	0.514	0.445	4.95	5.843	0.6149	-0.04	0.204	26.1	0.98	0.221275	0.434995
12	76740353	T	A	rs200718870	BBS10	ENSG00000179941	ENST00000393262	ENSP00000376946	Q8TAM1	BBS10_HUMAN	D471V	Likely_benign	0.000167098	0.013	-2.41	0.255	0.314	-1.63	-1.285	0.8275	-0.22	0.168	15.95	0.446	0.330114	0.228286
12	76740500	C	T	rs138961848	BBS10	ENSG00000179941	ENST00000393262	ENSP00000376946	Q8TAM1	BBS10_HUMAN	R422Q	Benign	0.000394052	0.549	-1.35	0.112	0.168	-0.611	0.024	0.4905	-0.39	0.116	12.74	0.04	0.0675556	0.223417
12	76740581	T	C	rs1368733646	BBS10	ENSG00000179941	ENST00000393262	ENSP00000376946	Q8TAM1	BBS10_HUMAN	H395R	Likely_pathogenic	3.98023e-06	0.049	-1.13	0.752	0.687	5.1	4.217	0.7905	0.19	0.764	23.2	0.972	0.398684	0.632308
12	76740749	A	T	rs1363498219	BBS10	ENSG00000179941	ENST00000393262	ENSP00000376946	Q8TAM1	BBS10_HUMAN	V339D	Pathogenic	0	0.002	-1.27	0.641	0.678	4.99	6.764	0.4836	0.1	0.769	25.2	0.478	0.337729	0.283274
12	76741158	T	C	rs753138845	BBS10	ENSG00000179941	ENST00000393262	ENSP00000376946	Q8TAM1	BBS10_HUMAN	T203A	Likely_benign	0.000147297	1	-1.12	0.039	0.143	0.448	-0.262	0.2699	-0.6	0.042	1.929	0.002	0.0568593	0.309843
12	76741187	A	G	.	BBS10	ENSG00000179941	ENST00000393262	ENSP00000376946	Q8TAM1	BBS10_HUMAN	L193S	Pathogenic	0	0.001	-1.73	0.865	0.803	5.13	6.095	0.9341	0.34	0.813	27	0.999	0.426004	0.538002
12	76741559	A	T	rs1176176320	BBS10	ENSG00000179941	ENST00000393262	ENSP00000376946	Q8TAM1	BBS10_HUMAN	V69E	Likely_pathogenic	0	0.001	-1.34	0.819	0.839	5.2	6.095	0.9656	0.23	0.83	27.8	0.972	0.447724	0.546127
12	80645980	T	A	rs202061419	OTOGL	ENSG00000165899	ENST00000547103	ENSP00000447211	.	.	D428E	Likely_benign	0.000173397	.	.	.	0.361	2.26	1.26	.	-0.13	0.326	23.2	.	.	0.640681
12	80735772	G	A	rs563989349	OTOGL	ENSG00000165899	ENST00000547103	ENSP00000447211	.	.	G1699S	Likely_benign	0.000278244	.	.	.	0.427	4.16	3.774	.	-0.23	0.809	26.2	.	.	0.466854
12	80838128	G	A	rs916582229	PTPRQ	ENSG00000139304	ENST00000614701	ENSP00000482885	A0A087WZU1	A0A087WZU1_HUMAN	M1I	Likely_pathogenic	0	.	.	0.781	0.107	5.32	3.906	.	-0.12	0.944	25.6	.	.	.
12	88452637	A	G	rs200090371	CEP290	ENSG00000198707	ENST00000552810	ENSP00000448012	O15078	CE290_HUMAN	I2269T	Benign	0.000221036	0.078	-0.25	0.319	0.301	4.2	3.705	0.2143	-0.21	0.158	21.1	0.01	0.0650604	0.53201
12	88465077	T	C	rs573872325	CEP290	ENSG00000198707	ENST00000552810	ENSP00000448012	O15078	CE290_HUMAN	Y2002C	Likely_benign	0.000285237	0.156	-0.04	0.229	0.136	4.09	2.517	0.2196	-0.36	0.107	22.7	0.616	0.0621564	0.36497
12	88474021	T	C	rs375817905	CEP290	ENSG00000198707	ENST00000552810	ENSP00000448012	O15078	CE290_HUMAN	T1722A	Likely_benign	0.000133056	0.024	-2.88	0.271	0.402	4.81	4.285	0.5468	-0.07	0.261	24.8	0.539	0.342404	0.53262
12	88477722	C	T	rs1292516576	CEP290	ENSG00000198707	ENST00000552810	ENSP00000448012	O15078	CE290_HUMAN	E1572K	Pathogenic/Likely_pathogenic	0	0.15	-2.79	0.445	0.438	5.43	5.252	0.3939	-0.02	0.251	26	0.956	0.149833	0.641038
12	88478363	C	G	.	CEP290	ENSG00000198707	ENST00000552810	ENSP00000448012	O15078	CE290_HUMAN	E1568D	Likely_pathogenic	0	0.03	-3.01	0.376	0.383	5.73	5.612	0.2334	-0.17	0.187	34	0.574	0.105081	0.453056
12	88502870	T	A	rs1209421607	CEP290	ENSG00000198707	ENST00000552810	ENSP00000448012	O15078	CE290_HUMAN	Q819L	Likely_pathogenic	6.23791e-06	0.272	2.2	0.737	0.188	5.07	6.956	0.7968	-0.21	0.444	26.8	0.866	0.282094	0.636222
12	88535071	A	G	.	CEP290	ENSG00000198707	ENST00000552810	ENSP00000448012	O15078	CE290_HUMAN	I5T	Likely_pathogenic	0	0.039	-0.22	0.481	0.263	5.93	5.816	0.1398	-0.17	0.399	22.7	0.21	0.209783	0.600235
12	91539849	C	T	rs775666283	DCN	ENSG00000011465	ENST00000052754	ENSP00000052754	P07585	PGS2_HUMAN	G356R	Likely_benign	2.38633e-05	0	-0.61	0.797	0.619	5.86	7.876	0.6937	0.36	0.694	32	0.996	0.924361	0.812434
12	91539971	G	T	rs777270608	DCN	ENSG00000011465	ENST00000052754	ENSP00000052754	P07585	PGS2_HUMAN	P315H	Likely_benign	2.38738e-05	0.216	3.63	0.465	0.111	5.08	4.869	0.0707	-0.19	0.382	22.6	0.248	0.547932	0.432833
12	91546948	G	A	rs144174426	DCN	ENSG00000011465	ENST00000052754	ENSP00000052754	P07585	PGS2_HUMAN	T224M	Benign	9.95603e-05	0.224	0.31	0.408	0.172	3.44	4.85	0.1773	-0.3	0.166	23.3	0.709	0.576833	0.569401
12	91550883	A	C	rs373676217	DCN	ENSG00000011465	ENST00000052754	ENSP00000052754	P07585	PGS2_HUMAN	I207M	Likely_benign	3.18147e-05	0.032	0.33	0.912	0.348	-2.23	-0.013	0.4393	-0.12	0.616	22.8	0.959	0.407307	0.655539
12	94072552	T	C	.	CRADD	ENSG00000169372	ENST00000542893	ENSP00000439068	P78560	CRADD_HUMAN	M1T	Pathogenic	0	0	0.46	0.945	0.62	5.19	6.993	1	0.66	0.932	25.6	0.991	.	.
12	94761681	A	G	rs199617764	CEP83	ENSG00000173588	ENST00000397809	ENSP00000380911	Q9Y592	CEP83_HUMAN	M411T	Likely_benign	0.000469808	0.407	2.03	0.238	0.026	2.31	1.1	.	-0.54	0.103	17.02	.	0.0885892	0.546721
12	94769760	G	A	rs79068264	CEP83	ENSG00000173588	ENST00000397809	ENSP00000380911	Q9Y592	CEP83_HUMAN	R279C	Likely_benign	0.000608884	0	1.9	0.394	0.272	5.42	6.439	.	-0.26	0.121	23.6	.	0.387422	0.258966
12	94796953	A	G	rs763352069	CEP83	ENSG00000173588	ENST00000397809	ENSP00000380911	Q9Y592	CEP83_HUMAN	L137P	Likely_pathogenic	1.22378e-05	0.004	0.32	0.947	0.663	5.36	7.115	.	0.39	0.856	25.7	.	0.558167	0.555674
12	102036319	T	G	.	MYBPC1	ENSG00000196091	ENST00000452455	ENSP00000400908	Q00872-6	MYPC1_HUMAN	L238R	Pathogenic/Likely_pathogenic	0	0	-0.37	0.819	0.823	5.53	7.674	0.8467	0.33	0.844	31	.	2.7146	0.871813
12	102043078	A	G	rs201921739	MYBPC1	ENSG00000196091	ENST00000452455	ENSP00000400908	Q00872-6	MYPC1_HUMAN	R388G	Benign	7.1611e-05	0.005	0.65	0.931	0.433	5.98	3.521	0.725	0.11	0.274	23.9	.	0.862275	0.42335
12	102045068	A	G	rs200949332	MYBPC1	ENSG00000196091	ENST00000452455	ENSP00000400908	Q00872-6	MYPC1_HUMAN	I450V	Benign	0.000381749	0.239	1.24	0.109	0.017	1.66	1.707	0.1528	-0.58	0.046	16.06	.	0.159788	0.302218
12	102061675	T	C	rs761232017	MYBPC1	ENSG00000196091	ENST00000452455	ENSP00000400908	Q00872-6	MYPC1_HUMAN	I834T	Likely_benign	1.59607e-05	0.004	0.36	0.388	0.263	5.73	7.661	0.2736	-0.11	0.2	23.7	.	0.322224	0.563758
12	102131634	A	G	rs193241367	SYCP3	ENSG00000139351	ENST00000392927	ENSP00000376658	Q8IZU3	SYCP3_HUMAN	F27S	Likely_benign	0.000127243	0.049	.	0.613	0.054	2.67	1.942	0.5554	-0.49	0.127	12.71	0.003	0.460145	0.367457
12	102147296	G	T	.	GNPTAB	ENSG00000111670	ENST00000299314	ENSP00000299314	Q3T906	GNPTA_HUMAN	D1152E	Likely_pathogenic	0	0	-1.58	0.911	0.776	3.62	3.819	0.7171	0.3	0.762	24.5	0.994	0.797392	0.831279
12	103232973	C	T	rs1192400891	PAH	ENSG00000171759	ENST00000553106	ENSP00000448059	P00439	PH4H_HUMAN	A447T	Likely_pathogenic	0	0.036	-6.65	0.752	0.843	5.31	5.924	0.4961	0.3	0.452	26.6	0.517	0.146239	0.508588
12	103234189	T	A	.	PAH	ENSG00000171759	ENST00000553106	ENSP00000448059	P00439	PH4H_HUMAN	D435V	Likely_pathogenic	0	0.128	-6.28	0.689	0.707	5.33	7.562	0.2102	0.46	0.502	23.3	0.017	0.0395918	0.448961
12	103234293	C	A	.	PAH	ENSG00000171759	ENST00000553106	ENSP00000448059	P00439	PH4H_HUMAN	R400S	Likely_pathogenic	0	0.004	-6.31	0.917	0.901	3.8	1.57	0.4308	0.45	0.652	34	0.508	0.0335532	0.552915
12	103237436	T	C	rs776178623	PAH	ENSG00000171759	ENST00000553106	ENSP00000448059	P00439	PH4H_HUMAN	K396R	Likely_pathogenic	3.97924e-06	0.008	-6.58	0.67	0.835	5.34	8.017	0.2414	0.3	0.262	25.7	0.396	0.0543001	0.523945
12	103237514	T	C	.	PAH	ENSG00000171759	ENST00000553106	ENSP00000448059	P00439	PH4H_HUMAN	E370G	Likely_pathogenic	0	0.036	-6.24	0.658	0.744	5.24	5.089	0.276	0.27	0.435	25.5	0.371	0.078202	0.468875
12	103237521	C	T	rs1488232864	PAH	ENSG00000171759	ENST00000553106	ENSP00000448059	P00439	PH4H_HUMAN	E368K	Likely_pathogenic	3.98029e-06	0.003	-6.31	0.533	0.711	5.24	5.017	0.2467	0.15	0.24	23.3	0.091	0.0549533	0.432215
12	103237538	G	C	.	PAH	ENSG00000171759	ENST00000553106	ENSP00000448059	P00439	PH4H_HUMAN	P362R	Likely_pathogenic	0	0.002	-6.33	0.841	0.885	5.24	9.999	0.5518	0.58	0.755	24.1	0.998	0.24467	0.496184
12	103238152	A	T	.	PAH	ENSG00000171759	ENST00000553106	ENSP00000448059	P00439	PH4H_HUMAN	Y343N	Likely_pathogenic	0	0	-7.06	0.975	0.957	5.81	9.325	0.5946	0.57	0.942	29.5	1	0.284547	0.847744
12	103240686	T	C	.	PAH	ENSG00000171759	ENST00000553106	ENSP00000448059	P00439	PH4H_HUMAN	E319G	Likely_pathogenic	0	0.011	-6.4	0.785	0.918	5.38	7.671	0.6092	0.52	0.829	26.3	0.952	0.223039	0.735332
12	103260440	C	T	.	PAH	ENSG00000171759	ENST00000553106	ENSP00000448059	P00439	PH4H_HUMAN	G148D	Likely_pathogenic	0	0.002	-7.02	0.954	0.944	6.08	5.24	0.9228	0.55	0.913	32	0.999	0.261934	0.885543
12	103288642	C	T	rs767453024	PAH	ENSG00000171759	ENST00000553106	ENSP00000448059	P00439	PH4H_HUMAN	D75N	Likely_pathogenic	1.98907e-05	0.584	-4.84	0.558	0.411	6.17	7.033	0.0466	0.02	0.302	23.2	0.009	0.031223	0.518515
12	105501627	G	A	rs191511427	WASHC4	ENSG00000136051	ENST00000620430	ENSP00000484713	A0A087X256	A0A087X256_HUMAN	D17N	Likely_benign	0.000254533	.	.	0.454	0.143	4.13	5.789	.	-0.52	0.578	24.5	0.121	.	0.833566
12	105534127	A	G	rs201428088	WASHC4	ENSG00000136051	ENST00000620430	ENSP00000484713	A0A087X256	A0A087X256_HUMAN	H504R	Likely_pathogenic	0.000240483	.	.	0.908	0.36	5.84	7.168	.	0.1	0.693	23.5	.	.	0.775424
12	105557967	A	G	rs748436953	WASHC4	ENSG00000136051	ENST00000620430	ENSP00000484713	A0A087X256	A0A087X256_HUMAN	K1080R	Likely_pathogenic	3.20744e-05	.	.	0.747	0.336	5.93	9.325	.	-0.09	0.348	23.5	.	.	0.666039
12	106820982	C	T	rs753739949	POLR3B	ENSG00000013503	ENST00000228347	ENSP00000228347	Q9NW08	RPC2_HUMAN	S370F	Likely_benign	0	0	-0.09	0.897	0.685	5.62	7.207	0.5449	0.34	0.89	29.3	0.757	1.47986	0.873953
12	106827620	A	G	rs753393949	POLR3B	ENSG00000013503	ENST00000228347	ENSP00000228347	Q9NW08	RPC2_HUMAN	Y584C	Likely_benign	7.97213e-06	0.003	-1.14	0.923	0.851	6.03	8.911	0.3048	0.28	0.909	28.9	0.928	1.70653	0.918561
12	106848295	A	C	.	POLR3B	ENSG00000013503	ENST00000228347	ENSP00000228347	Q9NW08	RPC2_HUMAN	N700T	Likely_pathogenic	0	0.018	-1.3	0.84	0.804	5.88	9.29	0.7593	-0.05	0.956	26.7	0.976	1.60697	0.802331
12	106848474	G	A	rs146513209	POLR3B	ENSG00000013503	ENST00000228347	ENSP00000228347	Q9NW08	RPC2_HUMAN	A760T	Likely_pathogenic	1.19774e-05	0.028	-1.09	0.777	0.77	5.75	9.923	0.339	0.12	0.863	29	0.619	1.06284	0.793531
12	106850924	C	T	rs371453512	POLR3B	ENSG00000013503	ENST00000228347	ENSP00000228347	Q9NW08	RPC2_HUMAN	R768C	Likely_pathogenic	2.78718e-05	0	-0.76	0.935	0.7	6.01	3.273	0.8389	0.3	0.968	32	1	1.85802	0.894589
12	110221461	G	A	rs561101128	TRPV4	ENSG00000111199	ENST00000418703	ENSP00000406191	Q9HBA0	TRPV4_HUMAN	P861S	Likely_benign	0.00023972	0.033	-2.45	0.116	0.084	3.22	0.065	0.0575	-0.38	0.112	22.2	0.01	0.943244	0.357858
12	110222188	C	G	.	TRPV4	ENSG00000111199	ENST00000418703	ENSP00000406191	Q9HBA0	TRPV4_HUMAN	E797D	Likely_pathogenic	0	0	-3.12	0.769	0.727	3.9	2.324	0.4075	0.01	0.527	24.3	0.596	1.78807	0.745226
12	110230510	A	T	.	TRPV4	ENSG00000111199	ENST00000418703	ENSP00000406191	Q9HBA0	TRPV4_HUMAN	Y591N	Likely_pathogenic	0	0	-2.02	0.878	0.838	6.06	9.325	0.9358	0.42	0.957	28.7	0.999	2.55323	0.901524
12	110236628	G	C	.	TRPV4	ENSG00000111199	ENST00000418703	ENSP00000406191	Q9HBA0	TRPV4_HUMAN	R315G	Pathogenic	0	0.279	-0.51	0.876	0.398	2.43	4.415	0.4526	0.18	0.827	22.9	0.569	1.10997	0.750035
12	110777392	A	G	rs766125552	ATP2A2	ENSG00000174437	ENST00000539276	ENSP00000440045	P16615	AT2A2_HUMAN	K543E	Likely_benign	2.38667e-05	0.686	-1.57	0.685	0.422	5.85	9.268	0.0318	0.14	0.74	22.7	0.002	1.34806	0.772634
12	110778614	A	G	rs199966458	ATP2A2	ENSG00000174437	ENST00000539276	ENSP00000440045	P16615	AT2A2_HUMAN	I638V	Benign	4.77255e-05	0.072	-5.28	0.321	0.531	4.67	6.371	0.358	-0.06	0.568	21.3	0.021	0.911188	0.665587
12	110781099	T	A	.	ATP2A2	ENSG00000174437	ENST00000539276	ENSP00000440045	P16615	AT2A2_HUMAN	V794D	Likely_pathogenic	0	0	-4.14	0.932	0.946	5.3	7.972	0.9833	0.58	0.982	29.6	0.998	3.4416	0.912126
12	110784138	G	T	rs532317155	ATP2A2	ENSG00000174437	ENST00000539276	ENSP00000440045	P16615	AT2A2_HUMAN	V998L	Benign	0.00020686	0.435	-3.41	0.264	0.292	6.17	8.02	0.0356	-0.09	0.165	22.9	0.001	0.458576	0.448797
12	110784157	C	A	rs376223066	ATP2A2	ENSG00000174437	ENST00000539276	ENSP00000440045	P16615	AT2A2_HUMAN	S1004Y	Likely_benign	1.19355e-05	0.039	-3.52	0.217	0.301	6.17	3.187	0.06	-0.08	0.323	24.3	0.028	0.631817	0.308734
12	111356997	C	A	rs1060499882	MYL2	ENSG00000111245	ENST00000228841	ENSP00000228841	P10916	MLRV_HUMAN	A2S	Likely_benign	3.98559e-06	0.251	-1.08	0.314	0.23	-1.45	-0.091	0.0098	-0.4	0.139	20.4	0.001	0.473819	0.462506
12	112884157	C	G	.	PTPN11	ENSG00000179295	ENST00000635625	ENSP00000489597	Q06124	PTN11_HUMAN	A31G	Likely_pathogenic	0	.	.	0.719	0.72	5.93	6.093	.	0.26	0.704	27.8	0.959	.	0.840043
12	112891058	A	G	rs397516805	PTPN11	ENSG00000179295	ENST00000635625	ENSP00000489597	Q06124	PTN11_HUMAN	K131R	Likely_benign	5.17154e-05	.	.	0.426	0.311	5.55	9.316	.	-0.08	0.154	22.3	0.03	.	0.787824
12	112910763	G	A	.	PTPN11	ENSG00000179295	ENST00000635625	ENSP00000489597	Q06124	PTN11_HUMAN	E258K	Likely_pathogenic	0	.	.	0.887	0.815	5.7	9.602	.	0.44	0.517	29.9	0.387	.	0.879895
12	112915533	T	C	rs201226824	PTPN11	ENSG00000179295	ENST00000635625	ENSP00000489597	Q06124	PTN11_HUMAN	M311T	Likely_benign	0.000190904	.	.	0.727	0.487	5.64	3.67	.	0.14	0.41	22.1	0	.	0.90531
12	112924325	C	T	.	PTPN11	ENSG00000179295	ENST00000635625	ENSP00000489597	Q06124	PTN11_HUMAN	P428L	Likely_pathogenic	0	.	.	0.952	0.968	5.18	7.568	.	0.58	0.89	29.1	.	.	0.895301
12	112924336	G	C	.	PTPN11	ENSG00000179295	ENST00000635625	ENSP00000489597	Q06124	PTN11_HUMAN	V432L	Likely_pathogenic	0	.	.	0.93	0.98	5.18	9.602	.	0.51	0.797	26.5	.	.	0.872767
12	112926276	T	C	.	PTPN11	ENSG00000179295	ENST00000635625	ENSP00000489597	Q06124	PTN11_HUMAN	I474T	Likely_pathogenic	0	.	.	0.964	0.987	5.05	7.674	.	0.59	0.957	26.3	.	.	0.882154
12	114793771	G	A	rs377532269	TBX5	ENSG00000089225	ENST00000310346	ENSP00000309913	Q99593	TBX5_HUMAN	R375W	Benign	6.7673e-05	0	0.63	0.783	0.381	5.27	7.769	0.6106	0.2	0.693	32	0.965	0.615353	0.804174
12	114804030	G	A	rs760334883	TBX5	ENSG00000089225	ENST00000310346	ENSP00000309913	Q99593	TBX5_HUMAN	P308S	Likely_benign	7.95545e-06	0.418	1	0.207	0.041	3.68	1.565	0.0152	-0.33	0.135	15.76	0	0.13424	0.420019
12	114839634	C	T	.	TBX5	ENSG00000089225	ENST00000310346	ENSP00000309913	Q99593	TBX5_HUMAN	G80E	Pathogenic	0	0	-3.77	0.973	0.976	5.07	7.798	0.9815	0.55	0.97	29	0.993	2.08749	0.919397
12	115109987	G	T	rs769814877	TBX3	ENSG00000135111	ENST00000257566	ENSP00000257566	O15119	TBX3_HUMAN	L631M	Likely_benign	0.000152945	0.004	-2.36	0.31	0.306	2.46	3.393	0.1724	-0.15	0.106	23.3	0.352	0.884415	0.774523
12	115110028	G	A	rs200821102	TBX3	ENSG00000135111	ENST00000257566	ENSP00000257566	O15119	TBX3_HUMAN	A617V	Likely_benign	9.82511e-05	0.039	-2.68	0.4	0.457	4.35	5.698	0.3734	-0.06	0.681	24.3	0.939	0.360986	0.691251
12	115110050	C	T	rs751628989	TBX3	ENSG00000135111	ENST00000257566	ENSP00000257566	O15119	TBX3_HUMAN	A610T	Benign	0.000643626	0.244	-2.64	0.578	0.437	4.47	7.255	0.5972	-0.08	0.497	23.5	0.985	0.406331	0.787795
12	115118923	A	G	.	TBX3	ENSG00000135111	ENST00000257566	ENSP00000257566	O15119	TBX3_HUMAN	C140R	Likely_pathogenic	0	0.001	-2.26	0.878	0.868	5.75	4.193	0.7809	0.31	0.895	28.3	0.999	2.67817	0.913706
12	115120636	C	A	.	TBX3	ENSG00000135111	ENST00000257566	ENSP00000257566	O15119	TBX3_HUMAN	V124F	Likely_pathogenic	0	0	-2.61	0.936	0.875	5.35	5.849	0.7203	0.43	0.955	32	0.999	2.36972	0.871992
12	115120725	T	C	rs781212726	TBX3	ENSG00000135111	ENST00000257566	ENSP00000257566	O15119	TBX3_HUMAN	E94G	Likely_benign	0.000135546	0.001	-2.5	0.556	0.686	5.32	7.674	0.7287	0.15	0.678	32	0.986	2.2457	0.672833
12	116409971	C	T	rs554093251	MED13L	ENSG00000123066	ENST00000281928	ENSP00000281928	Q71F56	MD13L_HUMAN	M1934I	Likely_benign	0.000445764	0.011	-0.87	0.642	0.379	4.76	5.862	0.4802	-0.14	0.502	24.4	0.138	1.2311	0.775402
12	116410005	G	A	rs149651647	MED13L	ENSG00000123066	ENST00000281928	ENSP00000281928	Q71F56	MD13L_HUMAN	T1923I	Likely_benign	0.000139351	0.009	-0.82	0.459	0.327	4.76	9.602	0.5627	-0.15	0.375	27.8	0.929	1.63384	0.715437
12	116420230	C	T	.	MED13L	ENSG00000123066	ENST00000281928	ENSP00000281928	Q71F56	MD13L_HUMAN	D1712N	Likely_benign	0	0.534	-1.6	0.151	0.318	4.98	2.587	0.1091	-0.48	0.147	22.9	0.007	0.772563	0.507357
12	116421009	G	A	rs201484832	MED13L	ENSG00000123066	ENST00000281928	ENSP00000281928	Q71F56	MD13L_HUMAN	A1623V	Likely_benign	2.78993e-05	0.259	-0.81	0.101	0.148	4.76	2.207	0.0708	-0.37	0.029	14.13	0.001	0.616673	0.275595
12	116422120	G	A	rs530432287	MED13L	ENSG00000123066	ENST00000281928	ENSP00000281928	Q71F56	MD13L_HUMAN	R1466C	Likely_benign	0.00020327	0	0.41	0.675	0.29	4.54	4.147	0.4471	-0.06	0.311	24.2	0.183	0.82474	0.66489
12	116429007	C	T	rs142574863	MED13L	ENSG00000123066	ENST00000281928	ENSP00000281928	Q71F56	MD13L_HUMAN	R1251H	Likely_benign	0.000266594	0.154	-0.87	0.203	0.238	3.63	2.892	0.2207	-0.23	0.234	23	0.002	0.753389	0.467035
12	116429532	C	T	.	MED13L	ENSG00000123066	ENST00000281928	ENSP00000281928	Q71F56	MD13L_HUMAN	S1076N	Likely_benign	0	1	-0.71	0.08	0.245	5.35	2.011	0.2159	-0.55	0.27	18.77	0.004	0.719873	0.686325
12	116435000	G	A	.	MED13L	ENSG00000123066	ENST00000281928	ENSP00000281928	Q71F56	MD13L_HUMAN	P869S	Likely_pathogenic	0	0	-3.76	0.802	0.898	5.64	9.356	0.8826	0.54	0.758	26.5	0.994	0.613263	0.776463
12	116446341	G	A	rs186297695	MED13L	ENSG00000123066	ENST00000281928	ENSP00000281928	Q71F56	MD13L_HUMAN	P626L	Likely_benign	0.000490572	0.306	-0.76	0.061	0.078	1.51	0.378	0.1312	-0.54	0.108	15.15	0	0.148039	0.367636
12	116446833	G	A	rs772715909	MED13L	ENSG00000123066	ENST00000281928	ENSP00000281928	Q71F56	MD13L_HUMAN	P462L	Likely_benign	3.18388e-05	0.004	-0.84	0.454	0.235	5.76	6.596	0.3417	-0.19	0.173	23.9	0.115	0.148039	0.705336
12	116446902	T	C	rs189898124	MED13L	ENSG00000123066	ENST00000281928	ENSP00000281928	Q71F56	MD13L_HUMAN	N439S	Likely_benign	9.1605e-05	0.666	-0.65	0.031	0.129	-8.93	-2.222	0.0063	-0.66	0.022	0.473	0	0.114017	0.261584
12	116450684	T	C	rs143469047	MED13L	ENSG00000123066	ENST00000281928	ENSP00000281928	Q71F56	MD13L_HUMAN	T400A	Likely_benign	0.000131485	0.768	-0.78	0.112	0.155	1.77	1.493	0.0608	-0.49	0.082	16.08	0	0.142028	0.312373
12	116452998	C	T	rs993003177	MED13L	ENSG00000123066	ENST00000281928	ENSP00000281928	Q71F56	MD13L_HUMAN	R364K	Likely_benign	7.95824e-06	0.812	-1.02	0.093	0.166	5.06	2.514	0.0586	-0.48	0.084	20.4	0.003	0.146547	0.45178
12	116457043	T	C	.	MED13L	ENSG00000123066	ENST00000281928	ENSP00000281928	Q71F56	MD13L_HUMAN	E332G	Likely_pathogenic	0	0.003	-1.16	0.717	0.35	5.17	7.353	0.5436	-0.15	0.314	27.3	0.922	0.170945	0.449292
12	116457160	G	A	rs537593859	MED13L	ENSG00000123066	ENST00000281928	ENSP00000281928	Q71F56	MD13L_HUMAN	P293L	Likely_benign	0.000147386	0.001	-1.17	0.653	0.757	5.32	9.225	0.715	0.2	0.581	28.4	0.999	0.148039	0.716988
12	119624881	C	T	.	HSPB8	ENSG00000152137	ENST00000281938	ENSP00000281938	Q9UJY1	HSPB8_HUMAN	T140I	Likely_pathogenic	0	0.001	-3.02	0.895	0.803	5.7	7.063	0.7886	0.39	0.769	28.7	0.908	0.897243	0.815322
12	120156130	C	T	rs571765841	CIT	ENSG00000122966	ENST00000392521	ENSP00000376306	O14578-4	CTRO_HUMAN	R1363Q	Benign	0.000928065	0.25	-0.07	0.339	0.078	5.74	5.663	0.1233	-0.31	0.124	23.4	.	0.887273	0.541307
12	120214173	T	C	rs138430777	CIT	ENSG00000122966	ENST00000392521	ENSP00000376306	O14578-4	CTRO_HUMAN	K626E	Benign	0.00107446	0.006	-1.22	0.45	0.259	5.94	5.421	0.2833	-0.04	0.144	22.6	0.98	1.00869	0.622082
12	120260665	T	C	rs1385781565	CIT	ENSG00000122966	ENST00000392521	ENSP00000376306	O14578-4	CTRO_HUMAN	H357R	Likely_pathogenic	7.95494e-06	0.017	0.58	0.95	0.788	5.9	7.748	0.852	0.24	0.917	25.7	0.996	0.600116	0.569905
12	120306870	G	A	rs186505065	CIT	ENSG00000122966	ENST00000392521	ENSP00000376306	O14578-4	CTRO_HUMAN	R78W	Likely_benign	0.00038981	0.014	1.06	0.412	0.149	3.43	4.524	0.1113	-0.35	0.225	24.9	0.23	0.17987	0.262008
12	121177222	G	A	rs545737847	ACADS	ENSG00000122971	ENST00000242592	ENSP00000242592	P16219	ACADS_HUMAN	G404R	Likely_benign	0.000197484	0.338	-3.55	0.229	0.278	2.12	3.344	0.2937	-0.13	0.617	16.37	0.06	0.492715	0.516904
12	121416614	G	T	.	HNF1A	ENSG00000135100	ENST00000544413	ENSP00000438804	F5H0K0	F5H0K0_HUMAN	A15S	Likely_pathogenic	0	0.093	-3.74	0.411	0.713	3.37	7.184	.	0.09	0.211	21.3	0.667	.	0.646075
12	121437284	A	G	.	HNF1A	ENSG00000135100	ENST00000544413	ENSP00000438804	F5H0K0	F5H0K0_HUMAN	Q548R	Likely_pathogenic	0	.	.	.	.	.	.	.	0.66	0.387	35	.	.	.
12	122064659	G	T	rs868908978	ORAI1	ENSG00000276045	ENST00000617316	ENSP00000482568	Q96D31	CRCM1_HUMAN	E4D	Benign	0.000848476	.	.	.	0.087	3.92	3.777	.	-0.21	0.095	22.4	0.222	.	0.913067
12	122064768	G	A	rs782650611	ORAI1	ENSG00000276045	ENST00000617316	ENSP00000482568	Q96D31	CRCM1_HUMAN	G41R	Likely_benign	0.00363864	.	.	.	0.209	3.8	2.045	.	-0.21	0.189	22.2	0.443	.	0.904794
12	122958526	G	A	rs150057798	ZCCHC8	ENSG00000033030	ENST00000633063	ENSP00000488055	Q6NZY4	ZCHC8_HUMAN	P548S	Likely_benign	0.00223076	.	.	0.159	0.178	5.05	4.608	0.42	-0.18	0.13	24.4	0.647	.	0.452017
12	122958618	A	G	rs564527622	ZCCHC8	ENSG00000033030	ENST00000633063	ENSP00000488055	Q6NZY4	ZCHC8_HUMAN	L517P	Likely_benign	0.000163753	.	.	0.915	0.621	5.96	8.254	0.9136	0.32	0.715	29.8	0.998	.	0.785891
12	122958687	G	A	rs111823200	ZCCHC8	ENSG00000033030	ENST00000633063	ENSP00000488055	Q6NZY4	ZCHC8_HUMAN	P494L	Likely_benign	0.000768077	.	.	0.123	0.205	5.07	7.054	0.7807	-0.34	0.158	22.8	0.03	.	0.517449
12	124189109	C	T	rs199931630	TCTN2	ENSG00000168778	ENST00000303372	ENSP00000304941	Q96GX1	TECT2_HUMAN	P548L	Benign	0.000607121	0.329	-1.65	0.112	0.117	-0.915	-0.542	0.3345	-0.54	0.068	1.627	0.001	0.142959	0.236998
12	132414487	C	G	rs561744467	PUS1	ENSG00000177192	ENST00000376649	ENSP00000365837	Q9Y606	TRUA_HUMAN	P37R	Benign	0.00117685	0.044	0.72	0.276	0.023	1.35	0.427	0.178	-0.47	0.134	9.681	0.11	0.303393	0.609807
12	132426196	G	A	rs148057665	PUS1	ENSG00000177192	ENST00000376649	ENSP00000365837	Q9Y606	TRUA_HUMAN	V302M	Likely_benign	0.000159076	0.002	0.45	0.4	0.27	4.15	5.447	0.4141	-0.3	0.4	24	0.873	0.589813	0.490484
12	132426458	A	G	rs753674809	PUS1	ENSG00000177192	ENST00000376649	ENSP00000365837	Q9Y606	TRUA_HUMAN	Q389R	Likely_benign	0.000321347	0.307	0.57	0.193	0.027	1.42	0.899	0.1291	-0.4	0.221	14.96	0.004	0.306649	0.287823
12	133195464	G	A	rs571646540	P2RX2	ENSG00000187848	ENST00000343948	ENSP00000343339	Q9UBL9-4	P2RX2_HUMAN	C21Y	Benign	0.00110514	0.08	3.38	0.61	0.197	4.11	2.921	0.2702	-0.33	0.419	24.4	0.996	2.43585	0.890732
12	133201393	A	G	rs373768478	POLE	ENSG00000177084	ENST00000320574	ENSP00000322570	Q07864	DPOE1_HUMAN	F2251L	Likely_benign	3.59488e-05	0.772	4.33	0.445	0.196	4.89	6.965	0.1989	-0.39	0.471	22.4	0.003	0.220265	0.685456
12	133219871	T	C	rs557957962	POLE	ENSG00000177084	ENST00000320574	ENSP00000322570	Q07864	DPOE1_HUMAN	K1497R	Likely_benign	6.41782e-05	1	4.34	0.212	0.133	5.96	4.201	0.1716	-0.51	0.352	18.22	0.002	0.153449	0.521879
12	133257834	G	A	rs781513537	POLE	ENSG00000177084	ENST00000320574	ENSP00000322570	Q07864	DPOE1_HUMAN	L32F	Likely_benign	0.000103409	0.72	4.17	0.209	0.083	3.92	1.252	0.0796	-0.45	0.176	13.57	0.112	0.273841	0.67666
12	133304694	C	T	rs185739493	ANKLE2	ENSG00000176915	ENST00000357997	ENSP00000350686	Q86XL3	ANKL2_HUMAN	V847I	Likely_benign	0.000639818	1	2.16	0.114	0.012	-4.28	-1.077	0.0758	-0.69	0.028	0.01	0.01	0.0805281	0.274636
12	133306854	T	G	rs532401958	ANKLE2	ENSG00000176915	ENST00000357997	ENSP00000350686	Q86XL3	ANKL2_HUMAN	S632R	Likely_benign	0.000343732	0.032	1.86	0.425	0.104	3.75	2.463	0.5969	-0.38	0.381	19.46	0.391	0.370443	0.38448
12	133310988	T	A	rs547572056	ANKLE2	ENSG00000176915	ENST00000357997	ENSP00000350686	Q86XL3	ANKL2_HUMAN	D625V	Likely_benign	0.00075847	0.142	1.95	0.192	0.058	4.51	2.735	0.3615	-0.54	0.095	14.99	0.201	0.493481	0.270247
12	133331371	G	A	rs185977448	ANKLE2	ENSG00000176915	ENST00000357997	ENSP00000350686	Q86XL3	ANKL2_HUMAN	S177L	Likely_benign	0.000721327	0.051	1.79	0.132	0.08	3.51	4.062	0.593	-0.59	0.089	14.4	0.173	0.0872875	0.280443
13	20716368	G	C	rs770718484	GJA3	ENSG00000121743	ENST00000241125	ENSP00000241125	Q9Y6H8	CXA3_HUMAN	P354A	Benign	0.000308383	0.473	-4.48	0.109	0.328	1.41	0.006	0.1585	-0.22	0.046	7.308	0.026	1.14355	0.482569
13	20717033	G	A	rs145026721	GJA3	ENSG00000121743	ENST00000241125	ENSP00000241125	Q9Y6H8	CXA3_HUMAN	S132L	Benign	0.000215938	0.702	-4.39	0.015	0.277	0.682	4.984	0.2143	-0.34	0.053	8.2	0.001	0.813723	0.37059
13	20717409	G	C	.	GJA3	ENSG00000121743	ENST00000241125	ENSP00000241125	Q9Y6H8	CXA3_HUMAN	L7V	Likely_benign	0	0.003	-6.21	0.646	0.849	2.92	3.576	0.7384	0.32	0.567	23.2	0.999	2.07924	0.813345
13	20763719	A	G	rs371086981	GJB2	ENSG00000165474	ENST00000645189	ENSP00000495035	P29033	CXB2_HUMAN	M1T	Likely_pathogenic	4.01278e-06	.	.	.	0.894	5.36	9.132	1	0.56	0.942	22.1	0.222	.	.
13	20797472	C	G	.	GJB6	ENSG00000121742	ENST00000356192	ENSP00000348521	O95452	CXB6_HUMAN	D50H	Likely_pathogenic	0	0.026	-5.49	0.71	0.754	4.54	3.964	0.3635	0.17	0.88	21.9	0.508	0.266108	0.746217
13	23853609	G	A	rs776289036	SGCG	ENSG00000102683	ENST00000218867	ENSP00000218867	Q13326	SGCG_HUMAN	R166Q	Likely_benign	0.000211113	0.008	-3.8	0.787	0.792	5.37	6.81	0.4971	0.46	0.582	25.9	0.998	0.438069	0.547724
13	23905938	G	T	.	SACS	ENSG00000151835	ENST00000382292	ENSP00000371729	Q9NZJ4	SACS_HUMAN	A4026D	Likely_pathogenic	0	0.008	-2.18	0.793	0.611	5.63	9.998	.	0.28	0.709	28.3	0.941	.	0.875482
13	23908716	G	T	rs150615169	SACS	ENSG00000151835	ENST00000382292	ENSP00000371729	Q9NZJ4	SACS_HUMAN	S3100Y	Benign	0.000626281	0.025	-2.31	0.187	0.242	5.75	2.039	.	-0.22	0.202	17.03	0.034	.	0.383065
13	23910709	T	G	rs567650774	SACS	ENSG00000151835	ENST00000382292	ENSP00000371729	Q9NZJ4	SACS_HUMAN	I2436L	Likely_benign	0.000483258	0.277	-3.13	0.622	0.586	5.6	7.674	.	0.04	0.421	22.7	0.413	.	0.67711
13	23913870	T	C	rs550057119	SACS	ENSG00000151835	ENST00000382292	ENSP00000371729	Q9NZJ4	SACS_HUMAN	H1382R	Likely_benign	0.000190982	0.343	-3.2	0.176	0.247	6.06	6.111	.	-0.19	0.253	18.71	0.012	.	0.401336
13	23915521	A	G	rs549957998	SACS	ENSG00000151835	ENST00000382292	ENSP00000371729	Q9NZJ4	SACS_HUMAN	S832P	Likely_benign	0.000240668	0.153	-2.14	0.099	0.26	3.55	1.908	.	-0.16	0.366	20.1	0.024	.	0.371989
13	23929725	T	A	rs190623423	SACS	ENSG00000151835	ENST00000382292	ENSP00000371729	Q9NZJ4	SACS_HUMAN	K342N	Likely_benign	0.000214784	0.252	-2.24	0.314	0.272	-2.88	-0.034	.	-0.38	0.147	9.257	0.013	.	0.365241
13	23932516	C	T	rs780184251	SACS	ENSG00000151835	ENST00000382292	ENSP00000371729	Q9NZJ4	SACS_HUMAN	G188R	Likely_pathogenic	3.97646e-06	0	-4.3	0.976	0.966	5.51	7.866	.	0.61	0.947	33	1	.	0.945729
13	23939323	C	G	rs202226274	SACS	ENSG00000151835	ENST00000382292	ENSP00000371729	Q9NZJ4	SACS_HUMAN	D147H	Likely_benign	4.39413e-05	0.03	-3.52	0.692	0.511	5.68	7.84	.	0.08	0.477	25.5	0.289	.	0.688415
13	24330743	C	T	rs79151541	MIPEP	ENSG00000027001	ENST00000382172	ENSP00000371607	Q99797	MIPEP_HUMAN	R662H	Likely_benign	0.000335155	0.014	2.6	0.759	0.241	5.49	6.105	0.1843	-0.24	0.542	32	0.908	0.485464	0.550023
13	24334281	C	T	rs141693205	MIPEP	ENSG00000027001	ENST00000382172	ENSP00000371607	Q99797	MIPEP_HUMAN	A642T	Benign	0.000461343	0.039	2.14	0.98	0.456	5.5	7.855	0.8385	0.13	0.723	24.9	0.84	0.468242	0.697066
13	24453432	C	T	rs752836190	MIPEP	ENSG00000027001	ENST00000382172	ENSP00000371607	Q99797	MIPEP_HUMAN	V172M	Likely_benign	0.000131573	0.778	0.89	0.171	0.023	-3.84	0.029	0.041	-0.74	0.054	5.09	0.007	0.0916179	0.268589
13	25458122	C	T	rs151090294	CENPJ	ENSG00000151849	ENST00000381884	ENSP00000371308	Q9HC77	CENPJ_HUMAN	G1268D	Likely_benign	0.000139208	0.001	-2.36	0.907	0.846	5.93	7.367	0.8578	0.43	0.902	28.3	1	0.652726	0.731769
13	26828866	G	T	.	CDK8	ENSG00000132964	ENST00000381527	ENSP00000370938	P49336	CDK8_HUMAN	G30C	Pathogenic	0	0	-3.99	0.935	0.982	4.4	9.016	0.8733	0.57	0.919	28.5	0.999	2.5627	0.904065
13	26911760	C	T	.	CDK8	ENSG00000132964	ENST00000381527	ENSP00000370938	P49336	CDK8_HUMAN	S62L	Pathogenic	0	0	-0.18	0.749	0.644	5.64	7.458	0.9665	0.23	0.938	32	0.915	2.3378	0.855433
13	26956973	T	C	rs1011754140	CDK8	ENSG00000132964	ENST00000381527	ENSP00000370938	P49336	CDK8_HUMAN	M160T	Likely_pathogenic	0	0.419	-0.07	0.735	0.525	5.87	7.412	0.5761	0.11	0.937	23.7	0.68	1.48736	0.93948
13	28609806	T	G	rs149057582	FLT3	ENSG00000122025	ENST00000241453	ENSP00000241453	P36888	FLT3_HUMAN	T475P	Likely_benign	0.000336419	0.024	-1.09	0.618	0.426	3.81	2.921	0.5114	-0.11	0.743	23.7	0.559	0.635579	0.528561
13	28636025	G	C	rs368416225	FLT3	ENSG00000122025	ENST00000241453	ENSP00000241453	P36888	FLT3_HUMAN	P116R	Likely_benign	0.000397848	0.065	0.97	0.543	0.191	4.65	2.798	0.3887	-0.01	0.514	22.1	0.077	0.149168	0.494083
13	31891815	G	C	.	B3GLCT	ENSG00000187676	ENST00000343307	ENSP00000343002	Q6Y288	B3GLT_HUMAN	G393R	Likely_pathogenic	0	0	-2.08	0.971	0.936	4.93	9.367	.	0.43	0.947	29.6	1	0.907702	0.699238
13	32890599	T	A	rs80358547	BRCA2	ENSG00000139618	ENST00000380152	ENSP00000369497	.	.	M1K	Likely_pathogenic	0	0	5.52	0.807	0.287	5.27	4.355	1	-0.03	0.929	24.4	0.994	.	.
13	32906615	C	A	.	BRCA2	ENSG00000139618	ENST00000380152	ENSP00000369497	.	.	H334N	Likely_benign	0	1	5.96	0.124	0.33	-9.3	-0.064	0.0629	-0.54	0.041	0.001	0	.	0.275409
13	32907379	T	G	rs1235065739	BRCA2	ENSG00000139618	ENST00000380152	ENSP00000369497	.	.	N588K	Likely_benign	4.01065e-06	1	6.5	0.092	0.274	1.53	1.012	0.3689	-0.49	0.036	10.09	0	.	0.287801
13	32907398	C	A	.	BRCA2	ENSG00000139618	ENST00000380152	ENSP00000369497	.	.	H595N	Likely_benign	0	1	6.43	0.15	0.248	1.73	1.099	0.0726	-0.49	0.044	7.521	0	.	0.24225
13	32907462	G	C	rs1230674723	BRCA2	ENSG00000139618	ENST00000380152	ENSP00000369497	.	.	C616S	Likely_benign	4.11506e-06	0.932	5.89	0.096	0.034	-11	-1.283	0.0086	-0.69	0.044	0.001	0	.	0.205972
13	32910909	A	G	rs80358506	BRCA2	ENSG00000139618	ENST00000380152	ENSP00000369497	.	.	D806G	Likely_benign	3.1841e-05	1	-0.02	0.127	0.183	-2.34	-1.113	0.236	-0.45	0.066	0.075	0.001	.	0.23415
13	32911060	T	A	.	BRCA2	ENSG00000139618	ENST00000380152	ENSP00000369497	.	.	N856K	Likely_benign	0	0.249	0.85	0.235	0.069	-1.35	-0.316	0.3146	-0.47	0.135	7.474	0.03	.	0.31573
13	32911514	A	G	rs1386536852	BRCA2	ENSG00000139618	ENST00000380152	ENSP00000369497	.	.	S1008G	Likely_benign	3.98829e-06	1	-0.61	0.177	0.162	0.723	2.284	0.5416	-0.32	0.037	10.18	0.002	.	0.270466
13	32912229	A	G	.	BRCA2	ENSG00000139618	ENST00000380152	ENSP00000369497	.	.	N1246S	Likely_benign	0	0.16	-0.83	0.32	0.2	-5.22	0.94	0.0326	-0.28	0.044	2.721	0.008	.	0.258121
13	32912642	T	G	.	BRCA2	ENSG00000139618	ENST00000380152	ENSP00000369497	.	.	L1384V	Likely_benign	0	0.199	5.75	0.298	0.195	-1.01	-0.591	0.2559	-0.42	0.064	13.25	0.021	.	0.209337
13	32912807	G	T	.	BRCA2	ENSG00000139618	ENST00000380152	ENSP00000369497	.	.	A1439S	Likely_benign	0	1	0.6	0.1	0.081	0.553	0.517	0.2891	-0.55	0.014	0.546	0.001	.	0.299343
13	32913201	G	A	rs1060502472	BRCA2	ENSG00000139618	ENST00000380152	ENSP00000369497	.	.	R1570K	Likely_benign	3.18431e-05	0.087	5.5	0.301	0.181	-0.556	-0.677	0.1776	-0.5	0.081	5.706	0.009	.	0.231947
13	32913465	A	G	.	BRCA2	ENSG00000139618	ENST00000380152	ENSP00000369497	.	.	Q1658R	Likely_benign	0	0.086	5.73	0.399	0.168	2.05	0.503	0.3633	-0.33	0.07	16.76	0.005	.	0.182043
13	32913584	T	C	.	BRCA2	ENSG00000139618	ENST00000380152	ENSP00000369497	.	.	F1698L	Likely_benign	0	1	6.21	0.088	0.046	-1.09	-0.727	0.1017	-0.63	0.018	1.743	0	.	0.247057
13	32913639	A	G	.	BRCA2	ENSG00000139618	ENST00000380152	ENSP00000369497	.	.	Y1716C	Likely_benign	0	0.223	5.92	0.158	0.103	-5.12	-0.074	0.4226	-0.59	0.055	2.653	0.001	.	0.219134
13	32914095	A	G	rs1170821828	BRCA2	ENSG00000139618	ENST00000380152	ENSP00000369497	.	.	D1868G	Likely_benign	4.04636e-06	0.018	-1.29	0.405	0.525	3.41	0.995	0.5902	-0.06	0.199	15.99	0.783	.	0.299605
13	32914131	A	G	rs1302337975	BRCA2	ENSG00000139618	ENST00000380152	ENSP00000369497	.	.	N1880S	Likely_benign	0	1	-0.02	0.154	0.113	-4.36	-0.639	0.141	-0.49	0.019	0.005	0	.	0.285929
13	32914404	C	G	.	BRCA2	ENSG00000139618	ENST00000380152	ENSP00000369497	.	.	S1971C	Likely_benign	0	0.106	5.61	0.292	0.255	0.925	0.218	0.2138	-0.36	0.126	10.36	0.228	.	0.295232
13	32915075	G	A	.	BRCA2	ENSG00000139618	ENST00000380152	ENSP00000369497	.	.	G2195S	Likely_benign	0	0.183	-1.25	0.282	0.416	0.384	0.912	0.2077	-0.21	0.072	15.12	0.015	.	0.250402
13	32915129	T	C	rs80358890	BRCA2	ENSG00000139618	ENST00000380152	ENSP00000369497	.	.	S2213P	Likely_benign	0	0.141	-1.4	0.464	0.445	3	0.735	0.5361	-0.06	0.336	19.81	0.019	.	0.323121
13	32920999	G	A	.	BRCA2	ENSG00000139618	ENST00000380152	ENSP00000369497	.	.	V2325I	Likely_benign	0	1	-0.95	0.257	0.097	-1.41	-0.174	0.111	-0.43	0.022	6.077	0.001	.	0.210263
13	32930691	T	C	rs80358984	BRCA2	ENSG00000139618	ENST00000380152	ENSP00000369497	.	.	I2521T	Likely_benign	0	0.001	-2.61	0.613	0.66	4.23	3.319	0.7806	0.15	0.164	25.8	0.783	.	0.522748
13	32931994	G	A	rs398122590	BRCA2	ENSG00000139618	ENST00000380152	ENSP00000369497	.	.	G2578E	Likely_benign	0	0.001	-3.2	0.748	0.79	5.15	7.354	0.9075	0.27	0.569	26.6	1	.	0.55963
13	32932011	G	T	.	BRCA2	ENSG00000139618	ENST00000380152	ENSP00000369497	.	.	G2584C	Likely_benign	0	0	-2.87	0.831	0.885	5.15	9.315	0.8738	0.38	0.7	30	1	.	0.723374
13	32936755	T	C	rs786202102	BRCA2	ENSG00000139618	ENST00000380152	ENSP00000369497	.	.	M2634T	Likely_benign	0	0.001	-2.44	0.826	0.828	5.66	7.931	0.8128	0.21	0.605	27.1	1	.	0.687241
13	32936829	A	G	rs80359026	BRCA2	ENSG00000139618	ENST00000380152	ENSP00000369497	.	.	R2659G	Pathogenic	0	0	-2.79	0.854	0.871	4.45	5.919	0.8409	0.4	0.9	32	1	.	0.629343
13	32937507	A	T	rs41293513	BRCA2	ENSG00000139618	ENST00000380152	ENSP00000369497	.	.	D2723V	Pathogenic/Likely_pathogenic	0	0	-3.97	0.814	0.938	5.49	8.947	0.9931	0.58	0.826	25.5	1	.	0.497449
13	32937510	G	T	rs80359063	BRCA2	ENSG00000139618	ENST00000380152	ENSP00000369497	.	.	G2724V	Likely_pathogenic	0	0.001	-4.28	0.729	0.84	5.49	9.602	0.9855	0.46	0.832	25.1	1	.	0.498974
13	32937606	C	G	.	BRCA2	ENSG00000139618	ENST00000380152	ENSP00000369497	.	.	A2756G	Likely_benign	0	0	-1.84	0.619	0.765	5.42	7.566	0.6946	0.22	0.611	27.4	0.999	.	0.490639
13	32944569	T	C	rs80359079	BRCA2	ENSG00000139618	ENST00000380152	ENSP00000369497	.	.	W2788R	Likely_pathogenic	0	0	-1.48	0.748	0.897	5.19	7.965	0.9387	0.31	0.774	28.3	1	.	0.711978
13	32944671	A	T	rs397507403	BRCA2	ENSG00000139618	ENST00000380152	ENSP00000369497	.	.	I2822F	Likely_benign	3.97773e-06	0.001	-1.27	0.642	0.504	-2.11	-0.007	0.3969	-0.07	0.64	21.2	0.708	.	0.457151
13	32944686	C	T	rs786202484	BRCA2	ENSG00000139618	ENST00000380152	ENSP00000369497	.	.	P2827S	Likely_benign	0	0	-2.32	0.698	0.812	5.19	7.842	0.851	0.22	0.589	26.5	0.999	.	0.609108
13	32944693	A	G	rs80359100	BRCA2	ENSG00000139618	ENST00000380152	ENSP00000369497	.	.	Q2829R	Pathogenic/Likely_pathogenic	0	0	-0.67	0.619	0.422	5.19	5.989	0.8491	0.04	0.476	33	0.999	.	0.539811
13	32945093	T	A	.	BRCA2	ENSG00000139618	ENST00000380152	ENSP00000369497	.	.	W2830R	Likely_benign	0	0	-0.85	0.833	0.795	5.1	7.573	0.9387	0.3	0.869	32	1	.	0.756788
13	32945157	C	T	rs876660247	BRCA2	ENSG00000139618	ENST00000380152	ENSP00000369497	.	.	A2851V	Likely_benign	0	0	-0.69	0.55	0.561	5.1	7.535	0.812	0.11	0.344	24.8	0.998	.	0.429036
13	32945198	T	G	rs80359117	BRCA2	ENSG00000139618	ENST00000380152	ENSP00000369497	.	.	L2865V	Likely_benign	0	0	-1.57	0.577	0.598	-0.137	0.524	0.7836	0.08	0.118	23.2	0.936	.	0.376708
13	32950815	A	G	.	BRCA2	ENSG00000139618	ENST00000380152	ENSP00000369497	.	.	T2881A	Likely_benign	0	0.77	0.26	0.159	0.352	-5.47	-1.197	0.2146	-0.38	0.035	2.137	0.001	.	0.301719
13	32950908	G	A	.	BRCA2	ENSG00000139618	ENST00000380152	ENSP00000369497	.	.	A2912T	Benign	0	0.016	0.23	0.156	0.094	-0.889	-0.084	0.1436	-0.37	0.035	14.47	0.084	.	0.318584
13	32953976	A	G	rs587781497	BRCA2	ENSG00000139618	ENST00000380152	ENSP00000369497	.	.	K3015E	Benign	3.99268e-06	0.086	-0.54	0.411	0.283	-2.08	0.708	0.4772	-0.23	0.121	22.6	0.004	.	0.259567
13	32954022	C	T	rs587781792	BRCA2	ENSG00000139618	ENST00000380152	ENSP00000369497	.	.	T3030I	Likely_benign	0	0	-0.77	0.514	0.41	5.66	5.571	0.9099	0.09	0.343	31	0.999	.	0.546756
13	32968943	T	A	rs80359209	BRCA2	ENSG00000139618	ENST00000380152	ENSP00000369497	.	.	L3125H	Likely_pathogenic	0	0	-2.63	0.793	0.793	5.89	5.175	0.8895	0.21	0.827	28	1	.	0.615023
13	32971153	T	C	.	BRCA2	ENSG00000139618	ENST00000380152	ENSP00000369497	.	.	I3207T	Likely_benign	0	1	5.98	0.092	0.295	3.1	0.758	0.336	-0.52	0.028	1.46	0	.	0.283805
13	32972881	A	G	.	BRCA2	ENSG00000139618	ENST00000380152	ENSP00000369497	.	.	T3411A	Likely_benign	0	0.104	5.72	0.08	0.03	2.84	0.015	0.3701	-0.58	0.079	10.61	0.014	.	0.269636
13	39261816	A	G	rs767098305	FREM2	ENSG00000150893	ENST00000280481	ENSP00000280481	.	.	N112S	Likely_benign	0.000401943	0.437	2.05	0.135	0.074	4.28	2.89	0.1714	-0.66	0.32	20.5	0.002	0.0931338	0.457703
13	39262076	G	T	rs151296346	FREM2	ENSG00000150893	ENST00000280481	ENSP00000280481	.	.	A199S	Likely_benign	0.000317894	0.137	2.07	0.198	0.082	4.6	4.512	0.1306	-0.54	0.337	22.7	0.275	0.1164	0.475358
13	39263128	C	A	rs114341997	FREM2	ENSG00000150893	ENST00000280481	ENSP00000280481	.	.	F549L	Likely_benign	0.000282997	0.042	-1.52	0.868	0.617	0.976	0.225	0.5796	0	0.846	21.2	0.408	0.240204	0.773963
13	39265020	C	G	rs139236965	FREM2	ENSG00000150893	ENST00000280481	ENSP00000280481	.	.	P1180R	Likely_benign	0.000218726	0.022	0.68	0.737	0.374	6.07	6.082	0.6339	0.12	0.686	26.4	0.77	0.288773	0.605147
13	39266019	A	G	.	FREM2	ENSG00000150893	ENST00000280481	ENSP00000280481	.	.	D1513G	Likely_pathogenic	0	0.069	0.69	0.946	0.59	6.07	9.321	0.8339	0.18	0.798	22.9	0.318	0.54047	0.601563
13	39266397	G	A	rs77886481	FREM2	ENSG00000150893	ENST00000280481	ENSP00000280481	.	.	R1639K	Benign	0.00150804	0.388	1.6	0.185	0.074	3.96	4.204	0.1436	-0.51	0.463	19.12	0.056	0.131786	0.468129
13	39266471	G	A	rs546732114	FREM2	ENSG00000150893	ENST00000280481	ENSP00000280481	.	.	A1664T	Likely_benign	0.000500698	0.101	0.94	0.297	0.127	4.56	5.771	0.3727	-0.49	0.323	22.5	0.117	0.142115	0.395764
13	39338531	A	C	rs116599611	FREM2	ENSG00000150893	ENST00000280481	ENSP00000280481	.	.	K1785T	Benign	0.000511145	0.167	1.62	0.539	0.124	4.94	3.643	0.5687	-0.35	0.591	22.1	0.135	0.460931	0.479532
13	39425906	G	A	rs555028352	FREM2	ENSG00000150893	ENST00000280481	ENSP00000280481	.	.	V2276M	Benign	0.00172617	0.001	0.58	0.798	0.457	5.62	7.7	0.3249	0.24	0.679	27.1	0.984	0.567467	0.581376
13	39438726	A	T	rs150007765	FREM2	ENSG00000150893	ENST00000280481	ENSP00000280481	.	.	I2656F	Likely_benign	0.000821025	0.002	1.75	0.715	0.285	3.99	4.506	0.5316	-0.11	0.647	25	0.682	0.353181	0.534483
13	39454598	G	T	rs140456319	FREM2	ENSG00000150893	ENST00000280481	ENSP00000280481	.	.	A3062S	Benign	0.00157618	0.003	2.07	0.183	0.065	5.2	3.486	0.0522	-0.42	0.377	19.24	0.047	0.113228	0.267387
13	41383685	C	T	rs140242288	SLC25A15	ENSG00000102743	ENST00000338625	ENSP00000342267	Q9Y619	ORNT1_HUMAN	T263M	Likely_benign	0.000234944	0.294	-1.27	0.024	0.077	-1.66	0.123	0.1663	-0.49	0.069	9.3	0.005	0.11091	0.257147
13	48575318	G	C	rs568437392	SUCLA2	ENSG00000136143	ENST00000378654	ENSP00000367923	Q9P2R7	SUCB1_HUMAN	Q30E	Benign	0	.	.	.	.	.	.	0.0434	-0.37	0.171	22.2	0.006	.	.
13	48878100	G	T	rs528218090	RB1	ENSG00000139687	ENST00000267163	ENSP00000267163	P06400	RB_HUMAN	A18S	Benign	6.6254e-05	0.736	-2.96	0.099	0.142	3.01	1.475	0.0392	-0.14	0.072	11.8	0.087	0.402134	0.774738
13	48878110	C	T	rs1444353743	RB1	ENSG00000139687	ENST00000267163	ENSP00000267163	P06400	RB_HUMAN	P21L	Likely_benign	0	0.083	-2.27	0.235	0.258	3.65	1.421	0.3156	-0.05	0.116	22.1	0.982	0.45184	0.839539
13	48878154	G	A	rs745822791	RB1	ENSG00000139687	ENST00000267163	ENSP00000267163	P06400	RB_HUMAN	D36N	Likely_benign	9.19552e-05	0.194	-3.03	0.142	0.281	3.8	1.281	0.0234	-0.15	0.094	24	0.956	0.513769	0.889255
13	48916742	A	G	rs750850735	RB1	ENSG00000139687	ENST00000267163	ENSP00000267163	P06400	RB_HUMAN	Y91C	Benign	1.59469e-05	0.064	-0.01	0.34	0.142	5.39	1.983	0.1767	-0.12	0.291	22.8	0.221	0.55938	0.518066
13	48923115	C	T	.	RB1	ENSG00000139687	ENST00000267163	ENSP00000267163	P06400	RB_HUMAN	A188V	Likely_benign	0	0.313	-0.76	0.054	0.069	0.53	-0.044	0.2075	-0.62	0.021	13.79	0.001	0.441109	0.234199
13	48939066	A	C	rs1060503086	RB1	ENSG00000139687	ENST00000267163	ENSP00000267163	P06400	RB_HUMAN	M300L	Benign	5.15677e-06	1	-2.49	0.259	0.172	4.26	1.56	0.165	-0.31	0.218	16	0	0.41173	0.561378
13	48951156	G	A	rs1060503078	RB1	ENSG00000139687	ENST00000267163	ENSP00000267163	P06400	RB_HUMAN	E440K	Benign/Likely_benign	3.98346e-06	0.083	-2.33	0.423	0.442	5.93	6.957	0.024	-0.06	0.356	23.6	0.087	0.804111	0.549614
13	48953748	C	T	rs759079385	RB1	ENSG00000139687	ENST00000267163	ENSP00000267163	P06400	RB_HUMAN	R451C	Likely_benign	1.20061e-05	0.024	-2.36	0.697	0.705	5.74	4.459	0.5284	0.27	0.526	33	0.998	1.54673	0.807454
13	48955389	C	T	rs752334972	RB1	ENSG00000139687	ENST00000267163	ENSP00000267163	P06400	RB_HUMAN	T502I	Likely_benign	4.13298e-06	0.007	-2.24	0.268	0.322	1.41	1.006	0.0799	-0.25	0.229	22.6	0.761	1.02735	0.346528
13	48955457	G	A	rs587778640	RB1	ENSG00000139687	ENST00000267163	ENSP00000267163	P06400	RB_HUMAN	A525T	Benign/Likely_benign	6.01974e-05	0.033	-2.44	0.893	0.857	5.34	7.725	0.5725	0.32	0.729	29.4	0.991	1.08208	0.649218
13	49027199	C	G	rs779045727	RB1	ENSG00000139687	ENST00000267163	ENSP00000267163	P06400	RB_HUMAN	A589G	Benign	3.98467e-06	0.008	-2.96	0.211	0.207	4.89	3.823	0.1791	-0.22	0.077	23.2	0.004	0.468858	0.277731
13	49030401	G	A	rs747147942	RB1	ENSG00000139687	ENST00000267163	ENSP00000267163	P06400	RB_HUMAN	A626T	Benign	5.96516e-05	0.388	-2.92	0.104	0.188	0.698	0.201	0.0209	-0.35	0.064	18.58	0.001	0.42837	0.315144
13	49039195	C	T	rs754814477	RB1	ENSG00000139687	ENST00000267163	ENSP00000267163	P06400	RB_HUMAN	S758L	Benign	2.38722e-05	0.086	-2.75	0.182	0.245	3.47	2.421	0.2358	-0.27	0.235	18.33	0.004	0.39325	0.57751
13	49039447	G	A	.	RB1	ENSG00000139687	ENST00000267163	ENSP00000267163	P06400	RB_HUMAN	S811N	Likely_benign	0	0.385	-1.63	0.108	0.281	4.04	3.61	0.1976	-0.48	0.122	20.2	0.02	0.419406	0.446088
13	49050968	A	C	rs765537411	RB1	ENSG00000139687	ENST00000267163	ENSP00000267163	P06400	RB_HUMAN	E884D	Benign/Likely_benign	7.56044e-05	0	-1.89	0.601	0.537	5.84	2.031	0.3782	-0.07	0.468	26.7	0.999	1.24672	0.664551
13	51530566	A	G	rs370507842	RNASEH2B	ENSG00000136104	ENST00000336617	ENSP00000337623	Q5TBB1	RNH2B_HUMAN	T299A	Likely_benign	0.000627525	0.218	-3.85	0.024	0.184	-2.79	-0.485	0.521	-0.34	0.068	12.62	0.003	0.048816	0.313941
13	52511628	T	C	.	ATP7B	ENSG00000123191	ENST00000242839	ENSP00000242839	P35670	ATP7B_HUMAN	D1296G	Likely_pathogenic	0	0.051	-5.13	0.911	0.906	4.73	6.239	0.6748	0.5	0.958	25.5	1	0.422318	0.667963
13	52515222	A	G	rs755817220	ATP7B	ENSG00000123191	ENST00000242839	ENSP00000242839	P35670	ATP7B_HUMAN	I1184T	Likely_pathogenic	8.01321e-06	0.001	-4.05	0.739	0.851	5	9.268	0.4826	0.43	0.775	25.8	1	0.415558	0.641744
13	52524497	T	C	.	ATP7B	ENSG00000123191	ENST00000242839	ENSP00000242839	P35670	ATP7B_HUMAN	D829G	Likely_pathogenic	0	0	-4.43	0.987	0.958	5.54	7.93	0.8519	0.58	0.919	26.3	0.666	0.417718	0.488311
13	52534403	T	C	rs587783301	ATP7B	ENSG00000123191	ENST00000242839	ENSP00000242839	P35670	ATP7B_HUMAN	M668V	Likely_pathogenic	4.01246e-06	0.002	-3.78	0.875	0.86	5.3	7.962	0.7058	0.46	0.834	24.6	0.83	0.347829	0.570818
13	52536036	T	C	rs528763888	ATP7B	ENSG00000123191	ENST00000242839	ENSP00000242839	P35670	ATP7B_HUMAN	H628R	Likely_benign	0.000268492	0.185	-2.01	0.221	0.134	1.58	1.422	0.1093	-0.4	0.18	17.59	0.004	0.0699851	0.315668
13	52548914	G	A	rs373762572	ATP7B	ENSG00000123191	ENST00000242839	ENSP00000242839	P35670	ATP7B_HUMAN	R148W	Likely_benign	0.00111535	0.003	-2.28	0.619	0.589	4.94	1.103	0.3146	0.03	0.49	26	0.978	0.367626	0.454447
13	73409416	A	C	rs147863910	PIBF1	ENSG00000083535	ENST00000326291	ENSP00000317144	Q8WXW3	PIBF1_HUMAN	H378P	Likely_pathogenic	8.69928e-06	0.037	1.74	0.507	0.185	0.401	1.228	0.234	-0.37	0.12	20.9	0.086	0.0859195	0.245084
13	77574814	A	G	rs1329255995	CLN5	ENSG00000102805	ENST00000636183	ENSP00000490181	A0A024R644	A0A024R644_HUMAN	S312G	Likely_pathogenic	3.97985e-06	.	.	.	0.743	5.95	7.27	0.6857	0.15	0.527	26.2	.	.	0.584491
13	78472380	G	T	rs754498240	EDNRB	ENSG00000136160	ENST00000377211	ENSP00000366416	P24530-3	EDNRB_HUMAN	H518Q	Likely_benign	3.18898e-05	0.193	-0.54	0.11	0.096	0.699	0.006	0.3124	-0.41	0.119	16.82	.	0.477467	0.560801
13	86369326	A	C	rs200767869	SLITRK6	ENSG00000184564	ENST00000400286	ENSP00000383143	Q9H5Y7	SLIK6_HUMAN	L440V	Benign	0.000253813	0	-1.44	0.911	0.764	2.95	2.78	0.6866	0.26	0.717	22.6	0.998	0.299504	0.623042
13	86369589	A	G	rs199516562	SLITRK6	ENSG00000184564	ENST00000400286	ENSP00000383143	Q9H5Y7	SLIK6_HUMAN	I352T	Likely_benign	0.000361856	0.002	4.15	0.907	0.52	5.86	9.325	0.6693	0.07	0.704	25	0.863	0.29791	0.612764
13	86370562	T	C	rs1019837602	SLITRK6	ENSG00000184564	ENST00000400286	ENSP00000383143	Q9H5Y7	SLIK6_HUMAN	R28G	Likely_benign	0	0.382	0.42	0.094	0.078	2.38	1.56	0.5115	-0.48	0.316	12.83	0	0.0491853	0.25486
13	86370641	C	G	.	SLITRK6	ENSG00000184564	ENST00000400286	ENSP00000383143	Q9H5Y7	SLIK6_HUMAN	M1I	Pathogenic	0	0.012	0.46	0.931	0.373	6.17	6.849	1	0.16	0.764	25.1	0.714	.	.
13	100861607	A	G	rs539693612	PCCA	ENSG00000175198	ENST00000376285	ENSP00000365462	P05165	PCCA_HUMAN	I164V	Likely_benign	0.000159124	0.125	-3.16	0.749	0.526	5.13	9.089	0.2757	-0.01	0.457	21.8	0.153	0.17949	0.496885
13	100915071	C	T	.	PCCA	ENSG00000175198	ENST00000376285	ENSP00000365462	P05165	PCCA_HUMAN	H269Y	Likely_pathogenic	0	0	-4.64	0.939	0.954	5.23	7.283	0.7411	0.57	0.891	29.2	0.998	0.671805	0.814082
13	101736068	G	A	rs1387780751	NALCN	ENSG00000102452	ENST00000251127	ENSP00000251127	Q8IZF0	NALCN_HUMAN	R1193C	Likely_pathogenic	7.97703e-06	0	-4.69	0.806	0.905	5.2	7.504	0.6855	0.46	0.746	32	0.79	2.87733	0.86961
[truncated: 7,139 more rows]

## Sheet: column_descriptions
Column number	Description
1	hg19_chr - hg19 chromosome number
2	hg19_pos- hg19 position
3	ref - reference nucleotide
4	alt - alternate nuecleotide
[truncated: 23 more rows]
